# Supplementary material for: Extensive transcriptome analysis correlates the plasticity of Entamoeba histolytica pathogenesis to rapid phenotype changes depending on the environment
Source: Sci Rep. 2016 Oct 21;6:35852. doi: 10.1038/srep35852 (PMC5073345; doi:10.1038/srep35852)
Supplement: Supplementary Table S1 [file srep35852-s2.xls]

Table S1. virCult vs norCult.complete. Weber et al. 2016 -Sci Reports																											
Id	description	HM1NorCultr_1	HM1NorCultr_2	HM1NorCultr_3	HM1VirCultr_1	HM1VirCultr_2	HM1VirCultr_3	norm.HM1NorCultr_1	norm.HM1NorCultr_2	norm.HM1NorCultr_3	norm.HM1VirCultr_1	norm.HM1VirCultr_2	norm.HM1VirCultr_3	baseMean	norCult	virCult	FC	log2FoldChange	pvalue	padj	dispGeneEst	dispFit	dispMAP	dispersion	betaConv	maxCooks	outlier
EHI_000010	hypothetical protein	70	72	65	111	108	70	66	47	70	88	77	92	60.46	61	86	1.384	0.468	0.136225695	0.287219713	0.031713372	0.114988249	0.066869002	0.066869002	TRUE	0.15984247	No
EHI_000020	hypothetical protein	25	38	14	10	15	4	24	25	15	8	11	5	12.54	21	8	0.442	-1.179	0.016643813	0.065287665	0.115644977	0.209140933	0.167434533	0.167434533	TRUE	0.33879999	No
EHI_000130	calmodulin putative	977	1439	755	1790	2114	1141	926	933	813	1417	1512	1494	1142.99	891	1474	1.631	0.705	0.002680059	0.016726978	0.021030812	0.091651654	0.041458193	0.041458193	TRUE	0.416770522	No
EHI_000140	hypothetical protein	498	738	563	211	272	178	472	478	606	167	195	233	346.54	519	198	0.41	-1.286	0.000390456	0.003789165	0.116064143	0.094647302	0.107466883	0.107466883	TRUE	0.479695349	No
EHI_000240	hypothetical protein	3756	4511	2204	5564	6414	3041	3559	2924	2373	4404	4588	3982	3830.08	2952	4325	1.441	0.528	0.058103807	0.16019367	0.045753726	0.09073719	0.060652869	0.060652869	TRUE	0.08861521	No
EHI_000250	hypothetical protein	1162	775	633	513	661	312	1101	502	682	406	473	409	562.56	762	429	0.582	-0.78	0.014716565	0.059911274	0.070602711	0.092996513	0.081133646	0.081133646	TRUE	0.206259077	No
EHI_000260	RNA recognition motif domain containing protein	63	169	75	144	137	27	60	110	81	114	98	35	355.48	84	82	0.995	-0.007	0.986107584	0.994389009	0.208593638	0.094539273	0.157473197	0.157473197	TRUE	0.704215566	No
EHI_000270	protein kinase domain containing protein	0	0	0	0	0	0	0	0	0	0	0	0	0.17	0	0	1	0	1	NA	0.003654361	8.968295408	12	12	TRUE	3.406951059	No
EHI_000280	hypothetical protein	575	806	493	405	501	253	545	522	531	321	358	331	452.91	533	337	0.639	-0.645	0.002308804	0.015052129	0.00742683	0.093637684	0.031684307	0.031684307	TRUE	0.106809738	No
EHI_000290	hypothetical protein	504	749	374	203	181	128	478	485	403	161	129	168	398.17	455	153	0.348	-1.524	2.11E-09	1.46E-07	0.023061857	0.094089924	0.04619125	0.04619125	TRUE	0.356146083	No
EHI_000300	N-ethylmaleimide-sensitive factor attachment protein alpha putative	747	1008	900	702	826	458	708	653	969	556	591	600	754.31	777	582	0.759	-0.398	0.145880719	0.300097508	0.042470099	0.092323301	0.057457795	0.057457795	TRUE	0.332100851	No
EHI_000410	alcohol dehydrogenase putative	251	192	212	168	167	107	238	124	228	133	119	140	183.96	197	131	0.686	-0.544	0.131782908	0.280427054	0.106859623	0.098446781	0.103578322	0.103578322	TRUE	0.102057443	No
EHI_000420	hypothetical protein	64	51	42	55	91	45	61	33	45	44	65	59	45.02	46	56	1.193	0.254	0.505346866	0.67413506	0.093506242	0.123443384	0.106535745	0.106535745	TRUE	0.485162726	No
EHI_000430	RapFRan GTPase-activating protein putative	304	367	293	440	540	301	288	238	316	348	386	394	308.91	281	376	1.331	0.412	0.086802316	0.211549419	0.017077302	0.095171085	0.041668595	0.041668595	TRUE	0.172973389	No
EHI_000440	UDP-glucose pyrophosphorylase putative	2151	3659	1819	2561	3678	2024	2038	2372	1959	2027	2631	2650	1848.65	2123	2436	1.141	0.19	0.485937251	0.656153941	0.045304609	0.091154109	0.058029302	0.058029302	TRUE	0.877949603	No
EHI_000450	pumilio family RNA-binding protein	76	131	78	61	95	56	72	85	84	48	68	73	65.02	80	63	0.792	-0.337	0.264207071	0.444767919	0.01954084	0.113262837	0.059885174	0.059885174	TRUE	0.107417967	No
EHI_000460	hypothetical protein	41	53	13	28	46	15	39	34	14	22	33	20	27.84	29	25	0.874	-0.194	0.668588012	0.803764279	0.170848816	0.143857018	0.158249147	0.158249147	TRUE	0.475811168	No
EHI_000470	hypothetical protein conserved	201	292	200	186	146	61	190	189	215	147	104	80	136.38	198	110	0.586	-0.772	0.040566154	0.123759845	0.123976018	0.101272566	0.114683532	0.114683532	TRUE	1.735562872	No
EHI_000480	dual specificity protein phosphatase putative	112	136	110	208	231	123	106	88	118	165	165	161	137.88	104	164	1.533	0.616	0.058201793	0.160257683	0.064280266	0.101153438	0.078921265	0.078921265	TRUE	0.506796677	No
EHI_000490	PRP38 family protein	11	18	6	21	14	10	10	12	6	17	10	13	16.94	9	13	1.306	0.385	0.403469192	0.58632761	0.069173456	0.178269759	0.125471708	0.125471708	TRUE	0.602611224	No
EHI_000500	hypothetical protein	15	29	9	28	22	6	14	19	10	22	16	8	18.22	14	15	1.068	0.095	0.844208115	0.916729163	0.169098352	0.172100218	0.170613792	0.170613792	TRUE	0.323762786	No
EHI_000510	60S ribosomal protein L4 putative	60913	87762	58134	42216	44777	20623	57712	56881	62601	33411	32031	27005	55062.47	59065	30816	0.542	-0.883	0.006351346	0.032319153	0.081774937	0.090375267	0.085124638	0.085124638	TRUE	0.438883346	No
EHI_000520	WD domain containing protein	771	1171	767	454	616	413	730	759	826	359	441	541	547.21	772	447	0.598	-0.741	0.025361917	0.08892449	0.085421151	0.093070807	0.088287631	0.088287631	TRUE	1.212987845	No
EHI_000530	hypothetical protein	161	233	142	178	183	76	153	151	153	141	131	100	136.78	152	124	0.824	-0.279	0.330229777	0.514105802	0.032152931	0.101240126	0.058042941	0.058042941	TRUE	0.528130341	No
EHI_000540	hypothetical protein	78	160	46	105	139	40	74	104	50	83	99	52	91.23	76	78	1.033	0.047	0.887868638	0.939608418	0.061818533	0.10667801	0.07987089	0.07987089	TRUE	0.167985512	No
EHI_000550	myb-like DNA-binding domain containing protein	659	956	612	1212	1177	661	624	620	659	959	842	866	1095.74	634	889	1.39	0.475	0.028334985	0.096582058	0.012934343	0.091707859	0.034333961	0.034333961	TRUE	0.234605423	No
EHI_000560	hypothetical protein	345	742	374	217	351	191	327	481	403	172	251	250	322.48	404	224	0.574	-0.8	0.012743954	0.053818957	0.075306706	0.094968098	0.080553318	0.080553318	TRUE	0.424108138	No
EHI_000570	hypothetical protein	280	482	269	218	267	150	265	312	290	173	191	196	348.33	289	187	0.655	-0.61	0.016211922	0.064090864	0.024374895	0.094625198	0.045915053	0.045915053	TRUE	0.261222252	No
EHI_000580	exosome complex exonuclease putative	262	396	186	320	380	287	248	257	200	253	272	376	242.43	235	300	1.261	0.334	0.218785121	0.391457725	0.031659514	0.09649352	0.054255893	0.054255893	TRUE	0.1474896	No
EHI_000590	40S ribosomal protein S6 putative	19721	24946	19359	13516	13491	9636	18685	16168	20846	10697	9651	12618	15797.34	18566	10989	0.62	-0.689	0.079181654	0.198819102	0.128801277	0.090442519	0.133706425	0.133706425	TRUE	0.156601977	No
EHI_000600	hypothetical protein	122	168	106	194	180	118	116	109	114	154	129	155	125.74	113	146	1.259	0.333	0.408299646	0.590361368	0.157604145	0.102196229	0.134790178	0.134790178	TRUE	4.276101604	No
EHI_000610	nucleotide binding protein 2 putative	7485	13580	6411	37037	21144	14967	7092	8802	6904	29313	15125	19599	13172.62	7599	21346	2.692	1.429	2.01E-07	7.84E-06	0.045374862	0.09046131	0.059126267	0.059126267	TRUE	0.130438835	No
EHI_000620	PP-loop family protein	287	466	470	505	677	468	272	302	506	400	484	613	380.34	360	499	1.361	0.445	0.16189876	0.320491024	0.06968894	0.094265277	0.079642044	0.079642044	TRUE	0.306960538	No
EHI_000630	hypothetical protein	8	16	8	22	25	10	8	10	9	17	18	13	13.94	9	16	1.694	0.761	0.092861844	0.2214733	0,00000001	0.197227193	0.116134378	0.116134378	TRUE	0.152655063	No
EHI_000640	hypothetical protein conserved	6	13	4	34	25	11	6	8	4	27	18	14	12.3	6	20	2.67	1.417	0.003570321	0.020829031	0,00000001	0.211446405	0.146756394	0.146756394	TRUE	0.11679422	No
EHI_000650	hypothetical protein	182	202	133	151	126	65	172	131	143	120	90	85	150.51	149	98	0.687	-0.542	0.17332093	0.334460753	0.153694227	0.100246804	0.130404257	0.130404257	TRUE	0.532748952	No
EHI_000660	hypothetical protein	258	353	198	138	146	91	244	229	213	109	104	119	205.66	229	111	0.494	-1.017	1.40E-05	0.00027216	0.009943749	0.097592139	0.035907285	0.035907285	TRUE	0.25062915	No
EHI_000670	hypothetical protein	263	412	183	354	454	246	249	267	197	280	325	322	274.13	238	309	1.28	0.356	0.25666057	0.435619048	0.064690307	0.095782933	0.075965779	0.075965779	TRUE	0.137925089	No
EHI_000680	hypothetical protein	8	13	1	19	18	18	8	8	1	15	13	24	12.15	6	17	2.093	1.066	NA	NA	0.834039861	0.212980815	0.516781784	0.516781784	TRUE	9.505018777	Yes
EHI_000690	seryl-tRNA synthetase putative	1310	1937	917	1367	1771	951	1241	1255	987	1082	1267	1245	1060.57	1161	1198	1.03	0.043	0.866869094	0.927472507	0.031703773	0.091752942	0.049714653	0.049714653	TRUE	0.154220119	No
EHI_000700	hypothetical protein conserved	412	510	483	773	529	236	390	331	520	612	378	309	411.58	414	433	1.045	0.063	0.861593993	0.925746169	0.119351606	0.093967952	0.109305862	0.109305862	TRUE	0.072831824	No
EHI_000710	hypothetical protein	108	195	70	211	245	126	102	126	75	167	175	165	139.47	101	169	1.629	0.704	0.006403285	0.032501216	0.011940874	0.101030051	0.044590258	0.044590258	TRUE	0.189731198	No
EHI_000720	MTAFSAH nucleosidase putative	309	425	252	351	354	222	293	275	271	278	253	291	319.34	280	274	0.979	-0.031	0.908414448	0.953551904	0.032571642	0.095013462	0.052835594	0.052835594	TRUE	0.145054696	No
EHI_000730	pyrophosphate-dependent phosphofructokinase	8449	9401	5749	8574	8827	3309	8005	6093	6191	6786	6314	4333	5610.43	6763	5811	0.867	-0.206	0.526548159	0.692855157	0.083299092	0.090613756	0.08587944	0.08587944	TRUE	0.251124136	No
EHI_000740	hypothetical protein	607	1069	642	1565	1281	774	575	693	691	1239	916	1014	754.4	653	1056	1.566	0.647	0.061080149	0.165841985	0.103302547	0.092323052	0.097788604	0.097788604	TRUE	0.255155711	No
EHI_000750	TBP interacting protein putative	86	161	98	122	164	113	81	104	106	97	117	148	89.15	97	121	1.219	0.286	0.425001609	0.603661361	0.093835952	0.107059352	0.098972699	0.098972699	TRUE	0.431185122	No
EHI_000760	leucine rich repeat protein BspA family	2	3	4	2	5	2	2	2	4	2	4	3	3.18	3	3	0.991	-0.013	0.98468798	0.993627704	0,00000001	0.559051437	0.403969054	0.403969054	TRUE	0.482963727	No
EHI_000770	hypothetical protein	63	91	34	79	71	38	60	59	37	63	51	50	50.43	52	55	1.044	0.062	0.849730625	0.919463131	0.032428432	0.119890871	0.070258767	0.070258767	TRUE	0.221278747	No
EHI_000780	chromodomain-helicase-DNA-binding protein putative	183	251	242	678	713	242	173	163	261	537	510	317	289.26	199	455	1.83	0.872	0.158158495	0.315763401	0.519989967	0.095498741	0.322294824	0.519989967	TRUE	2.697406957	No
EHI_000790	hypothetical protein	926	1361	800	1137	1230	476	877	882	861	900	880	623	775.69	873	801	0.92	-0.12	0.60990939	0.758849528	0.019861235	0.092268847	0.041178521	0.041178521	TRUE	0.251589755	No
EHI_000800	hypothetical protein	2312	2808	1840	2362	2151	1392	2190	1820	1981	1869	1539	1823	1984.75	1997	1744	0.879	-0.186	0.53311124	0.698059884	0.060860738	0.091098846	0.070748326	0.070748326	TRUE	0.565260778	No
EHI_000900	ThiF family protein	337	564	291	694	657	383	319	366	313	549	470	502	421.64	333	507	1.471	0.557	0.142481813	0.295125177	0.146425895	0.09388164	0.121176628	0.121176628	TRUE	2.507930345	No
EHI_000910	Sec1 family protein	212	315	206	120	143	84	201	204	222	95	102	110	147.88	209	102	0.507	-0.979	0.001129601	0.008630241	0.044145583	0.100422517	0.065574953	0.065574953	TRUE	0.289454187	No
EHI_000920	MmpL efflux pump putative	5	9	6	15	14	6	5	6	6	12	10	8	9.69	6	10	1.614	0.691	0.161225146	0.319471996	0,00000001	0.244036848	0.126810877	0.126810877	TRUE	0.167714859	No
EHI_000930	hypothetical protein conserved protein	83	150	112	114	148	58	79	97	121	90	106	76	116.3	99	91	0.927	-0.109	0.71645929	0.838021953	0.038073034	0.103158184	0.062442239	0.062442239	TRUE	0.279418824	No
EHI_001040	hypothetical protein	64	115	76	218	222	115	61	75	82	173	159	151	125.13	73	161	2.107	1.075	0.001737176	0.01205831	0.07946528	0.102254869	0.088512015	0.088512015	TRUE	0.751095277	No
EHI_001050	sec 13 protein putative	4236	4425	2213	2144	2517	1602	4013	2868	2383	1697	1801	2098	2504.03	3088	1865	0.614	-0.703	0.004840292	0.02606436	0.030434324	0.090943181	0.047705606	0.047705606	TRUE	0.234802319	No
EHI_001060	hypothetical protein	26	72	22	50	70	26	25	47	24	40	50	34	40.56	32	41	1.265	0.34	0.364196119	0.548167966	0.069624854	0.127079418	0.094565687	0.094565687	TRUE	0.645656602	No
EHI_001070	LIM zinc finger domain containing protein	4118	4615	4044	3004	3199	2076	3902	2991	4355	2377	2288	2718	2811.54	3749	2461	0.67	-0.578	0.049979873	0.143756911	0.057163634	0.090878106	0.068850466	0.068850466	TRUE	0.267172206	No
EHI_001080	hypothetical protein	168	291	174	196	217	96	159	189	187	155	155	126	150.81	178	145	0.823	-0.28	0.296509638	0.479196705	0.022357837	0.100227333	0.05063684	0.05063684	TRUE	0.326978806	No
EHI_001090	hypothetical protein	39	54	27	15	22	18	37	35	29	12	16	24	24.86	34	17	0.525	-0.93	0.017905965	0.069223203	0.036708709	0.150272656	0.093912956	0.093912956	TRUE	0.07203683	No
EHI_001100	hypothetical protein	1817	2396	1576	1837	2079	947	1722	1553	1697	1454	1487	1240	1576.16	1657	1394	0.847	-0.24	0.352433853	0.536384855	0.031753689	0.091293431	0.051176267	0.051176267	TRUE	0.348751511	No
EHI_001110	hypothetical protein	51	53	38	24	48	18	48	34	41	19	34	24	40.85	41	26	0.659	-0.601	0.150321794	0.305234435	0.129052039	0.126821478	0.128112316	0.128112316	TRUE	0.180104869	No
EHI_001120	hypothetical protein conserved	379	569	541	256	442	274	359	369	583	203	316	359	462.25	437	293	0.687	-0.542	0.10762735	0.244250813	0.088913844	0.093571177	0.090660508	0.090660508	TRUE	0.059772886	No
EHI_001130	hypothetical protein	3700	6437	4034	3137	2920	1724	3506	4172	4344	2483	2089	2258	2736.5	4007	2277	0.604	-0.728	0.091726133	0.219951339	0.21611438	0.090892636	0.168893167	0.168893167	TRUE	0.541399682	No
EHI_001140	hypothetical protein	72	139	65	119	93	65	68	90	70	94	67	85	68.85	76	82	1.066	0.093	0.819717849	0.902385071	0.151800622	0.111986025	0.134342926	0.134342926	TRUE	1.455808474	No
EHI_001150	plasma membrane calcium-transporting ATPase 1 putative	565	716	561	543	515	241	535	464	604	430	368	316	647.59	534	371	0.707	-0.5	0.075224864	0.191635223	0.044393318	0.092648774	0.060219378	0.060219378	TRUE	0.034820455	No
EHI_001160	plasma membrane calcium-transporting ATPase putative	23	41	19	30	25	4	22	27	20	24	18	5	25.11	23	16	0.741	-0.432	0.413473505	0.594636101	0.395513177	0.149672018	0.25047494	0.25047494	TRUE	0.200998903	No
EHI_001170	hypothetical protein	12	22	8	9	11	7	11	14	9	7	8	9	10.21	11	8	0.741	-0.433	0.415551716	0.596132945	0.159524125	0.236252047	0.209660042	0.209660042	TRUE	0.875596779	No
EHI_001180	hypothetical protein conserved	125	219	189	313	354	202	118	142	204	248	253	265	225.28	155	255	1.603	0.681	0.03676189	0.115843871	0.072823003	0.096961485	0.081928229	0.081928229	TRUE	0.614029608	No
EHI_001280	hypothetical protein	464	655	333	362	547	411	440	425	359	287	391	538	452.22	408	405	0.992	-0.011	0.968811949	0.986818104	0.044355896	0.093642665	0.061711989	0.061711989	TRUE	0.173978487	No
EHI_001290	P-glycoprotein-2 putative	8	8	14	55	37	40	8	5	15	44	26	52	23.15	9	41	3.6	1.848	0.000129977	0.001613681	0.197534043	0.154712941	0.17402414	0.17402414	TRUE	0.442315703	No
EHI_001400	RAD23 protein putative	1147	1961	1184	4504	3168	932	1087	1271	1275	3565	2266	1220	1957.63	1211	2350	1.85	0.888	0.013436752	0.055980667	0.109627351	0.091109242	0.107474529	0.107474529	TRUE	0.097206097	No
EHI_001410	hypothetical protein conserved	77	134	69	82	85	78	73	87	74	65	61	102	94.91	78	76	0.965	-0.051	0.880815538	0.935961036	0.067115763	0.10604497	0.082483407	0.082483407	TRUE	0.46523346	No
EHI_001420	peroxiredoxin	19376	32411	22153	31795	25163	19166	18358	21006	23855	25164	18000	25097	21612.67	21073	22754	1.077	0.107	0.673203785	0.807382894	0.030796739	0.090417143	0.049586854	0.049586854	TRUE	0.075375387	No
EHI_001430	helicase domain-containing protein	157	245	145	334	317	198	149	159	156	264	227	259	196.18	155	250	1.583	0.662	0.020317141	0.076201117	0.038024984	0.097942454	0.059624608	0.059624608	TRUE	0.401359781	No
EHI_001630	hypothetical protein	3	9	8	16	11	6	3	6	9	13	8	8	5.74	6	10	1.487	0.572	0.335855482	0.519807109	0.253887833	0.34988035	0.314717077	0.314717077	TRUE	0.613867296	No
EHI_001635	sphingomyelinase  precursor putative	51	70	28	93	81	40	48	45	30	74	58	52	48.23	41	61	1.453	0.539	0.083515005	0.206097613	0,00000001	0.121238568	0.059858098	0.059858098	TRUE	0.197449637	No
EHI_001730	hypothetical protein	0	0	0	0	0	0	0	0	0	0	0	0	0	0	0	NA	NA	NA	NA	NA	NA	NA	NA	NA	NA	NA
EHI_001740	hypothetical protein	0	0	0	2	0	0	0	0	0	2	0	0	0.13	0	1	1.304	0.383	0.275100933	NA	0,00000001	11.38487185	12	12	TRUE	3.153116035	No
EHI_001750	hypothetical protein	14	11	9	18	19	7	13	7	10	14	14	9	13.42	10	12	1.23	0.299	0.515683888	0.68324718	0,00000001	0.201323405	0.120462732	0.120462732	TRUE	0.224619928	No
EHI_001760	importin putative	512	623	414	526	635	289	485	404	446	416	454	378	339.32	445	416	0.939	-0.09	0.757358929	0.863268997	0.051065993	0.094738796	0.065269342	0.065269342	TRUE	0.829325261	No
EHI_001770	sodiumFcalcium exchanger protein putative	64	140	45	89	112	54	61	91	48	70	80	71	73.79	67	74	1.093	0.129	0.671980872	0.806156593	0.029240901	0.110537163	0.060909352	0.060909352	TRUE	0.472194935	No
EHI_001780	hypothetical protein	24219	41584	19784	26490	24325	14437	22946	26952	21304	20965	17401	18905	21832.56	23734	19090	0.808	-0.307	0.12677644	0.273436048	0.010920853	0.090416449	0.030463923	0.030463923	TRUE	0.094588377	No
EHI_001790	hypothetical protein	143	267	154	138	181	115	135	173	166	109	129	151	139.19	158	130	0.827	-0.274	0.386307617	0.570373651	0.057713348	0.101051589	0.074267954	0.074267954	TRUE	0.8115229	No
EHI_001800	hypothetical protein	5	5	2	13	7	5	5	3	2	10	5	7	6.14	3	7	1.799	0.847	0.13969977	0.291312766	0.026915447	0.332884049	0.212933178	0.212933178	TRUE	0.122681299	No
EHI_001810	hypothetical protein	570	667	600	397	319	265	540	432	646	314	228	347	511.14	539	296	0.565	-0.823	0.00544075	0.028571041	0.051952275	0.093262887	0.067303227	0.067303227	TRUE	0.132489712	No
EHI_001820	hypothetical protein	47	91	31	52	57	40	45	59	33	41	41	52	58.41	46	45	0.97	-0.044	0.902735438	0.950216747	0.071255512	0.115854223	0.089833705	0.089833705	TRUE	0.147835612	No
EHI_001830	hypothetical protein	266	423	164	332	270	173	252	274	177	263	193	227	269.25	234	228	0.972	-0.041	0.910988364	0.954781317	0.116345543	0.095881517	0.107865366	0.107865366	TRUE	0.330786922	No
EHI_001840	hypothetical protein conserved	221	292	113	262	327	145	209	189	122	207	234	190	189.29	173	210	1.2	0.263	0.400944846	0.584030651	0.060076649	0.098218953	0.074185221	0.074185221	TRUE	0.215981137	No
EHI_001850	HFACA ribonucleoprotein complex subunit 2-like protein putative	257	416	219	317	427	178	243	270	236	251	305	233	241.23	250	263	1.053	0.074	0.781169196	0.878529143	0.027394088	0.096524143	0.052090945	0.052090945	TRUE	0.372558626	No
EHI_001860	hypothetical protein	29	37	12	23	22	16	27	24	13	18	16	21	19.25	21	18	0.849	-0.236	0.552026199	0.712734837	0,00000001	0.167760472	0.091737232	0.091737232	TRUE	0.287848828	No
EHI_001870	Rab family GTPase	113	138	46	56	76	33	107	89	50	44	54	43	66.49	82	47	0.603	-0.73	0.050664271	0.145115759	0.097089323	0.112755504	0.103656733	0.103656733	TRUE	0.32404007	No
EHI_001880	hypothetical protein conserved	76	142	77	195	188	113	72	92	83	154	134	148	121.99	82	145	1.721	0.783	0.005089928	0.027118194	0.024302311	0.102561007	0.052980838	0.052980838	TRUE	0.609207659	No
EHI_001890	hypothetical protein	7	19	6	22	27	8	7	12	6	17	19	10	14.09	8	15	1.69	0.757	0.109347081	0.246759401	0.070075024	0.196056473	0.139474029	0.139474029	TRUE	0.354346585	No
EHI_001900	hypothetical protein	16	46	22	29	24	13	15	30	24	23	17	17	24.23	23	19	0.847	-0.239	0.579801911	0.735378586	0.104553522	0.151834272	0.127346903	0.127346903	TRUE	0.657092181	No
EHI_001910	Ras GTPase-activating protein putative	288	424	310	283	285	159	273	275	334	224	204	208	263.48	294	212	0.73	-0.455	0.056531134	0.156933393	0.015560036	0.096002635	0.039895603	0.039895603	TRUE	0.09321728	No
EHI_001920	hypothetical protein	13	21	11	38	33	15	12	14	12	30	24	20	28.32	13	25	1.819	0.863	0.030279168	0.101287278	0,00000001	0.142950513	0.088042123	0.088042123	TRUE	0.219223937	No
EHI_001930	pyridine nucleotide transhydrogenase beta subunit putative	33	61	26	42	59	34	31	40	28	33	42	45	37.44	33	40	1.184	0.243	0.533632857	0.698401876	0.08445702	0.13013657	0.107260009	0.107260009	TRUE	0.211403329	No
EHI_001940	hypothetical protein	50	84	40	94	110	78	47	54	43	74	79	102	56.39	48	85	1.688	0.755	0.025276608	0.088742991	0.049390179	0.116767564	0.078905761	0.078905761	TRUE	0.590707543	No
EHI_001940.2	NA	1823	2416	2410	4215	3107	2097	1727	1566	2595	3336	2223	2746	2512.47	1963	2768	1.376	0.461	0.19456812	0.363137862	0.10194927	0.090941182	0.105054756	0.105054756	TRUE	0.511699922	No
EHI_001950	heat shock protein 70 family	1058	1516	1196	2318	2499	1265	1002	983	1288	1835	1788	1656	1355.22	1091	1760	1.52	0.604	0.187425299	0.353939826	0.279187638	0.091447535	0.197299356	0.197299356	TRUE	5.671970233	No
EHI_001960	WD domain containing protein	293	346	209	155	221	134	278	224	225	123	158	175	167.84	242	152	0.645	-0.634	0.056398706	0.156728011	0.078881045	0.099224416	0.085287179	0.085287179	TRUE	0.45507107	No
EHI_001970	hypothetical protein	17	22	13	6	12	9	16	14	14	5	9	12	12.31	15	9	0.595	-0.749	0.106883628	0.243040923	0,00000001	0.211407084	0.122472463	0.122472463	TRUE	0.283099025	No
EHI_001980	hypothetical protein	88	164	72	99	143	82	83	106	78	78	102	107	92.01	89	96	1.068	0.095	0.777767444	0.876863454	0.065117275	0.106540721	0.082246006	0.082246006	TRUE	0.770213397	No
EHI_001990	alpha-1C3-mannosyltransferase ALG2 putative	893	935	671	468	576	292	846	606	723	370	412	382	564.86	725	388	0.551	-0.859	0.002789145	0.017249844	0.049158018	0.092985719	0.063461504	0.063461504	TRUE	0.373453821	No
EHI_002000	hypothetical protein conserved	57	76	45	37	50	41	54	49	48	29	36	54	49.77	50	40	0.786	-0.348	0.320055435	0.503686615	0.052029359	0.120281033	0.08146897	0.08146897	TRUE	0.831801691	No
EHI_002010	mannose-6-phosphate isomerase putative	33	43	27	26	47	14	31	28	29	21	34	18	37.29	29	24	0.85	-0.234	0.573359315	0.729987657	0.113403994	0.130298478	0.120958689	0.120958689	TRUE	0.630718757	No
EHI_002110	hypothetical protein	514	552	858	380	317	199	487	358	924	301	227	261	585.45	590	263	0.482	-1.053	0.008738621	0.041040402	0.17062546	0.09289297	0.138928839	0.138928839	TRUE	0.198380033	No
EHI_002120	leucine rich repeat protein BspA family	43	67	47	51	32	23	41	43	51	40	23	30	48.54	45	31	0.71	-0.493	0.132388047	0.281167328	0.020733668	0.121042407	0.063513022	0.063513022	TRUE	0.127570247	No
EHI_002130	phenylalanyl-tRNA synthetase beta subunit putative	2018	2698	2036	2004	2241	1331	1912	1749	2192	1586	1603	1743	1567.67	1951	1644	0.85	-0.235	0.428143309	0.606624325	0.057587241	0.091298551	0.069559543	0.069559543	TRUE	0.703046115	No
EHI_002140	hypothetical protein conserved	958	1428	881	809	928	458	908	926	949	640	664	600	1153.86	928	635	0.69	-0.536	0.004107578	0.023137742	0.004089341	0.091639371	0.024874589	0.024874589	TRUE	0.1052902	No
EHI_002150	hypothetical protein	381	595	356	746	1029	571	361	386	383	590	736	748	500	377	691	1.792	0.842	0.001650193	0.011607731	0.036923653	0.093327855	0.053963649	0.053963649	TRUE	0.71854138	No
EHI_002160	transketolase putative	3772	4372	3361	5163	4072	2287	3574	2834	3619	4086	2913	2995	3334.19	3342	3331	0.997	-0.004	0.990784076	0.996542131	0.12944112	0.090795042	0.114420826	0.114420826	TRUE	1.716649073	No
EHI_002170	hypothetical protein	25	56	40	47	57	26	24	36	43	37	41	34	49.67	34	37	1.086	0.118	0.739518638	0.853975654	0.053290107	0.120340479	0.081479951	0.081479951	TRUE	0.171780463	No
EHI_002180	phosducin-like protein	944	1436	891	449	438	386	894	931	959	355	313	505	954.06	928	391	0.443	-1.173	0.000305214	0.003124225	0.078691717	0.091909777	0.084201452	0.084201452	TRUE	0.061579496	No
EHI_002190	hypothetical protein	593	819	846	1726	1432	1016	562	531	911	1366	1024	1330	1027.17	668	1240	1.564	0.645	NA	NA	0.514964297	0.091798619	0.326720425	0.514964297	TRUE	7.68385404	Yes
EHI_002200	hypothetical protein conserved	246	338	282	787	709	580	233	219	304	623	507	759	483.96	252	630	2.22	1.151	0.012758972	0.053854108	0.282981761	0.093426636	0.199969727	0.199969727	TRUE	1.219199037	No
EHI_002210	hypothetical protein	22	24	21	72	45	35	21	16	23	57	32	46	35.1	20	45	2.096	1.068	0.013352893	0.055717857	0.141692325	0.132797637	0.137338984	0.137338984	TRUE	0.284260557	No
EHI_002220	hypothetical protein	0	0	0	0	0	0	0	0	0	0	0	0	0	0	0	NA	NA	NA	NA	NA	NA	NA	NA	NA	NA	NA
EHI_002230	hypothetical protein	0	1	0	0	0	1	0	1	0	0	0	1	1.06	0	0	1.068	0.094	0.885073614	0.938007801	0,00000001	1.49833528	1.361754227	1.361754227	TRUE	0.34540048	No
EHI_002240	hypothetical protein	4	5	2	2	5	10	4	3	2	2	4	13	4	3	6	1.535	0.618	0.337101656	0.520963634	0.353122244	0.462614734	0.415624831	0.415624831	TRUE	0.792852425	No
EHI_002250	hypothetical protein	2	2	7	1	7	8	2	1	8	1	5	10	5.93	4	5	1.321	0.402	0.529807761	0.695714181	0.504976343	0.341580581	0.414499497	0.414499497	TRUE	0.106264042	No
EHI_002350	hypothetical protein	24	28	11	25	19	6	23	18	12	20	14	8	19.26	18	14	0.819	-0.288	0.49147429	0.66129966	0.01310651	0.167685331	0.101073396	0.101073396	TRUE	0.146656946	No
EHI_002460	hypothetical protein	1	3	1	0	1	1	1	2	1	0	1	1	4.78	1	1	0.722	-0.469	0.488262916	0.658299842	0,00000001	0.401970648	0.335475356	0.335475356	TRUE	0.804843232	No
EHI_002560	heat shock protein 70 putative	19	47	20	24	44	27	18	30	22	19	31	35	28.65	23	28	1.181	0.24	0.593191266	0.74600965	0.162482847	0.14234307	0.15298675	0.15298675	TRUE	0.999733854	No
EHI_002670	hypothetical protein conserved	3468	5704	2769	5844	7498	3118	3286	3697	2982	4625	5364	4083	4793.75	3322	4691	1.395	0.48	0.063773941	0.170906515	0.032599072	0.090658995	0.051748451	0.051748451	TRUE	0.056570311	No
EHI_002780	hypothetical protein	155	194	102	209	303	142	147	126	110	165	217	186	139.43	128	189	1.45	0.536	0.107295891	0.243771659	0.074738887	0.101033025	0.084786195	0.084786195	TRUE	0.327463009	No
EHI_002790	protein kinase putative	1550	2365	1834	989	1164	615	1469	1533	1975	783	833	805	1228.97	1659	807	0.5	-1	0.000157741	0.001858014	0.036552034	0.091560462	0.05367738	0.05367738	TRUE	0.400964894	No
EHI_002990	vacuolar protein sorting-associated protein 35  putative	1136	1441	915	1175	1197	519	1076	934	985	930	856	680	768.55	998	822	0.835	-0.261	0.459509815	0.63451396	0.10892468	0.092286684	0.102605406	0.102605406	TRUE	2.932715236	No
EHI_003000	hypothetical protein conserved	227	279	197	165	162	104	215	181	212	131	116	136	185.75	203	128	0.647	-0.628	0.055087265	0.154309556	0.071736438	0.098368807	0.081650129	0.081650129	TRUE	1.826578891	No
EHI_003010	ubiquitin-conjugating enzyme family protein	1192	2467	888	886	909	874	1129	1599	956	701	650	1144	1154.27	1228	832	0.689	-0.537	0.071863782	0.185480951	0.062891373	0.09163892	0.069861148	0.069861148	TRUE	0.509282488	No
EHI_003020	Rab family GTPase	55	99	23	61	100	40	52	64	25	48	72	52	52.38	47	57	1.196	0.258	0.451068793	0.626419547	0.049370705	0.11879204	0.079301538	0.079301538	TRUE	0.362075834	No
EHI_003030	hypothetical protein	14	34	17	52	34	21	13	22	18	41	24	27	52.47	18	31	1.625	0.701	0.085222249	0.208724737	0.101349045	0.118744609	0.109115088	0.109115088	TRUE	0.035088493	No
EHI_003040	hypothetical protein	82	169	66	66	71	26	78	110	71	52	51	34	94.32	86	46	0.553	-0.853	0.006854575	0.034124414	0.037476723	0.106144313	0.065633212	0.065633212	TRUE	0.204302498	No
EHI_003240	N-acetylmuraminidase pseudogene	19	25	10	33	36	28	18	16	11	26	26	37	18.03	15	30	1.815	0.86	0.039375251	0.121369308	0.034325507	0.17296837	0.110421374	0.110421374	TRUE	0.479937021	No
EHI_003250	hypothetical protein	34	54	13	51	31	11	32	35	14	40	22	14	29.86	27	25	0.957	-0.064	0.880681787	0.935942533	0.117992134	0.140248929	0.128608187	0.128608187	TRUE	0.177923712	No
EHI_003260	hypothetical protein	904	1419	1003	2065	1707	448	856	920	1080	1634	1221	587	2361.86	952	1147	1.182	0.242	0.558983805	0.719754275	0.187279821	0.090978995	0.15096946	0.15096946	TRUE	0.306508016	No
EHI_003270	hypothetical protein	0	0	1	0	0	0	0	0	1	0	0	0	0.43	0	0	0.815	-0.295	0.590700143	NA	0,00000001	3.576209569	2.931496844	2.931496844	TRUE	0.131078201	No
EHI_003380	leucine rich repeat protein BspA family	0	0	0	0	0	0	0	0	0	0	0	0	0.36	0	0	1	0	1	NA	0,00000001	4.174368192	3.858270091	3.858270091	TRUE	0.499514468	No
EHI_003580	hypothetical protein	0	2	1	4	0	0	0	1	1	3	0	0	0.7	1	1	1.118	0.161	0.80241853	NA	0,00000001	2.213644192	1.874902956	1.874902956	TRUE	1.529061101	No
EHI_003590	hypothetical protein	0	0	0	0	0	0	0	0	0	0	0	0	0	0	0	NA	NA	NA	NA	NA	NA	NA	NA	NA	NA	NA
EHI_003690	hypothetical protein	0	0	1	0	1	0	0	0	1	0	1	0	0.39	0	0	0.966	-0.05	0.924525199	NA	0,00000001	3.88076323	3.71325396	3.71325396	TRUE	0.38301792	No
EHI_003790	leucine rich repeat protein BspA family	0	1	1	1	1	0	0	1	1	1	1	0	0.31	1	1	0.985	-0.021	0.969502484	NA	0,00000001	4.880452542	2.881569335	2.881569335	TRUE	0.157562679	No
EHI_003890	cyclin family protein	515	926	436	228	352	213	488	600	470	180	252	279	450.19	519	237	0.47	-1.09	5.16E-05	0.000766331	0.035617537	0.093657506	0.053790983	0.053790983	TRUE	0.477940825	No
EHI_003900	protein kinase domain containing protein	827	1370	828	627	507	386	784	888	892	496	363	505	672.75	855	455	0.543	-0.88	0.000453627	0.004230171	0.027259505	0.092562745	0.047114985	0.047114985	TRUE	0.27677237	No
EHI_003910	hypothetical protein conserved	69	58	53	90	104	57	65	38	57	71	74	75	64.38	53	73	1.364	0.448	0.140785197	0.292968678	0.023195708	0.113487967	0.059415983	0.059415983	TRUE	0.357181872	No
EHI_003920	hypothetical protein conserved domain containing	97	111	66	96	139	80	92	72	71	76	99	105	93.64	78	93	1.177	0.235	0.502273708	0.671227904	0.080627958	0.106257829	0.090944296	0.090944296	TRUE	0.791420567	No
EHI_003930	IFLWEQ domain protein	384	514	442	786	922	293	364	333	476	622	660	384	487.46	391	555	1.373	0.457	0.266651693	0.446733209	0.186996898	0.093404481	0.148288709	0.148288709	TRUE	2.691905136	No
EHI_003940	ribosomal protein S4 putative	14867	17099	12694	10838	11150	8521	14086	11082	13669	8578	7976	11158	9721.87	12946	9237	0.736	-0.442	0.27278234	0.453933292	0.148232834	0.090501455	0.142488139	0.142488139	TRUE	0.463605049	No
EHI_003950	hypothetical protein	13	18	4	36	59	20	12	12	4	28	42	26	16.72	9	32	2.858	1.515	0.001916025	0.013063068	0.174825615	0.179432812	0.177556699	0.177556699	TRUE	0.795197903	No
EHI_004050	hypothetical protein	4	7	4	4	1	2	4	5	4	3	1	3	4.37	4	2	0.647	-0.628	0.335602179	0.519626248	0.399532169	0.431065366	0.415798245	0.415798245	TRUE	3.897068714	No
EHI_004060	hypothetical protein	2	5	2	0	1	0	2	3	2	0	1	0	7.67	2	0	0.446	-1.164	0.076006971	0.193016439	0,00000001	0.284697928	0.252978639	0.252978639	TRUE	0.04163601	No
EHI_004070	hypothetical protein	11	23	22	7	8	7	10	15	24	6	6	9	26.6	16	7	0.47	-1.088	0.016135913	0.063853133	0.071177611	0.146349946	0.107341147	0.107341147	TRUE	0.045851056	No
EHI_004170	LIM zinc finger domain containing protein	1477	2175	1164	2189	2356	1463	1399	1410	1253	1732	1685	1916	1422.6	1354	1778	1.296	0.374	0.20300757	0.372705591	0.057639725	0.091395461	0.067929956	0.067929956	TRUE	0.197080775	No
EHI_004180	hypothetical protein	112	158	101	144	153	64	106	102	109	114	109	84	84.51	106	102	0.973	-0.039	0.924752045	0.962780737	0.169196859	0.107976344	0.141897199	0.141897199	TRUE	1.810538101	No
EHI_004190	AAA family ATPase putative	543	505	572	186	146	138	514	327	616	147	104	181	354.79	486	144	0.318	-1.653	3.30E-07	1.20E-05	0.07334326	0.094547377	0.081141269	0.081141269	TRUE	0.130481872	No
EHI_004200	40S ribosomal protein S27 putative	11026	13647	16409	28583	22926	21327	10447	8845	17670	22622	16400	27927	17390.76	12321	22316	1.715	0.779	0.050668759	0.145115759	0.164337235	0.090433878	0.138487778	0.138487778	TRUE	0.083583876	No
EHI_004210	RapFRan GTPase-activating protein putative	11	15	20	18	15	19	10	10	22	14	11	25	19.93	14	17	1.159	0.213	0.633617661	0.777287906	0.088043875	0.165116257	0.126646314	0.126646314	TRUE	0.088177763	No
EHI_004220	hypothetical protein conserved domain containing	2	3	1	2	5	0	2	2	1	2	4	0	3.05	2	2	1.074	0.103	0.877957473	0.934776055	0.005545897	0.578510429	0.414893478	0.414893478	TRUE	0.506516066	No
EHI_004230	guanine nucleotide regulatory protein putative	3299	4063	3096	3112	2852	784	3126	2633	3334	2463	2040	1027	2428.25	3031	1843	0.637	-0.651	0.103861175	0.23911139	0.164300944	0.090961748	0.139792686	0.139792686	TRUE	0.862009811	No
EHI_004340	serine-threonine-isoleucine rich protein putative	138	222	167	1040	1212	714	131	144	180	823	867	935	315.27	152	875	3.473	1.796	NA	NA	0.747443864	0.095073744	0.37801503	0.747443864	TRUE	18.56672279	Yes
EHI_004350	hypothetical protein	93	161	139	363	382	82	88	104	150	287	273	107	220.11	114	222	1.773	0.826	0.089314067	0.216034778	0.343020268	0.097116814	0.226815385	0.226815385	TRUE	2.999734776	No
EHI_004360	leucine rich repeat protein BspA family	32	36	34	25	47	19	30	23	37	20	34	25	28.62	30	26	0.889	-0.17	0.661123171	0.797531251	0.059378706	0.142403839	0.098271272	0.098271272	TRUE	0.296497379	No
EHI_004370	hypothetical protein	6502	13232	5061	5933	6267	3553	6160	8576	5450	4696	4483	4652	6035.46	6729	4610	0.698	-0.519	0.078036632	0.196731137	0.059762098	0.090595055	0.068898135	0.068898135	TRUE	0.701398404	No
EHI_004380	Rab family GTPase	326	596	204	518	678	430	309	386	220	410	485	563	399.86	305	486	1.557	0.639	0.024259066	0.086317642	0.042735995	0.09407403	0.060995037	0.060995037	TRUE	0.154831506	No
EHI_004390	protein kinase domain containing protein	155	172	145	112	108	93	147	111	156	89	77	122	106.2	138	96	0.701	-0.513	0.063540612	0.170608615	0.021640799	0.10437719	0.051804565	0.051804565	TRUE	0.234621129	No
EHI_004400	hypothetical protein	40	51	19	238	282	146	38	33	20	188	202	191	102.67	30	194	5.47	2.452	3.01E-11	3.51E-09	0.095582377	0.104858325	0.099483236	0.099483236	TRUE	0.185611316	No
EHI_004410	hypothetical protein	10	14	15	41	50	41	9	9	16	32	36	54	47.54	11	41	2.915	1.543	0.00123152	0.009228775	0.232432959	0.121688747	0.176818111	0.176818111	TRUE	0.053613114	No
EHI_004420	hypothetical protein	218	328	157	75	75	57	207	213	169	59	54	75	122.29	196	63	0.341	-1.553	3.86E-06	9.05E-05	0.069706323	0.10253063	0.083274028	0.083274028	TRUE	0.240809744	No
EHI_004430	hypothetical protein	56	133	70	100	93	22	53	86	75	79	67	29	98.63	71	58	0.836	-0.259	0.520183511	0.686608096	0.148126222	0.105454113	0.128599655	0.128599655	TRUE	1.724375667	No
EHI_004440	hypothetical protein	78	146	69	126	137	41	74	95	74	100	98	54	108.24	81	84	1.037	0.052	0.88940926	0.940592436	0.110567374	0.104112514	0.107427155	0.107427155	TRUE	1.506358833	No
EHI_004450	hypothetical protein	9	22	13	15	26	15	9	14	14	12	19	20	15.22	12	17	1.292	0.37	0.435940749	0.61355315	0.113059351	0.188223435	0.155025729	0.155025729	TRUE	0.113472097	No
EHI_004460	hypothetical protein	37	53	27	44	37	21	35	34	29	35	26	27	31.26	33	29	0.908	-0.139	0.693632648	0.820749324	0.011791436	0.138000832	0.075298201	0.075298201	TRUE	0.358797299	No
EHI_004470	protein kinase domain containing protein	156	238	117	192	150	112	148	154	126	152	107	147	133.11	143	135	0.951	-0.073	0.848863279	0.918878509	0.130520064	0.10154099	0.118625359	0.118625359	TRUE	1.832698318	No
EHI_004480	hypothetical protein	84	169	92	72	54	38	80	110	99	57	39	50	77.31	96	49	0.542	-0.883	0.039167063	0.12100577	0.184284663	0.109620202	0.151781013	0.151781013	TRUE	0.735673631	No
EHI_004490	thioredoxin putative	8871	14832	5441	54319	49027	28302	8405	9613	5859	42990	35071	37060	19594.56	7959	38374	4.599	2.201	1.11E-20	8.93E-18	0.022649377	0.090424243	0.042617988	0.042617988	TRUE	0.366595663	No
EHI_004500	hypothetical protein	33	45	22	34	28	17	31	29	24	27	20	22	23.62	28	23	0.832	-0.265	0.467500946	0.640488799	0,00000001	0.153419665	0.076434519	0.076434519	TRUE	0.339763466	No
EHI_004510	peptidase C54 family	24	25	17	25	19	9	23	16	18	20	14	12	16.7	19	15	0.821	-0.285	0.48979933	0.659928925	0,00000001	0.179553553	0.098083651	0.098083651	TRUE	0.166475029	No
EHI_004520	hypothetical protein	6	1	1	1	2	3	6	1	1	1	1	4	1.83	3	2	0.869	-0.202	0.768167502	0.869919419	0,00000001	0.903969431	0.637335093	0.637335093	TRUE	1.071390482	No
EHI_004530	hypothetical protein conserved	337	478	369	237	244	197	319	310	397	188	175	258	322.92	342	207	0.651	-0.62	0.203705919	0.373116245	0.342805255	0.094961768	0.231550843	0.231550843	TRUE	0.182430328	No
EHI_004540	hypothetical protein	33	48	29	45	46	45	31	31	31	36	33	59	36.45	31	43	1.311	0.391	0.286773145	0.469111417	0.052064448	0.131219987	0.08867559	0.08867559	TRUE	0.568740433	No
EHI_004550	hypothetical protein	5089	6572	5407	7686	11415	4284	4822	4260	5822	6083	8166	5610	6001.74	4968	6620	1.308	0.387	0.257340943	0.436497552	0.092946051	0.090596442	0.096267722	0.096267722	TRUE	0.048697813	No
EHI_004560	hypothetical protein	1	4	1	10	12	11	1	3	1	8	9	14	3.63	2	10	3.887	1.959	0.00196152	0.013316816	0,00000001	0.500672502	0.316471549	0.316471549	TRUE	0.812690669	No
EHI_004570	serFthr protein phosphatase 5 putative	495	816	478	727	596	298	469	529	515	575	426	390	537.08	504	464	0.923	-0.115	0.609071794	0.758353212	0.013996296	0.093122139	0.036609791	0.036609791	TRUE	0.249516114	No
EHI_004580	hypothetical protein	214	385	93	497	536	247	203	250	100	393	383	323	222.69	184	366	1.904	0.929	0.005592061	0.029213069	0.083191159	0.097038288	0.08860102	0.08860102	TRUE	0.42826287	No
EHI_004590	coatomer complex subunit putative	1520	1744	1457	2053	2248	1492	1440	1130	1569	1625	1608	1954	1239.73	1380	1729	1.242	0.313	0.250260112	0.428188558	0.041028155	0.091549941	0.05720548	0.05720548	TRUE	0.287643363	No
EHI_004600	hydroxylamine reductase putative	1247	1443	896	7732	5453	2176	1181	935	965	6119	3901	2849	3083.04	1027	4290	3.595	1.846	1.18E-05	0.000237599	0.20817842	0.090831441	0.158643931	0.158643931	TRUE	0.415298488	No
EHI_004610	phosphoribulokinase Furidine kinase family protein	256	403	238	703	620	342	243	261	256	556	444	448	300.79	253	483	1.828	0.87	0.01134174	0.049347916	0.094464252	0.09530128	0.094787935	0.094787935	TRUE	2.662488115	No
EHI_004620	hypothetical protein conserved	24	28	17	31	35	11	23	18	18	25	25	14	23.2	20	21	1.092	0.127	0.753409261	0.860473808	0.039349716	0.154551402	0.101203599	0.101203599	TRUE	0.163333049	No
EHI_004630	hypothetical protein	60	125	49	76	65	47	57	81	53	60	46	62	72.26	64	56	0.878	-0.187	0.543728153	0.707013575	0.024345487	0.110965832	0.061359279	0.061359279	TRUE	0.28935726	No
EHI_004640	vesicle-fusing ATPase putative	933	1098	788	1145	1135	804	884	712	849	906	812	1053	786.16	815	924	1.126	0.172	0.572518435	0.729591448	0.06706733	0.092243272	0.072978466	0.072978466	TRUE	1.514691261	No
EHI_004740	hypothetical protein	40	94	34	97	105	45	38	61	37	77	75	59	54.89	45	70	1.502	0.587	0.100084728	0.233526967	0.069331184	0.117487748	0.090146433	0.090146433	TRUE	0.350398858	No
EHI_004750	signal recognition particle protein SRP54 putative	2031	2623	2374	2436	2628	2020	1924	1700	2556	1928	1880	2645	2065.32	2060	2151	1.041	0.057	0.876629344	0.934298916	0.120599195	0.091069563	0.114960123	0.114960123	TRUE	0.194636145	No
EHI_004760	proteasome subunit alpha type 5 putative	1314	1907	1237	1847	1679	1244	1245	1236	1332	1462	1201	1629	1696.26	1271	1431	1.121	0.165	0.465115509	0.638323826	0.017851803	0.091226506	0.038386903	0.038386903	TRUE	0.088305016	No
EHI_004770	hypothetical protein conserved	384	433	213	471	537	266	364	281	229	373	384	348	318.09	291	368	1.253	0.326	0.230914603	0.405701677	0.034708532	0.095031916	0.054985392	0.054985392	TRUE	0.379051353	No
EHI_004780	protein kinase putative	626	1067	628	636	696	335	593	692	676	503	498	439	678.31	654	480	0.741	-0.432	0.054599788	0.153424833	0.014427738	0.092544571	0.036902477	0.036902477	TRUE	0.28862855	No
EHI_004790	protein kinase putative	8173	10564	5910	6672	6489	3387	7743	6847	6364	5280	4642	4435	6910.51	6985	4786	0.704	-0.507	0.148923732	0.303852758	0.107055774	0.090563798	0.10263087	0.10263087	TRUE	0.271779678	No
EHI_004800	hypothetical protein	116	178	86	99	130	73	110	115	93	78	93	96	104.82	106	89	0.841	-0.249	0.343808146	0.527649091	0.009718759	0.104561997	0.044490738	0.044490738	TRUE	0.182594657	No
EHI_004810	hypothetical protein conserved	2265	2432	1623	1132	1333	815	2146	1576	1748	896	954	1067	1503.85	1823	972	0.555	-0.85	0.011291137	0.04931444	0.09206383	0.091338881	0.091647623	0.091647623	TRUE	1.183775518	No
EHI_004820	hypothetical protein	37	55	21	66	72	37	35	36	23	52	52	48	28.33	31	51	1.573	0.654	0.070666352	0.18339058	0.005545897	0.14294146	0.085684623	0.085684623	TRUE	0.330740493	No
EHI_004830	hypothetical protein	244	451	157	272	396	179	231	292	169	215	283	234	238.78	231	244	1.054	0.075	0.809348406	0.895996687	0.061943917	0.09658763	0.074582722	0.074582722	TRUE	0.226105238	No
EHI_004840	bacterial transferase hexapeptide family protein	2865	5135	2444	4261	4160	2418	2714	3328	2632	3372	2976	3166	3711.06	2891	3171	1.093	0.128	0.634913145	0.778328291	0.040322985	0.090749665	0.056362901	0.056362901	TRUE	0.12463684	No
EHI_004850	ubiquitin-activating enzyme putative	144	277	109	324	368	188	136	180	117	256	263	246	204.22	144	255	1.702	0.767	0.02154585	0.079585106	0.079651444	0.097643456	0.086515267	0.086515267	TRUE	0.286439723	No
EHI_004855	hypothetical protein conserved	171	350	275	209	268	121	162	227	296	165	192	158	224.9	228	172	0.767	-0.383	0.240605651	0.41690124	0.073863964	0.096972545	0.082146018	0.082146018	TRUE	0.252790841	No
EHI_004860	Ras family GTPase	1246	2088	1490	1369	1491	732	1181	1353	1604	1083	1067	959	1374.98	1379	1036	0.761	-0.394	0.161605007	0.319988254	0.049622297	0.091431733	0.061735846	0.061735846	TRUE	0.721114556	No
EHI_004870	hypothetical protein	79	136	66	104	86	34	75	88	71	82	62	45	76.27	78	63	0.821	-0.285	0.412471666	0.593938528	0.073530287	0.109882163	0.087385434	0.087385434	TRUE	0.558296209	No
EHI_004880	hypothetical protein	2388	4460	1580	1853	1895	1103	2263	2891	1701	1467	1356	1444	1881.92	2285	1422	0.634	-0.658	0.01351905	0.056236172	0.037451257	0.091139859	0.05483301	0.05483301	TRUE	0.078604964	No
EHI_004890	serineFthreonine-protein kinase putative	23	34	19	27	21	12	22	22	20	21	15	16	14.19	21	17	0.828	-0.272	0.523490834	0.689728752	0,00000001	0.195370403	0.115719815	0.115719815	TRUE	0.522588828	No
EHI_004900	U3 small nucleolar ribonucleoprotein protein IMP4 putative	58	57	35	60	64	43	55	37	38	47	46	56	46.4	43	50	1.141	0.19	0.57470247	0.730754128	0.031805036	0.12245711	0.074908683	0.074908683	TRUE	0.101192584	No
EHI_004910	hypothetical protein	4	4	6	4	6	12	4	3	6	3	4	16	13.47	4	8	1.505	0.589	0.301104552	0.483943324	0.298293954	0.200961324	0.235391163	0.235391163	TRUE	0.08669928	No
EHI_004920	S-adenosylmethionine synthetase putative	1540	2755	2170	4917	3627	3427	1459	1786	2337	3892	2595	4488	2479.45	1861	3658	1.892	0.92	0.004370881	0.024167517	0.073373337	0.090949079	0.084142338	0.084142338	TRUE	0.186387799	No
EHI_004920.2	NA	67	158	71	321	269	219	63	102	76	254	192	287	132.67	80	244	2.818	1.495	6.49E-06	0.000142249	0.06940526	0.101577742	0.082479098	0.082479098	TRUE	0.091631628	No
EHI_004930	hypothetical protein	74	169	75	176	134	98	70	110	81	139	96	128	133.33	87	121	1.366	0.45	0.092984968	0.221648613	0.018377475	0.101521981	0.047251499	0.047251499	TRUE	0.241218498	No
EHI_004940	hypothetical protein	290	473	327	216	193	133	275	307	352	171	138	174	277.21	311	161	0.546	-0.873	0.020726535	0.077304115	0.13157699	0.095722568	0.117221303	0.117221303	TRUE	0.099476495	No
EHI_004950	hypothetical protein	1	1	1	5	8	4	1	1	1	4	6	5	3.23	1	5	2.852	1.512	0.020908099	0.07775896	0,00000001	0.551173035	0.334906577	0.334906577	TRUE	0.706339295	No
EHI_004960	bystin putative	712	845	763	714	848	510	675	548	822	565	607	668	562.83	682	613	0.906	-0.142	0.680343912	0.811866645	0.098615246	0.09299525	0.096490091	0.096490091	TRUE	0.335718858	No
EHI_004970	hypothetical protein	207	333	157	349	439	264	196	216	169	276	314	346	256.91	194	312	1.559	0.641	0.060229263	0.163918952	0.089716707	0.09614717	0.092145932	0.092145932	TRUE	0.243207222	No
EHI_004980	hypothetical protein conserved domain containing	129	204	128	173	199	88	122	132	138	137	142	115	151.12	131	131	1.008	0.011	0.972544416	0.989017802	0.057805911	0.100206809	0.073336161	0.073336161	TRUE	0.182636726	No
EHI_004990	ankyrin putative	268	445	260	453	385	179	254	288	280	359	275	234	234.24	274	289	1.055	0.078	0.770115826	0.871272938	0.029307016	0.096708333	0.052085561	0.052085561	TRUE	0.188620142	No
EHI_004990.2	NA	1270	1004	532	1461	1203	644	1203	651	573	1156	861	843	772.06	809	953	1.168	0.224	0.479100972	0.649868036	0.075500085	0.092277874	0.080195613	0.080195613	TRUE	0.253654189	No
EHI_005000	hypothetical protein	265	604	272	482	589	384	251	391	293	381	421	503	404.84	312	435	1.372	0.456	0.113347278	0.25280811	0.044961096	0.094028246	0.063069592	0.063069592	TRUE	0.127935591	No
EHI_005010	Rab family GTPase	1677	2653	1372	1965	1691	1324	1589	1719	1477	1555	1210	1734	2001.58	1595	1500	0.941	-0.088	0.701885173	0.827350362	0.018655824	0.091092534	0.039491022	0.039491022	TRUE	0.050456619	No
EHI_005020	F-actin capping protein beta subunit putative	4939	6573	4704	4474	5001	3306	4679	4260	5065	3541	3577	4329	3868.72	4668	3816	0.822	-0.283	0.204008394	0.37343516	0.018060663	0.090733305	0.037631046	0.037631046	TRUE	0.239884508	No
EHI_005030	hypothetical protein	8	9	8	9	15	10	8	6	9	7	11	13	9.61	8	10	1.331	0.412	0.398780084	0.582597541	0,00000001	0.245375201	0.133108751	0.133108751	TRUE	0.21078774	No
EHI_005040	adenosine deaminase putative	155	259	117	71	143	76	147	168	126	56	102	100	76.4	147	86	0.605	-0.724	0.048172955	0.140417183	0.099104914	0.109849562	0.104454798	0.104454798	TRUE	0.280805028	No
EHI_005050	sucrose transporter putative	2	2	2	4	2	0	2	1	2	3	1	0	1.62	2	1	0.968	-0.046	0.946324655	0.9751738	0,00000001	1.01121922	0.662212001	0.662212001	TRUE	0.188517235	No
EHI_005060	Fe-hydrogenase putative	21009	25012	19573	3640	1721	1111	19905	16211	21077	2881	1231	1455	8172.92	19064	1856	0.115	-3.12	2.08E-18	1.19E-15	0.129058019	0.090530498	0.105963742	0.105963742	TRUE	1.433019244	No
EHI_005070	acetyltransferase GNAT family	1995	3183	2244	2803	2665	1942	1890	2063	2416	2218	1906	2543	2268.15	2123	2222	1.045	0.063	0.809805597	0.896292993	0.033788086	0.091005054	0.053396546	0.053396546	TRUE	0.35220161	No
EHI_005080	hypothetical protein	81	125	112	236	231	56	77	81	121	187	165	73	132.08	93	142	1.498	0.583	0.090951248	0.218699637	0.082537919	0.101628186	0.090419134	0.090419134	TRUE	0.725122062	No
EHI_005090	hypothetical protein	5	19	23	9	11	9	5	12	25	7	8	12	13.57	14	9	0.698	-0.519	0.345290467	0.529318179	0.352475892	0.200171393	0.256525	0.256525	TRUE	0.235363498	No
EHI_005100	eukaryotic translation initiation factor 2 alpha subunit putative	2103	3227	1456	1322	1820	1063	1992	2092	1568	1046	1302	1392	1514.13	1884	1247	0.671	-0.575	0.023522937	0.084899968	0.030668664	0.091332154	0.049357606	0.049357606	TRUE	0.176172082	No
EHI_005110	hypothetical protein	6	3	4	8	21	23	6	2	4	6	15	30	10.6	4	17	3.086	1.626	0.004711192	0.02552292	0.332002851	0.230915625	0.273730464	0.273730464	TRUE	0.259425664	No
EHI_005120	hypothetical protein	167	255	197	275	210	144	158	165	212	218	150	189	214.78	178	186	1.037	0.052	0.881930367	0.936403564	0.094965538	0.097284825	0.095897413	0.095897413	TRUE	0.232063033	No
EHI_005130	transporter major facilitator family	1451	1380	829	497	531	248	1375	894	893	393	380	325	634.5	1054	366	0.367	-1.447	1.99E-06	5.21E-05	0.058729833	0.092696231	0.072471578	0.072471578	TRUE	0.082099369	No
EHI_005140	hypothetical protein	368	530	302	300	527	305	349	344	325	237	377	399	339.2	339	338	0.996	-0.006	0.987569397	0.995199244	0.124495242	0.094740319	0.11285472	0.11285472	TRUE	0.161499648	No
EHI_005150	hypothetical protein conserved	18737	18931	12483	24707	27011	18447	17752	12270	13442	19554	19322	24156	18344.81	14488	21011	1.422	0.508	0.097353215	0.229279444	0.069560396	0.090429422	0.075337099	0.075337099	TRUE	0.121350035	No
EHI_005160	hypothetical protein	4	14	5	23	30	22	4	9	5	18	21	29	36.48	6	23	2.945	1.558	0.00100624	0.007882376	0,00000001	0.131192317	0.13796372	0.13796372	TRUE	0.688896273	No
EHI_005260	surface antigen ariel1 putative	3	0	0	5	2	2	3	0	0	4	1	3	3.53	1	3	1.742	0.8	0.241056291	0.417269799	0.569521279	0.512062798	0.527879919	0.527879919	TRUE	1.478089156	No
EHI_005460	Rab family GTPase	7809	12281	9522	6563	7471	4923	7399	7960	10254	5194	5344	6446	6612.8	8538	5661	0.672	-0.574	0.016901898	0.066007656	0.026485292	0.090573504	0.044227562	0.044227562	TRUE	0.208685106	No
EHI_005560	casein kinase I isoform delta putative	0	0	0	0	0	0	0	0	0	0	0	0	0	0	0	NA	NA	NA	NA	NA	NA	NA	NA	NA	NA	NA
EHI_005657	hypothetical protein	14	33	24	334	513	789	13	21	26	264	367	1033	203.78	20	555	9.352	3.225	4.49E-07	1.54E-05	0.604432412	0.097659281	0.360280163	0.604432412	TRUE	0.751026677	No
EHI_005660	leucine rich repeat protein BspA family	0	0	0	0	0	0	0	0	0	0	0	0	0	0	0	NA	NA	NA	NA	NA	NA	NA	NA	NA	NA	NA
EHI_005860	UBAFTS-N domain-containing protein	808	1243	731	647	876	432	766	806	787	512	627	566	848.02	786	568	0.737	-0.441	0.174885686	0.336753313	0.08003092	0.092105025	0.084401522	0.084401522	TRUE	0.117552886	No
EHI_005870	proteasome regulatory subunit putative	2821	3582	3337	2811	2668	1521	2673	2322	3593	2225	1909	1992	3055.72	2863	2042	0.724	-0.466	0.098348422	0.230614485	0.045735071	0.090835762	0.062205088	0.062205088	TRUE	0.286800948	No
EHI_005880	hypothetical protein	71	43	55	13	12	7	67	28	59	10	9	9	23.97	51	9	0.225	-2.15	3.17E-06	7.65E-05	0.144457701	0.15249334	0.148676794	0.148676794	TRUE	0.169386493	No
EHI_005890	60S ribosomal protein L3 putative	8193	14359	9073	17529	16622	12447	7762	9306	9770	13873	11890	16299	12220.32	8946	14021	1.532	0.616	0.041398263	0.125628202	0.061357892	0.090470124	0.072703915	0.072703915	TRUE	0.186882416	No
EHI_005900	small GTPase Rab7 putative	200	236	126	145	199	78	189	153	136	115	142	102	134.99	159	120	0.764	-0.389	0.18100717	0.345637003	0.036917079	0.101384448	0.06028395	0.06028395	TRUE	0.058760634	No
EHI_005910	Rho guanine nucleotide exchange factor putative	1432	2303	1718	5826	6206	4504	1357	1493	1850	4611	4439	5898	2376.96	1567	4983	2.746	1.457	0.001820821	0.012520092	0.334732847	0.090974987	0.208456017	0.208456017	TRUE	6.433677412	No
EHI_005920	hypothetical protein	169	158	89	218	233	125	160	102	96	173	167	164	125.07	119	168	1.37	0.454	0.208357026	0.378980844	0.103315868	0.102259953	0.102960412	0.102960412	TRUE	0.236363037	No
EHI_005930	hypothetical protein	1	0	0	7	2	0	1	0	0	6	1	0	0.82	0	2	2.079	1.056	0.10293818	NA	0,00000001	1.916045299	1.76988073	1.76988073	TRUE	0.409685641	No
EHI_005940	hypothetical protein	63	85	52	74	103	59	60	55	56	59	74	77	71.2	57	70	1.212	0.278	0.328467158	0.512428998	0,00000001	0.111272756	0.049322461	0.049322461	TRUE	0.235847647	No
EHI_005950	tubulin alpha-1 chain	2875	2956	2403	2642	2643	1709	2724	1916	2588	2091	1891	2238	2129.84	2409	2073	0.866	-0.208	0.453210967	0.628309879	0.044792227	0.091047709	0.059715302	0.059715302	TRUE	0.158803184	No
EHI_005960	hypothetical protein	101	185	58	253	377	142	96	120	62	200	270	186	124.28	93	219	2.248	1.169	0.000165837	0.001930766	0.05134749	0.102335772	0.07052014	0.07052014	TRUE	0.262224069	No
EHI_005970	hypothetical protein conserved	12782	5534	10858	9859	11596	6534	12110	3587	11692	7803	8295	8556	8822.74	9130	8218	0.911	-0.134	0.761793039	0.86697199	0.249004547	0.090517072	0.181082663	0.181082663	TRUE	0.429954188	No
EHI_005980	hypothetical protein	29	40	32	28	54	21	27	26	34	22	39	27	25.68	29	29	1.01	0.014	0.976943688	0.990611541	0.22697572	0.148363261	0.184253238	0.184253238	TRUE	0.249992362	No
EHI_005990	hypothetical protein	34	37	34	44	43	19	32	24	37	35	31	25	26.41	31	30	0.99	-0.014	0.97159678	0.988626184	0.052985802	0.146755409	0.100344106	0.100344106	TRUE	0.193898053	No
EHI_006000	hypothetical protein	22	38	12	19	10	16	21	25	13	15	7	21	13.32	20	14	0.738	-0.438	0.345250237	0.529318179	0.087316146	0.202198543	0.147777704	0.147777704	TRUE	0.131998483	No
EHI_006010	hypothetical protein conserved	729	850	619	328	456	314	691	551	667	260	326	411	402.42	636	332	0.535	-0.903	0.000727347	0.006082648	0.034385489	0.094050365	0.053611189	0.053611189	TRUE	0.304144978	No
EHI_006020	hypothetical protein	248	282	331	103	196	117	235	183	356	82	140	153	180.29	258	125	0.511	-0.969	0.007958984	0.03809044	0.110899385	0.098611554	0.106910449	0.106910449	TRUE	0.31501982	No
EHI_006030	deoxyhypusine synthase putative	2305	2638	1730	1636	1896	1640	2184	1710	1863	1295	1356	2148	1306.18	1919	1600	0.839	-0.254	0.340129975	0.523824993	0.038001513	0.091488807	0.05453451	0.05453451	TRUE	0.581865605	No
EHI_006040	hypothetical protein	159	345	107	321	336	111	151	224	115	254	240	145	204.2	163	213	1.289	0.366	0.226938557	0.400904851	0.052209271	0.097644158	0.068545157	0.068545157	TRUE	0.403047029	No
EHI_006050	serineFthreonine-protein phosphatase putative	1387	1435	791	849	985	551	1314	930	852	672	705	722	829.43	1032	700	0.689	-0.538	0.051528666	0.146794658	0.041793578	0.092144405	0.058837297	0.058837297	TRUE	0.18249387	No
EHI_006060	WD domain containing protein	1003	1152	849	536	733	423	950	747	914	424	524	554	597.69	870	501	0.583	-0.778	0.000335965	0.003367387	0.012037721	0.092840848	0.034254244	0.034254244	TRUE	0.110287454	No
EHI_006070	hypothetical protein	7387	11635	9996	9019	9538	5721	6999	7541	10764	7138	6823	7491	7045.29	8435	7151	0.862	-0.214	0.607678717	0.757362553	0.201530591	0.090559674	0.155377276	0.155377276	TRUE	0.186482496	No
EHI_006080	aspartate aminotransferase putative	9	5	12	13	13	6	9	3	13	10	9	8	9.19	8	9	1.128	0.174	0.744566964	0.8560957	0.144123051	0.252549584	0.205844262	0.205844262	TRUE	0.194846801	No
EHI_006090	hypothetical protein	69	97	62	37	39	29	65	63	67	29	28	38	40.23	65	32	0.514	-0.961	0.012373623	0.052697617	0.083429404	0.127383198	0.105432866	0.105432866	TRUE	0.140669411	No
EHI_006100	prenyl cysteine carboxyl methyltransferase putative	137	279	78	356	326	146	130	181	84	282	233	191	149.32	132	235	1.718	0.781	0.024349976	0.086373701	0.090087554	0.100325305	0.094222751	0.094222751	TRUE	0.15929202	No
EHI_006110	hypothetical protein	7	3	1	14	19	7	7	2	1	11	14	9	6.52	3	11	2.745	1.457	0.009565638	0.0435269	0,00000001	0.318911923	0.205374353	0.205374353	TRUE	0.456984501	No
EHI_006120	hypothetical protein	14	14	5	9	21	7	13	9	5	7	15	9	9.16	9	10	1.116	0.158	0.749833571	0.859062122	0,00000001	0.253007655	0.153457607	0.153457607	TRUE	0.156440548	No
EHI_006130	phosphatidylinositol 3-kinase putative	337	431	268	901	921	506	319	279	289	713	659	663	400.78	296	678	2.211	1.145	6.16E-05	0.000889238	0.045431173	0.094065562	0.062286637	0.062286637	TRUE	0.867854022	No
EHI_006140	Rho guanine nucleotide exchange factor putative	38	66	30	21	35	23	36	43	32	17	25	30	24.79	37	24	0.661	-0.597	0.135228928	0.285617413	0.064557243	0.150456319	0.107853693	0.107853693	TRUE	0.240531656	No
EHI_006150	hypothetical protein conserved	308	530	326	388	454	257	292	344	351	307	325	337	335.49	329	323	0.982	-0.026	0.927877536	0.963445377	0.047221963	0.09478893	0.06207055	0.06207055	TRUE	1.14084346	No
EHI_006160	Signal recognition particle 19 kDa protein putative	343	528	452	829	680	443	325	342	487	656	486	580	518.29	385	574	1.458	0.544	0.09835156	0.230614485	0.082436037	0.093222714	0.086369547	0.086369547	TRUE	0.054431793	No
EHI_006170	eukaryotic translation initiation factor 6 putative	618	982	447	3433	2404	1378	586	636	481	2717	1720	1804	1477.77	568	2080	3.367	1.752	2.39E-07	9.08E-06	0.094996245	0.091356366	0.093655322	0.093655322	TRUE	0.819796973	No
EHI_006180	hypothetical protein	14	44	24	112	101	27	13	29	26	89	72	35	36.22	23	65	2.639	1.4	0.00056153	0.005008323	0.107942125	0.131483828	0.118890423	0.118890423	TRUE	0.09495639	No
EHI_006190	protein farnesyltransferase beta subunit putative	2011	2597	1894	2211	2399	1352	1905	1683	2040	1750	1716	1770	1981.06	1876	1745	0.933	-0.101	0.679847122	0.811840596	0.026964143	0.091100244	0.0451505	0.0451505	TRUE	0.212557844	No
EHI_006200	3-phosphoinositide-dependent protein kinase 1 putative	110	164	58	115	80	55	104	106	62	91	57	72	93.96	91	73	0.816	-0.293	0.40008613	0.583478436	0.076064992	0.106203616	0.089477124	0.089477124	TRUE	1.062179844	No
EHI_006300	hypothetical protein	31	34	21	22	12	6	29	22	23	17	9	8	21.37	25	11	0.505	-0.985	0.014889516	0.06028493	7.00E-05	0.160048154	0.08883279	0.08883279	TRUE	0.364544574	No
EHI_006310	leucine rich repeat protein BspA family	11	21	8	23	5	9	10	14	9	18	4	12	13.68	11	11	1.003	0.004	0.993032462	0.996873741	0.084162197	0.199234305	0.146104928	0.146104928	TRUE	0.236937746	No
EHI_006330	hypothetical protein	18	41	26	31	26	16	17	27	28	25	19	21	25.28	24	22	0.902	-0.149	0.700508724	0.826395622	0.024842694	0.14927906	0.089330005	0.089330005	TRUE	0.189098498	No
EHI_006430	hypothetical protein	2	4	2	6	13	7	2	3	2	5	9	9	4.07	2	8	2.511	1.328	0.029022654	0.098186396	0,00000001	0.456683965	0.259767557	0.259767557	TRUE	0.165190012	No
EHI_006530	nucleosome assembly protein 1-like 1 putative	107	148	137	159	153	110	101	96	148	126	109	144	112.26	115	126	1.093	0.128	0.722876467	0.843076424	0.100268082	0.103619082	0.101671237	0.101671237	TRUE	0.175792985	No
EHI_006540	hypothetical protein	26	23	37	21	33	12	25	15	40	17	24	16	25.12	27	19	0.749	-0.417	0.318881218	0.502822305	0.084581144	0.14965873	0.115514494	0.115514494	TRUE	0.168802671	No
EHI_006550	hypothetical protein	1266	1650	1262	1977	2241	1183	1199	1069	1359	1565	1603	1549	1238.83	1209	1572	1.283	0.36	0.23776169	0.413538016	0.064090492	0.091550818	0.07366701	0.07366701	TRUE	0.796323946	No
EHI_006560	78 kD aglucose-regulated protein homolog precursor putative	347	542	409	1031	958	673	329	351	440	816	685	881	549.39	373	794	1.929	0.948	NA	NA	0.296680925	0.093059994	0.207187014	0.207187014	TRUE	9.643475859	Yes
EHI_006670	hypothetical protein	32367	31000	34064	19861	17589	12825	30666	20092	36681	15719	12582	16794	24448.12	29146	15032	0.531	-0.914	0.001195522	0.009039448	0.046104567	0.090409148	0.062582585	0.062582585	TRUE	0.140560926	No
EHI_006680	phosphopantetheine adenylyltransferase putative	104	151	63	49	33	32	99	98	68	39	24	42	67.33	88	35	0.416	-1.264	0.000305238	0.003124225	0.063447532	0.112475057	0.08391755	0.08391755	TRUE	1.112587549	No
EHI_006690	DNA polymerase delta catalytic subunit putative	151	235	149	302	339	261	143	152	160	239	243	342	199.35	152	275	1.72	0.783	0.037918634	0.118146945	0.1293516	0.097821476	0.116708246	0.116708246	TRUE	3.145169451	No
EHI_006700	thioredoxin putative	458	640	366	426	373	115	434	415	394	337	267	151	397.69	414	252	0.628	-0.672	0.04062014	0.123771114	0.079619889	0.094094385	0.085011636	0.085011636	TRUE	0.074106674	No
EHI_006710	hypothetical protein conserved	972	936	771	628	663	350	921	607	830	497	474	458	650.24	786	476	0.618	-0.694	0.008226716	0.039138929	0.033328534	0.092639386	0.052033178	0.052033178	TRUE	0.142709732	No
EHI_006720	RNA methyltransferase TrmH family putative	854	1178	636	395	649	377	809	763	685	313	464	494	547.69	752	424	0.578	-0.792	0.006684504	0.033547618	0.052805697	0.093068417	0.065939153	0.065939153	TRUE	0.876641135	No
EHI_006730	hypothetical protein	676	519	633	307	338	219	640	336	682	243	242	287	363.05	553	257	0.491	-1.025	0.004152367	0.023303516	0.110561063	0.094451803	0.104400372	0.104400372	TRUE	0.330977543	No
EHI_006740	hypothetical protein	533	604	490	186	217	167	505	391	528	147	155	219	340.62	475	174	0.377	-1.407	1.97E-08	1.05E-06	0.021316203	0.094722044	0.044876121	0.044876121	TRUE	0.208603993	No
EHI_006750	protein kinase putative	114	150	136	244	265	176	108	97	146	193	190	230	145.29	117	204	1.669	0.739	0.050833805	0.145484868	0.127189832	0.100602587	0.116185397	0.116185397	TRUE	0.866986476	No
EHI_006760	hypothetical protein conserved	23	36	34	22	12	9	22	23	37	17	9	12	21.54	27	13	0.504	-0.988	0.016339912	0.064383295	0.035124763	0.159522915	0.099361615	0.099361615	TRUE	0.593931639	No
EHI_006770	hypothetical protein conserved	87	124	41	51	33	32	82	80	44	40	24	42	64.34	69	35	0.537	-0.898	0.018956573	0.072036275	0.101404479	0.113502405	0.106729781	0.106729781	TRUE	0.63735962	No
EHI_006780	Rab GTPase activating protein putative	48	76	34	49	63	30	45	49	37	39	45	39	45.33	44	41	0.942	-0.086	0.828998442	0.90738673	0.115521486	0.123217165	0.118934299	0.118934299	TRUE	1.278276011	No
EHI_006790	hypothetical protein	0	1	0	0	0	0	0	1	0	0	0	0	0.05	0	0	0.845	-0.242	0.460954678	NA	0,00000001	27.67417562	12	12	TRUE	1.219788409	No
EHI_006800	casein kinase putative	256	381	341	598	514	227	243	247	367	473	368	297	357.83	286	379	1.313	0.393	0.188074797	0.354596144	0.054156822	0.094511731	0.068376516	0.068376516	TRUE	0.337285667	No
EHI_006810	14-3-3 protein 3	17071	21675	18109	13713	12472	8093	16174	14048	19500	10853	8922	10597	15267.67	16574	10124	0.617	-0.696	0.000586884	0.005171391	0.011010036	0.09044579	0.030764613	0.030764613	TRUE	0.151557873	No
EHI_006820	importin alpha putative	116	159	159	169	165	93	110	103	171	134	118	122	155.15	128	125	0.977	-0.033	0.914491826	0.956483838	0.051031276	0.099950593	0.069031807	0.069031807	TRUE	0.221337833	No
EHI_006830	hypothetical protein	1177	1939	1274	1401	1370	998	1115	1257	1372	1109	980	1307	1711.5	1248	1132	0.909	-0.137	0.565211766	0.724065072	0.022592982	0.091218685	0.042866065	0.042866065	TRUE	0.031724884	No
EHI_006840	hypothetical protein	1711	2345	1583	1245	1397	1210	1621	1520	1705	985	999	1584	1369.52	1615	1189	0.75	-0.415	0.206281748	0.376272227	0.085557482	0.091436052	0.087460637	0.087460637	TRUE	0.944461896	No
EHI_006850	hypothetical protein	1	4	3	25	55	50	1	3	3	20	39	65	17.97	2	41	8.82	3.141	6.03E-08	2.80E-06	0.414332657	0.173243825	0.281551978	0.281551978	TRUE	0.073081854	No
EHI_006860	60S ribosomal protein L5 putative	49849	59505	64624	39224	23251	7779	47229	38567	69590	31043	16632	10186	46866.38	51795	19287	0.427	-1.227	0.009157086	0.04231405	0.225988797	0.090379999	0.212983167	0.212983167	TRUE	1.664784945	No
EHI_006870	protein kinase domain containing protein	5	4	7	6	12	4	5	3	8	5	9	5	6.78	5	6	1.236	0.305	0.590353678	0.744731762	0.074916814	0.310150443	0.218253436	0.218253436	TRUE	0.213308413	No
EHI_006880	hypothetical protein	92	125	42	184	169	139	87	81	45	146	121	182	98.79	71	150	2.002	1.001	0.00158103	0.011228485	0.049277844	0.105428495	0.071844925	0.071844925	TRUE	0.189358392	No
EHI_006885	hypothetical protein	249	440	199	714	428	387	236	285	214	565	306	507	554.7	245	459	1.805	0.852	0.007440886	0.036170349	0.068879858	0.093034032	0.079154992	0.079154992	TRUE	0.105537525	No
EHI_006890	hypothetical protein conserved	73	97	44	62	65	43	69	63	47	49	46	56	68.17	60	50	0.848	-0.238	0.440223753	0.617218559	0.023684924	0.112201492	0.060221269	0.060221269	TRUE	0.109388615	No
EHI_006900	ribulose-phosphate 3-epimerase putative	1231	1763	1065	2031	2064	1052	1166	1143	1147	1607	1476	1378	1507.43	1152	1487	1.275	0.351	0.234785104	0.410673701	0.057174056	0.091336531	0.068669232	0.068669232	TRUE	0.277954149	No
EHI_006910	hypothetical protein	44	84	38	127	147	58	42	54	41	101	105	76	65.05	46	94	1.968	0.977	0.002691962	0.016775242	0.039937352	0.113251142	0.071784784	0.071784784	TRUE	0.291623685	No
EHI_006920	papain family cysteine protease domain containing protein	677	922	783	505	485	345	641	598	843	400	347	452	528.79	694	400	0.587	-0.768	0.003647254	0.021155128	0.034201928	0.093165628	0.052471178	0.052471178	TRUE	0.349854295	No
EHI_006930	hypothetical protein	303	426	322	469	504	196	287	276	347	371	361	257	355.91	303	330	1.084	0.116	0.70624864	0.830911131	0.061440278	0.094534105	0.07329099	0.07329099	TRUE	0.316051653	No
EHI_006940	hypothetical protein conserved	3456	3802	1758	1886	1873	1202	3274	2464	1893	1493	1340	1574	2092.34	2544	1469	0.592	-0.756	0.009304574	0.042725627	0.056848265	0.091060247	0.066437187	0.066437187	TRUE	0.129070448	No
EHI_006950	hypothetical protein conserved	143	270	195	146	136	102	135	175	210	116	97	134	135.49	173	116	0.703	-0.509	0.285298374	0.467554577	0.30375258	0.101344093	0.212836625	0.212836625	TRUE	1.343370228	No
EHI_006960	hypothetical protein	77	137	106	201	193	70	73	89	114	159	138	92	181.4	92	130	1.396	0.481	0.103506464	0.238667098	0.036766194	0.098561332	0.061148888	0.061148888	TRUE	0.159142676	No
EHI_006970	hypothetical protein	86	159	143	183	140	119	81	103	154	145	100	156	154.71	113	134	1.172	0.229	0.472590112	0.64459165	0.058788006	0.099978284	0.074766134	0.074766134	TRUE	0.178256441	No
EHI_006980	GalFGalNAc lectin subunit Igl1	8993	12791	10347	24135	27848	15638	8520	8290	11142	19101	19921	20477	16241.62	9317	19833	2.026	1.018	0.00281387	0.017346809	0.103232056	0.090439939	0.095757524	0.095757524	TRUE	0.081034155	No
EHI_006990	hypothetical protein	82	54	57	28	23	19	78	35	61	22	16	25	48.41	58	21	0.401	-1.32	0.000920402	0.007367793	0.102558225	0.12112017	0.110325061	0.110325061	TRUE	0.158616926	No
EHI_007000	hypothetical protein	531	706	493	383	573	92	503	458	531	303	410	120	437.88	497	278	0.599	-0.74	0.091071169	0.218902766	0.233307421	0.09375054	0.173332357	0.173332357	TRUE	0.184587923	No
EHI_007010	hypothetical protein	343	464	348	369	411	184	325	301	375	292	294	241	250.86	334	276	0.838	-0.256	0.451530088	0.62662749	0.088865004	0.096287127	0.091755826	0.091755826	TRUE	0.136438838	No
EHI_007020	hypothetical protein conserved	651	946	1065	553	573	343	617	613	1147	438	410	449	655.02	792	432	0.587	-0.769	0.086882435	0.211614409	0.267689499	0.092622682	0.185872171	0.185872171	TRUE	0.160197392	No
EHI_007030	hypothetical protein conserved	1900	3017	1259	869	931	395	1800	1955	1356	688	666	517	1776.72	1704	624	0.383	-1.384	1.05E-06	3.13E-05	0.046325798	0.091186736	0.062385145	0.062385145	TRUE	0.125610151	No
EHI_007040	hypothetical protein	76	99	129	141	126	72	72	64	139	112	90	94	109.57	92	99	1.07	0.097	0.827187253	0.906203775	0.228637447	0.103944662	0.174750142	0.174750142	TRUE	0.893349127	No
EHI_007140	hypothetical protein	37	55	38	24	24	20	35	36	41	19	17	26	33.95	37	21	0.574	-0.801	0.022212319	0.081337325	0,00000001	0.134234803	0.06861882	0.06861882	TRUE	0.082242182	No
EHI_007150	mitochondrial-type heat shock protein 70	95	138	85	271	261	179	90	89	92	214	187	234	202.78	90	212	2.167	1.116	0.004708493	0.02552292	0.150203128	0.097695331	0.128638525	0.128638525	TRUE	0.049487745	No
EHI_007260	hypothetical protein	88	124	76	54	76	45	83	80	82	43	54	59	76.39	82	52	0.646	-0.63	0.031015425	0.103064476	0.019019867	0.109851373	0.053436433	0.053436433	TRUE	0.44836838	No
EHI_007270	hypothetical protein conserved domain containing	26	49	25	36	28	22	25	32	27	28	20	29	33.6	28	26	0.92	-0.121	0.725173696	0.844775903	0,00000001	0.134685925	0.064370579	0.064370579	TRUE	0.224263895	No
EHI_007280	hypothetical protein	141	169	130	121	92	65	134	110	140	96	66	85	104.51	128	82	0.657	-0.607	0.030912552	0.102850073	0.023544114	0.104604097	0.053199572	0.053199572	TRUE	0.128516589	No
EHI_007290	hypothetical protein	2	1	1	2	6	2	2	1	1	2	4	3	1.63	1	3	1.691	0.758	0.269693414	0.450422154	0,00000001	1.002173939	0.576604948	0.576604948	TRUE	0.962627582	No
EHI_007300	hypothetical protein	20	35	17	26	27	13	19	23	18	21	19	17	20.15	20	19	0.954	-0.068	0.863127566	0.92584817	0,00000001	0.164269616	0.090339156	0.090339156	TRUE	0.919866956	No
EHI_007310	myb-like DNA-binding domain containing protein	2	2	0	9	8	3	2	1	0	7	6	4	2.93	1	6	2.942	1.557	0.016925003	0.066033778	0,00000001	0.59861913	0.332640137	0.332640137	TRUE	0.213773096	No
EHI_007320	hypothetical protein conserved	248	445	397	1186	856	492	235	288	428	939	612	644	669.58	317	732	1.976	0.982	NA	NA	0.478416698	0.092573229	0.300039607	0.300039607	TRUE	12.59273996	Yes
EHI_007330	beta-N-acetylhexosaminidase beta subunit	14084	22541	13240	11352	11145	6916	13344	14609	14257	8984	7972	9056	10579.43	14070	8671	0.626	-0.676	0.00606634	0.031065377	0.030570956	0.090489033	0.046608278	0.046608278	TRUE	0.756170563	No
EHI_007340	rodhanase-like domain containing protein	5	13	4	21	30	13	5	8	4	17	21	17	12.75	6	18	2.571	1.362	0.005852929	0.03016452	0.088089702	0.207154061	0.15428847	0.15428847	TRUE	0.084128812	No
EHI_007350	hypothetical protein conserved	9064	12101	9766	6652	6069	5498	8588	7843	10516	5265	4341	7199	8269.47	8982	5602	0.648	-0.626	0.096610927	0.228113496	0.140600543	0.09052837	0.120915099	0.120915099	TRUE	1.98118999	No
EHI_007360	hypothetical protein	690	813	614	546	594	493	654	527	661	432	425	646	568.45	614	501	0.823	-0.282	0.333297702	0.51756513	0.052286574	0.092969079	0.06551962	0.06551962	TRUE	0.578038297	No
EHI_007460	endonucleaseFexonucleaseFphosphatase family protein	218	282	257	609	525	328	207	183	277	482	376	430	326.71	222	429	1.894	0.922	0.000221809	0.002427832	0.022195834	0.094908248	0.04499182	0.04499182	TRUE	0.183527841	No
EHI_007470	hypothetical protein	11	13	5	9	20	11	10	8	5	7	14	14	9.65	8	12	1.362	0.445	0.40116843	0.584063862	0.167405389	0.244791581	0.20887286	0.20887286	TRUE	2.796207698	No
EHI_007480	villin putative	929	1145	1235	3152	3064	1937	880	742	1330	2495	2192	2536	1524.73	984	2408	2.25	1.17	0.003758661	0.021691841	0.177130153	0.091325316	0.142591975	0.142591975	TRUE	2.454384223	No
EHI_007490	hypothetical protein	109	167	104	331	258	164	103	108	112	262	185	215	147.3	108	221	1.978	0.984	0.000813318	0.006690331	0.038951952	0.100462685	0.062358857	0.062358857	TRUE	0.132657231	No
EHI_007500	Sir2 family transcriptional regulator putative	705	955	600	452	435	251	668	619	646	358	311	329	490.22	644	333	0.526	-0.926	6.81E-05	0.000968223	0.016710936	0.093387285	0.039266628	0.039266628	TRUE	0.283891914	No
EHI_007510	hypothetical protein conserved	7114	9689	10604	61572	33393	34035	6740	6280	11419	48731	23887	44567	21465.46	8146	39062	3.08	1.623	NA	NA	0.536562164	0.090417616	0.326745027	0.536562164	TRUE	8.070588783	Yes
EHI_007620	hypothetical protein conserved	3667	5443	6074	30283	17226	17582	3474	3528	6541	23967	12322	23023	10983.23	4514	19771	2.902	1.537	NA	NA	0.530104114	0.090483855	0.320464355	0.530104114	TRUE	14.67001099	Yes
EHI_007630	hypothetical protein	103	189	68	36	56	50	98	122	73	28	40	65	74.55	98	44	0.475	-1.075	0.002400521	0.015462121	0.075080142	0.110332176	0.089931595	0.089931595	TRUE	0.131670056	No
EHI_007640	hypothetical protein conserved	262	346	687	910	832	452	248	224	740	720	595	592	650.32	404	636	1.451	0.537	0.305745704	0.489284197	0.446975796	0.092639129	0.288816633	0.288816633	TRUE	0.142326729	No
EHI_007750	hypothetical protein	24	55	19	42	51	27	23	36	20	33	36	35	28.47	26	35	1.287	0.363	0.323017826	0.506466265	0.030925769	0.142675291	0.084577057	0.084577057	TRUE	0.40147359	No
EHI_007760	hypothetical protein	626	841	454	866	1045	457	593	545	489	685	748	598	556.43	542	677	1.237	0.307	0.268585654	0.449224862	0.044709529	0.093025692	0.059094169	0.059094169	TRUE	0.82058628	No
EHI_007770	hypothetical protein	197	304	99	169	205	57	187	197	107	134	147	75	173.32	164	119	0.744	-0.426	0.244032938	0.420305072	0.110773283	0.098943849	0.106063969	0.106063969	TRUE	0.943889972	No
EHI_007880	hypothetical protein	116	135	65	72	78	49	110	87	70	57	56	64	87.62	89	59	0.677	-0.562	0.09362401	0.222644149	0.061688259	0.107351068	0.079541594	0.079541594	TRUE	0.863179193	No
EHI_007890	hypothetical protein	2	14	5	8	20	17	2	9	5	6	14	22	7.94	5	14	2.054	1.039	0.0739398	0.189562043	0.327126641	0.277941676	0.299410186	0.299410186	TRUE	0.091759057	No
EHI_007900	hypothetical protein	56	97	46	89	45	31	53	63	50	70	32	41	55.42	55	48	0.877	-0.19	0.625729737	0.772322144	0.110348831	0.117228703	0.113594521	0.113594521	TRUE	0.799622117	No
EHI_007910	hypothetical protein	140	175	122	90	79	33	133	113	131	71	57	43	81.91	126	57	0.477	-1.067	0.000806112	0.006651461	0.040314931	0.108536506	0.070569445	0.070569445	TRUE	0.416913009	No
EHI_007920	ankyrin repeat protein putative	448	659	370	535	634	375	424	427	398	423	454	491	406.65	416	456	1.091	0.125	0.575723925	0.731590424	0.01035013	0.094011868	0.035981906	0.035981906	TRUE	0.217367429	No
EHI_007930	hypothetical protein	1674	2202	1866	1149	1193	733	1586	1427	2009	909	853	960	1072.04	1674	907	0.558	-0.843	0.003853377	0.022111565	0.056676866	0.09173792	0.066624908	0.066624908	TRUE	0.567183289	No
EHI_007940	V-type ATPase F subunit putative	398	664	184	821	972	473	377	430	198	650	695	619	449.17	335	655	1.895	0.922	0.000988683	0.00777513	0.042145458	0.093665023	0.059644654	0.059644654	TRUE	0.740721022	No
EHI_007950	villidin putative	754	970	661	571	604	358	714	629	712	452	432	469	560.91	685	451	0.665	-0.59	0.004122485	0.023176376	0.007318406	0.093004276	0.030184147	0.030184147	TRUE	0.107166152	No
EHI_007960	hypothetical protein	174	267	128	199	244	155	165	173	138	157	175	203	151.39	159	178	1.115	0.156	0.612189523	0.760040851	0.050666995	0.100189031	0.071033031	0.071033031	TRUE	0.446090926	No
EHI_007970	hypothetical protein conserved	1218	1539	907	771	1184	628	1154	997	977	610	847	822	722.83	1043	760	0.742	-0.431	0.183005721	0.348221624	0.079081592	0.092409298	0.083940153	0.083940153	TRUE	1.891766636	No
EHI_007980	hypothetical protein conserved	293	440	322	178	186	129	278	285	347	141	133	169	243.41	303	148	0.508	-0.978	0.002840037	0.01740928	0.075007042	0.096468895	0.082900843	0.082900843	TRUE	0.113525292	No
EHI_007990	hypothetical protein	1227	1817	1366	947	1381	701	1163	1178	1471	749	988	918	1033.34	1271	885	0.707	-0.5	0.064432467	0.172019304	0.0413405	0.091789968	0.056371975	0.056371975	TRUE	0.596038376	No
EHI_008000	hypothetical protein conserved	93	133	135	120	178	106	88	86	145	95	127	139	99.39	106	120	1.116	0.158	0.715453475	0.837576136	0.208581831	0.105338254	0.16205248	0.16205248	TRUE	0.53029119	No
EHI_008010	40S ribosomal protein S16 putative	17243	20131	10094	14812	14980	9555	16337	13047	10870	11723	10716	12512	11816.58	13418	11650	0.872	-0.198	0.401185445	0.584063862	0.024085251	0.090474289	0.042433696	0.042433696	TRUE	0.133722133	No
EHI_008020	hypothetical protein conserved	58	115	87	436	490	297	55	75	94	345	351	389	233.23	75	362	3.778	1.917	0.000129094	0.001605195	0.367763574	0.096736007	0.246919525	0.246919525	TRUE	2.120186173	No
EHI_008030	phosphate transporter putative	2120	2755	1795	2476	3690	2228	2009	1786	1933	1960	2640	2917	2014.63	1909	2506	1.291	0.369	0.262841894	0.443025987	0.086323805	0.091087712	0.088048102	0.088048102	TRUE	1.086541848	No
EHI_008040	Thymidylate kinase putative	307	568	326	203	231	176	291	368	351	161	165	230	251.64	337	185	0.559	-0.838	0.000841915	0.006869377	0.020572266	0.096268643	0.044866706	0.044866706	TRUE	0.205363824	No
EHI_008050	ankyrin repeat protein putative	317	469	211	239	399	200	300	304	227	189	285	262	240.18	277	245	0.889	-0.17	0.536251139	0.700233795	0.035164112	0.096551239	0.055818846	0.055818846	TRUE	0.272922017	No
EHI_008060	hypothetical protein	40	39	30	26	33	12	38	25	32	21	24	16	26.63	32	20	0.665	-0.588	0.128834879	0.276488023	0.042483937	0.146282988	0.093303691	0.093303691	TRUE	0.313946643	No
EHI_008070	molybdenum cofactor sulfurase putative	158	309	157	260	208	133	150	200	169	206	149	174	166.36	173	176	1.016	0.023	0.942622828	0.973353953	0.069348762	0.099303517	0.080679972	0.080679972	TRUE	1.549911733	No
EHI_008080	hypothetical protein	153	165	125	153	180	92	145	107	135	121	129	120	130.59	129	123	0.963	-0.055	0.856610341	0.922918199	0.046220836	0.101756711	0.066971251	0.066971251	TRUE	0.206930503	No
EHI_008090	hypothetical protein conserved domain containing	2454	3100	2161	2047	1411	695	2325	2009	2327	1620	1009	910	1798.23	2220	1180	0.55	-0.863	0.005346532	0.028205145	0.067316082	0.091176703	0.076575298	0.076575298	TRUE	0.175896894	No
EHI_008100	ATPFGTP-binding protein putative	342	548	421	398	422	257	324	355	453	315	302	337	304.03	377	318	0.85	-0.234	0.470103262	0.642647535	0.075291692	0.095248433	0.082679303	0.082679303	TRUE	0.381265427	No
EHI_008110	transporter major facilitator family	862	1037	735	1916	2245	803	817	672	791	1516	1606	1051	1133.12	760	1391	1.784	0.835	0.002985799	0.01803416	0.04647704	0.091663006	0.061413606	0.061413606	TRUE	0.523895845	No
EHI_008120	hypothetical protein	1809	3315	1788	5650	4984	2711	1714	2149	1925	4472	3565	3550	2701.09	1929	3862	1.94	0.956	0.000912579	0.007319742	0.053785783	0.090899774	0.06536941	0.06536941	TRUE	0.233724133	No
EHI_008130	Myb family DNA-binding protein SHAQKYF family	243	391	197	130	124	104	230	253	212	103	89	136	239.89	232	109	0.494	-1.018	0.003090546	0.018527155	0.087789665	0.09655853	0.091850705	0.091850705	TRUE	0.048844917	No
EHI_008140	hypothetical protein	11	33	24	23	21	12	10	21	26	18	15	16	14.74	19	16	0.865	-0.209	0.639138604	0.781557999	0.056717251	0.191431927	0.131113258	0.131113258	TRUE	0.170254333	No
EHI_008150	hypothetical protein	284	397	271	223	214	136	269	257	292	176	153	178	238.77	273	169	0.629	-0.669	0.004368021	0.024167517	0.011600424	0.096587881	0.037806388	0.037806388	TRUE	0.131138928	No
EHI_008160	Sec1 family protein	69	114	103	98	87	60	65	74	111	78	62	79	66.33	83	73	0.885	-0.176	0.673946356	0.808152993	0.174680856	0.112810368	0.144764186	0.144764186	TRUE	0.712709668	No
EHI_008170	hypothetical protein	20	17	10	18	11	10	19	11	11	14	8	13	11.74	14	12	0.877	-0.19	0.68956247	0.818791147	0.064911184	0.217220182	0.146940689	0.146940689	TRUE	1.198735264	No
EHI_008180	hypothetical protein	23	37	17	11	6	10	22	24	18	9	4	13	12.64	21	9	0.431	-1.214	0.007391894	0.036062942	0,00000001	0.208228737	0.118862593	0.118862593	TRUE	0.240953059	No
EHI_008190	RNA recognition motif domain containing protein	185	302	110	172	146	144	175	196	118	136	104	189	155.17	163	143	0.882	-0.181	0.632361263	0.776325736	0.127948049	0.099949188	0.116334024	0.116334024	TRUE	1.024220629	No
EHI_008200	glyceraldehyde-3-phosphate dehydrogenase putative	44146	65490	38234	51301	37795	16357	41826	42446	41172	40602	27036	21419	50132.08	41815	29686	0.73	-0.455	0.219492276	0.392141986	0.121227687	0.090377928	0.116306551	0.116306551	TRUE	0.050485268	No
EHI_008210	ribosomal protein S4 putative	9791	10899	6699	6748	6760	5031	9276	7064	7214	5341	4836	6588	5834.46	7851	5588	0.727	-0.46	0.1731198	0.334232972	0.088998713	0.090603559	0.093500094	0.093500094	TRUE	1.119855637	No
EHI_008220	protein kinase domain containing protein	402	514	329	215	199	127	381	333	354	170	142	166	322.96	356	159	0.46	-1.121	3.74E-06	8.80E-05	0.018402477	0.094961209	0.04107751	0.04107751	TRUE	0.044150421	No
EHI_008230	heat shock transcription factor putative	367	649	261	558	825	304	348	421	281	442	590	398	375.22	350	477	1.346	0.428	0.115057461	0.255348801	0.034545742	0.094318717	0.055531853	0.055531853	TRUE	0.239371649	No
EHI_008240	tubulin gamma chain	468	520	370	279	352	176	443	337	398	221	252	230	296.92	393	234	0.61	-0.713	0.010283554	0.046167451	0.039242208	0.095365871	0.057517291	0.057517291	TRUE	0.588504774	No
EHI_008340	leucine rich repeat protein BspA family	0	1	0	0	0	0	0	1	0	0	0	0	0.05	0	0	0.845	-0.242	0.460954678	NA	0,00000001	27.67417562	12	12	TRUE	1.219788409	No
EHI_008350	Rab family GTPase	22	38	26	26	30	22	21	25	28	21	21	29	39.78	25	24	0.959	-0.061	0.872620669	0.931188921	0.059909768	0.127800238	0.087972811	0.087972811	TRUE	1.356326021	No
EHI_008360	ankyrin repeat protein putative	56	70	45	118	72	47	53	45	48	93	52	62	85.05	49	69	1.374	0.458	0.19460751	0.363137862	0.076054742	0.107865948	0.088742341	0.088742341	TRUE	1.266583706	No
EHI_008370	hypothetical protein	874	1381	693	550	684	428	828	895	746	435	489	560	625.6	823	495	0.625	-0.679	0.063250267	0.170069651	0.124053758	0.092729645	0.111244621	0.111244621	TRUE	0.282324961	No
EHI_008380	aminopeptidase putative	5049	7573	3656	6398	6032	4051	4784	4908	3937	5064	4315	5305	3993.06	4543	4895	1.073	0.102	0.734855551	0.851247359	0.065574772	0.090721313	0.072304869	0.072304869	TRUE	0.600551908	No
EHI_008390	hypothetical protein conserved	292	376	316	925	874	345	277	244	340	732	625	452	442.95	287	603	1.851	0.889	0.088147514	0.213791604	0.45023343	0.093711589	0.282753178	0.282753178	TRUE	1.363789164	No
EHI_008400	hypothetical protein	38	48	34	43	57	26	36	31	37	34	41	34	35.93	35	36	1.053	0.075	0.829600095	0.90765565	0.015093318	0.131813664	0.074860627	0.074860627	TRUE	0.666719575	No
EHI_008410	serineFthreonine protein kinase putative	123	185	127	135	154	102	117	120	137	107	110	134	120.49	125	117	0.938	-0.092	0.695095827	0.822085101	0,00000001	0.102713157	0.035099559	0.035099559	TRUE	0.069308939	No
EHI_008420	hypothetical protein	745	1060	625	1168	728	584	706	687	673	924	521	765	962.99	689	737	1.067	0.093	0.726585528	0.84566075	0.033475933	0.091895297	0.053807605	0.053807605	TRUE	0.293410393	No
EHI_008430	hypothetical protein conserved domain containing	12	18	9	9	25	4	11	12	10	7	18	5	16.45	11	10	0.965	-0.052	0.911428634	0.954993925	0.063770878	0.180940084	0.127339264	0.127339264	TRUE	0.895400177	No
EHI_008440	hypothetical protein	4	10	2	9	11	2	4	6	2	7	8	3	4.6	4	6	1.313	0.392	0.506328984	0.674630123	0,00000001	0.414080703	0.251907643	0.251907643	TRUE	0.28043147	No
EHI_008450	hypothetical protein	287	396	355	539	781	395	272	257	382	427	559	517	763.11	304	501	1.611	0.688	0.019649043	0.073971244	0.050678124	0.092300506	0.066795872	0.066795872	TRUE	0.217271226	No
EHI_008460	ribose-phosphate pyrophosphokinase putative	33	77	28	45	98	62	31	50	30	36	70	81	43.26	37	62	1.59	0.669	0.071302787	0.184615238	0.076533011	0.124786891	0.097165797	0.097165797	TRUE	0.261650985	No
EHI_008470	vacuolar sorting protein 26 putative	377	570	445	591	485	217	357	369	479	468	347	284	389.83	402	366	0.918	-0.123	0.725406689	0.844915475	0.102871772	0.094169976	0.099511488	0.099511488	TRUE	0.454127694	No
EHI_008580	hypothetical protein	50	39	37	47	52	24	47	25	40	37	37	31	44.33	37	35	0.957	-0.063	0.862645868	0.925746169	0.056633758	0.12395425	0.087972954	0.087972954	TRUE	0.163769266	No
EHI_008590	hypothetical protein	2	4	3	4	7	0	2	3	3	3	5	0	3.02	3	3	1.088	0.122	0.854764181	0.922035038	0.24717744	0.583110655	0.472452063	0.472452063	TRUE	0.108735393	No
EHI_008600	heat shock protein SSA4 putative	180	162	162	198	231	137	171	105	174	157	165	179	142.23	150	167	1.1	0.137	0.767150961	0.869630239	0.276094336	0.100823277	0.197949155	0.197949155	TRUE	1.356420854	No
EHI_008610	hypothetical protein conserved	2022	2775	2313	763	878	478	1916	1799	2491	604	628	626	1262.3	2069	619	0.341	-1.553	0.000282474	0.002943655	0.234773123	0.091528456	0.164388545	0.164388545	TRUE	0.955213088	No
EHI_008620	ribosomal protein L17 putative	23274	30067	17979	18019	16243	13515	22051	19487	19360	14261	11619	17697	18916.92	20299	14526	0.73	-0.454	0.167590782	0.327242153	0.071873515	0.090426966	0.088132113	0.088132113	TRUE	0.482098036	No
EHI_008630	hypothetical protein	574	1128	666	3895	2923	1518	544	731	717	3083	2091	1988	1706.97	664	2387	2.535	1.342	NA	NA	0.501022317	0.091220998	0.29713971	0.501022317	TRUE	8.975037336	Yes
EHI_008640	Rab family GTPase	55	94	26	68	71	41	52	61	28	54	51	54	51.97	47	53	1.102	0.141	0.67631647	0.809788064	0.042781513	0.119015724	0.075347991	0.075347991	TRUE	0.12143516	No
EHI_008650	60S ribosomal  protein L37a putative	14330	23109	10871	32385	47893	27041	13577	14978	11706	25631	34260	35409	19790.63	13420	31767	2.274	1.185	5.12E-05	0.00076335	0.052189348	0.090423489	0.067881873	0.067881873	TRUE	0.136862393	No
EHI_008660	heat shock transcription factor putative	217	377	211	227	256	81	206	244	227	180	183	106	217.98	226	156	0.708	-0.499	0.084799411	0.20805467	0.04182948	0.097182883	0.061446599	0.061446599	TRUE	0.068622848	No
EHI_008670	hypothetical protein	176	191	163	159	169	117	167	124	176	126	121	153	147.48	156	133	0.862	-0.214	0.399334556	0.583269154	0.01507829	0.100449893	0.043487118	0.043487118	TRUE	0.179167941	No
EHI_008680	ubiquitin carboxyl-terminal hydrolase domain containing protein	122	192	93	121	100	59	116	124	100	96	72	77	99.48	113	82	0.734	-0.447	0.185950272	0.351910124	0.06942143	0.105324891	0.084158612	0.084158612	TRUE	0.828816278	No
EHI_008690	hypothetical protein	40	74	39	107	109	38	38	48	42	85	78	50	63.51	43	71	1.526	0.61	0.236664097	0.412446593	0.392710468	0.113806061	0.259166205	0.259166205	TRUE	0.138422491	No
EHI_008700	hypothetical protein	10	28	17	31	43	24	9	18	18	25	31	31	51.62	15	29	1.735	0.795	0.06017125	0.163816482	0.120017472	0.119210943	0.119637926	0.119637926	TRUE	0.032241373	No
EHI_008710	TPR repeat protein	374	536	444	846	935	434	354	347	478	670	669	568	601.7	393	636	1.563	0.644	0.069012854	0.180087061	0.108959093	0.09282422	0.102821641	0.102821641	TRUE	0.832667981	No
EHI_008720	hypothetical protein	202	179	185	60	119	51	191	116	199	47	85	67	114.86	169	66	0.42	-1.251	0.000292835	0.003016461	0.080071843	0.103318554	0.089251401	0.089251401	TRUE	0.170200759	No
EHI_008730	Sec23 protein putative	2048	2495	1742	2925	2281	1119	1940	1617	1876	2315	1632	1465	2008.06	1811	1804	0.997	-0.005	0.986082501	0.994389009	0.051077994	0.091090131	0.062242481	0.062242481	TRUE	0.224523523	No
EHI_008740	hypothetical protein	22	17	17	67	35	17	21	11	18	53	25	22	43.65	17	33	1.837	0.877	0.061755793	0.167112463	0.228814243	0.124475939	0.17341687	0.17341687	TRUE	0.840368942	No
EHI_008750	hypothetical protein	83	155	62	70	72	27	79	100	67	55	52	35	73.26	82	47	0.597	-0.743	0.010331933	0.046306632	0.010759995	0.110684402	0.051720965	0.051720965	TRUE	0.225419034	No
EHI_008760	hypothetical protein	880	1120	802	541	789	442	834	726	864	428	564	579	722.73	808	524	0.662	-0.594	0.047316825	0.138523966	0.058365357	0.092409577	0.07013187	0.07013187	TRUE	1.202514138	No
EHI_008770	zinc finger protein putative	167	250	87	286	212	120	158	162	94	226	152	157	196.86	138	178	1.268	0.343	0.325166029	0.509040806	0.093409154	0.0979163	0.095146234	0.095146234	TRUE	1.204527955	No
EHI_008780	actin putative	643	814	680	909	792	605	609	528	732	719	567	792	669.13	623	693	1.108	0.148	0.532752064	0.697703134	0.019734795	0.0925747	0.041874205	0.041874205	TRUE	0.162616717	No
EHI_008790	CXXC-rich protein	246	226	142	202	197	78	233	146	153	160	141	102	186.6	177	134	0.772	-0.373	0.242502123	0.418564595	0.063837128	0.098332226	0.076494371	0.076494371	TRUE	0.708802725	No
EHI_008800	serFthr protein phosphatase family protein	11	13	7	35	18	6	10	8	8	28	13	8	15.06	9	16	1.711	0.775	0.106444417	0.242316168	0.107517082	0.189285373	0.149901193	0.149901193	TRUE	0.498612107	No
EHI_008810	hypothetical protein	52	77	34	41	55	33	49	50	37	32	39	43	46.98	45	38	0.849	-0.236	0.491921758	0.661453219	0.042897175	0.122058019	0.075766367	0.075766367	TRUE	0.625372392	No
EHI_008820	hypothetical protein	4	5	5	28	24	11	4	3	5	22	17	14	9.73	4	18	3.577	1.839	0.000174973	0.002019594	0,00000001	0.243394099	0.12027621	0.12027621	TRUE	0.202887128	No
EHI_008820.2	NA	38	76	46	236	181	80	36	49	50	187	129	105	85.76	45	140	2.838	1.505	9.96E-05	0.001311025	0.122321669	0.107719436	0.116076301	0.116076301	TRUE	0.355250326	No
EHI_008920	hypothetical protein	0	0	0	0	0	0	0	0	0	0	0	0	0	0	0	NA	NA	NA	NA	NA	NA	NA	NA	NA	NA	NA
EHI_009020	beta-amylase putative	90	106	80	60	62	36	85	69	86	47	44	47	98.27	80	46	0.603	-0.731	0.032847387	0.107229182	0.067311946	0.105509062	0.081805129	0.081805129	TRUE	0.039749524	No
EHI_009030	hypothetical protein	17	32	18	46	48	26	16	21	19	36	34	34	38.45	19	35	1.755	0.811	0.035325886	0.112821261	0.057467339	0.129095006	0.09268174	0.09268174	TRUE	0.229614248	No
EHI_009130	hypothetical protein	0	0	0	0	0	0	0	0	0	0	0	0	0	0	0	NA	NA	NA	NA	NA	NA	NA	NA	NA	NA	NA
EHI_009230	hypothetical protein pseudogene	9	11	10	32	21	11	9	7	11	25	15	14	35.11	9	18	1.901	0.927	0.036488957	0.115174316	0.097797277	0.132781065	0.113554982	0.113554982	TRUE	0.042619566	No
EHI_009240	tyrosyl-tRNA synthetase putative	4214	5638	3161	3686	3510	2441	3993	3654	3404	2917	2511	3196	3042.36	3684	2875	0.792	-0.337	0.303289037	0.48633851	0.093552036	0.090837903	0.086827509	0.086827509	TRUE	1.767683867	No
EHI_009250	Legume-like lectin family protein membrane-bound	63	98	50	42	57	35	60	64	54	33	41	46	55.62	59	40	0.691	-0.534	0.122840094	0.267383267	0.053929584	0.117132685	0.080423972	0.080423972	TRUE	1.216198514	No
EHI_009260	hypothetical protein conserved	4391	5938	3630	2076	2168	1138	4160	3849	3909	1643	1551	1490	3358.89	3973	1561	0.408	-1.293	1.80E-06	4.81E-05	0.046119432	0.090791756	0.056928526	0.056928526	TRUE	1.009802096	No
EHI_009370	fatty acid elongase putative	337	388	189	671	891	458	319	251	204	531	637	600	534.25	258	589	2.197	1.135	8.65E-05	0.001172916	0.050492393	0.093136818	0.063748489	0.063748489	TRUE	0.086704166	No
EHI_009380	hypothetical protein	1333	1704	1268	1563	2321	1273	1263	1104	1365	1237	1660	1667	1315.17	1244	1521	1.213	0.279	0.299506096	0.482387696	0.039202479	0.091481007	0.055733134	0.055733134	TRUE	0.441086101	No
EHI_009390	hypothetical protein conserved	196	185	152	112	156	82	186	120	164	89	112	107	140.95	157	103	0.668	-0.582	0.030874077	0.102849668	0.022674967	0.100918363	0.049460354	0.049460354	TRUE	0.238666038	No
EHI_009400	hypothetical protein	26	51	14	44	50	31	25	33	15	35	36	41	32.28	24	37	1.447	0.533	0.170544948	0.330874829	0.069636786	0.136503323	0.100560978	0.100560978	TRUE	0.271577601	No
EHI_009405	cyclin-dependent kinase regulatory subunit putative	64	152	64	139	277	114	61	99	69	110	198	149	107.59	76	152	1.921	0.942	0.003410847	0.020073343	0.056372577	0.1041954	0.075024947	0.075024947	TRUE	0.079080603	No
EHI_009410	hypothetical protein conserved	1786	1946	1485	1117	1151	705	1692	1261	1599	884	823	923	1759.57	1517	877	0.589	-0.764	0.002412621	0.015515217	0.029003276	0.091194907	0.04814739	0.04814739	TRUE	0.049207274	No
EHI_009420	Ras family GTPase pseudogene	4	7	6	15	7	12	4	5	6	12	5	16	10.76	5	11	1.854	0.891	0.090196874	0.217581365	0.087828066	0.228771565	0.171428176	0.171428176	TRUE	0.247863969	No
EHI_009430	ubiquitin carboxyl-terminal hydrolase putative	67	94	60	155	117	65	63	61	65	123	84	85	94.02	63	97	1.493	0.578	0.118947368	0.261671199	0.105066457	0.106193438	0.104816292	0.104816292	TRUE	1.294907438	No
EHI_009440	hypothetical protein	82	118	42	140	113	84	78	76	45	111	81	110	81.76	66	101	1.462	0.548	0.116190941	0.256871701	0.076291677	0.108569596	0.089762129	0.089762129	TRUE	0.310974332	No
EHI_009450	hypothetical protein	232	387	148	285	327	151	220	251	159	226	234	198	204.86	210	219	1.04	0.057	0.835161119	0.911156931	0.032526217	0.097620611	0.054782006	0.054782006	TRUE	0.213759972	No
EHI_009460	phospholipid-transporting P-type ATPase putative	127	211	319	600	573	382	120	137	344	475	410	500	323.34	200	462	1.818	0.862	0.166092617	0.325347551	0.540644506	0.094955865	0.331114863	0.540644506	TRUE	0.541367048	No
EHI_009470	RNA recognition motif domain containing protein	2100	3345	2116	2589	3357	1534	1990	2168	2279	2049	2401	2009	2033.02	2146	2153	1.004	0.005	0.981609182	0.99232595	0.018888572	0.091081022	0.03916584	0.03916584	TRUE	0.201891172	No
EHI_009480	immediate-early protein putative	2	5	3	6	11	17	2	3	3	5	8	22	19.55	3	12	2.558	1.355	0.022894377	0.083191176	0.464258418	0.166545332	0.313732565	0.313732565	TRUE	0.048558578	No
EHI_009490	hypothetical protein	100	181	56	181	174	88	95	117	60	143	124	115	130.67	91	127	1.376	0.46	0.127230398	0.274121197	0.042088038	0.101749306	0.064280682	0.064280682	TRUE	0.337743769	No
EHI_009500	hypothetical protein	228	480	205	739	381	261	216	311	221	585	273	342	438.04	249	400	1.559	0.641	0.044913411	0.133184073	0.072824923	0.093749351	0.079770051	0.079770051	TRUE	0.097462935	No
EHI_009510	TB domain containing protein	513	670	370	406	417	211	486	434	398	321	298	276	325.59	439	298	0.688	-0.54	0.024165465	0.08615303	0.017754087	0.094924033	0.041373311	0.041373311	TRUE	0.241091766	No
EHI_009520	alpha-1C2-mannosidase putative	1661	2327	1322	855	1283	598	1574	1508	1424	677	918	783	1075.25	1502	793	0.55	-0.863	0.010923726	0.048101466	0.094982806	0.091733775	0.093762922	0.093762922	TRUE	2.187283275	No
EHI_009530	pyruvate phosphate dikinase	16057	25043	16808	57025	56450	16736	15213	16231	18099	45132	40381	21915	27105.1	16514	35809	1.968	0.977	0.032796156	0.107123457	0.295842928	0.090403175	0.197183786	0.197183786	TRUE	0.242623216	No
EHI_009540	hypothetical protein conserved	127	258	216	800	1000	548	120	167	233	633	715	718	403.02	173	689	3.208	1.682	NA	NA	0.381886261	0.094044827	0.250955668	0.250955668	TRUE	8.273255322	Yes
EHI_009560	hypothetical protein	176	209	124	176	200	82	167	135	134	139	143	107	142.36	145	130	0.902	-0.148	0.590336195	0.744731762	0.026924309	0.100813462	0.052735908	0.052735908	TRUE	0.181508704	No
EHI_009570	gelsolin repeat protein putative	650	929	997	3100	2756	1602	616	602	1074	2453	1971	2098	1358.52	764	2174	2.465	1.302	0.006397185	0.032501216	0.340847538	0.091444861	0.220412274	0.220412274	TRUE	5.882952409	No
EHI_009580	tyrosine kinase putative	4	8	5	11	8	6	4	5	5	9	6	8	9.35	5	8	1.41	0.495	0.353605682	0.537558147	0,00000001	0.249618878	0.163237552	0.163237552	TRUE	0.25226971	No
EHI_009590	serineFthreonine protein kinase putative	128	245	211	577	739	262	121	159	227	457	529	343	356.91	169	443	2.234	1.159	0.023792743	0.08533777	0.421945623	0.094522406	0.268213055	0.268213055	TRUE	6.398605795	No
EHI_009600	hypothetical protein	65	109	64	78	100	47	62	71	69	62	72	62	50.27	67	65	0.971	-0.042	0.905618886	0.951652235	0.062432524	0.119986243	0.089923485	0.089923485	TRUE	0.228123861	No
EHI_009610	CBFFNF-Y transcription factor family protein	190	229	118	154	243	147	180	148	127	122	174	192	144.99	152	163	1.065	0.091	0.767155476	0.869630239	0.051890176	0.100623802	0.069943164	0.069943164	TRUE	0.126155885	No
EHI_009620	hypothetical protein	13065	18867	8489	8578	7301	3719	12378	12228	9141	6789	5223	4870	8151.35	11249	5627	0.512	-0.965	0.000135965	0.001647344	0.031924996	0.09053098	0.049316207	0.049316207	TRUE	0.283126962	No
EHI_009630	Ran-binding protein putative	384	455	258	390	417	249	364	295	278	309	298	326	267.01	312	311	0.996	-0.005	0.989030459	0.995727456	0.14530054	0.095927794	0.125002158	0.125002158	TRUE	0.518422053	No
EHI_009640	WD repeat protein	596	826	628	295	312	237	565	535	676	233	223	310	388.59	592	255	0.444	-1.171	6.14E-06	0.00013647	0.027543215	0.094182107	0.049493336	0.049493336	TRUE	0.224531868	No
EHI_009650	hypothetical protein	76	156	109	89	74	55	72	101	117	70	53	72	83.77	97	65	0.696	-0.524	0.183752944	0.349230436	0.135145112	0.108132154	0.123098142	0.123098142	TRUE	0.971113161	No
EHI_009660	DENN domain protein	41	59	23	54	44	29	39	38	25	43	31	38	37.25	34	37	1.086	0.118	0.76150024	0.866884028	0.085494619	0.130338955	0.106322738	0.106322738	TRUE	0.172017819	No
EHI_009670	hypothetical protein	16	29	20	92	114	59	15	19	22	73	82	77	36.96	19	77	3.511	1.812	8.02E-05	0.001109123	0.205966566	0.130660742	0.170518015	0.170518015	TRUE	3.744640825	No
EHI_009680	ribosomal protein S18 putative	16358	30340	11984	26562	26879	17843	15498	19664	12905	21022	19228	23365	18213.11	16022	21205	1.31	0.389	0.137994374	0.28930895	0.035343346	0.09043001	0.053473264	0.053473264	TRUE	0.355618269	No
EHI_009690	hypothetical protein	182	297	234	165	327	163	172	192	252	131	234	213	210.46	205	193	0.941	-0.088	0.78612946	0.881957168	0.07265544	0.097427196	0.081735815	0.081735815	TRUE	0.05804745	No
EHI_009700	hypothetical protein	100	89	82	89	99	63	95	58	88	70	71	82	94.08	80	74	0.935	-0.097	0.750037581	0.859062122	0.036807247	0.106184744	0.062170179	0.062170179	TRUE	0.421282219	No
EHI_009800	phosphatidylserine synthase putative	1591	2054	1093	758	889	443	1507	1331	1177	600	636	580	965.91	1338	605	0.467	-1.099	4.75E-05	0.000720735	0.036844759	0.091890615	0.055961527	0.055961527	TRUE	0.11997793	No
EHI_009810	ribosomal protein S17 putative	4050	9349	2555	4704	4801	2586	3837	6059	2751	3723	3434	3386	3735.56	4216	3514	0.842	-0.249	0.420669382	0.601009621	0.067984478	0.090747032	0.076511518	0.076511518	TRUE	0.217271502	No
EHI_009820	myb-like DNA-binding domain containing protein	309	438	318	273	363	206	293	284	342	216	260	270	334.94	306	249	0.817	-0.292	0.252313724	0.430420676	0.024684057	0.094796197	0.046896088	0.046896088	TRUE	0.173521298	No
EHI_009830	hypothetical protein	131	157	97	191	226	107	124	102	104	151	162	140	110.07	110	151	1.358	0.441	0.105873948	0.241654647	0.021080918	0.103883711	0.051071445	0.051071445	TRUE	0.494202561	No
EHI_009840	hypothetical protein conserved domain containing	168	255	136	37	50	47	159	165	146	29	36	62	136.74	157	42	0.339	-1.56	0.002576932	0.016298285	0.408737257	0.10124361	0.266928508	0.266928508	TRUE	2.57399519	No
EHI_009850	hypothetical protein	84	152	74	65	60	63	80	99	80	51	43	82	70.48	86	59	0.696	-0.522	0.14512031	0.2989827	0.081523808	0.11148672	0.094525776	0.094525776	TRUE	0.156948869	No
EHI_009860	hypothetical protein	297	390	352	868	786	487	281	253	379	687	562	638	372.09	304	629	1.919	0.94	0.026565406	0.091843013	0.207388219	0.094352185	0.159490307	0.159490307	TRUE	2.664710136	No
EHI_009870	hypothetical protein conserved	20673	32758	22486	15561	14041	8897	19587	21231	24214	12316	10044	11650	17842.07	21677	11337	0.55	-0.864	0.01836961	0.070473777	0.101723557	0.090431711	0.113174914	0.113174914	TRUE	0.231545436	No
EHI_009880	hypothetical protein conserved	209	320	196	161	201	122	198	207	211	127	144	160	162.92	205	144	0.709	-0.496	0.087341829	0.212523141	0.037476514	0.09949264	0.061128928	0.061128928	TRUE	0.214719471	No
EHI_009890	phosphatidylinositol-4C5-bisphosphate 3-kinase putative	112	133	130	182	179	82	106	86	140	144	128	107	94.96	111	126	1.142	0.192	0.52534546	0.691605993	0.040625547	0.106037978	0.065098858	0.065098858	TRUE	0.328117142	No
EHI_009900	hypothetical protein	268	315	228	408	260	181	254	204	246	323	186	237	632.84	235	249	1.059	0.082	0.764331356	0.868018882	0.035170767	0.092702401	0.055383737	0.055383737	TRUE	0.332335331	No
EHI_009910	TB domain containing protein	1	5	3	3	6	2	1	3	3	2	4	3	4.38	2	3	1.169	0.225	0.71681355	0.838192588	0,00000001	0.430606557	0.249481232	0.249481232	TRUE	0.403173191	No
EHI_009920	hypothetical protein	20	32	26	44	36	16	19	21	28	35	26	21	24.63	23	27	1.194	0.256	0.548661619	0.710166613	0.105816179	0.15083654	0.128575033	0.128575033	TRUE	0.520605399	No
EHI_009930	myb-like DNA-binding domain containing protein	0	0	0	0	0	1	0	0	0	0	0	1	0.11	0	0	1.225	0.292	0.382371613	NA	0,00000001	13.74323854	12	12	TRUE	1.785132591	No
EHI_009940	clathrin adaptor complex small chain putative	364	544	139	670	904	366	345	353	150	530	647	479	325.18	283	552	1.875	0.907	0.006630774	0.033382091	0.085346668	0.094929773	0.088960808	0.088960808	TRUE	0.812832065	No
EHI_009950	putative XPA-binding protein 1	660	1113	672	699	981	594	625	721	724	553	702	778	650.28	690	678	0.982	-0.026	0.926826514	0.963208088	0.048293126	0.092639259	0.062367482	0.062367482	TRUE	0.387372977	No
EHI_009960	helicase putative pseudogene	0	0	0	0	1	0	0	0	0	0	1	0	0.51	0	0	1.208	0.273	0.644805507	NA	0,00000001	3.036973697	1.972282127	1.972282127	TRUE	0.607655491	No
EHI_009970	Rab GTPase activating protein putative	58	92	53	158	175	84	55	60	57	125	125	110	121.53	57	120	1.99	0.993	0.004708605	0.02552292	0.083766656	0.102607328	0.091410288	0.091410288	TRUE	0.202345428	No
EHI_009980	hypothetical protein	66	83	88	182	209	95	63	54	95	144	150	124	118.78	71	139	1.885	0.915	0.013996589	0.057685739	0.112038803	0.102891192	0.108073227	0.108073227	TRUE	0.293202874	No
EHI_009990	hypothetical protein	36	44	51	150	175	72	34	29	55	119	125	94	78.83	39	113	2.66	1.411	0.000225606	0.002459345	0.111330708	0.109247624	0.110462228	0.110462228	TRUE	0.7876434	No
EHI_010000	leucine rich repeat protein BspA family	0	0	0	0	4	0	0	0	0	0	3	0	0.38	0	1	1.521	0.605	0.217445533	NA	12	4.01924921	5.309544972	5.309544972	TRUE	3.819411596	No
EHI_010010	hypothetical protein	287	248	312	187	204	152	272	161	336	148	146	199	208.16	256	164	0.675	-0.567	0.200876151	0.370705101	0.23610828	0.097505404	0.176422655	0.176422655	TRUE	0.327896197	No
EHI_010020	calmodulin putative	2208	3073	1204	6714	9771	6107	2092	1992	1297	5314	6990	7997	4257.69	1794	6767	3.517	1.814	3.95E-09	2.52E-07	0.059771827	0.090698123	0.075957564	0.075957564	TRUE	0.279437408	No
EHI_010030	hypothetical protein	1495	1675	911	2099	1972	1321	1416	1086	981	1661	1411	1730	1206.27	1161	1601	1.356	0.44	0.147332226	0.302061101	0.06121168	0.091583275	0.072950856	0.072950856	TRUE	0.155486313	No
EHI_010040	hypothetical protein	50	92	30	89	68	40	47	60	32	70	49	52	51.77	46	57	1.206	0.27	0.442756189	0.619258266	0.060415874	0.119125241	0.085226132	0.085226132	TRUE	0.069199795	No
EHI_010050	RapFRan GTPase-activating protein putative	379	473	410	395	411	311	359	307	442	313	294	407	311.21	369	338	0.919	-0.122	0.681098273	0.812249571	0.054429648	0.095135355	0.067301429	0.067301429	TRUE	0.652330916	No
EHI_010060	RNA recognition motif domain containing protein	940	1602	904	2378	2566	1515	891	1038	973	1882	1836	1984	1233.61	967	1901	1.925	0.945	5.79E-05	0.000845664	0.022521723	0.091555898	0.041564265	0.041564265	TRUE	0.342162478	No
EHI_010070	Xaa-Pro dipeptidase putative	5342	8545	3865	5501	4949	3005	5061	5538	4162	4354	3540	3935	4227.8	4920	3943	0.809	-0.306	0.269959881	0.45056249	0.04834264	0.090700597	0.06030805	0.06030805	TRUE	0.741042747	No
EHI_010080	sucrose transporter putative	94	100	86	107	129	48	89	65	93	85	92	63	83.87	82	80	0.984	-0.023	0.941066876	0.973134925	0.039929996	0.108111801	0.066097699	0.066097699	TRUE	0.163875363	No
EHI_010090	hypothetical protein	30	46	42	26	54	29	28	30	45	21	39	38	28.13	34	33	0.947	-0.079	0.865537426	0.926703299	0.215319771	0.143301798	0.179503043	0.179503043	TRUE	0.144900876	No
EHI_010100	hypothetical protein	170	156	120	76	119	74	161	101	129	60	85	97	92.48	130	81	0.642	-0.64	0.091313632	0.219289005	0.118815887	0.106458271	0.113501546	0.113501546	TRUE	0.102516774	No
EHI_010110	hypothetical protein	69	87	55	66	72	24	65	56	59	52	52	31	42.23	60	45	0.773	-0.372	0.355933587	0.539974676	0.12327707	0.125630188	0.124470722	0.124470722	TRUE	1.109754154	No
EHI_010120	hypothetical protein	39	56	40	30	45	38	37	36	43	24	32	50	36.75	39	35	0.903	-0.147	0.689942223	0.818791147	0.053914448	0.130892212	0.090442135	0.090442135	TRUE	0.248700755	No
EHI_010130	hypothetical protein	4	4	0	13	6	4	4	3	0	10	4	5	2.86	2	6	2.18	1.124	0.090187355	0.217581365	0.154646515	0.61201228	0.4893675	0.4893675	TRUE	0.289814081	No
EHI_010140	DNA primase small subunit putative	8	19	4	13	9	3	8	12	4	10	6	4	11.51	8	7	0.878	-0.189	0.713570514	0.836345394	0.061343966	0.21976978	0.161840609	0.161840609	TRUE	0.549004995	No
EHI_010150	hypothetical protein	5	7	12	3	6	5	5	5	13	2	4	7	9.92	8	4	0.672	-0.574	0.308529996	0.492289531	0.177978252	0.24060603	0.21699819	0.21699819	TRUE	0.164202882	No
EHI_010160	hypothetical protein pseudogene	8	20	4	23	31	16	8	13	4	18	22	21	14.46	8	20	2.126	1.088	0.016924289	0.066033778	0.031722267	0.193389943	0.124537723	0.124537723	TRUE	0.593022858	No
EHI_010255	hypothetical protein conserved	136	212	118	193	175	135	129	137	127	153	125	177	135.57	131	152	1.144	0.194	0.488098899	0.658189011	0.030404205	0.10133766	0.055360237	0.055360237	TRUE	0.253833483	No
EHI_010260	hypothetical protein	144	239	187	306	181	295	136	155	201	242	129	386	196.75	164	252	1.481	0.566	0.137770649	0.289163806	0.137861017	0.097920217	0.120317569	0.120317569	TRUE	0.094022129	No
EHI_010270	hypothetical protein	51	63	39	38	66	29	48	41	42	30	47	38	41.09	44	38	0.889	-0.17	0.605052398	0.755728387	0.019016695	0.126602465	0.066035393	0.066035393	TRUE	0.43126978	No
EHI_010280	hypothetical protein	24	44	31	80	68	55	23	29	33	63	49	72	40.2	28	61	2.059	1.042	0.002432066	0.015602845	0.029726342	0.127404397	0.07446571	0.07446571	TRUE	0.236524612	No
EHI_010290	serineFthreonine-protein phosphatase putative	544	721	481	1321	919	602	515	467	518	1045	657	788	629.7	500	830	1.629	0.704	0.008266724	0.03924791	0.034810798	0.092714139	0.05388517	0.05388517	TRUE	0.156390569	No
EHI_010300	hypothetical protein conserved	127	243	174	544	475	219	120	157	187	431	340	287	261.72	155	353	2.11	1.077	0.006876158	0.034189547	0.161251308	0.096040534	0.134480809	0.134480809	TRUE	1.082112515	No
EHI_010310	hypothetical protein	93	164	78	117	206	65	88	106	84	93	147	85	128.05	93	108	1.16	0.214	0.510702503	0.678541468	0.061688525	0.101982815	0.076874061	0.076874061	TRUE	0.582599877	No
EHI_010320	hypothetical protein	328	607	243	209	290	154	311	393	262	165	207	202	222.03	322	191	0.636	-0.654	0.161412881	0.319686515	0.292473847	0.097058183	0.204151776	0.204151776	TRUE	2.673417108	No
EHI_010330	hypothetical protein	46	54	59	41	68	36	44	35	64	32	49	47	41.91	48	43	0.914	-0.13	0.732912993	0.849976219	0.086498329	0.125894574	0.103998787	0.103998787	TRUE	0.285413815	No
EHI_010340	hypothetical protein	4213	4217	2265	2277	2438	1163	3992	2733	2439	1802	1744	1523	2056.4	3055	1690	0.577	-0.794	0.02562429	0.089551438	0.127187836	0.091072692	0.105263985	0.105263985	TRUE	2.308877791	No
EHI_010350	hypothetical protein	1252	1998	852	2078	3074	1128	1186	1295	917	1645	2199	1477	1152.02	1133	1774	1.539	0.622	0.018870461	0.071842635	0.034850853	0.091641432	0.054047429	0.054047429	TRUE	0.343166263	No
EHI_010360	phosphatidylinositol-3C4C5-trisphosphate 3-phosphatase putative	40	92	28	114	89	44	38	60	30	90	64	58	50.12	43	71	1.594	0.673	0.042668334	0.128612493	0.040672269	0.120072225	0.073369593	0.073369593	TRUE	0.534184795	No
EHI_010370	Ran binding protein putative	44	86	65	80	63	38	42	56	70	63	45	50	49.59	56	53	0.951	-0.073	0.835441364	0.911339088	0.057084565	0.120388457	0.085691784	0.085691784	TRUE	0.13779368	No
EHI_010380	hypothetical protein	88	141	77	92	140	54	83	91	83	73	100	71	79.46	86	81	0.952	-0.071	0.85539007	0.92233801	0.129846908	0.109098588	0.121094765	0.121094765	TRUE	3.148095553	No
EHI_010390	hypothetical protein	1	2	4	10	6	4	1	1	4	8	4	5	3.25	2	6	2.034	1.024	0.11481739	0.255096907	0,00000001	0.548111213	0.400367422	0.400367422	TRUE	0.409565128	No
EHI_010500	WD domain containing protein	38	54	40	76	56	33	36	35	43	60	40	43	39.57	38	48	1.245	0.316	0.363216902	0.547268699	0.038877812	0.127999864	0.078934824	0.078934824	TRUE	0.385156874	No
EHI_010510	hypothetical protein	1465	2222	1617	1242	1220	338	1388	1440	1741	983	873	443	1330.05	1523	766	0.527	-0.923	0.007439136	0.036170349	0.092826907	0.091468339	0.097571499	0.097571499	TRUE	0.22372009	No
EHI_010520	hypothetical protein	219	231	135	408	399	173	207	150	145	323	285	227	162.52	167	278	1.613	0.69	0.041250756	0.125278342	0.080851794	0.09951497	0.089489004	0.089489004	TRUE	0.535490389	No
EHI_010530	tubulin alpha chain putative	3382	3876	2852	3643	3697	2554	3204	2512	3071	2883	2645	3344	3025.11	2929	2957	1.009	0.013	0.959259171	0.980615262	0.032324298	0.090840696	0.051876274	0.051876274	TRUE	0.336035447	No
EHI_010540	TB domain containing protein	508	673	434	699	630	369	481	436	467	553	451	483	438.66	461	496	1.071	0.099	0.705009626	0.830181856	0.030088362	0.0937445	0.051677019	0.051677019	TRUE	0.404375209	No
EHI_010550	protein with DENN and LIM domains	232	361	203	151	223	95	220	234	219	120	160	124	175.95	224	135	0.616	-0.699	0.018664295	0.071366092	0.046564163	0.098815531	0.064929467	0.064929467	TRUE	0.702113473	No
EHI_010560	acyl-CoA synthetase putative	2189	2806	1833	3082	3213	1646	2074	1819	1974	2439	2298	2155	1966.4	1956	2297	1.168	0.223	0.413001835	0.594489132	0.038851067	0.091105851	0.057891036	0.057891036	TRUE	0.242965958	No
EHI_010570	hypothetical protein	12914	11370	12576	7352	8445	4255	12235	7369	13542	5819	6041	5572	7497.41	11049	5811	0.54	-0.888	0.001405352	0.010231729	0.043685289	0.090546922	0.060661156	0.060661156	TRUE	0.30498712	No
EHI_010580	hypothetical protein	71	127	51	92	80	53	67	82	55	73	57	69	71.59	68	66	0.974	-0.038	0.926427666	0.963058608	0.156493117	0.111159522	0.134663943	0.134663943	TRUE	0.39890784	No
EHI_010590	Rho guanine nucleotide exchange factor putative	49	99	76	113	94	63	46	64	82	89	67	82	72.23	64	79	1.212	0.278	0.528410633	0.694766524	0.210997767	0.110973663	0.166068571	0.166068571	TRUE	0.619879554	No
EHI_010600	BARFSH3 domain containing protein	165	241	198	190	204	135	156	156	213	150	146	177	181.4	175	158	0.903	-0.147	0.587145706	0.742285537	0.026548391	0.09856105	0.05159535	0.05159535	TRUE	0.394568213	No
EHI_010610	Ulp1 protease family C-terminal catalytic domain containing protein	60	71	45	36	51	23	57	46	48	28	36	30	42.32	50	31	0.651	-0.62	0.068036395	0.178523416	0,00000001	0.125552478	0.071914093	0.071914093	TRUE	0.149244975	No
EHI_010620	hypothetical protein	363	549	392	226	308	211	344	356	422	179	220	276	262.59	374	225	0.62	-0.69	0.037192089	0.116787804	0.0805746	0.096021786	0.086334788	0.086334788	TRUE	0.996090723	No
EHI_010630	HEAT repeat domain containing protein	138	193	102	59	90	36	131	125	110	47	64	47	88.61	122	53	0.456	-1.132	0.000470294	0.004368959	0.050780722	0.107162166	0.072957223	0.072957223	TRUE	0.247417527	No
EHI_010640	AAA family ATPase putative	38	36	28	16	17	9	36	23	30	13	12	12	22.62	30	12	0.448	-1.157	0.003301289	0.019499903	0,00000001	0.156198303	0.084633171	0.084633171	TRUE	0.298914077	No
EHI_010650	60S ribosomal protein L7 putative	11429	18976	8708	11006	8842	4348	10828	12299	9377	8711	6325	5694	9927.33	10835	6910	0.662	-0.596	0.115518442	0.256133269	0.142952838	0.090498283	0.122264979	0.122264979	TRUE	0.29879247	No
EHI_010660	Rab family GTPase	154	262	87	197	287	117	146	170	94	156	205	153	163.02	137	171	1.242	0.312	0.258695616	0.438056458	0.029642968	0.099487114	0.054139839	0.054139839	TRUE	0.386251204	No
EHI_010670	hypothetical protein	238	393	168	204	226	133	225	255	181	161	162	174	167.61	220	166	0.763	-0.391	0.221801323	0.394776912	0.06491718	0.099236952	0.07792934	0.07792934	TRUE	0.55083374	No
EHI_010680	Sand family protein	362	436	373	172	209	148	343	283	402	136	150	194	229.71	343	160	0.487	-1.037	0.001470017	0.010578075	0.070953038	0.09683388	0.082398821	0.082398821	TRUE	0.177756804	No
EHI_010690	Rab GTPase activating protein putative	235	401	223	221	240	82	223	260	240	175	172	107	171.57	241	151	0.646	-0.629	0.045827537	0.135346011	0.059391916	0.099031756	0.075195386	0.075195386	TRUE	0.96536457	No
EHI_010700	AFG-specific adenine glycosylase putative	333	573	387	285	311	192	315	371	417	226	222	251	299.75	368	233	0.644	-0.635	0.015445964	0.061904863	0.027820117	0.095318399	0.050199453	0.050199453	TRUE	0.434453074	No
EHI_010710	hypothetical protein	712	1285	489	1227	1220	556	675	833	527	971	873	728	698.5	678	857	1.248	0.319	0.316580423	0.500863226	0.071155744	0.092481085	0.081042639	0.081042639	TRUE	0.111119305	No
EHI_010720	Ras GTPase-activating protein putative	852	1248	896	764	912	598	807	809	965	605	652	783	651.82	860	680	0.798	-0.326	0.232875536	0.407899779	0.043100554	0.092633845	0.057344507	0.057344507	TRUE	0.753687333	No
EHI_010730	vacuolar sorting protein 26 putative	666	969	600	807	827	536	631	628	646	639	592	702	570.48	635	644	1.013	0.019	0.941080139	0.973134925	0.029838649	0.092959721	0.049308956	0.049308956	TRUE	0.394633393	No
EHI_010740	hypothetical protein	75	106	77	155	185	77	71	69	83	123	132	101	77.81	74	119	1.513	0.598	0.189558128	0.356732848	0.247270965	0.109495719	0.184930099	0.184930099	TRUE	4.806051127	No
EHI_010750	hypothetical protein	182	219	144	278	261	145	172	142	155	220	187	190	149.34	156	199	1.261	0.334	0.217223901	0.390137029	0.026876003	0.10032407	0.05222312	0.05222312	TRUE	0.148818404	No
EHI_010850	cysteine proteinase putative	9219	14114	9314	7300	5621	2833	8735	9148	10030	5778	4021	3710	7434.47	9304	4503	0.499	-1.004	0.000243588	0.002605934	0.043032121	0.090548604	0.058505136	0.058505136	TRUE	0.152083723	No
EHI_010950	NMN adenylyltransferase putative	109	199	150	82	110	68	103	129	162	65	79	89	122.73	131	78	0.609	-0.716	0.029129646	0.098382874	0.063019268	0.102487529	0.078591476	0.078591476	TRUE	0.215891298	No
EHI_011060	hypothetical protein	59	111	50	36	27	12	56	72	54	28	19	16	36.91	61	21	0.38	-1.395	9.39E-05	0.001257396	0.031536516	0.130707515	0.078848794	0.078848794	TRUE	0.208900774	No
EHI_011070	RhoGAP domain containing protein	46	50	21	41	33	13	44	32	23	32	24	17	30.43	33	24	0.769	-0.379	0.341741235	0.525077967	0.07633087	0.139303773	0.106499091	0.106499091	TRUE	0.129635644	No
EHI_011170	protein kinase putative	3	5	4	11	12	6	3	3	4	9	9	8	5.66	3	9	1.853	0.89	0.163920666	0.322615224	0.557873133	0.353630948	0.446470035	0.446470035	TRUE	3.144760535	No
EHI_011180	protein kinase domain containing protein	230	314	257	134	250	115	218	204	277	106	179	151	169.39	233	145	0.647	-0.628	0.090552576	0.218177739	0.121519365	0.099143262	0.111483997	0.111483997	TRUE	1.778731847	No
EHI_011190	hypothetical protein	56	85	51	30	73	30	53	55	55	24	52	39	38.47	54	38	0.728	-0.457	0.242177138	0.418407708	0.0982604	0.129077638	0.112017036	0.112017036	TRUE	0.419282231	No
EHI_011200	hypothetical protein	43	77	33	65	65	27	41	50	36	51	46	35	50.14	42	44	1.053	0.075	0.843298701	0.916430913	0.085500612	0.120061906	0.100894115	0.100894115	TRUE	0.092583702	No
EHI_011210	elongation factor 1-alpha 1	63189	114205	81616	67224	83703	14996	59868	74020	87887	53204	59876	19637	108063.8	73925	44239	0.65	-0.62	0.215794232	0.388543922	0.270318293	0.090361997	0.253950475	0.253950475	TRUE	0.11866229	No
EHI_011220	protein kinase putative	110	169	118	85	91	52	104	110	127	67	65	68	108.92	114	67	0.602	-0.732	0.008355413	0.039537554	0.021023482	0.104025726	0.049740816	0.049740816	TRUE	0.553177612	No
EHI_011230	endonuclease V putative	8	22	10	7	2	3	8	14	11	6	1	4	5.91	11	4	0.415	-1.268	0.028369738	0.096586774	0.079669672	0.342399602	0.246950629	0.246950629	TRUE	0.188991981	No
EHI_011240	hypothetical protein	2	4	1	1	2	2	2	3	1	1	1	3	3.84	2	2	0.881	-0.183	0.780534212	0.878129314	0,00000001	0.478761679	0.321693032	0.321693032	TRUE	0.231121018	No
EHI_011250	hypothetical protein	10	15	14	30	20	5	9	10	15	24	14	7	14.72	11	15	1.285	0.362	0.464259033	0.63783534	0.161730203	0.191533957	0.176998836	0.176998836	TRUE	0.214210493	No
EHI_011260	hypothetical protein conserved	34	56	19	38	43	35	32	36	20	30	31	46	55.71	29	36	1.157	0.21	0.566883765	0.725511795	0.059095971	0.117091671	0.086711578	0.086711578	TRUE	0.861278118	No
EHI_011270	hypothetical protein conserved	11	21	13	40	40	28	10	14	14	32	29	37	15.2	13	33	2.19	1.131	0.03124173	0.103474564	0.331354101	0.188344344	0.241072048	0.241072048	TRUE	0.944110251	No
EHI_011370	hypothetical protein conserved	101	130	81	157	324	114	96	84	87	124	232	149	100.58	89	168	1.822	0.866	0.010451228	0.046695548	0.073637708	0.105160103	0.086211929	0.086211929	TRUE	0.286251288	No
EHI_011380	transporter auxin efflux carrier 8AEC9 family	15	16	10	39	50	9	14	10	11	31	36	12	25	12	26	2.083	1.059	0.011604889	0.050140348	0.058060878	0.149950478	0.10595803	0.10595803	TRUE	0.206150705	No
EHI_011390	Rho guanine nucleotide exchange factor putative	98	136	179	575	477	265	93	88	193	455	341	347	273.28	125	381	2.7	1.433	0.001046749	0.008125515	0.228044147	0.095799866	0.170319941	0.170319941	TRUE	0.694020273	No
EHI_011400	hypothetical protein	79	129	50	117	159	62	75	84	54	93	114	81	91.05	71	96	1.303	0.382	0.406359884	0.588508599	0.259286015	0.10671041	0.188574477	0.188574477	TRUE	0.501129367	No
EHI_011410	transketolase putative	2747	3560	2480	4128	3331	1859	2603	2307	2671	3267	2383	2434	2644.97	2527	2695	1.062	0.087	0.794258904	0.887851689	0.091248905	0.090911477	0.091193396	0.091193396	TRUE	1.546622279	No
EHI_011510	protein kinase putative	1375	2060	1146	1000	1146	593	1303	1335	1234	791	820	777	1009.25	1291	796	0.623	-0.683	0.000536777	0.004830396	0.006703585	0.091824378	0.028313296	0.028313296	TRUE	0.124218845	No
EHI_011520	WD domain containing protein	81	119	82	89	109	60	77	77	88	70	78	79	84.83	81	76	0.94	-0.089	0.737850021	0.853487192	0,00000001	0.107910917	0.043445547	0.043445547	TRUE	0.145863771	No
EHI_011530	ubiquitin-protein ligase putative	562	854	693	863	1009	565	532	554	746	683	722	740	687.9	611	715	1.164	0.219	0.416226507	0.596675383	0.037356166	0.092513955	0.055153337	0.055153337	TRUE	0.203492952	No
EHI_011540	hypothetical protein	60	95	47	63	96	47	57	62	51	50	69	62	72.65	57	60	1.059	0.082	0.786629372	0.882380549	0.024836523	0.110855293	0.058211383	0.058211383	TRUE	0.138821196	No
EHI_011550	hypothetical protein	579	748	529	874	810	478	549	485	570	692	579	626	578.64	535	632	1.178	0.236	0.329932834	0.513903126	0.022666111	0.092922898	0.043517521	0.043517521	TRUE	0.150395208	No
EHI_011560	hypothetical protein	2	2	3	3	9	19	2	1	3	2	6	25	5.34	2	11	3.195	1.676	0.007609725	0.03676891	0,00000001	0.369303203	0.358271285	0.358271285	TRUE	0.496060581	No
EHI_011660	hypothetical protein	114	158	183	302	341	150	108	102	197	239	244	196	186.14	136	226	1.537	0.62	0.222876953	0.395986137	0.395367055	0.098351871	0.259506452	0.259506452	TRUE	3.946384573	No
EHI_011770	hypothetical protein	7	14	3	12	7	1	7	9	3	9	5	1	6.45	6	5	0.887	-0.173	0.770403833	0.871348072	0.251669981	0.321437517	0.293434949	0.293434949	TRUE	0.290846678	No
EHI_011780	alpha-adaptin putative	20	42	14	25	31	22	19	27	15	20	22	29	17.66	20	24	1.116	0.159	0.742769643	0.85536527	0.203089256	0.174693821	0.186792538	0.186792538	TRUE	0.193871243	No
EHI_011790	hypothetical protein conserved domain containing	163	201	185	210	233	156	154	130	199	166	167	204	153.46	161	179	1.103	0.141	0.677202728	0.810060984	0.083116544	0.100056264	0.089679276	0.089679276	TRUE	1.494025727	No
EHI_011800	hypothetical protein	187	271	102	171	180	53	177	176	110	135	129	69	138.97	154	111	0.742	-0.431	0.240962152	0.417249357	0.111301197	0.101068969	0.107181124	0.107181124	TRUE	0.692706985	No
EHI_011810	hypothetical protein conserved	93	127	51	84	48	36	88	82	55	66	34	47	63.18	75	49	0.677	-0.563	0.127781994	0.274867952	0.090726764	0.113929036	0.100685034	0.100685034	TRUE	0.322026418	No
EHI_011820	hypothetical protein	2	4	0	0	3	1	2	3	0	0	2	1	1.29	2	1	0.859	-0.219	0.751582297	0.859247951	0,00000001	1.24493121	0.830812609	0.830812609	TRUE	0.29653809	No
EHI_011830	hypothetical protein	347	359	301	292	364	214	329	233	324	231	260	280	320.73	295	257	0.876	-0.191	0.43484557	0.613527291	0.019749055	0.094993361	0.042786081	0.042786081	TRUE	0.20650104	No
EHI_011840	hypothetical protein	43	80	35	54	72	27	41	52	38	43	52	35	47.69	44	43	0.997	-0.004	0.990470174	0.996539839	0.074757737	0.121586329	0.095031546	0.095031546	TRUE	1.127212634	No
EHI_011850	hypothetical protein	43	63	37	214	117	79	41	41	40	169	84	103	84.91	41	119	2.743	1.456	1.54E-05	0.000292956	0.057868657	0.107893843	0.078705988	0.078705988	TRUE	0.395466312	No
EHI_011860	hypothetical protein	75	95	63	54	58	26	71	62	68	43	41	34	61.52	67	39	0.616	-0.699	0.044613316	0.132538452	0.05761934	0.114565421	0.082391434	0.082391434	TRUE	0.75471046	No
EHI_011870	proteasome subunit beta type 5 precursor putative	2726	3801	1992	4834	4716	2931	2583	2464	2145	3826	3374	3838	3090	2397	3679	1.515	0.6	0.010605114	0.047215353	0.020987994	0.090830353	0.04181649	0.04181649	TRUE	0.237721574	No
EHI_011880	hypothetical protein	543	1050	458	993	1003	518	514	681	493	786	717	678	933.66	563	727	1.281	0.357	0.138133313	0.289360973	0.023104829	0.091943881	0.043157115	0.043157115	TRUE	0.315296496	No
EHI_011890	peptidase C54 family	69	98	56	68	67	38	65	64	60	54	48	50	64.73	63	51	0.809	-0.305	0.295620121	0.478235245	0.006990092	0.113362902	0.051651414	0.051651414	TRUE	0.266234203	No
EHI_011900	hypothetical protein	219	391	128	399	343	111	207	253	138	316	245	145	211.1	199	235	1.167	0.222	0.536136717	0.700198034	0.108605912	0.097405519	0.104182406	0.104182406	TRUE	0.161383428	No
EHI_011910	hypothetical protein	44	88	24	58	42	34	42	57	26	46	30	45	38.94	42	40	0.955	-0.067	0.854873754	0.922035038	0.062562389	0.128604779	0.091674797	0.091674797	TRUE	0.091162369	No
EHI_011920	protein kinase putative	370	645	383	227	335	71	351	418	412	180	240	93	380.12	394	171	0.467	-1.1	0.003606295	0.02099323	0.134614085	0.094267537	0.118204852	0.118204852	TRUE	0.488365881	No
EHI_011930	hypothetical protein	75	129	77	114	159	89	71	84	83	90	114	117	100.53	79	107	1.327	0.408	0.15879142	0.316756006	0.026906346	0.105168563	0.056551953	0.056551953	TRUE	0.253182052	No
EHI_011940	dolichyl-diphosphooligosaccharide--protein glycosyltransferase subunit STT3A putative	3537	4378	3500	2205	2047	1178	3351	2838	3769	1745	1464	1543	2330.5	3319	1584	0.489	-1.032	2.65E-05	0.000458435	0.027824525	0.090987483	0.046044476	0.046044476	TRUE	0.159514533	No
EHI_011950	serineFthreonine-protein phosphatase 2A catalytic subunit alpha isoform putative	4516	4738	3294	4171	5179	2029	4279	3071	3547	3301	3705	2657	3272.23	3632	3221	0.891	-0.167	0.521150988	0.687454944	0.035946258	0.090803503	0.052126661	0.052126661	TRUE	0.435269958	No
EHI_011960	hypothetical protein	114	195	151	99	95	95	108	126	163	78	68	124	132.81	132	90	0.707	-0.501	0.227521767	0.401122471	0.178138272	0.101566137	0.145100197	0.145100197	TRUE	0.094042403	No
EHI_011970	high-affinity potassium uptake transporter putative	546	855	408	459	569	219	517	554	439	363	407	287	423.8	503	352	0.713	-0.489	0.101748285	0.235942453	0.055363258	0.093863638	0.068856582	0.068856582	TRUE	0.291537027	No
EHI_011980	hypothetical protein	5	19	17	41	19	16	5	12	18	32	14	21	14.75	12	22	1.723	0.785	0.123430518	0.268275568	0.225837897	0.191320997	0.207888096	0.207888096	TRUE	0.118517856	No
EHI_011990	hypothetical protein	0	0	0	0	0	1	0	0	0	0	0	1	1.81	0	0	1.218	0.285	0.663650732	0.799424372	3.49834732	0.911723087	1.507836882	1.507836882	TRUE	6.388807094	No
EHI_012000	hypothetical protein	64	110	78	20	22	10	61	71	84	16	16	13	39.84	72	15	0.246	-2.021	1.66E-06	4.51E-05	0.124391188	0.127741677	0.125937279	0.125937279	TRUE	0.450061463	No
EHI_012010	beta-N-acetylhexosaminidase putative	1415	1917	1202	994	1134	700	1341	1242	1294	787	811	917	1076.68	1292	838	0.665	-0.589	0.066751056	0.176185119	0.077870746	0.091731935	0.082877216	0.082877216	TRUE	1.975564225	No
EHI_012020	hypothetical protein	10127	12981	13592	5871	5262	4356	9595	8413	14636	4647	3764	5704	6640.57	10881	4705	0.466	-1.1	0.005746411	0.029861189	0.180623987	0.090572562	0.138410327	0.138410327	TRUE	0.542927877	No
EHI_012030	Rab family GTPase	890	1476	846	888	982	595	843	957	911	703	702	779	773.64	904	728	0.811	-0.302	0.224431203	0.397698024	0.026508341	0.092273942	0.046483826	0.046483826	TRUE	0.385340784	No
EHI_012040	poly8A9 polymerase putative	565	659	458	380	362	217	535	427	493	301	259	284	365.86	485	281	0.588	-0.765	0.000588038	0.005175893	0.010416473	0.094420354	0.035128148	0.035128148	TRUE	0.165407049	No
EHI_012050	melanocyte prolifeating gene 1 putative	376	564	358	361	531	274	356	366	386	286	380	359	320.29	369	342	0.927	-0.11	0.622901763	0.769894712	0.010320948	0.094999629	0.035284673	0.035284673	TRUE	0.169143984	No
EHI_012060	hypothetical protein	1176	1047	1078	1373	1413	815	1114	679	1161	1087	1011	1067	1011.01	985	1055	1.067	0.094	0.77991402	0.878030827	0.091403638	0.091821805	0.091651489	0.091651489	TRUE	0.302056059	No
EHI_012070	hypothetical protein	174	391	197	116	179	97	165	253	212	92	128	127	142.49	210	116	0.568	-0.816	0.011851563	0.05095982	0.065147777	0.100803944	0.079272196	0.079272196	TRUE	0.196311466	No
EHI_012080	hypothetical protein	94	158	54	123	105	30	89	102	58	97	75	39	90.03	83	70	0.863	-0.213	0.530621852	0.696387079	0.066525614	0.10689567	0.083644988	0.083644988	TRUE	0.265432815	No
EHI_012090	leucine rich repeat protein BspA family	2	6	3	5	6	2	2	4	3	4	4	3	3.57	3	4	1.145	0.196	0.757195073	0.863249242	0,00000001	0.507797814	0.324329747	0.324329747	TRUE	0.114077984	No
EHI_012100	Sec1 family protein	66	70	33	27	67	30	63	45	36	21	48	39	43.49	48	36	0.78	-0.359	0.406649259	0.588715726	0.169788886	0.12460097	0.148514779	0.148514779	TRUE	0.199608848	No
EHI_012110	hypothetical protein	17	11	6	32	32	17	16	7	6	25	23	22	15.25	10	23	2.071	1.05	0.041583074	0.126002197	0.244527658	0.188010378	0.212929704	0.212929704	TRUE	0.250010565	No
EHI_012120	hypothetical protein	43	73	57	55	70	37	41	47	61	44	50	48	49.48	50	47	0.956	-0.065	0.854768761	0.922035038	0.050650157	0.120460385	0.085586682	0.085586682	TRUE	0.91473777	No
EHI_012130	hypothetical protein	83	93	56	41	49	21	79	60	60	32	35	27	47.08	66	31	0.502	-0.995	0.001823718	0.012525741	0.012508676	0.121992544	0.061721836	0.061721836	TRUE	0.171593212	No
EHI_012140	hypothetical protein	528	446	559	282	390	116	500	289	602	223	279	152	344.28	464	218	0.501	-0.999	0.00738655	0.036058734	0.128217765	0.094675612	0.114958277	0.114958277	TRUE	0.238416986	No
EHI_012150	hypothetical protein conserved	339	506	347	239	384	193	321	328	374	189	275	253	279.93	341	239	0.717	-0.479	0.166177837	0.325347551	0.096262488	0.095670361	0.095958311	0.095958311	TRUE	0.839952739	No
EHI_012160	serFthr protein phosphatase family protein	135	243	122	132	117	46	128	157	131	104	84	60	114.08	139	83	0.617	-0.696	0.031604404	0.104352441	0.059500885	0.103408052	0.076577774	0.076577774	TRUE	0.40389534	No
EHI_012170	hypothetical protein	1284	2107	928	980	990	713	1217	1366	999	776	708	934	860.61	1194	806	0.684	-0.547	0.036821431	0.115986065	0.032719647	0.09207933	0.052527158	0.052527158	TRUE	0.160495561	No
EHI_012180	hypothetical protein	7	24	7	30	21	16	7	16	8	24	15	21	14.44	10	20	1.79	0.84	0.060428768	0.164350723	0.034259362	0.193520054	0.120879543	0.120879543	TRUE	0.344354673	No
EHI_012190	brix domain containing protein	353	560	396	464	513	335	334	363	426	367	367	439	322.22	374	391	1.041	0.057	0.862380642	0.925746169	0.085432651	0.094971795	0.087149321	0.087149321	TRUE	0.887879397	No
EHI_012200	hypothetical protein	66	82	54	59	83	54	63	53	58	47	59	71	63.6	58	59	1.011	0.016	0.959518249	0.980729807	0.038286739	0.113772128	0.06942442	0.06942442	TRUE	0.102715711	No
EHI_012210	hypothetical protein	8	22	4	1	7	2	8	14	4	1	5	3	4.6	9	3	0.435	-1.201	0.054592987	0.153424833	0.27581247	0.414063994	0.35683801	0.35683801	TRUE	0.1941285	No
EHI_012220	protein kinase domain containing protein	25	67	33	190	170	125	24	43	36	150	122	164	221.34	34	145	3.741	1.904	2.88E-07	1.07E-05	0.105392203	0.097079182	0.101687661	0.101687661	TRUE	0.266389944	No
EHI_012230	xylulose kinase putative	133	182	117	148	191	99	126	118	126	117	137	130	123.61	123	128	1.036	0.05	0.852949299	0.921318087	0.021983599	0.102401261	0.050482628	0.050482628	TRUE	0.368171115	No
EHI_012240	Rho family GTPase	1697	2872	877	2378	2860	1316	1608	1861	944	1882	2046	1723	1473.01	1471	1884	1.266	0.341	0.226137595	0.400086011	0.044619376	0.091359622	0.061876724	0.061876724	TRUE	0.395121575	No
EHI_012250	hypothetical protein	325	640	236	237	390	228	308	415	254	188	279	299	313.88	326	255	0.792	-0.337	0.281573232	0.463337421	0.063708212	0.09509471	0.075724904	0.075724904	TRUE	0.097088093	No
EHI_012260	hypothetical protein	123	191	205	90	62	70	117	124	221	71	44	92	124.78	154	69	0.494	-1.018	0.02293774	0.083273518	0.233761025	0.102287877	0.17650398	0.17650398	TRUE	0.144424487	No
EHI_012270	GalFGalNAc lectin heavy subunit	12687	15974	12623	20954	27589	21873	12020	10353	13593	16584	19736	28642	12906.23	11989	21654	1.726	0.788	0.033718963	0.109250528	0.146319501	0.090463645	0.116622371	0.116622371	TRUE	0.575944484	No
EHI_012280	hypothetical protein conserved	1623	2375	3148	1908	1924	1217	1538	1539	3390	1510	1376	1594	1780	2156	1493	0.721	-0.473	0.270040814	0.45056249	0.226855816	0.091185187	0.165714928	0.165714928	TRUE	0.166138805	No
EHI_012290	ubiquitin carboxyl-terminal hydrolase domain containing protein	699	492	586	511	450	240	662	319	631	404	322	314	397.85	537	347	0.672	-0.573	0.152691604	0.308377225	0.169506622	0.09409287	0.138166974	0.138166974	TRUE	0.932548173	No
EHI_012300	hypothetical protein	36	68	38	27	50	20	34	44	41	21	36	26	32.67	40	28	0.723	-0.467	0.236010422	0.411777021	0.07981326	0.135953539	0.107263107	0.107263107	TRUE	0.084749528	No
EHI_012310	hypothetical protein	140	183	96	216	295	126	133	119	103	171	211	165	144.54	118	182	1.515	0.599	0.034415873	0.110661751	0.032355048	0.100655466	0.057018692	0.057018692	TRUE	0.34330767	No
EHI_012320	pumilio domain-containing protein C6G9.14 putative	107	165	118	163	171	106	101	107	127	129	122	139	112.14	112	130	1.149	0.2	0.602785369	0.753890079	0.130581728	0.103633754	0.119090479	0.119090479	TRUE	0.159510671	No
EHI_012330	serine-threonine-isoleucine rich protein putative	903	1382	847	2991	3150	2008	856	896	912	2367	2253	2629	1050.09	888	2416	2.51	1.327	0.000795983	0.006581379	0.1758005	0.091766968	0.135552934	0.135552934	TRUE	4.845447469	No
EHI_012340	hypothetical protein	1454	1550	1088	1476	1569	1152	1378	1005	1172	1168	1122	1508	1060.98	1185	1266	1.066	0.092	0.729901889	0.847687335	0.038913397	0.091752399	0.054838337	0.054838337	TRUE	0.540844374	No
EHI_012350	hypothetical protein	388	597	385	240	318	209	368	387	415	190	227	274	309.85	390	230	0.604	-0.727	0.010941352	0.048152723	0.044825372	0.095156464	0.061343404	0.061343404	TRUE	0.432876722	No
EHI_012360	ribosomal protein S14 putative	63811	81484	51698	71469	68032	49920	60457	52812	55670	56563	48666	65368	58746.56	56313	56866	1.009	0.013	0.963816367	0.983471315	0.051558172	0.09037357	0.069382441	0.069382441	TRUE	0.682621628	No
EHI_012370	hypothetical protein	19	32	29	34	26	12	18	21	31	27	19	16	38.08	23	21	0.902	-0.148	0.720711159	0.840916791	0.100704163	0.129467369	0.113418899	0.113418899	TRUE	0.054348154	No
EHI_012380	Rab family GTPase	809	1066	452	688	1091	518	766	691	487	545	780	678	604.33	648	668	1.029	0.041	0.887117789	0.939184447	0.049186292	0.092813446	0.063782424	0.063782424	TRUE	0.483376994	No
EHI_012390	peptidyl-prolyl cis-trans isomerase putative	1088	1882	1436	1269	1979	984	1031	1220	1546	1004	1416	1289	1298.16	1266	1236	0.978	-0.033	0.902148284	0.949847265	0.034854878	0.091495852	0.053730851	0.053730851	TRUE	0.219131249	No
EHI_012400	hypothetical protein conserved	321	596	445	546	597	319	304	386	479	432	427	418	452.23	390	426	1.088	0.121	0.676801215	0.809886326	0.051877991	0.093642628	0.065028969	0.065028969	TRUE	0.307538543	No
EHI_012410	hypothetical protein	0	2	0	0	0	1	0	1	0	0	0	1	1.26	0	0	0.912	-0.133	0.844940553	0.916729163	0,00000001	1.270529326	0.847130802	0.847130802	TRUE	0.351657818	No
EHI_012420	myb-like DNA-binding domain containing protein	577	893	392	1250	1318	877	547	579	422	989	943	1148	802.23	516	1027	1.876	0.908	0.018529675	0.070952515	0.149559772	0.092205302	0.126589954	0.126589954	TRUE	0.406810867	No
EHI_012430	hypothetical protein conserved	43	82	27	94	175	71	41	53	29	74	125	93	54.58	41	97	2.222	1.152	0.001453474	0.010506016	0.076610456	0.117643037	0.094527388	0.094527388	TRUE	0.190520936	No
EHI_012440	hypothetical protein	6	2	3	9	12	5	6	1	3	7	9	7	3.01	3	8	1.884	0.914	0.153958393	0.309803719	0,00000001	0.58568861	0.394463069	0.394463069	TRUE	0.19411721	No
EHI_012450	hypothetical protein	3	1	1	1	1	0	3	1	1	1	1	0	1.64	2	1	0.673	-0.571	0.408206716	0.590333099	0,00000001	0.999985676	0.6092977	0.6092977	TRUE	0.131102362	No
EHI_012460	splicing factor 3B subunit 4 putative	131	162	88	159	177	96	124	105	95	126	127	126	135.32	108	126	1.16	0.215	0.415746629	0.596306228	0.018145799	0.101357633	0.046371975	0.046371975	TRUE	0.257220908	No
EHI_012470	helicase domain-containing protein	121	118	133	240	204	134	115	76	143	190	146	175	144.22	111	170	1.457	0.543	0.223117255	0.396242455	0.235841714	0.100678674	0.17728099	0.17728099	TRUE	1.370038618	No
EHI_012480	60S ribosomal protein L10a-2 putative	23137	26171	13343	12993	13933	10206	21921	16962	14368	10283	9967	13364	14379.46	17750	11205	0.648	-0.625	0.054235503	0.152723461	0.069895963	0.090451818	0.085632721	0.085632721	TRUE	0.743270463	No
EHI_012490	ARF GTPase activating protein putative	39	84	64	139	199	42	37	54	69	110	142	55	126.48	53	102	1.817	0.862	0.029245555	0.098608756	0.139147351	0.102127544	0.123430811	0.123430811	TRUE	0.339834771	No
EHI_012500	Coatomer gamma subunit putative	563	624	469	499	657	276	533	404	505	395	470	361	339.74	481	409	0.857	-0.223	0.428644148	0.607120101	0.041669709	0.09473345	0.060168622	0.060168622	TRUE	0.564447986	No
EHI_012510	hypothetical protein	127	175	114	241	346	175	120	113	123	191	248	229	149.22	119	223	1.805	0.852	0.009386714	0.042985204	0.069581242	0.100332163	0.08181659	0.08181659	TRUE	0.347903535	No
EHI_012520	hypothetical protein	1	8	2	4	13	2	1	5	2	3	9	3	5.71	3	5	1.491	0.577	0.352236402	0.536287255	0.290940263	0.35116507	0.324212714	0.324212714	TRUE	0.977920599	No
EHI_012530	hypothetical protein	21	31	30	28	31	8	20	20	32	22	22	10	21.37	24	18	0.803	-0.316	0.472679543	0.64459165	0.111262313	0.160053313	0.135742813	0.135742813	TRUE	0.128556607	No
EHI_012540	RhoGAP domain containing protein	29	27	51	35	44	23	27	17	55	28	31	30	29.96	33	30	0.916	-0.126	0.761638423	0.866918664	0.110672972	0.140072541	0.123919994	0.123919994	TRUE	0.367744428	No
EHI_012550	hypothetical protein	0	1	0	0	2	3	0	1	0	0	1	4	1.16	0	2	1.86	0.895	0.185160858	0.350951808	0,00000001	1.377496288	1.051515521	1.051515521	TRUE	0.220382018	No
EHI_012560	hypothetical protein	17	34	14	23	47	10	16	22	15	18	34	13	22.41	18	22	1.203	0.267	0.544354091	0.70716334	0.111211513	0.156842493	0.133329077	0.133329077	TRUE	0.610416577	No
EHI_012570	toxin resistance protein putative	1435	2384	1033	1938	2103	1071	1360	1545	1112	1534	1504	1402	1438.37	1339	1480	1.103	0.141	0.483854374	0.654406333	0.008638629	0.091383981	0.029883357	0.029883357	TRUE	0.133096158	No
EHI_012580	hypothetical protein conserved	322	427	328	499	528	269	305	277	353	395	378	352	475.86	312	375	1.192	0.253	0.420987255	0.601143498	0.068828352	0.09347903	0.077230115	0.077230115	TRUE	0.095106282	No
EHI_012590	hypothetical protein	98	148	119	418	410	217	93	96	128	331	293	284	233.08	106	303	2.652	1.407	0.000102024	0.001334611	0.10976334	0.096740025	0.104645018	0.104645018	TRUE	0.38422635	No
EHI_012600	metallo-beta-lactamase family protein	613	828	441	2102	1881	1205	581	537	475	1664	1346	1578	989.66	531	1529	2.794	1.482	1.18E-10	1.18E-08	0.01821607	0.091853603	0.039302571	0.039302571	TRUE	0.334477319	No
EHI_012700	hypothetical protein	1	8	1	0	2	0	1	5	1	0	1	0	2.15	2	0	0.491	-1.028	0.13410986	0.283849992	0,00000001	0.782620136	0.536265519	0.536265519	TRUE	1.144540454	No
EHI_012710	RNA recognition motif domain containing protein	65	76	118	92	140	76	62	49	127	73	100	100	87	79	91	1.14	0.189	0.606531994	0.756531196	0.098803095	0.107472155	0.10240222	0.10240222	TRUE	0.501460249	No
EHI_012720	purine nucleoside phosphorylase putative	1365	1922	1311	2595	2827	1025	1293	1246	1412	2054	2022	1342	1511.84	1317	1806	1.355	0.438	0.105951776	0.241657212	0.040274566	0.091333645	0.056886388	0.056886388	TRUE	0.515203845	No
EHI_012920	hypothetical protein	28	48	30	64	81	33	27	31	32	51	58	43	32.96	30	51	1.648	0.721	0.028776281	0.097516927	0,00000001	0.135550274	0.064788792	0.064788792	TRUE	0.167975372	No
EHI_012930	cytidine deaminase putative	402	333	283	157	203	123	381	216	305	124	145	161	186.18	301	143	0.493	-1.019	0.000398136	0.003845147	0.040194818	0.098350417	0.06078433	0.06078433	TRUE	0.049323712	No
EHI_012940	hypothetical protein	104	117	179	112	101	60	99	76	193	89	72	79	96.88	123	80	0.679	-0.559	0.147722502	0.302537756	0.128635377	0.105726948	0.118784509	0.118784509	TRUE	0.475030038	No
EHI_012940.2	NA	55	90	30	54	77	29	52	58	32	43	55	38	48.69	47	45	0.955	-0.067	0.860647263	0.925532313	0.090077154	0.120944447	0.10448446	0.10448446	TRUE	0.247237975	No
EHI_012950	hypothetical protein	60	68	31	30	38	10	57	44	33	24	27	13	31.89	45	21	0.52	-0.943	0.020409803	0.076512986	0.09047344	0.137068737	0.11521169	0.11521169	TRUE	0.081758186	No
EHI_012960	hypothetical protein conserved	65	95	67	48	87	25	62	62	72	38	62	33	52.01	65	44	0.712	-0.49	0.231268549	0.406061853	0.143426104	0.118994268	0.130920799	0.130920799	TRUE	0.475828522	No
EHI_012970	hypothetical protein	66	86	85	259	279	103	63	56	92	205	200	135	148.21	70	180	2.397	1.261	0.000683154	0.005797442	0.113704772	0.100400361	0.108266908	0.108266908	TRUE	0.323436195	No
EHI_012980	dihydropyrimidine dehydrogenase putative	613	651	441	2222	1495	353	581	422	475	1759	1069	462	955.34	493	1097	2.024	1.017	0.02221209	0.081337325	0.246334093	0.091907681	0.181729576	0.181729576	TRUE	0.201803092	No
EHI_012990	hypothetical protein	31	46	23	23	33	24	29	30	25	18	24	31	23.74	28	24	0.869	-0.203	0.606008062	0.756452267	0.035170045	0.153099701	0.099606965	0.099606965	TRUE	0.376496161	No
EHI_013000	hypothetical protein	98	147	112	142	128	94	93	95	121	112	92	123	101.77	103	109	1.055	0.077	0.782593215	0.879570049	0.02262322	0.104987082	0.053337489	0.053337489	TRUE	0.193949879	No
EHI_013010	hypothetical protein	342	497	318	485	469	254	324	322	342	384	335	333	400.81	329	351	1.062	0.087	0.75225398	0.859520419	0.037710014	0.09406527	0.056466686	0.056466686	TRUE	0.142384978	No
EHI_013020	hypothetical protein	272	367	333	201	167	149	258	238	359	159	119	195	219.31	285	158	0.578	-0.792	0.026195609	0.090917673	0.104565161	0.097141483	0.101604924	0.101604924	TRUE	0.181333322	No
EHI_013030	hypothetical protein conserved	884	1303	781	903	963	576	838	845	841	715	689	754	884.18	841	719	0.862	-0.214	0.485825722	0.656113468	0.064949896	0.09203319	0.074455373	0.074455373	TRUE	0.68641748	No
EHI_013040	adaptor protein 8AP9 family protein	1673	2248	1789	1857	1965	1212	1585	1457	1926	1470	1406	1587	1466.51	1656	1488	0.904	-0.145	0.666254537	0.801797718	0.097848	0.091364109	0.09251112	0.09251112	TRUE	0.462884614	No
EHI_013050	RhoGAP domain containing protein	657	891	635	527	599	299	622	577	684	417	428	392	538.26	628	412	0.666	-0.587	0.0143366	0.058666301	0.020012097	0.093116082	0.042203669	0.042203669	TRUE	0.203220127	No
EHI_013060	hypothetical protein	0	0	1	1	0	0	0	0	1	1	0	0	0.56	0	0	0.976	-0.035	0.950373847	NA	5.759420638	2.756981348	3.19103021	3.19103021	TRUE	1.752324469	No
EHI_013070	hypothetical protein	31	36	29	24	43	27	29	23	31	19	31	35	37.47	28	28	1.009	0.012	0.972042724	0.988757582	0.022829078	0.130106911	0.073017227	0.073017227	TRUE	0.332286251	No
EHI_013080	hypothetical protein	28	23	22	15	20	18	27	15	24	12	14	24	23.13	22	17	0.796	-0.329	0.528899245	0.695038356	0.313159354	0.154763167	0.239156706	0.239156706	TRUE	1.241639835	No
EHI_013090	hypothetical protein	6	13	1	9	17	4	6	8	1	7	12	5	6.57	5	8	1.431	0.517	0.369311706	0.553346452	0.157447398	0.316949765	0.258622795	0.258622795	TRUE	0.312284743	No
EHI_013100	AP-2 complex subunit beta-1 putative	112	199	140	232	246	121	106	129	151	184	176	158	158.36	129	173	1.316	0.396	0.265993705	0.446281409	0.100030973	0.099755983	0.099950779	0.099950779	TRUE	0.10824865	No
EHI_013110	hypothetical protein	9	6	7	8	19	19	9	4	8	6	14	25	13.51	7	15	1.913	0.935	0.074974667	0.19142215	0.20071529	0.200628525	0.200663939	0.200663939	TRUE	0.149500297	No
EHI_013120	hypothetical protein	18	44	31	93	168	89	17	29	33	74	120	117	65.61	26	104	3.561	1.832	1.87E-07	7.38E-06	0.059840871	0.113054753	0.082540547	0.082540547	TRUE	0.324365646	No
EHI_013130	hypothetical protein	1	2	1	1	0	0	1	1	1	1	0	0	1.61	1	0	0.686	-0.544	0.426362834	0.605167431	0.767901968	1.014308328	0.934644058	0.934644058	TRUE	0.131176379	No
EHI_013140	Ras guanine nucleotide exchange factor putative	60	81	70	121	113	34	57	52	75	96	81	45	71.72	61	74	1.197	0.26	0.455390717	0.630245711	0.06934946	0.111121652	0.08693307	0.08693307	TRUE	0.290154931	No
EHI_013150	phosphoesterase putative	81	126	84	165	217	77	77	82	90	131	155	101	106.21	83	129	1.525	0.608	0.050934546	0.145514354	0.045850692	0.104375423	0.069278644	0.069278644	TRUE	0.348303797	No
EHI_013160	hypothetical protein	48	53	15	63	57	37	45	34	16	50	41	48	84.81	32	46	1.37	0.454	0.322069687	0.505669522	0.238947767	0.107914257	0.176443091	0.176443091	TRUE	0.764904523	No
EHI_013170	protein kinase domain containing protein	1722	2221	1880	1182	1115	919	1632	1439	2024	935	798	1203	2004.7	1698	979	0.59	-0.76	0.007307513	0.035759697	0.048639862	0.091091374	0.062607966	0.062607966	TRUE	0.18267857	No
EHI_013180	dynamin-1-like protein putative	380	508	364	865	780	586	360	329	392	685	558	767	710.37	360	670	1.745	0.803	0.054543739	0.153374476	0.198085478	0.092445456	0.153875399	0.153875399	TRUE	2.331935811	No
EHI_013190	hypothetical protein	810	1122	691	784	640	400	767	727	744	620	458	524	626.3	746	534	0.743	-0.428	0.331326844	0.515375959	0.239546784	0.092726967	0.176634694	0.176634694	TRUE	2.335793009	No
EHI_013200	hypothetical protein	171	254	171	149	103	77	162	165	184	118	74	101	173.34	170	98	0.586	-0.772	0.005166479	0.027435199	0.028127423	0.098943039	0.052460276	0.052460276	TRUE	0.060943679	No
EHI_013210	hypothetical protein	109	154	120	135	120	80	103	100	129	107	86	105	142.51	111	99	0.903	-0.147	0.685912535	0.81605536	0.104313851	0.100802245	0.10286641	0.10286641	TRUE	0.160107453	No
EHI_013220	eukaryotic translation initiation factor 4E putative	2813	4675	1685	4818	3767	3737	2665	3030	1814	3813	2695	4893	2964.15	2503	3800	1.484	0.57	0.067065152	0.1768401	0.067016829	0.090850824	0.077574125	0.077574125	TRUE	0.064850979	No
EHI_013230	hypothetical protein	77	108	51	88	54	49	73	70	55	70	39	64	64.86	66	58	0.876	-0.192	0.597609898	0.748757457	0.084320363	0.113316283	0.096270728	0.096270728	TRUE	0.759279748	No
EHI_013240	hypothetical protein	374	472	376	682	734	444	354	306	405	540	525	581	271.57	355	549	1.518	0.602	0.035982092	0.114236753	0.04003179	0.095834256	0.063018905	0.063018905	TRUE	0.357741	No
EHI_013250	splicing factor putative	499	894	701	254	365	238	473	579	755	201	261	312	399.86	602	258	0.444	-1.172	3.86E-05	0.000619486	0.044486698	0.094074109	0.061432628	0.061432628	TRUE	0.100249265	No
EHI_013260	Rho family GTPase	1542	2675	1049	1715	1898	924	1461	1734	1130	1357	1358	1210	1266.96	1442	1308	0.911	-0.134	0.625669775	0.772322144	0.044423985	0.091524116	0.058737534	0.058737534	TRUE	0.233412795	No
EHI_013270	hypothetical protein	20	28	12	18	21	6	19	18	13	14	15	8	13.37	17	12	0.78	-0.359	0.407079029	0.589125883	0,00000001	0.201768966	0.107755919	0.107755919	TRUE	0.208186808	No
EHI_013280	hypothetical protein	384	606	340	201	170	105	364	393	366	159	122	137	264.78	374	139	0.386	-1.374	7.84E-08	3.50E-06	0.022662008	0.095974915	0.046260948	0.046260948	TRUE	0.112917493	No
EHI_013290	hypothetical protein	71	134	61	49	89	35	67	87	66	39	64	46	68.57	73	50	0.692	-0.532	0.105867607	0.241654647	0.046686328	0.112075448	0.07320721	0.07320721	TRUE	0.613783652	No
EHI_013300	hypothetical protein conserved	151	217	134	79	138	47	143	141	144	63	99	62	100.26	143	75	0.54	-0.89	0.001921158	0.013086977	0.025385648	0.105207737	0.055739725	0.055739725	TRUE	0.379874799	No
EHI_013310	hypothetical protein	22	37	41	63	58	42	21	24	44	50	41	55	55.67	30	49	1.581	0.661	0.08441765	0.207497706	0.091140319	0.117111653	0.102160169	0.102160169	TRUE	0.298513869	No
EHI_013320	hypothetical protein	55	94	38	57	55	44	52	61	41	45	39	58	56.29	51	47	0.921	-0.118	0.767025563	0.869630239	0.123311748	0.116817379	0.12014383	0.12014383	TRUE	0.108777566	No
EHI_013330	pre-mRNA-splicing factor putative	241	411	237	185	196	99	228	266	255	146	140	130	243.54	250	139	0.566	-0.82	0.000691098	0.005846359	0.015248681	0.096465455	0.039812836	0.039812836	TRUE	0.166854031	No
EHI_013340	hypothetical protein	43	57	20	108	150	57	41	37	22	85	107	75	64.45	33	89	2.538	1.344	2.52E-05	0.000441692	0.024568759	0.113465699	0.064308998	0.064308998	TRUE	0.320502034	No
EHI_013440	hypothetical protein	0	0	0	0	0	0	0	0	0	0	0	0	0.44	0	0	1	0	1	NA	0,00000001	3.491990963	3.342018983	3.342018983	TRUE	0.80249092	No
EHI_013450	hypothetical protein	1	0	3	1	1	0	1	0	3	1	1	0	0.74	1	1	0.729	-0.456	0.486409779	NA	0,00000001	2.092785266	1.508752602	1.508752602	TRUE	0.324416196	No
EHI_013550	heat shock protein 101 putative	2	4	1	34	49	75	2	3	1	27	35	98	18.7	2	53	10.02	3.325	9.06E-08	3.94E-06	0.709479833	0.17003643	0.419097042	0.419097042	TRUE	1.133214727	No
EHI_013650	rac-like GTP-binding protein RAC2 putative	1403	2113	1280	1103	1292	600	1329	1369	1378	873	924	786	1213.53	1359	861	0.642	-0.64	0.004020328	0.022763063	0.016906543	0.091575886	0.036814001	0.036814001	TRUE	0.370469476	No
EHI_013750	leucine rich repeat protein BspA family	2	0	7	0	1	0	2	0	8	0	1	0	1.84	3	0	0.406	-1.301	0.05768528	0.159412432	1.151910812	0.901639236	0.981366673	0.981366673	TRUE	0.464832727	No
EHI_013760	heat shock protein 70 mitochondrial putative	92	126	72	228	225	120	87	82	78	180	161	157	190.58	82	166	1.898	0.924	0.018244654	0.070161683	0.143204553	0.098165655	0.124911828	0.124911828	TRUE	0.099661421	No
EHI_013860	hypothetical protein	606	900	768	415	615	263	574	583	827	328	440	344	493.03	661	371	0.577	-0.794	0.006929249	0.034326238	0.054327374	0.093369975	0.066669522	0.066669522	TRUE	0.378394685	No
EHI_013870	dimethyladenosine transferase putative	709	859	665	494	552	310	672	557	716	391	395	406	462.9	648	397	0.623	-0.683	0.005273888	0.027931815	0.023487787	0.093566672	0.044276909	0.044276909	TRUE	0.268672278	No
EHI_013880	hypothetical protein	111	160	69	145	127	43	105	104	74	115	91	56	90.9	94	87	0.936	-0.096	0.82969542	0.90765565	0.239134819	0.106738437	0.174796294	0.174796294	TRUE	0.865046606	No
EHI_013890	40S ribosomal protein S6 putative	24153	29759	23417	17513	18647	12655	22884	19288	25216	13860	13339	16571	19507.64	22463	14590	0.669	-0.579	0.099795771	0.233122093	0.096293538	0.090424581	0.103012231	0.103012231	TRUE	0.258063095	No
EHI_013895	4F5 family protein	6367	12121	4947	9999	15676	9513	6032	7856	5327	7914	11214	12457	6805.93	6405	10528	1.611	0.688	0.011196054	0.049005579	0.04176223	0.090567111	0.057478082	0.057478082	TRUE	0.149636275	No
EHI_013900	hypothetical protein	29627	37446	35365	14482	9304	8984	28070	24270	38082	11462	6656	11764	17192.73	30141	9961	0.372	-1.427	0.000875895	0.007081985	0.206199399	0.090434864	0.166350274	0.166350274	TRUE	0.39122351	No
EHI_013910	hypothetical protein	1825	3171	1607	1463	1708	1364	1729	2055	1730	1158	1222	1786	1313.93	1838	1389	0.765	-0.386	0.199848875	0.369520615	0.059878538	0.091482077	0.071663037	0.071663037	TRUE	0.632190766	No
EHI_013920	hypothetical protein	106	239	66	339	370	229	100	155	71	268	265	300	165.98	109	278	2.382	1.252	0.000344602	0.003443883	0.092228453	0.099323993	0.096031048	0.096031048	TRUE	0.363083186	No
EHI_013930	hypothetical protein	58	113	117	38	22	24	55	73	126	30	16	31	62.28	85	26	0.35	-1.513	0.000739325	0.006169987	0.206278544	0.114270846	0.165105255	0.165105255	TRUE	0.353083495	No
EHI_013940	leucine rich repeat protein BspA family	119	123	112	72	62	54	113	80	121	57	44	71	91.88	105	57	0.561	-0.833	0.003440822	0.020207584	0.019259054	0.106562201	0.051741144	0.051741144	TRUE	0.225443244	No
EHI_013950	hypothetical protein	536	868	579	367	390	243	508	563	623	290	279	318	422.91	565	296	0.535	-0.901	0.000366287	0.003598025	0.02580252	0.09387102	0.047098736	0.047098736	TRUE	0.396947594	No
EHI_013960	DEADFDEAH box helicase putative	231	299	278	403	416	244	219	194	299	319	298	320	258.96	237	312	1.272	0.347	0.44595653	0.622112066	0.2651941	0.096101215	0.19097743	0.19097743	TRUE	2.422265674	No
EHI_013970	hypothetical protein	0	1	0	1	1	1	0	1	0	1	1	1	0.29	0	1	1.427	0.513	0.335338651	NA	0,00000001	5.250848429	3.323305377	3.323305377	TRUE	0.281383949	No
EHI_013980	phosphatidylinositol 3-kinase putative	272	342	186	297	267	113	258	222	200	235	191	148	196.22	227	191	0.854	-0.227	0.475049723	0.646990862	0.064750717	0.097940856	0.077308206	0.077308206	TRUE	0.436435544	No
EHI_013990	hypothetical protein	16	20	18	13	26	14	15	13	19	10	19	18	28.46	16	16	0.999	-0.001	0.997141561	0.999253097	0,00000001	0.142692311	0.0718515	0.0718515	TRUE	0.322317591	No
EHI_014000	Retinoblatoma-binding protein 6  putative	687	913	602	471	497	483	651	592	648	373	356	632	615.11	630	454	0.737	-0.44	0.231345556	0.40610408	0.124940368	0.09277024	0.112423938	0.112423938	TRUE	0.500165946	No
EHI_014010	myosin-2 heavy chain putative	1853	2455	1929	1635	1616	1028	1756	1591	2077	1294	1156	1346	1356.36	1808	1265	0.726	-0.461	0.277104514	0.45851621	0.2293926	0.09144661	0.161682552	0.161682552	TRUE	2.714211355	No
EHI_014020	hypothetical protein	10	16	7	30	19	12	9	10	8	24	14	16	13.24	9	18	1.75	0.808	0.096537465	0.228089254	0.118142934	0.202865551	0.160785691	0.160785691	TRUE	1.152316863	No
EHI_014030	NAD8P9 transhydrogenase subunit alpha putative	10808	13681	10037	8435	6405	2412	10240	8867	10808	6676	4582	3158	6523.9	9972	4805	0.507	-0.979	0.005814724	0.03004461	0.105086914	0.090576574	0.105050046	0.105050046	TRUE	0.153706377	No
EHI_014040	hypothetical protein	3	19	5	9	4	3	3	12	5	7	3	4	9.01	7	5	0.735	-0.443	0.443544711	0.620139122	0.264030343	0.255670213	0.259314998	0.259314998	TRUE	0.172134733	No
EHI_014050	hypothetical protein conserved	175	288	212	466	390	131	166	187	228	369	279	172	297.57	194	273	1.376	0.461	0.212715417	0.385340132	0.121282968	0.095354834	0.111886504	0.111886504	TRUE	0.281701002	No
EHI_014060	Rab family GTPase	787	1120	730	513	777	489	746	726	786	406	556	640	719.87	753	534	0.72	-0.474	0.091443693	0.219470319	0.045041637	0.092417784	0.060747331	0.060747331	TRUE	0.158794312	No
EHI_014070	hypothetical protein conserved	1007	1460	1052	420	505	322	954	946	1133	332	361	422	521.97	1011	372	0.411	-1.284	0.003480974	0.020396532	0.239541422	0.093202442	0.175718356	0.175718356	TRUE	1.811644722	No
EHI_014080	DEADFDEAH box helicase putative	288	324	198	206	245	88	273	210	213	163	175	115	167.36	232	151	0.673	-0.57	0.109737569	0.247501751	0.102862598	0.099250146	0.101347364	0.101347364	TRUE	0.21318082	No
EHI_014090	hypothetical protein conserved domain containing	37	41	23	21	42	14	35	27	25	17	30	18	24.89	29	22	0.781	-0.357	0.389793174	0.573602723	0.086689867	0.150193292	0.116503798	0.116503798	TRUE	1.54253376	No
EHI_014100	protein kinase putative	162	215	133	140	215	86	153	139	143	111	154	113	176.25	145	126	0.873	-0.195	0.478894884	0.64984906	0.02968054	0.098801243	0.053030033	0.053030033	TRUE	0.071097369	No
EHI_014110	60S ribosomal protein L35a putative	9516	14046	8720	8198	6523	7714	9016	9104	9390	6488	4666	10101	8277.38	9170	7085	0.782	-0.355	0.219674523	0.392308752	0.054116695	0.090528197	0.066199826	0.066199826	TRUE	0.32757384	No
EHI_014120	RNA recognition motif domain containing protein	239	401	333	507	744	437	226	260	359	401	532	572	340.22	282	502	1.712	0.776	0.028358445	0.096586774	0.106427435	0.094727245	0.101905333	0.101905333	TRUE	1.603785932	No
EHI_014130	hypothetical protein	0	0	0	0	0	0	0	0	0	0	0	0	0.04	0	0	1	0	1	NA	0,00000001	35.810238	12	12	TRUE	1.352463087	No
EHI_014140	hypothetical protein	36	29	17	34	34	14	34	19	18	27	24	18	18.5	24	23	0.989	-0.016	0.97138775	0.988591328	0.127284649	0.170896963	0.149993368	0.149993368	TRUE	0.408097149	No
EHI_014150	hypothetical protein conserved	189	248	236	328	235	130	179	161	254	260	168	170	188.25	198	199	1.007	0.01	0.984367965	0.993627704	0.345412719	0.098262398	0.233632154	0.233632154	TRUE	0.689849031	No
EHI_014160	hypothetical protein	614	959	570	526	455	228	582	622	614	416	325	299	474.24	606	347	0.585	-0.773	0.003120264	0.018642531	0.033157087	0.093489699	0.051115131	0.051115131	TRUE	0.632474837	No
EHI_014170	hypothetical protein	0	3	20	5	1	8	0	2	22	4	1	10	8.81	8	5	0.836	-0.259	0.704950344	0.830181856	1.702904859	0.259486973	0.911862306	1.702904859	TRUE	0.442993509	No
EHI_014180	hypothetical protein	5	2	2	5	8	5	5	1	2	4	6	7	5.86	3	6	1.572	0.652	0.304959236	0.48823822	0.460502571	0.344585771	0.39102366	0.39102366	TRUE	1.461460068	No
EHI_014190	RhoGAP domain containing protein	216	337	169	182	199	142	205	218	182	144	142	186	162.37	202	157	0.794	-0.333	0.364505573	0.548514704	0.115485408	0.099523603	0.109050589	0.109050589	TRUE	3.060042267	No
EHI_014200	hypothetical protein	1094	1499	799	954	751	441	1037	972	860	755	537	577	871.44	956	623	0.668	-0.583	0.067247306	0.177101845	0.074593947	0.092057812	0.080854724	0.080854724	TRUE	1.992319241	No
EHI_014210	hypothetical protein	34	35	24	51	52	29	32	23	26	40	37	38	31.52	27	38	1.39	0.475	0.236701792	0.412446593	0.090750011	0.137609675	0.112439885	0.112439885	TRUE	0.199926379	No
EHI_014220	small Rab GTPase putative	111	173	126	111	208	112	105	112	136	88	149	147	110.89	118	128	1.078	0.109	0.768069841	0.869919419	0.111211937	0.103783596	0.108195102	0.108195102	TRUE	1.980374274	No
EHI_014230	hypothetical protein	94	128	79	462	572	323	89	83	85	366	409	423	179.71	86	399	4.383	2.132	1.31E-14	3.50E-12	0.023363812	0.098638206	0.053780726	0.053780726	TRUE	0.421840021	No
EHI_014240	RNA recognition motif domain containing protein	409	464	365	184	188	161	388	301	393	146	134	211	270.1	361	164	0.465	-1.105	1.67E-05	0.000313776	0.023495546	0.09586396	0.047004936	0.047004936	TRUE	0.269639588	No
EHI_014250	hypothetical protein	729	1097	988	508	471	375	691	711	1064	402	337	491	612.47	822	410	0.544	-0.878	0.055344185	0.154437727	0.276496734	0.092780691	0.196036231	0.196036231	TRUE	0.246708623	No
EHI_014260	small GTP-binding protein domain pseudogene	1491	2131	1200	1110	1780	764	1413	1381	1292	878	1273	1000	1185.17	1362	1050	0.777	-0.363	0.112067771	0.250858436	0.01770061	0.091605267	0.039147414	0.039147414	TRUE	0.20283658	No
EHI_014270	hypothetical protein conserved domain containing	33	55	39	46	47	37	31	36	42	36	34	48	48.02	36	39	1.074	0.102	0.791863042	0.886064187	0.090965314	0.121373243	0.106201494	0.106201494	TRUE	0.12759131	No
EHI_014280	hypothetical protein	1347	2093	1187	635	545	179	1276	1357	1278	503	390	234	725.36	1304	376	0.308	-1.699	3.43E-08	1.71E-06	0.063546094	0.092402129	0.074531156	0.074531156	TRUE	0.551422836	No
EHI_014290	hypothetical protein	27	57	25	59	55	31	26	37	27	47	39	41	31.04	30	42	1.372	0.457	0.201106521	0.370905546	0.023757821	0.138341259	0.080927959	0.080927959	TRUE	0.350416226	No
EHI_014300	hypothetical protein	116	212	93	68	121	57	110	137	100	54	87	75	111.71	116	72	0.633	-0.659	0.033353334	0.108546753	0.044707898	0.103684352	0.06686872	0.06686872	TRUE	0.540160408	No
EHI_014310	calcium-gated potassium channel protein putative	70	125	83	37	70	23	66	81	89	29	50	30	58.41	79	36	0.495	-1.015	0.005801268	0.030013634	0.082447491	0.115855099	0.096543078	0.096543078	TRUE	0.126225334	No
EHI_014320	adenosine deaminase putative	1856	2108	1462	1285	2275	749	1758	1366	1574	1017	1627	981	1574.37	1566	1208	0.78	-0.358	0.198552554	0.367884684	0.048118998	0.091294507	0.060099419	0.060099419	TRUE	0.137699096	No
EHI_014330	hypothetical protein	35	37	18	26	41	19	33	24	19	21	29	25	32.56	25	25	0.98	-0.029	0.942313597	0.973284489	0.078147588	0.136107411	0.104544131	0.104544131	TRUE	0.382270958	No
EHI_014340	hypothetical protein	651	666	769	922	684	435	617	432	828	730	489	570	724.99	626	596	0.957	-0.064	0.846434701	0.917731424	0.084150624	0.092403166	0.087149426	0.087149426	TRUE	0.260085384	No
EHI_014350	protein kinase domain containing protein	20	36	19	13	7	13	19	23	20	10	5	17	34.17	21	11	0.567	-0.817	0.104206724	0.239526598	0.265791919	0.13394678	0.199589987	0.199589987	TRUE	0.390391431	No
EHI_014360	patatin-like phospholipase putative	520	783	499	422	525	291	493	507	537	334	376	381	501.96	512	364	0.721	-0.472	0.108872849	0.246260605	0.052868919	0.093316197	0.066701157	0.066701157	TRUE	0.839799103	No
EHI_014370	GTP-binding protein putative	578	894	376	275	344	256	548	579	405	218	246	335	382.48	511	266	0.538	-0.895	0.003338461	0.019690554	0.057841529	0.094243368	0.071840374	0.071840374	TRUE	0.150008412	No
EHI_014380	hypothetical protein	58	106	49	50	87	40	55	69	53	40	62	52	54.33	59	51	0.879	-0.185	0.595752337	0.747827672	0.060146018	0.117769886	0.084883621	0.084883621	TRUE	0.276581421	No
EHI_014390	AP-2 complex protein putative	0	1	0	1	0	0	0	1	0	1	0	0	0.37	0	0	1.02	0.029	0.956903341	NA	0,00000001	4.10925115	3.707891011	3.707891011	TRUE	2.582874428	No
EHI_014400	hypothetical protein	1598	2989	807	1915	2338	1176	1514	1937	869	1516	1672	1540	1400.72	1440	1576	1.088	0.122	0.702994142	0.828293479	0.077712496	0.091411821	0.082626402	0.082626402	TRUE	0.157065294	No
EHI_014410	malate dehydrogenase putative	8391	11143	7624	14206	16581	10685	7950	7222	8210	11243	11861	13992	7987.83	7794	12365	1.57	0.651	0.001634047	0.011521394	0.011880872	0.090534722	0.032119089	0.032119089	TRUE	0.186943649	No
EHI_014510	hypothetical protein	0	0	0	0	0	0	0	0	0	0	0	0	0.07	0	0	1	0	1	NA	0,00000001	20.56573597	12	12	TRUE	1.450070381	No
EHI_014610	hypothetical protein	0	1	0	2	0	0	0	1	0	2	0	0	0.27	0	1	1.15	0.202	0.674643303	NA	0,00000001	5.621847118	5.468713129	5.468713129	TRUE	1.186230607	No
EHI_014810	hypothetical protein	91	27	13	10	10	5	86	17	14	8	7	7	34.42	39	7	0.257	-1.962	0.00013503	0.001645928	0.28479975	0.133626103	0.214721822	0.214721822	TRUE	1.10466839	No
EHI_014910	hypothetical protein	1	3	8	5	1	0	1	2	9	4	1	0	3.95	4	2	0.63	-0.665	0.321618481	0.505158274	0.642737627	0.467864155	0.522396743	0.522396743	TRUE	0.742416437	No
EHI_015010	hypothetical protein	260	457	181	233	229	69	246	296	195	184	164	90	215.41	246	146	0.617	-0.696	0.039783515	0.122346474	0.084583652	0.097264464	0.089491326	0.089491326	TRUE	0.340197563	No
EHI_015110	Rho guanine nucleotide exchange factor putative	364	555	233	147	180	75	345	360	251	116	129	98	160.55	319	114	0.386	-1.372	0.00012289	0.001544764	0.102978753	0.099627892	0.101341942	0.101341942	TRUE	1.138712017	No
EHI_015120	leucine rich repeat protein BspA family	1319	2529	1101	4318	3384	2149	1250	1639	1186	3417	2421	2814	1882.87	1358	2884	2.05	1.035	0.000400821	0.003859414	0.055363484	0.091139461	0.06741751	0.06741751	TRUE	0.254371955	No
EHI_015220	hypothetical protein	1	1	1	4	14	4	1	1	1	3	10	5	5.93	1	6	2.865	1.518	0.021734105	0.080059925	0.630485555	0.341607833	0.471655064	0.471655064	TRUE	0.389889836	No
EHI_015230	hypothetical protein	500	907	605	408	494	219	474	588	651	323	353	287	412.11	571	321	0.583	-0.778	0.020972643	0.077789263	0.08911823	0.093963321	0.090956467	0.090956467	TRUE	1.166574536	No
EHI_015240	hypothetical protein	4	5	5	6	13	10	4	3	5	5	9	13	5.26	4	9	1.814	0.859	0.150168828	0.305077834	0.166622839	0.373657104	0.294839398	0.294839398	TRUE	0.157467828	No
EHI_015250	lysozyme putative	564	963	768	1049	899	386	534	624	827	830	643	505	810.28	662	659	0.997	-0.004	0.992945759	0.996873741	0.20238679	0.092186862	0.156285124	0.156285124	TRUE	0.187000355	No
EHI_015260	Rab GTPase activating protein putative	116	193	90	132	133	63	110	125	97	104	95	82	89.74	111	94	0.856	-0.224	0.42130257	0.601223505	0.018242984	0.106948999	0.05195233	0.05195233	TRUE	0.23554601	No
EHI_015270	N-acetylglucosaminyl-phosphatidylinositol de-N-acetylase putative	55	122	45	180	177	77	52	79	48	142	127	101	74.1	60	123	1.968	0.976	0.002791157	0.017249844	0.050917772	0.110454107	0.075712626	0.075712626	TRUE	0.154128325	No
EHI_015280	UDP-glucose 3Aglycoprotein glucosyltransferase putative	404	448	365	507	544	262	383	290	393	401	389	343	270.08	355	378	1.063	0.088	0.743183511	0.85559693	0.031255248	0.0958645	0.053334009	0.053334009	TRUE	0.620058867	No
EHI_015290	C2 domain protein putative	6	8	6	19	18	16	6	5	6	15	13	21	11.25	6	16	2.411	1.27	0.007425322	0.036165836	0,00000001	0.22283005	0.119578611	0.119578611	TRUE	0.157719876	No
EHI_015300	hypothetical protein conserved	1166	2700	948	1610	1525	874	1105	1750	1021	1274	1091	1144	1261.41	1292	1170	0.91	-0.136	0.658880885	0.796019931	0.067080386	0.091529284	0.075611815	0.075611815	TRUE	0.956095304	No
EHI_015310	60S ribosomal protein L35a putative	2998	5274	1884	3379	3932	2158	2840	3418	2029	2674	2813	2826	2608.31	2762	2771	1.003	0.004	0.987981169	0.995280303	0.033434462	0.090919393	0.050991297	0.050991297	TRUE	0.130379311	No
EHI_015320	60S ribosomal protein L37	31139	51041	28960	47224	45098	30374	29503	33081	31185	37375	32261	39773	33960.78	31256	36470	1.162	0.216	0.347702949	0.531600242	0.02048506	0.090392079	0.04044102	0.04044102	TRUE	0.182934831	No
EHI_015330	citrate transporter putative	164	284	112	142	164	103	155	184	121	112	117	135	147.12	153	121	0.805	-0.312	0.4043768	0.586904448	0.121641261	0.100474901	0.112836559	0.112836559	TRUE	1.652784902	No
EHI_015340	serineFthreonine protein phosphatase PP1 putative	18	60	27	34	37	21	17	39	29	27	26	27	26.89	28	27	0.946	-0.08	0.840231821	0.914524839	0.063254587	0.145743126	0.104079421	0.104079421	TRUE	0.190607141	No
EHI_015350	Ras family GTPase	16	34	19	30	41	25	15	22	20	24	29	33	31.65	19	29	1.407	0.493	0.265868464	0.446257415	0.147962034	0.137416836	0.143124395	0.143124395	TRUE	0.270236123	No
EHI_015360	hypothetical protein conserved	1835	2622	1674	1599	1710	1065	1739	1699	1803	1266	1223	1395	1544.54	1747	1295	0.747	-0.421	0.058290479	0.160323728	0.015631796	0.091312782	0.037029908	0.037029908	TRUE	0.186862427	No
EHI_015370	hypothetical protein	655	783	483	186	129	55	621	507	520	147	92	72	340.82	549	104	0.207	-2.274	3.93E-14	9.59E-12	0.050443186	0.094719448	0.067089829	0.067089829	TRUE	0.113955596	No
EHI_015380	immuno-dominant variable surface antigen	15326	22709	15448	27035	28320	10842	14521	14718	16635	21397	20258	14197	12814.37	15291	18617	1.206	0.27	0.371954652	0.555541031	0.066460798	0.090464472	0.072998127	0.072998127	TRUE	0.611451963	No
EHI_015390	heat shock protein70 hsp70A2 putative	1	9	2	26	32	41	1	6	2	21	23	54	11.54	3	33	6.517	2.704	1.14E-06	3.33E-05	0.236145484	0.219417012	0.226304305	0.226304305	TRUE	0.849660976	No
EHI_015400	hypothetical protein	15	43	11	17	30	13	14	28	12	13	21	17	14.75	18	17	0.953	-0.07	0.879801687	0.935501529	0.109029132	0.191337326	0.150534955	0.150534955	TRUE	0.247532978	No
EHI_015410	hypothetical protein	214	403	168	217	252	129	203	261	181	172	180	169	179.28	215	174	0.816	-0.293	0.356716963	0.540755223	0.063498398	0.098658466	0.076698639	0.076698639	TRUE	0.440541657	No
EHI_015420	hypothetical protein	1163	900	1035	761	743	470	1102	583	1115	602	531	615	651.48	933	583	0.638	-0.649	0.019996742	0.075104477	0.044207362	0.092635029	0.059951836	0.059951836	TRUE	0.615196567	No
EHI_015430	hypothetical protein	22	61	38	17	20	27	21	40	41	13	14	35	40.96	34	21	0.654	-0.612	0.200393584	0.370272481	0.241834012	0.126720935	0.187784593	0.187784593	TRUE	0.139593365	No
EHI_015440	Rho family GTPase	1416	2131	780	1326	1625	803	1342	1381	840	1049	1162	1051	1084.4	1188	1087	0.919	-0.122	0.639898021	0.782011177	0.03453652	0.091722082	0.052374061	0.052374061	TRUE	0.246234595	No
EHI_015450	hypothetical protein	52	94	61	87	72	77	49	61	66	69	52	101	61.81	59	74	1.227	0.296	0.393615345	0.577538213	0.065092883	0.114450191	0.085568297	0.085568297	TRUE	0.170294626	No
EHI_015550	retroviral aspartyl protease domain-containing protein	269	455	266	92	128	94	255	295	286	73	92	123	229.75	279	96	0.359	-1.48	2.16E-07	8.37E-06	0.035651419	0.096832872	0.058020071	0.058020071	TRUE	0.059821359	No
EHI_015750	chitinase Jessie3 putative	33	26	26	41	29	27	31	17	28	32	21	35	38.7	25	29	1.152	0.204	0.557908617	0.718599876	0,00000001	0.128843485	0.068392133	0.068392133	TRUE	0.404847808	No
EHI_015760	serineFthreonine kinase putative	3	1	0	1	1	2	3	1	0	1	1	3	2.19	1	2	1.042	0.059	0.93137323	0.966700766	0,00000001	0.770189394	0.537281968	0.537281968	TRUE	0.296853058	No
EHI_015960	protein kinase putative	44	51	24	38	46	14	42	33	26	30	33	18	31.38	34	27	0.834	-0.262	0.490759375	0.660779778	0.053577592	0.137830462	0.094329562	0.094329562	TRUE	0.686512977	No
EHI_015970	hypothetical protein	27	41	16	26	29	19	26	27	17	21	21	25	31.13	23	22	0.95	-0.075	0.862802334	0.925746169	0.125486344	0.138207629	0.131450009	0.131450009	TRUE	0.198596714	No
EHI_015980	hypothetical protein	9	4	5	27	20	9	9	3	5	21	14	12	18	6	16	2.578	1.366	0.003880371	0.022218922	0,00000001	0.173107679	0.114140107	0.114140107	TRUE	0.566472938	No
EHI_015990	hypothetical protein	30	36	22	25	40	27	28	23	24	20	29	35	26.28	25	28	1.089	0.123	0.724758781	0.844537137	0,00000001	0.147028734	0.067031045	0.067031045	TRUE	0.12734741	No
EHI_016000	hypothetical protein conserved domain containing	125	148	112	225	219	159	118	96	121	178	157	208	161.26	112	181	1.594	0.672	0.007481656	0.036309934	0.013453929	0.099586635	0.042295419	0.042295419	TRUE	0.1155824	No
EHI_016010	66 kDa stress protein putative	238	370	279	1530	1421	930	225	240	300	1211	1017	1218	567.91	255	1149	2.751	1.46	0.025894987	0.090262206	0.710286787	0.092971568	0.411881546	0.710286787	TRUE	3.773082312	No
EHI_016110	hypothetical protein	95	154	47	131	131	56	90	100	51	104	94	73	99.72	80	90	1.116	0.159	0.627964494	0.773882502	0.05859447	0.10528796	0.076850225	0.076850225	TRUE	0.59077223	No
EHI_016120	EF-hand calcium-binding domain containing protein	166	265	162	246	308	249	157	172	174	195	220	326	177.85	168	247	1.436	0.522	0.103748371	0.239087838	0.0670119	0.098724835	0.078976162	0.078976162	TRUE	0.856038206	No
EHI_016130	hypothetical protein	889	1518	977	1391	1636	397	842	984	1052	1101	1170	520	1982.52	959	930	0.974	-0.038	0.932419166	0.967198299	0.237918295	0.091099691	0.187266322	0.187266322	TRUE	0.546034712	No
EHI_016140	U2 snRNP auxiliary factor small subunit putative	252	436	216	406	488	297	239	283	233	321	349	389	312.78	252	353	1.374	0.459	0.166264688	0.325370813	0.081374096	0.095111396	0.086758254	0.086758254	TRUE	0.856660723	No
EHI_016240	leucine rich repeat protein BspA family	0	0	0	0	0	0	0	0	0	0	0	0	0	0	0	NA	NA	NA	NA	NA	NA	NA	NA	NA	NA	NA
EHI_016340	hypothetical protein	31	36	51	45	56	16	29	23	55	36	40	21	44.46	36	32	0.925	-0.113	0.809027942	0.895996687	0.230298407	0.123857509	0.182622173	0.182622173	TRUE	2.082149655	No
EHI_016350	hypothetical protein conserved	612	1014	1512	1814	1485	585	580	657	1628	1436	1062	766	1237.86	955	1088	1.117	0.16	0.744546025	0.8560957	0.365230211	0.091551757	0.238764465	0.238764465	TRUE	1.630232882	No
EHI_016360	hypothetical protein	78	127	58	74	73	40	74	82	62	59	52	52	75.85	73	54	0.759	-0.398	0.230526923	0.405286079	0.053793078	0.109989078	0.075864879	0.075864879	TRUE	0.093388039	No
EHI_016370	hypothetical protein	958	1454	1308	1559	1309	701	908	942	1409	1234	936	918	1381.18	1086	1029	0.951	-0.072	0.822948305	0.903990237	0.07485358	0.09142687	0.083877235	0.083877235	TRUE	0.113262565	No
EHI_016380	P-glycoprotein-2	39	61	32	211	214	125	37	40	34	167	153	164	101.14	37	161	3.79	1.922	1.58E-06	4.35E-05	0.141952534	0.105078644	0.126194906	0.126194906	TRUE	0.223251233	No
EHI_016390	hypothetical protein	94	100	54	138	206	110	89	65	58	109	147	144	87.63	71	133	1.826	0.869	0.005121854	0.027252195	0.041241258	0.107349609	0.067719201	0.067719201	TRUE	0.22536356	No
EHI_016400	Ras guanine nucleotide exchange factor putative	270	260	274	256	322	103	256	169	295	203	230	135	221.62	240	189	0.806	-0.312	0.376860517	0.560930686	0.101789937	0.097070524	0.09929994	0.09929994	TRUE	0.626807332	No
EHI_016410	hypothetical protein	61	72	72	76	80	65	58	47	78	60	57	85	62.16	61	67	1.104	0.142	0.669156891	0.804087706	0.050497746	0.114316705	0.076767164	0.076767164	TRUE	0.635022747	No
EHI_016420	hypothetical protein conserved domain containing	0	5	0	6	10	8	0	3	0	5	7	10	5.14	1	7	3.004	1.587	0.013227709	0.055355614	0.334784501	0.380275382	0.364776077	0.364776077	TRUE	0.457632768	No
EHI_016430	myotubularin putative	286	433	216	270	325	149	271	281	233	214	232	195	235.67	262	214	0.83	-0.269	0.449883057	0.625528723	0.105913476	0.096669869	0.102266489	0.102266489	TRUE	0.6812907	No
EHI_016440	hypothetical protein	168	302	96	431	933	252	159	196	103	341	667	330	292.05	153	446	2.697	1.431	7.21E-05	0.001016381	0.111565049	0.095449425	0.105275018	0.105275018	TRUE	0.422054502	No
EHI_016450	hypothetical protein	29	19	17	13	21	6	27	12	18	10	15	8	16.56	19	11	0.629	-0.67	0.122599191	0.267003381	0,00000001	0.180330105	0.109371149	0.109371149	TRUE	0.152967951	No
EHI_016460	hypothetical protein	650	793	359	1078	1580	737	616	514	387	853	1130	965	692.19	506	983	1.907	0.931	5.77E-05	0.000844433	0.017150749	0.092500555	0.039609459	0.039609459	TRUE	0.199536962	No
EHI_016470	hypothetical protein	17	26	17	29	22	10	16	17	18	23	16	13	15.23	17	17	1.02	0.028	0.950833732	0.976706737	0.086427772	0.188197954	0.14100404	0.14100404	TRUE	0.40297817	No
EHI_016480	Plasma membrane calcium-transporting ATPase putative	1263	1447	1098	2121	2013	1165	1197	938	1182	1679	1440	1526	1388.13	1106	1548	1.385	0.47	0.058869585	0.161529949	0.028226096	0.091421471	0.047014455	0.047014455	TRUE	0.108019964	No
EHI_016490	leucine rich repeat protein BspA family	22	44	31	11	23	10	21	29	33	9	16	13	16.5	28	13	0.513	-0.963	0.043583365	0.130490573	0.143551202	0.180623162	0.169450641	0.169450641	TRUE	0.583013336	No
EHI_016900	hypothetical protein	0	3	0	6	3	2	0	2	0	5	2	3	4.71	1	3	1.825	0.868	NA	NA	1.506395458	0.406462148	0.827747625	0.827747625	TRUE	12.44947278	Yes
EHI_017000	hypothetical protein	1707	1939	1858	3242	2767	1819	1617	1257	2001	2566	1979	2382	1839.23	1625	2309	1.381	0.466	0.220370897	0.393100635	0.143970382	0.091158237	0.12305848	0.12305848	TRUE	0.372424762	No
EHI_017010	hypothetical protein	178	269	175	184	214	120	169	174	188	146	153	157	129.7	177	152	0.862	-0.215	0.392528137	0.576572734	0.005349738	0.101834895	0.043000029	0.043000029	TRUE	0.167458404	No
EHI_017020	hypothetical protein	174	251	135	73	103	59	165	163	145	58	74	77	107.8	158	70	0.455	-1.137	4.17E-05	0.000655581	0.018619501	0.104169047	0.051033685	0.051033685	TRUE	0.343540682	No
EHI_017030	hypothetical protein conserved	260	446	196	509	687	389	246	289	211	403	491	509	313.49	249	468	1.826	0.869	0.002261511	0.01480379	0.040376469	0.095100647	0.061050196	0.061050196	TRUE	0.180999495	No
EHI_017040	nucleoside transporter putative	34	66	20	53	39	23	32	43	22	42	28	30	31.96	32	33	1.025	0.036	0.932058849	0.967162833	0.131878064	0.136960898	0.134312266	0.134312266	TRUE	0.097841975	No
EHI_017050	Ras GTPase-activating protein putative	115	209	133	108	99	27	109	135	143	85	71	35	121	129	64	0.52	-0.942	0.001992979	0.013496225	0.036131247	0.102660466	0.063994364	0.063994364	TRUE	0.606034446	No
EHI_017060	DENN domain containing protein	7	9	3	8	13	6	7	6	3	6	9	8	5.56	5	8	1.339	0.422	0.494206197	0.663532853	0.399292922	0.358131805	0.373698	0.373698	TRUE	1.880574471	No
EHI_017150	hypothetical protein	60	85	67	41	48	30	57	55	72	32	34	39	51.47	61	35	0.595	-0.749	0.023644845	0.08514896	0.03208395	0.119294939	0.069359427	0.069359427	TRUE	0.582509976	No
EHI_017350	heat shock protein putative	18	41	29	329	500	769	17	27	31	260	358	1007	206.72	25	542	8.004	3.001	2.73E-06	6.73E-05	0.609683733	0.097555171	0.360704505	0.609683733	TRUE	0.858314373	No
EHI_017450	proteoglycan-4 precursor putative	18	28	14	15	8	7	17	18	15	12	6	9	21.04	17	9	0.598	-0.741	0.152880523	0.308483523	0.253046871	0.161166639	0.21076108	0.21076108	TRUE	0.086667397	No
EHI_017550	hypothetical protein	32	44	21	40	43	24	30	29	23	32	31	31	29.37	27	31	1.136	0.184	0.59415666	0.746639641	0,00000001	0.14106964	0.068298292	0.068298292	TRUE	0.276648036	No
EHI_017560	hypothetical protein	120	248	150	418	417	104	114	161	162	331	298	136	238.57	146	255	1.684	0.751	0.042254412	0.127603884	0.120685937	0.096593	0.111159832	0.111159832	TRUE	0.04983784	No
EHI_017570	hypothetical protein	167	370	146	161	140	78	158	240	157	127	100	102	167.38	185	110	0.611	-0.711	0.025721592	0.089813458	0.061798635	0.099248914	0.075655695	0.075655695	TRUE	0.723618756	No
EHI_017580	hypothetical protein	140	185	259	320	271	169	133	120	279	253	194	221	278.03	177	223	1.216	0.283	0.561752567	0.721702236	0.346660591	0.095706689	0.22934743	0.22934743	TRUE	1.127580662	No
EHI_017590	hypothetical protein conserved	156	208	126	291	239	164	148	135	136	230	171	215	340.28	140	205	1.448	0.534	0.048882513	0.141766336	0.029868287	0.094726386	0.052116645	0.052116645	TRUE	0.07794911	No
EHI_017600	SerFThr protein phosphatase putative	371	560	478	688	486	334	352	363	515	545	348	437	425.88	410	443	1.077	0.108	0.738148268	0.853586721	0.074753495	0.093846409	0.08175901	0.08175901	TRUE	0.2228006	No
EHI_017610	hypothetical protein conserved	408	613	378	796	869	452	387	397	407	630	622	592	480.45	397	615	1.514	0.598	0.050412444	0.144741964	0.062015012	0.093449119	0.073022054	0.073022054	TRUE	1.633512459	No
EHI_017620	nitroreductase family protein	228	414	224	280	384	191	216	268	241	222	275	250	258.78	242	249	1.027	0.038	0.882132348	0.936456897	0.024882016	0.096105363	0.048190274	0.048190274	TRUE	0.401071947	No
EHI_017630	hypothetical protein	1078	1403	817	805	1011	514	1021	909	880	637	723	673	799.32	937	678	0.735	-0.444	0.139444632	0.290931552	0.063148979	0.092212067	0.070748071	0.070748071	TRUE	0.66474332	No
EHI_017640	hypothetical protein	4	22	12	19	29	18	4	14	13	15	21	24	14.35	10	20	1.694	0.76	0.144920288	0.298791316	0.254217965	0.194180192	0.221091752	0.221091752	TRUE	0.245510005	No
EHI_017650	RhoGAP domain containing protein	101	203	108	162	142	57	96	132	116	128	102	75	138.83	115	102	0.895	-0.16	0.596745955	0.748337442	0.043322841	0.101079147	0.064596021	0.064596021	TRUE	0.047220399	No
EHI_017660	hypothetical protein	464	772	282	2568	2706	1854	440	500	304	2032	1936	2428	1112.86	415	2132	4.638	2.214	3.86E-11	4.26E-09	0.097463675	0.091686941	0.090742531	0.090742531	TRUE	1.080814615	No
EHI_017670	hypothetical protein	113	252	125	166	200	62	107	163	135	131	143	81	143.11	135	118	0.889	-0.17	0.628831392	0.774287578	0.09550542	0.100758494	0.09587121	0.09587121	TRUE	0.749879407	No
EHI_017680	hypothetical protein	17	21	24	25	23	14	16	14	26	20	16	18	19.63	19	18	0.997	-0.004	0.991792291	0.996542131	0.023279542	0.16625233	0.101421613	0.101421613	TRUE	0.391862625	No
EHI_017690	hypothetical protein	488	1010	801	4766	4705	1705	462	655	863	3772	3366	2233	2006.98	660	3124	2.969	1.57	0.012240646	0.052186536	0.5591186	0.091090529	0.361046119	0.5591186	TRUE	0.407939766	No
EHI_017700	ribosomal protein L13 putative	19683	19202	13642	10120	9171	5391	18649	12445	14690	8009	6560	7059	12026.25	15261	7209	0.496	-1.011	0.003094394	0.01853641	0.084229202	0.090472091	0.096210278	0.096210278	TRUE	0.165857222	No
EHI_017710	leucine rich repeat protein BspA family	11	12	6	18	11	14	10	8	6	14	8	18	10.03	8	13	1.495	0.58	0.232729658	0.407733036	0,00000001	0.238869384	0.145021178	0.145021178	TRUE	0.107366421	No
EHI_017720	zinc finger protein putative	2183	2652	1976	2974	2773	2091	2068	1719	2128	2354	1984	2738	2643.5	1972	2359	1.188	0.249	0.334270197	0.518481218	0.035228762	0.090911789	0.05112925	0.05112925	TRUE	0.497353757	No
EHI_017730	hypothetical protein	33	17	14	37	41	22	31	11	15	29	29	29	27.37	19	29	1.487	0.572	0.142251568	0.294952026	0.044682959	0.144786193	0.093036317	0.093036317	TRUE	0.493325162	No
EHI_017740	Rab family GTPase	55	95	47	69	67	44	52	62	51	55	48	58	59.4	55	54	0.969	-0.046	0.877618309	0.934538623	0.014159581	0.115430047	0.054839656	0.054839656	TRUE	0.504816243	No
EHI_017750	hypothetical protein	30446	39251	36202	19003	20484	9586	28846	25440	38984	15040	14653	12552	29400.82	31090	14082	0.465	-1.106	5.55E-06	0.00012538	0.027560444	0.090398883	0.045511947	0.045511947	TRUE	0.062947649	No
EHI_017760	tyrosine kinase putative	51	53	41	138	137	71	48	34	44	109	98	93	76.36	42	100	2.193	1.133	0.004540499	0.02481543	0.134864091	0.109858699	0.124375635	0.124375635	TRUE	0.348026402	No
EHI_017770	hypothetical protein	7	3	0	12	6	1	7	2	0	9	4	1	2.74	3	5	1.461	0.547	0.42204769	0.601748579	0.860724268	0.633909268	0.709642191	0.709642191	TRUE	0.174983066	No
EHI_017780	hypothetical protein	22	28	20	31	28	21	21	18	22	25	20	27	16.42	20	24	1.167	0.223	0.596559877	0.748257594	0.003619782	0.181100514	0.116560083	0.116560083	TRUE	0.659375317	No
EHI_017790	hypothetical protein	4	2	3	3	11	1	4	1	3	2	8	1	4.82	3	4	1.339	0.421	0.496160881	0.665601848	0,00000001	0.399381666	0.281462874	0.281462874	TRUE	0.805759801	No
EHI_017890	60S ribosome subunit biogenesis protein NIP7 putative	277	435	293	240	264	130	262	282	316	190	189	170	239.95	287	183	0.649	-0.623	0.012508903	0.05304909	0.018719419	0.096557092	0.043925205	0.043925205	TRUE	0.278265455	No
EHI_017900	hypothetical protein	6	4	6	3	9	2	6	3	6	2	6	3	5.53	5	4	0.87	-0.202	0.743522255	0.855789597	0.270950883	0.359653612	0.322330859	0.322330859	TRUE	1.094400391	No
EHI_018000	hypothetical protein	2	0	2	0	0	0	2	0	2	0	0	0	0.85	1	0	0.503	-0.992	0.124004119	NA	0,00000001	1.835734516	1.349570116	1.349570116	TRUE	0.357107311	No
EHI_018010	DNA polymerase putative	1	0	1	2	4	2	1	0	1	2	3	3	1.84	1	3	1.926	0.945	0.170332444	0.33076394	0,00000001	0.899241326	0.582597008	0.582597008	TRUE	0.217239629	No
EHI_018020	hypothetical protein	1	2	0	2	0	0	1	1	0	2	0	0	0.48	1	1	0.906	-0.143	0.810922885	NA	0,00000001	3.226416862	2.553417001	2.553417001	TRUE	0.531740175	No
EHI_018030	hypothetical protein	1	7	0	0	14	6	1	5	0	0	10	8	3.69	2	6	1.831	0.873	0.205079356	0.374883757	1.633942629	0.494561313	0.892648978	0.892648978	TRUE	0.174208165	No
EHI_018140	hypothetical protein	0	0	0	1	1	1	0	0	0	1	1	1	1.06	0	1	1.756	0.812	0.220427277	0.393114043	0,00000001	1.496690797	0.961742558	0.961742558	TRUE	0.38603891	No
EHI_018150	hypothetical protein	0	2	1	0	0	0	0	1	1	0	0	0	0.48	1	0	0.633	-0.659	0.253287227	NA	0,00000001	3.217427187	2.494505355	2.494505355	TRUE	0.28773041	No
EHI_018260	hypothetical protein	0	0	0	0	0	0	0	0	0	0	0	0	0	0	0	NA	NA	NA	NA	NA	NA	NA	NA	NA	NA	NA
EHI_018270	hypothetical protein	1	0	0	0	1	1	1	0	0	0	1	1	0.4	0	1	1.183	0.242	0.656415023	NA	0,00000001	3.824516187	3.305945399	3.305945399	TRUE	0.298929962	No
EHI_018280	hypothetical protein	0	0	0	0	0	0	0	0	0	0	0	0	0.04	0	0	1	0	1	NA	0,00000001	35.810238	12	12	TRUE	1.352463087	No
EHI_018290	hypothetical protein	3	2	1	0	4	3	3	1	1	0	3	4	1.64	2	2	1.133	0.18	0.793792361	0.887569081	0,00000001	1.001003597	0.717808273	0.717808273	TRUE	0.820295213	No
EHI_018390	hypothetical protein conserved	2	4	2	2	5	3	2	3	2	2	4	4	4.57	2	3	1.194	0.255	0.689772924	0.818791147	0,00000001	0.416212876	0.326336613	0.326336613	TRUE	0.273637179	No
EHI_018490	hypothetical protein	61	69	54	59	40	29	58	45	58	47	29	38	40.98	54	38	0.723	-0.468	0.174783454	0.336637032	0.039941627	0.126702642	0.077992591	0.077992591	TRUE	0.26381751	No
EHI_018590	hypothetical protein conserved	92	91	94	95	96	65	87	59	101	75	69	85	72.06	82	76	0.932	-0.101	0.778419615	0.877207705	0.086627243	0.111023832	0.096808419	0.096808419	TRUE	0.290796801	No
EHI_018600	hypothetical protein	0	1	0	1	1	0	0	1	0	1	1	0	1.39	0	1	1.175	0.233	0.730738048	0.848309898	0,00000001	1.163114963	1.016493011	1.016493011	TRUE	0.130393316	No
EHI_018610	hypothetical protein	165	178	156	158	218	146	156	115	168	125	156	191	138.26	146	157	1.069	0.096	0.763613528	0.867448579	0.060693344	0.101123517	0.077046584	0.077046584	TRUE	0.137647826	No
EHI_018620	hypothetical protein	40	59	23	26	35	23	38	38	25	21	25	30	33.13	34	25	0.758	-0.401	0.289025013	0.471119934	0.053592636	0.135311635	0.090829112	0.090829112	TRUE	0.505285253	No
EHI_018630	hypothetical protein	9	22	14	28	48	12	9	14	15	22	34	16	20.46	13	24	1.799	0.847	0.049075501	0.142172275	0.065243606	0.163147609	0.116025876	0.116025876	TRUE	0.217187136	No
EHI_018640	hypothetical protein	62	86	61	98	90	40	59	56	66	78	64	52	82.83	60	65	1.085	0.117	0.689444354	0.818791147	0.01434455	0.108334431	0.053876809	0.053876809	TRUE	0.249996582	No
EHI_018740	peroxiredoxin putative	0	2	4	0	1	2	0	1	4	0	1	3	2.37	2	1	0.757	-0.402	0.559124282	0.719819947	0.422829824	0.717699285	0.615787079	0.615787079	TRUE	0.182230667	No
EHI_018840	leucine rich repeat protein BspA family	0	0	0	0	0	0	0	0	0	0	0	0	0.08	0	0	1	0	1	NA	0,00000001	17.84624261	12	12	TRUE	1.517267309	No
EHI_018950	hypothetical protein	4	0	1	0	0	2	4	0	1	0	0	3	0.85	2	1	0.767	-0.382	0.54516144	NA	3.674443605	1.846284879	2.222406277	2.222406277	TRUE	0.487381299	No
EHI_018960	small GTPase RhoQ putative	2	0	0	0	0	0	2	0	0	0	0	0	0.54	1	0	0.77	-0.376	0.495564606	NA	12	2.833901767	3.712730021	3.712730021	TRUE	1.737779405	No
EHI_019060	DNA mismatch repair protein mutS putative	1	3	0	0	0	0	1	2	0	0	0	0	2.04	1	0	0.565	-0.825	0.230798346	0.405585996	0,00000001	0.821099316	0.586805407	0.586805407	TRUE	0.260285967	No
EHI_019070	hypothetical protein	71	120	89	160	145	58	67	78	96	127	104	76	89.62	80	102	1.249	0.321	0.420956698	0.601143498	0.145486912	0.106972339	0.128372252	0.128372252	TRUE	0.269901292	No
EHI_019080	hypothetical protein	63	109	53	88	78	41	60	71	57	70	56	54	58.52	63	60	0.959	-0.061	0.863061681	0.92584817	0.068076849	0.115807832	0.089320561	0.089320561	TRUE	0.306121234	No
EHI_019090	hypothetical protein conserved	298	564	205	239	333	115	282	366	221	189	238	151	235.88	290	193	0.686	-0.544	0.130765986	0.279048371	0.110030557	0.096664348	0.104713625	0.104713625	TRUE	0.306769331	No
EHI_019100	hypothetical protein	192	312	196	112	161	113	182	202	211	89	115	148	192.6	198	117	0.601	-0.734	0.008355806	0.039537554	0.031222955	0.098083623	0.05468607	0.05468607	TRUE	0.362888496	No
EHI_019110	hypothetical protein	19	13	10	12	11	5	18	8	11	9	8	7	13.47	12	8	0.713	-0.487	0.374145466	0.557802388	0.287081179	0.200985992	0.245928471	0.245928471	TRUE	0.179395571	No
EHI_019120	hypothetical protein	66	96	37	39	42	27	63	62	40	31	30	35	49.37	55	32	0.601	-0.734	0.033413485	0.108654604	0.043920467	0.120526975	0.076452455	0.076452455	TRUE	0.111090827	No
EHI_019130	hypothetical protein	6	18	6	26	42	22	6	12	6	21	30	29	19.03	8	27	2.726	1.447	0.002474114	0.01579702	0.145098421	0.168619878	0.156828905	0.156828905	TRUE	0.914899888	No
EHI_019140	hypothetical protein	14	11	13	37	54	24	13	7	14	29	39	31	19.87	11	33	2.491	1.317	0.008542163	0.040211646	0.281601066	0.165314987	0.202030122	0.202030122	TRUE	1.541553505	No
EHI_019150	zinc finger protein putative	3	11	5	8	10	4	3	7	5	6	7	5	6.84	5	6	1.153	0.206	0.730096401	0.847687335	0.293451883	0.308287963	0.302355531	0.302355531	TRUE	0.20459656	No
EHI_019160	hypothetical protein	198	302	205	220	233	130	188	196	221	174	167	170	215.86	202	170	0.853	-0.23	0.408859187	0.590745718	0.034804082	0.097250142	0.056149887	0.056149887	TRUE	0.121370358	No
EHI_019170	translation initiation factor eIF-2B beta subunit putative	265	386	163	221	242	139	251	250	176	175	173	182	193.08	226	177	0.789	-0.341	0.214622589	0.387399311	0.032386668	0.098064384	0.054593771	0.054593771	TRUE	0.614819903	No
EHI_019180	nucleosome assembly protein putative	42	115	68	82	54	63	40	75	73	65	39	82	53.8	63	62	0.987	-0.018	0.96890941	0.986818104	0.260795966	0.118039407	0.193026988	0.193026988	TRUE	0.191170703	No
EHI_019190	hypothetical protein	19	56	15	57	53	23	18	36	16	45	38	30	31.24	23	38	1.522	0.606	0.120011207	0.263076337	0.069745338	0.138031264	0.100964387	0.100964387	TRUE	0.425896308	No
EHI_019290	hypothetical protein	2	6	2	46	17	8	2	4	2	36	12	10	15.87	3	19	4.26	2.091	0.000328581	0.003320902	0.431124163	0.184249201	0.285930709	0.285930709	TRUE	0.929280813	No
EHI_019390	cysteine proteinase pseudogene	0	0	0	0	0	0	0	0	0	0	0	0	0.68	0	0	1	0	1	NA	0,00000001	2.293678262	1.832455377	1.832455377	TRUE	0.167258161	No
EHI_019590	hypothetical protein	10	9	6	2	4	3	9	6	6	2	3	4	6.75	7	3	0.479	-1.062	0.061395312	0.166585258	0,00000001	0.31118253	0.183945342	0.183945342	TRUE	0.598112232	No
EHI_019600	pelota protein putative	593	847	513	540	811	396	562	549	552	427	580	519	599.86	554	509	0.92	-0.121	0.588602709	0.743445476	0.013257162	0.092831829	0.036190686	0.036190686	TRUE	0.159088727	No
EHI_019610	protein phosphatase putative	276	384	280	338	318	181	261	249	302	268	227	237	201.53	271	244	0.905	-0.143	0.53435238	0.699043081	0.008809818	0.097740917	0.037005071	0.037005071	TRUE	0.109042776	No
EHI_019620	serineFthreonine-protein phosphatase 2A 65 kDa regulatory subunit A putative	315	473	196	265	285	191	298	307	211	210	204	250	212.5	272	221	0.817	-0.292	0.274774952	0.455753669	0.028317739	0.097359261	0.051838442	0.051838442	TRUE	0.24644389	No
EHI_019630	hypothetical protein	20	57	19	14	29	10	19	37	20	11	21	13	18.58	25	15	0.63	-0.667	0.157903352	0.315453804	0.16446179	0.170522164	0.167414002	0.167414002	TRUE	0.868279059	No
EHI_019640	caldesmon putative	234	364	383	1198	1056	579	222	236	412	948	755	758	535.5	290	820	2.503	1.323	0.003016524	0.018164625	0.263246844	0.093130326	0.182447508	0.182447508	TRUE	0.24503172	No
EHI_019650	hypothetical protein	334	393	288	268	317	168	316	255	310	212	227	220	248.34	294	220	0.761	-0.394	0.228327329	0.402166613	0.075953674	0.096347425	0.08345751	0.08345751	TRUE	0.074794825	No
EHI_019660	hypothetical protein	33	72	25	38	33	21	31	47	27	30	24	27	29.05	35	27	0.787	-0.345	0.41033355	0.59202536	0.114078398	0.141635371	0.126958908	0.126958908	TRUE	0.298593823	No
EHI_019860	hypothetical protein	360	705	419	1014	1703	952	341	457	451	803	1218	1247	1192.06	416	1089	2.188	1.13	0.030908722	0.102850073	0.45552434	0.091598	0.287713757	0.287713757	TRUE	0.216517078	No
EHI_019870	hypothetical protein	377	566	398	172	255	113	357	367	429	136	182	148	273.83	384	155	0.42	-1.253	2.02E-06	5.25E-05	0.027471766	0.095788951	0.04999349	0.04999349	TRUE	0.367454782	No
EHI_019970	hypothetical protein conserved	48	71	58	37	33	23	45	46	62	29	24	30	51.4	51	28	0.57	-0.811	0.038060591	0.118497468	0.098028214	0.119332186	0.107749583	0.107749583	TRUE	0.168418087	No
EHI_020070	hypothetical protein	230	377	204	266	267	189	218	244	220	211	191	247	229.31	227	216	0.954	-0.067	0.857755139	0.923637363	0.130014929	0.096845234	0.116611551	0.116611551	TRUE	0.164597579	No
EHI_020080	hypothetical protein	16771	25581	13542	7785	8782	4916	15890	16580	14583	6161	6282	6437	11178.33	15684	6293	0.427	-1.227	0.000424751	0.00403438	0.112241238	0.090481488	0.100533863	0.100533863	TRUE	0.360424255	No
EHI_020090	leucine rich repeat protein BspA family	27	23	30	29	24	14	26	15	32	23	17	18	20.7	24	19	0.834	-0.262	0.554491355	0.715114291	0.115767812	0.16232975	0.139018646	0.139018646	TRUE	0.090468993	No
EHI_020100	hypothetical protein	577	788	553	1327	962	681	547	511	595	1050	688	892	771.88	551	877	1.513	0.597	0.164767746	0.323551965	0.220257543	0.092278324	0.166227536	0.166227536	TRUE	3.156456954	No
EHI_020110	hypothetical protein	56	80	64	79	89	66	53	52	69	63	64	86	60.54	58	71	1.205	0.269	0.42907272	0.607486198	0.051765572	0.114956762	0.080630649	0.080630649	TRUE	0.680603719	No
EHI_020210	Ras guanine nucleotide exchange factor putative	183	251	172	136	147	71	173	163	185	108	105	93	119.19	174	102	0.603	-0.729	0.013954954	0.05754362	0.039156045	0.102848133	0.062878663	0.062878663	TRUE	0.617324278	No
EHI_020220	ankyrin repeat protein putative	32	84	26	54	54	24	30	54	28	43	39	31	35.12	37	38	0.993	-0.01	0.978356431	0.991164056	0.041889566	0.132774538	0.081422047	0.081422047	TRUE	0.606808446	No
EHI_020230	hypothetical protein	37	56	31	39	54	14	35	36	33	31	39	18	29.29	35	29	0.864	-0.211	0.555736427	0.716260742	0.01412965	0.141206446	0.078662128	0.078662128	TRUE	0.146761728	No
EHI_020240	tryptophanyl-tRNA synthetase putative	238	355	217	188	252	111	225	230	234	149	180	145	159.96	230	158	0.701	-0.513	0.071013523	0.184232117	0.027275233	0.099661764	0.058858105	0.058858105	TRUE	0.68787028	No
EHI_020250	lecithin 3Acholesterol acyltransferase domain-containing protein	776	886	503	383	458	280	735	574	542	303	328	367	626.57	617	333	0.552	-0.858	0.001395415	0.01018704	0.035319823	0.092725948	0.054167541	0.054167541	TRUE	0.676074309	No
EHI_020260	dual specificity protein phosphatase putative	89	45	90	20	31	24	84	29	97	16	22	31	48.83	70	23	0.396	-1.336	0.009174727	0.042359754	0.35118784	0.120858078	0.24646846	0.24646846	TRUE	1.003980574	No
EHI_020270	ubiquitin-activating enzyme putative	287	458	252	3946	2980	1661	272	297	271	3123	2132	2175	1128.09	280	2477	6.149	2.62	NA	NA	0.471341874	0.091668868	0.279150744	0.279150744	TRUE	13.99257683	Yes
EHI_020280	40S ribosomal protein S2 putative	158929	234182	171423	136493	115507	105730	150577	151780	184595	108026	82627	138449	141297.16	162317	109701	0.695	-0.525	0.137414987	0.288567886	0.093391719	0.090358754	0.104309871	0.104309871	TRUE	0.518637908	No
EHI_020290	WD domain containing protein	2485	2503	1844	2120	2436	1464	2354	1622	1986	1678	1743	1917	2212.93	1987	1779	0.898	-0.155	0.482176435	0.652938801	0.016180446	0.091021445	0.036700028	0.036700028	TRUE	0.117978242	No
EHI_020300	60S ribosomal protein L15 putative	59877	80910	61091	58247	49048	42842	56730	52440	65785	46099	35086	56100	53007.81	58318	45762	0.796	-0.329	0.31405834	0.498048363	0.071987136	0.090376316	0.086993336	0.086993336	TRUE	0.662848741	No
EHI_020310	40S ribosomal protein S23 putative	13152	10153	11139	12283	12157	6970	12461	6580	11995	9721	8696	9127	9191.13	10345	9181	0.894	-0.162	0.613069796	0.760534619	0.072006548	0.090510304	0.083425425	0.083425425	TRUE	0.408791135	No
EHI_020320	amino acid-polyamine transporter putative	485	546	300	275	379	128	460	354	323	218	271	168	282.67	379	219	0.596	-0.746	0.0172248	0.066911405	0.064168465	0.095618734	0.075647866	0.075647866	TRUE	0.389550819	No
EHI_020330	hypothetical protein	2153	3309	2127	2702	2278	1460	2040	2145	2290	2138	1630	1912	1781.4	2158	1893	0.881	-0.183	0.448803072	0.624674864	0.023126918	0.091184533	0.04446574	0.04446574	TRUE	0.401312232	No
EHI_020340	peptidyl-prolyl cis-trans isomerase putative	654	960	534	924	878	560	620	622	575	731	628	733	657.64	606	697	1.144	0.194	0.491256215	0.661116803	0.04604347	0.092613612	0.061476952	0.061476952	TRUE	0.308795793	No
EHI_020350	hypothetical protein	2027	2912	1608	2478	2270	1255	1920	1887	1732	1961	1624	1643	1857.34	1846	1743	0.946	-0.081	0.735785022	0.851956031	0.023788235	0.091150338	0.043397855	0.043397855	TRUE	0.116477395	No
EHI_020360	hypothetical protein	329	513	296	426	534	337	312	332	319	337	382	441	329.31	321	387	1.195	0.258	0.313811452	0.497853111	0.025821727	0.094872327	0.048048945	0.048048945	TRUE	0.116610353	No
EHI_020370	ribosomal protein L27a putative	20106	29841	25526	26144	27206	19169	19049	19341	27487	20691	19462	25101	21947.45	21959	21751	0.991	-0.013	0.96920739	0.98699664	0.084540444	0.090416092	0.091077495	0.091077495	TRUE	0.197530179	No
EHI_020470	protein kinase domain containing protein	248	265	221	184	199	150	235	172	238	146	142	196	192.45	215	161	0.758	-0.399	0.134987132	0.285331445	0.026846937	0.098089416	0.050751561	0.050751561	TRUE	0.130219042	No
EHI_020480	hypothetical protein	64	119	73	51	68	26	61	77	79	40	49	34	43.52	72	41	0.607	-0.72	0.103877478	0.23911139	0.198353038	0.124582456	0.162744015	0.162744015	TRUE	0.908012387	No
EHI_020490	hypothetical protein conserved	24	39	21	29	36	12	23	25	23	23	26	16	18.97	24	22	0.93	-0.105	0.822284896	0.903850524	0.168281319	0.168883075	0.168639251	0.168639251	TRUE	0.171609171	No
EHI_020600	hypothetical protein	153	154	105	101	115	49	145	100	113	80	82	64	87.39	119	75	0.661	-0.596	0.136599397	0.287455439	0.150151346	0.107395236	0.130493146	0.130493146	TRUE	0.678246548	No
EHI_020610	transcription initiation factor TFIID family protein	243	324	268	551	810	481	230	210	289	436	579	630	362.73	243	548	2.191	1.132	1.68E-05	0.000315179	0.03066698	0.094455497	0.051157591	0.051157591	TRUE	0.334628149	No
EHI_020710	hypothetical protein	0	0	0	0	0	0	0	0	0	0	0	0	0	0	0	NA	NA	NA	NA	NA	NA	NA	NA	NA	NA	NA
EHI_020720	hypothetical protein	0	0	0	0	1	0	0	0	0	0	1	0	0.19	0	0	1.159	0.212	0.616220815	NA	0,00000001	8.133610404	7.044696482	7.044696482	TRUE	0.557095555	No
EHI_020830	hypothetical protein	0	2	2	0	3	10	0	1	2	0	2	13	2.08	1	5	2.168	1.116	0.106069533	0.241804872	0,00000001	0.807417677	0.95045836	0.95045836	TRUE	0.856687338	No
EHI_020840	hypothetical protein	1	1	2	2	1	4	1	1	2	2	1	5	1.89	1	3	1.434	0.52	0.448766306	0.624674864	0,00000001	0.877306935	0.551341487	0.551341487	TRUE	0.501662833	No
EHI_020850	hypothetical protein	0	0	0	1	4	1	0	0	0	1	3	1	0.96	0	2	2.207	1.142	0.085874442	0.210051652	0,00000001	1.641115952	1.205869958	1.205869958	TRUE	0.206270824	No
EHI_020860	hypothetical protein	0	0	0	0	0	0	0	0	0	0	0	0	0	0	0	NA	NA	NA	NA	NA	NA	NA	NA	NA	NA	NA
EHI_020870	hypothetical protein	0	0	0	0	0	0	0	0	0	0	0	0	0	0	0	NA	NA	NA	NA	NA	NA	NA	NA	NA	NA	NA
EHI_020880	hypothetical protein	0	0	0	0	0	0	0	0	0	0	0	0	0.22	0	0	1	0	1	NA	0,00000001	6.942518534	5.45271858	5.45271858	TRUE	0.425002587	No
EHI_020890	hypothetical protein	0	1	0	0	0	0	0	1	0	0	0	0	0.22	0	0	0.885	-0.176	0.671982451	NA	0,00000001	6.806635771	7.861997103	7.861997103	TRUE	2.268344694	No
EHI_020900	hypothetical protein	0	0	0	1	0	1	0	0	0	1	0	1	0.18	0	1	1.41	0.496	0.206960302	NA	0,00000001	8.599986645	8.555563954	8.555563954	TRUE	0.306679512	No
EHI_020910	hypothetical protein	0	0	0	0	1	1	0	0	0	0	1	1	0.17	0	1	1.396	0.481	0.214683022	NA	0,00000001	8.919801514	8.841636306	8.841636306	TRUE	0.236617763	No
EHI_020920	hypothetical protein	0	3	0	1	0	1	0	2	0	1	0	1	0.7	1	1	0.965	-0.051	0.936063777	NA	0,00000001	2.226535183	1.774811626	1.774811626	TRUE	0.762447471	No
EHI_020930	hypothetical protein	0	0	0	0	0	0	0	0	0	0	0	0	0	0	0	NA	NA	NA	NA	NA	NA	NA	NA	NA	NA	NA
EHI_020940	hypothetical protein	0	2	0	0	0	1	0	1	0	0	0	1	0.26	0	0	0.955	-0.066	0.888818033	NA	0,00000001	5.845862308	5.654404635	5.654404635	TRUE	1.131514921	No
EHI_020950	hypothetical protein	0	0	1	0	1	1	0	0	1	0	1	1	1.25	0	1	1.194	0.256	0.705774692	0.830735272	0,00000001	1.286552958	0.868710864	0.868710864	TRUE	0.867736552	No
EHI_020960	hypothetical protein	0	0	0	2	1	0	0	0	0	2	1	0	0.38	0	1	1.617	0.694	0.210734822	NA	0,00000001	3.964945995	2.800064996	2.800064996	TRUE	0.230607833	No
EHI_020970	hypothetical protein	0	2	1	6	2	5	0	1	1	5	1	7	2.48	1	4	2.456	1.297	0.05570252	0.155061168	0,00000001	0.689882132	0.48728188	0.48728188	TRUE	0.137718365	No
EHI_020980	hypothetical protein	2	4	5	8	15	23	2	3	5	6	11	30	7.49	3	16	3.376	1.755	0.002673131	0.016696694	0,00000001	0.289253829	0.268115135	0.268115135	TRUE	0.477590604	No
EHI_020990	hypothetical protein	9	17	19	75	88	52	9	11	20	59	63	68	26.88	13	63	4.169	2.06	1.06E-06	3.15E-05	0.089858089	0.145776325	0.120020439	0.120020439	TRUE	0.439182535	No
EHI_021190	hypothetical protein	3400	5304	3771	1893	1746	1082	3221	3438	4061	1498	1249	1417	2196.36	3573	1388	0.449	-1.155	0.021081506	0.078059066	0.402776658	0.091026524	0.252511471	0.252511471	TRUE	3.891310884	No
EHI_021200	UDP-N-acetylglucosamine pyrophosphorylase putative	544	816	420	424	540	237	515	529	452	336	386	310	387.85	499	344	0.699	-0.516	0.043092993	0.129407662	0.026931902	0.094189478	0.04816682	0.04816682	TRUE	0.086508806	No
EHI_021210	ras-related protein Rab-1A putative	44	49	38	25	45	26	42	32	41	20	32	34	67.05	38	29	0.775	-0.368	0.373069929	0.556749283	0.133479342	0.112566614	0.124768944	0.124768944	TRUE	0.391357013	No
EHI_021220	hypothetical protein	79	131	60	85	112	55	75	85	65	67	80	72	79.1	75	73	0.977	-0.033	0.922605672	0.961298764	0.064438672	0.109182862	0.081739897	0.081739897	TRUE	1.065622566	No
EHI_021230	Rho guanine nucleotide exchange factor putative	330	511	297	322	327	112	313	331	320	255	234	147	286.68	321	212	0.672	-0.574	0.019929038	0.074885152	0.016697145	0.095545055	0.043271849	0.043271849	TRUE	0.380166515	No
EHI_021240	hypothetical protein	93	129	135	125	121	73	88	84	145	99	87	96	109.21	106	94	0.898	-0.155	0.695635519	0.822445437	0.145227344	0.103989517	0.127944861	0.127944861	TRUE	0.152178444	No
EHI_021250	hypothetical protein	386	550	353	264	303	68	366	356	380	209	217	89	308.86	367	172	0.498	-1.006	0.006572676	0.033172633	0.123954952	0.095171836	0.11228385	0.11228385	TRUE	0.117586094	No
EHI_021260	villidin putative	596	705	1005	2820	2713	1389	565	457	1082	2232	1941	1819	1501.84	701	1997	2.387	1.255	NA	NA	0.436137358	0.091340211	0.271073408	0.271073408	TRUE	9.170813287	Yes
EHI_021270	villidin putative	506	778	574	1656	1823	628	479	504	618	1311	1304	822	827.73	534	1146	1.955	0.967	NA	NA	0.266346627	0.092148092	0.190779049	0.190779049	TRUE	7.26767085	No
EHI_021280	LIM zinc finger domain containing protein	398	442	241	240	244	140	377	286	260	190	175	183	239.13	308	183	0.608	-0.718	0.014119107	0.058010039	0.045264513	0.096578356	0.063870739	0.063870739	TRUE	0.38338338	No
EHI_021290	hypothetical protein	59	86	47	104	135	76	56	56	51	82	97	100	61.9	54	93	1.618	0.694	0.10766856	0.244273425	0.188488685	0.11441633	0.155870567	0.155870567	TRUE	4.032700753	No
EHI_021300	lecithin 3Acholesterol acyltransferase domain-containing protein	80	105	56	35	28	26	76	68	60	28	20	34	87.69	68	27	0.426	-1.23	0.000625443	0.005439668	0.070314116	0.107337544	0.086225746	0.086225746	TRUE	0.147579285	No
EHI_021310	receptor protein kinase putative	48	74	69	46	16	21	45	48	74	36	11	27	51.57	56	25	0.488	-1.035	0.014021111	0.057698126	0.146154516	0.11923837	0.133721357	0.133721357	TRUE	0.335704673	No
EHI_021320	hypothetical protein	112	180	120	268	230	70	106	117	129	212	165	92	97.28	117	156	1.313	0.393	0.252820225	0.431010535	0.079922004	0.105662841	0.090704839	0.090704839	TRUE	0.092690524	No
EHI_021330	hypothetical protein	119	219	85	217	257	188	113	142	92	172	184	246	157.44	116	201	1.678	0.747	0.016016302	0.063504755	0.053956761	0.09981072	0.071101991	0.071101991	TRUE	0.166828808	No
EHI_021340	aminopeptidase putative	2603	3773	2467	2624	2555	1782	2466	2445	2657	2077	1828	2333	2589.1	2523	2079	0.83	-0.268	0.312263323	0.496277841	0.038801905	0.090923631	0.054569331	0.054569331	TRUE	0.586844501	No
EHI_021350	hypothetical protein	36	50	26	106	96	72	34	32	28	84	69	94	79.41	31	82	2.436	1.284	0.000131846	0.0016262	0.041985005	0.1091104	0.073656708	0.073656708	TRUE	0.466756415	No
EHI_021360	hypothetical protein conserved	10140	8288	9366	10574	13326	5362	9607	5372	10086	8369	9533	7021	7708.39	8355	8308	0.995	-0.007	0.984748903	0.993627704	0.126909823	0.090541483	0.129401655	0.129401655	TRUE	0.582598734	No
EHI_021370	hypothetical protein	511	768	671	584	516	386	484	498	723	462	369	505	594.12	568	445	0.795	-0.331	0.300795959	0.483787183	0.07251374	0.092855804	0.08094678	0.08094678	TRUE	0.293468806	No
EHI_021380	U5 small nuclear ribonucleoprotein subunit putative	86	113	63	256	250	154	81	73	68	203	179	202	133.77	74	195	2.415	1.272	0.000945986	0.007527137	0.129241628	0.1014852	0.118993708	0.118993708	TRUE	1.272570413	No
EHI_021390	hypothetical protein	43	55	39	41	38	28	41	36	42	32	27	37	55.69	40	32	0.821	-0.285	0.381551014	0.566133882	0.017681158	0.117097905	0.061486512	0.061486512	TRUE	0.260314917	No
EHI_021400	exosome component 10 putative	94	148	83	83	155	72	89	96	89	66	111	94	79.27	91	90	0.987	-0.019	0.950656032	0.976706737	0.040838341	0.109143473	0.066787531	0.066787531	TRUE	0.424904256	No
EHI_021410	hypothetical protein	561	903	288	436	538	249	532	585	310	345	385	326	614.41	476	352	0.751	-0.413	0.165462791	0.324344922	0.055852876	0.092773026	0.068513749	0.068513749	TRUE	0.094200271	No
EHI_021420	hypothetical protein	149	169	169	80	96	53	141	110	182	63	69	69	146.61	144	67	0.482	-1.053	8.36E-05	0.001141557	0.018637714	0.10051024	0.046098494	0.046098494	TRUE	0.136374626	No
EHI_021430	hypothetical protein	25	52	20	43	60	16	24	34	22	34	43	21	24.97	27	33	1.217	0.283	0.518480806	0.685372673	0.137605775	0.150024399	0.144517147	0.144517147	TRUE	0.325339134	No
EHI_021440	DEADFDEAH box helicase putative	272	312	232	202	218	137	258	202	250	160	156	179	206.23	237	165	0.707	-0.5	0.061488384	0.166725329	0.028137979	0.097572248	0.050987306	0.050987306	TRUE	0.189622109	No
EHI_021450	40S ribosomal protein S28 putative	2743	4957	1304	4071	4600	2554	2599	3213	1404	3222	3291	3344	2596.64	2405	3286	1.344	0.427	0.162317292	0.321003592	0.061209086	0.09092196	0.074300804	0.074300804	TRUE	0.286810916	No
EHI_021460	hypothetical protein	61	81	80	89	128	40	58	52	86	70	92	52	70.95	65	71	1.099	0.137	0.68226305	0.812795237	0.053926113	0.111347063	0.077959165	0.077959165	TRUE	0.206339835	No
EHI_021470	hypothetical protein	4	15	11	35	20	10	4	10	12	28	14	13	15.51	9	18	1.967	0.976	0.037298891	0.116986191	0.083624234	0.186377825	0.137671699	0.137671699	TRUE	0.282390025	No
EHI_021480	Rab family GTPase	0	0	0	0	2	0	0	0	0	0	1	0	0.54	0	0	1.344	0.427	0.452893811	NA	0,00000001	2.831939288	2.78176525	2.78176525	TRUE	1.1406835	No
EHI_021490	coiled-coil domain-containing protein 25 putative	390	728	336	245	272	174	370	472	362	194	195	228	344.96	401	206	0.527	-0.924	0.001300608	0.009617091	0.044570817	0.09466698	0.061920193	0.061920193	TRUE	0.363916812	No
EHI_021500	ankyrin repeat protein putative	87	106	76	136	160	70	82	69	82	108	114	92	101.4	78	105	1.299	0.377	0.416992741	0.596964242	0.284324722	0.105040888	0.195058224	0.195058224	TRUE	0.243014575	No
EHI_021510	hypothetical protein conserved	1099	1607	1274	1281	1070	706	1041	1042	1372	1014	765	924	1100.79	1152	901	0.79	-0.34	0.193328149	0.361703479	0.032631614	0.091701623	0.052282128	0.052282128	TRUE	0.291103939	No
EHI_021520	phosphoserine aminotransferase putative	40	70	31	70	88	9	38	45	33	55	63	12	43.73	39	43	1.108	0.148	0.75986281	0.865491706	0.289492498	0.124414429	0.209562068	0.209562068	TRUE	0.09417727	No
EHI_021530	hypothetical protein	3	8	2	8	19	10	3	5	2	6	14	13	5.69	3	11	2.405	1.266	0.03172218	0.104592187	0,00000001	0.352409312	0.274239699	0.274239699	TRUE	0.589105467	No
EHI_021540	hypothetical protein	10	16	14	3	4	2	9	10	15	2	3	3	14.52	11	3	0.322	-1.636	0.001362253	0.009990269	0,00000001	0.192935247	0.11474243	0.11474243	TRUE	0.179672837	No
EHI_021550	hypothetical protein	8	9	11	3	2	2	8	6	12	2	1	3	8.98	9	2	0.403	-1.31	0.033942563	0.109533862	0.418878778	0.256168632	0.33296373	0.33296373	TRUE	0.0543571	No
EHI_021560	thioredoxin putative	5374	8114	5366	1491	2255	1374	5092	5259	5778	1180	1613	1799	3146.49	5376	1531	0.293	-1.769	1.27E-16	6.03E-14	0.013128848	0.090821697	0.034204986	0.034204986	TRUE	0.267736675	No
EHI_021570	serine acetyltransferase 1	7	9	3	104	71	41	7	6	3	82	51	54	41.33	5	62	7.988	2.998	1.24E-10	1.22E-08	0.154174818	0.126390865	0.140812532	0.140812532	TRUE	1.573083845	No
EHI_021580	hypothetical protein	0	0	1	1	2	0	0	0	1	1	1	0	0.73	0	1	1.27	0.345	0.592268843	NA	0,00000001	2.125489208	1.60589847	1.60589847	TRUE	0.29378949	No
EHI_021680	cell division protein kinase putative	65	89	53	132	119	76	62	58	57	104	85	100	92.34	59	96	1.573	0.654	0.081895941	0.203726916	0.109242092	0.106482598	0.108094388	0.108094388	TRUE	0.232256998	No
EHI_021780	heat shock protein 70 putative	300	298	280	200	162	46	284	193	302	158	116	60	215.46	260	111	0.492	-1.023	0.040596136	0.123771114	0.369692693	0.097262751	0.245736386	0.245736386	TRUE	0.545888629	No
EHI_021880	hypothetical protein	0	0	0	1	1	0	0	0	0	1	1	0	0.13	0	1	1.304	0.383	0.276421116	NA	0,00000001	11.95528162	11.73068767	11.73068767	TRUE	0.651565687	No
EHI_021890	hypothetical protein	1	1	0	0	0	0	1	1	0	0	0	0	0.51	1	0	0.753	-0.408	0.475905615	NA	2.167139722	3.026375138	2.862595559	2.862595559	TRUE	2.721901341	No
EHI_022000	protein kinase domain containing protein pseudogene	169	217	129	171	143	87	160	141	139	135	102	114	126.56	147	117	0.806	-0.311	0.215542095	0.388543922	0.005707983	0.102119761	0.041768789	0.041768789	TRUE	0.164772449	No
EHI_022010	hypothetical protein	7627	9808	7619	6088	5322	2921	7226	6357	8204	4818	3807	3825	8419.46	7262	4150	0.611	-0.712	0.106332928	0.242199436	0.243884065	0.09052516	0.178358104	0.178358104	TRUE	0.06339328	No
EHI_022020	hypothetical protein	370	633	456	511	410	226	351	410	491	404	293	296	436.78	417	331	0.805	-0.312	0.335609445	0.519626248	0.080877925	0.093759133	0.083175254	0.083175254	TRUE	0.559680478	No
EHI_022130	hypothetical protein conserved	16699	23746	15590	21649	18941	13501	15821	15390	16788	17134	13549	17679	16047.24	16000	16121	1.007	0.01	0.980516407	0.991734284	0.197994335	0.09044105	0.142173331	0.142173331	TRUE	4.710925732	No
EHI_022140	hypothetical protein	21	24	10	7	15	7	20	16	11	6	11	9	18.5	16	9	0.59	-0.762	0.074174931	0.189983229	0,00000001	0.170880778	0.087854916	0.087854916	TRUE	0.236551319	No
EHI_022240	actin putative	281	105	185	52	50	47	266	68	199	41	36	62	105.37	178	46	0.299	-1.743	4.31E-05	0.000666264	0.186368834	0.10448772	0.15188102	0.15188102	TRUE	0.081500251	No
EHI_022250	hypothetical protein	14	31	11	29	34	12	13	20	12	23	24	16	26.85	15	21	1.338	0.42	0.322440425	0.505856712	0.081039244	0.145826142	0.113843221	0.113843221	TRUE	1.089017012	No
EHI_022260	hypothetical protein	119	163	124	132	166	81	113	106	134	104	119	106	86.12	118	110	0.942	-0.086	0.819014349	0.901857437	0.117649195	0.107647412	0.113063211	0.113063211	TRUE	1.689310263	No
EHI_022270	hypothetical protein	103	137	65	747	515	230	98	89	70	591	368	301	173.86	86	420	4.381	2.131	5.15E-09	3.16E-07	0.110734046	0.098917402	0.105939518	0.105939518	TRUE	0.235008921	No
EHI_022280	protein kinase domain containing protein	38	84	29	39	66	38	36	54	31	31	47	50	82.64	40	43	1.034	0.049	0.899733973	0.947956615	0.108255395	0.108376413	0.106880544	0.106880544	TRUE	0.2444956	No
EHI_022290	hypothetical protein	3	1	0	3	5	1	3	1	0	2	4	1	1.12	1	2	1.491	0.576	0.401861176	0.584730178	0,00000001	1.414807633	1.055089341	1.055089341	TRUE	0.229037946	No
EHI_022300	hypothetical protein conserved	140	192	147	96	145	89	133	124	158	76	104	117	120.79	138	99	0.723	-0.468	0.109154372	0.246531982	0.034387328	0.102681935	0.059806184	0.059806184	TRUE	0.299893196	No
EHI_022490	AIG family protein	658	1087	548	12	9	11	623	705	590	9	6	14	497.95	639	10	0.168	-2.573	NA	NA	0.886003698	0.093340117	0.495541416	0.886003698	TRUE	7.173268689	No
EHI_022500	AIG1 family protein	48	81	53	13	8	7	45	52	57	10	6	9	101.1	51	8	0.263	-1.929	0.000529716	0.004777543	0.499597909	0.105084232	0.311143152	0.311143152	TRUE	0.856241978	No
EHI_022600	NADPH-dependent FMN reductase domain containing protein	26	43	14	402	224	102	25	28	15	318	160	134	78.4	23	204	7.126	2.833	4.94E-11	5.30E-09	0.180007912	0.109350414	0.148786988	0.148786988	TRUE	0.486780734	No
EHI_022610	endonucleaseFexonucleaseFphosphatase family protein	206	256	244	596	502	286	195	166	263	472	359	375	307.12	208	402	1.893	0.921	0.000334606	0.003364884	0.025618773	0.095199134	0.047784929	0.047784929	TRUE	0.252598559	No
EHI_022620	heat shock protein putative	28	34	27	309	494	725	27	22	29	245	353	949	192.44	26	516	7.309	2.87	9.51E-06	0.000199249	0.655482269	0.098089777	0.380878059	0.655482269	TRUE	0.927174117	No
EHI_022730	signal recognition particle 54 kDa protein putative	247	393	275	359	396	307	234	255	296	284	283	402	272.74	262	323	1.209	0.274	0.506950642	0.675122979	0.186446239	0.095810585	0.148120037	0.148120037	TRUE	0.492901551	No
EHI_022840	hypothetical protein	12	21	9	24	36	13	11	14	10	19	26	17	17.52	12	21	1.681	0.749	0.066436178	0.175584446	0,00000001	0.175407868	0.089143021	0.089143021	TRUE	0.486465867	No
EHI_022850	hypothetical protein	53	60	42	55	51	25	50	39	45	44	36	33	47.43	45	38	0.856	-0.224	0.527151747	0.693529976	0.04692026	0.12176073	0.082310887	0.082310887	TRUE	0.19840679	No
EHI_022860	RhoGAP domain containing protein	25	38	41	38	40	25	24	25	44	30	29	33	29.51	31	31	0.994	-0.009	0.984187421	0.993627704	0.172555741	0.140824997	0.156865811	0.156865811	TRUE	0.078185918	No
EHI_022870	hypothetical protein conserved	83	164	126	65	76	57	79	106	136	51	54	75	121.79	107	60	0.583	-0.779	0.022638855	0.082635931	0.073295181	0.102580621	0.084868329	0.084868329	TRUE	0.381157175	No
EHI_022880	hypothetical protein	105	193	70	120	105	57	99	125	75	95	75	75	106.67	100	82	0.824	-0.279	0.391669253	0.575942084	0.05898005	0.10431513	0.076449144	0.076449144	TRUE	0.191240436	No
EHI_022890	hypothetical protein	268	462	110	558	580	274	254	299	118	442	415	359	277.18	224	405	1.727	0.788	0.032539766	0.106509809	0.122505718	0.095723203	0.111774234	0.111774234	TRUE	0.189751859	No
EHI_022900	hypothetical protein	26	28	7	52	98	47	25	18	8	41	70	62	30.68	17	58	3.041	1.605	6.27E-05	0.000897631	0.073018746	0.1389152	0.107655198	0.107655198	TRUE	0.290831367	No
EHI_022910	longin-type vesicle-associated membrane protein putative	247	329	272	299	386	161	234	213	293	237	276	211	294.43	247	241	0.981	-0.027	0.925426475	0.962780737	0.045511974	0.095408297	0.063095194	0.063095194	TRUE	0.525596193	No
EHI_022920	hypothetical protein	42	62	21	69	82	48	40	40	23	55	59	63	42.72	34	59	1.646	0.719	0.024181426	0.086155701	0.001465709	0.125219996	0.06167335	0.06167335	TRUE	0.291033501	No
EHI_022930	hypothetical protein	36	92	25	111	180	82	34	60	27	88	129	107	65.76	40	108	2.443	1.288	0.000946857	0.007527137	0.119053671	0.113004286	0.116381334	0.116381334	TRUE	0.193362822	No
EHI_022940	DNA-directed RNA polymerase subunit putative	638	846	753	2318	2235	1476	604	548	811	1835	1599	1933	1340.9	654	1789	2.54	1.345	0.000173557	0.002009016	0.12399656	0.091459273	0.106547118	0.106547118	TRUE	0.287927002	No
EHI_022950	DnaJ family protein	4244	7486	4414	1101	1459	917	4021	4852	4753	871	1044	1201	2537.21	4542	1039	0.246	-2.024	1.46E-11	1.82E-09	0.055475865	0.0909354	0.071111939	0.071111939	TRUE	0.303880304	No
EHI_022960	LIM zinc finger domain containing protein	1867	2956	1985	5812	5239	1577	1769	1916	2138	4600	3748	2065	2961.52	1941	3471	1.704	0.769	0.043912933	0.131087029	0.132455123	0.090851269	0.124530092	0.124530092	TRUE	0.375567926	No
EHI_022970	hypothetical protein	8449	10629	6833	3518	4351	1993	8005	6889	7358	2784	3112	2610	5291.44	7417	2835	0.392	-1.35	1.37E-09	1.01E-07	0.017251876	0.090629764	0.037532672	0.037532672	TRUE	0.195958266	No
EHI_022980	ubiquitin-like protein	846	1421	648	2021	1522	1014	802	921	698	1599	1089	1328	1183.94	807	1339	1.632	0.707	0.003174526	0.018931849	0.023107723	0.091606564	0.043175514	0.043175514	TRUE	0.091814415	No
EHI_022990	hypothetical protein	11	20	3	20	10	6	10	13	3	16	7	8	8.78	9	10	1.114	0.155	0.773381302	0.874101232	0.173413156	0.260090069	0.221583357	0.221583357	TRUE	0.526301659	No
EHI_023000	hypothetical protein	286	413	222	392	390	231	271	268	239	310	279	302	272.86	259	297	1.137	0.186	0.56218251	0.721962146	0.070023952	0.09580831	0.079691795	0.079691795	TRUE	0.396026767	No
EHI_023010	protein kinase putative	43	69	29	68	50	12	41	45	31	54	36	16	46.02	39	35	0.923	-0.116	0.763738814	0.867468411	0.087076095	0.122720703	0.104414083	0.104414083	TRUE	0.157401294	No
EHI_023020	proteasome subunit alpha type 5 putative	1299	1948	1251	1842	1655	1299	1231	1263	1347	1458	1184	1701	1714.5	1280	1448	1.126	0.171	0.464283872	0.63783534	0.021023609	0.091217167	0.041285546	0.041285546	TRUE	0.167922582	No
EHI_023030	hypothetical protein	171	256	127	170	174	71	162	166	137	135	124	93	147.21	155	117	0.77	-0.378	0.185082315	0.350951808	0.032833272	0.100468392	0.057441547	0.057441547	TRUE	0.452867897	No
EHI_023040	hypothetical protein	177	259	157	393	396	249	168	168	169	311	283	326	256.82	168	307	1.791	0.841	0.000244392	0.002609619	0.009424767	0.096149206	0.035968074	0.035968074	TRUE	0.209737563	No
EHI_023050	protein kinase domain containing protein	55	52	56	47	33	15	52	34	60	37	24	20	30.21	49	27	0.591	-0.759	0.068633477	0.179530703	0.117003892	0.139664151	0.128398739	0.128398739	TRUE	0.471538443	No
EHI_023060	thioredoxin putative	280	389	227	182	228	112	265	252	244	144	163	147	232.12	254	151	0.609	-0.715	0.009448025	0.043162613	0.033327292	0.096766489	0.054737112	0.054737112	TRUE	0.134233415	No
EHI_023070	hypothetical protein conserved	1507	2271	1197	2856	3105	1362	1428	1472	1289	2260	2221	1783	1704.82	1396	2088	1.47	0.556	0.048140174	0.14037249	0.046447075	0.091222096	0.061752597	0.061752597	TRUE	0.241297815	No
EHI_023080	WD domain containing protein	268	375	242	427	466	303	254	243	261	338	333	397	248.17	253	356	1.392	0.477	0.06606694	0.174978663	0.025925793	0.096351511	0.049132215	0.049132215	TRUE	0.670808352	No
EHI_023090	recQ family DNA helicase	320	327	370	468	312	300	303	212	398	370	223	393	374.54	304	329	1.069	0.096	0.837314194	0.912639573	0.296126526	0.094325914	0.206565984	0.206565984	TRUE	0.427287975	No
EHI_023100	hypothetical protein	13	10	8	9	12	7	12	6	9	7	9	9	17.05	9	8	0.929	-0.107	0.820042965	0.902619462	0,00000001	0.177740127	0.114294113	0.114294113	TRUE	0.101183316	No
EHI_023110	NADP-dependent alcohol dehydrogenase	35256	47796	32744	55410	49052	39071	33403	30978	35260	43854	35089	51162	38743.87	33214	43368	1.28	0.357	0.321861803	0.505441773	0.094239862	0.090386663	0.108727488	0.108727488	TRUE	0.150994445	No
EHI_023120	protein kinase domain containing protein	252	395	193	230	200	122	239	256	208	182	143	160	204.9	234	162	0.706	-0.503	0.129039016	0.276831702	0.077026209	0.097619301	0.085129294	0.085129294	TRUE	0.169754505	No
EHI_023130	hypothetical protein conserved	1130	1655	981	891	1051	798	1071	1073	1056	705	752	1045	912.4	1067	834	0.786	-0.348	0.108373022	0.245387267	0.013737864	0.091981073	0.034678602	0.034678602	TRUE	0.279747213	No
EHI_023140	protein phosphatase domain-containing protein	369	465	322	692	571	321	350	301	347	548	408	420	430.15	333	459	1.358	0.441	0.148805924	0.30368941	0.063081983	0.093811709	0.072540473	0.072540473	TRUE	0.809038862	No
EHI_023150	hypothetical protein	10	24	19	118	40	24	9	16	20	93	29	31	57.39	15	51	2.716	1.442	0.005183753	0.027490635	0.362281787	0.116309733	0.242713755	0.242713755	TRUE	1.665171042	No
EHI_023160	hypothetical protein	32	50	21	35	65	35	30	32	23	28	46	46	34	28	40	1.355	0.438	0.251022377	0.428945417	0.065537012	0.134171979	0.097866873	0.097866873	TRUE	0.886689566	No
EHI_023170	hypothetical protein	65	88	42	56	82	21	62	57	45	44	59	27	58.4	55	43	0.823	-0.281	0.520342507	0.686705294	0.190920449	0.115859492	0.156257006	0.156257006	TRUE	1.189485457	No
EHI_023180	Rab geranylgeranyltransferase alpha subunit putative	563	898	600	407	422	260	533	582	646	322	302	340	465.06	587	321	0.569	-0.814	0.016251275	0.064154464	0.09121366	0.093551748	0.092100525	0.092100525	TRUE	0.918916524	No
EHI_023190	exonuclease putative	161	211	108	157	155	106	153	137	116	124	111	139	147.08	135	125	0.923	-0.116	0.691527305	0.819222083	0.038963657	0.100477632	0.061051272	0.061051272	TRUE	0.438451647	No
EHI_023200	hypothetical protein	144	213	159	93	89	41	136	138	171	74	64	54	161.74	148	64	0.453	-1.141	0.00038487	0.003751083	0.056778844	0.099559457	0.073877246	0.073877246	TRUE	0.078934055	No
EHI_023210	GTP-binding protein putative	289	423	193	362	522	220	274	274	208	287	373	288	280.99	252	316	1.243	0.314	0.248258019	0.425695988	0.033293601	0.095650207	0.054520798	0.054520798	TRUE	0.445639673	No
EHI_023220	hypothetical protein	8869	14356	7430	26121	28643	14852	8403	9305	8001	20673	20490	19448	14502.67	8570	20204	2.272	1.184	2.57E-05	0.000447699	0.044325576	0.090450938	0.062212895	0.062212895	TRUE	0.206570176	No
EHI_023230	histone H4	153047	274928	156273	209041	186820	129446	145004	178189	168281	165443	133640	169504	177483.46	163825	156196	0.955	-0.067	0.768084892	0.869919419	0.01911202	0.090356604	0.039219303	0.039219303	TRUE	0.162553994	No
EHI_023240	dihydrouridine synthase 8Dus9 family protein	283	402	264	263	266	164	268	261	284	208	190	215	276.32	271	204	0.763	-0.391	0.151304674	0.30668836	0.032903394	0.095739936	0.054191487	0.054191487	TRUE	0.806778356	No
EHI_023250	hypothetical protein	44	47	46	36	52	29	42	30	50	28	37	38	40.85	41	34	0.865	-0.21	0.516171978	0.683781255	0,00000001	0.126818371	0.060509728	0.060509728	TRUE	0.175536405	No
EHI_023260	nicotinate phosphoribosyltransferase putative	1262	1927	877	537	809	497	1196	1249	944	425	579	651	932.73	1130	552	0.506	-0.982	0.001341032	0.009852608	0.059761838	0.091945472	0.073873061	0.073873061	TRUE	0.163415627	No
EHI_023270	Ras guanine nucleotide exchange factor putative	269	303	197	443	453	286	255	196	212	351	324	375	230.5	221	350	1.547	0.629	0.035655599	0.11364869	0.052129344	0.096811524	0.068184059	0.068184059	TRUE	1.146990109	No
EHI_023280	hypothetical protein	2	4	3	8	5	0	2	3	3	6	4	0	5.16	3	3	1.259	0.332	0.593777972	0.746397467	0,00000001	0.37934182	0.268852961	0.268852961	TRUE	0.196947897	No
EHI_023290	hypothetical protein	2	1	0	0	0	2	2	1	0	0	0	3	2.03	1	1	0.929	-0.106	0.878458626	0.934938437	0,00000001	0.82416178	0.60389075	0.60389075	TRUE	0.752010019	No
EHI_023300	TPR repeat protein	517	743	486	1251	1543	1276	490	482	523	990	1104	1671	766.43	498	1255	2.278	1.188	0.005928722	0.030477038	0.22402575	0.092292064	0.168109188	0.168109188	TRUE	0.677350706	No
EHI_023310	RING zinc finger protein putative	326	464	325	215	249	130	309	301	350	170	178	170	248.25	320	173	0.559	-0.84	0.006619994	0.033369581	0.059440679	0.096349511	0.072818973	0.072818973	TRUE	1.394187111	No
EHI_023320	hypothetical protein conserved	208	289	248	534	535	326	197	187	267	423	383	427	330.14	217	411	1.824	0.867	0.007554295	0.036585299	0.07541714	0.09486097	0.082470619	0.082470619	TRUE	1.90278088	No
EHI_023330	hypothetical protein	42	84	51	249	270	119	40	54	55	197	193	156	622.13	50	182	3.401	1.766	9.29E-09	5.37E-07	0.045876975	0.092742908	0.065045931	0.065045931	TRUE	0.117576177	No
EHI_023340	leucine-rich repeat containing protein	19	33	15	23	18	3	18	21	16	18	13	4	17.64	18	12	0.694	-0.526	0.292969074	0.475092965	0.215659063	0.174786673	0.19233455	0.19233455	TRUE	0.900548741	No
EHI_023350	hypothetical protein conserved	2	4	0	6	19	7	2	3	0	5	14	9	4.84	2	9	3.293	1.719	0.006266237	0.031987229	0.239877189	0.397877267	0.33632409	0.33632409	TRUE	0.153224136	No
EHI_023360	alpha-amylase family protein	5105	6750	4469	6435	4415	1122	4837	4375	4812	5093	3158	1469	8610.7	4675	3240	0.718	-0.478	0.231660312	0.406301987	0.167361433	0.09052123	0.139075728	0.139075728	TRUE	0.257780018	No
EHI_023370	hypothetical protein	228	321	232	252	269	62	216	208	250	199	192	81	199.88	225	157	0.727	-0.46	0.239271181	0.415483844	0.148360445	0.097801961	0.127175168	0.127175168	TRUE	0.157065826	No
EHI_023380	hypothetical protein	62	106	72	62	72	42	59	69	78	49	52	55	50.69	69	52	0.776	-0.366	0.346909339	0.530990417	0.110958786	0.119738238	0.114982018	0.114982018	TRUE	0.382150771	No
EHI_023390	hypothetical protein	415	572	366	202	265	166	393	371	394	160	190	217	275.98	386	189	0.506	-0.983	0.000935378	0.00746539	0.052756937	0.095746558	0.066645331	0.066645331	TRUE	0.721377747	No
EHI_023400	Ribosomal protein S30 putative	60	101	68	510	243	213	57	65	73	404	174	279	450.7	65	286	3.823	1.935	5.72E-07	1.87E-05	0.140652229	0.0936538	0.121380735	0.121380735	TRUE	0.051070746	No
EHI_023410	hypothetical protein conserved	2294	3569	2408	1848	2677	1345	2173	2313	2593	1463	1915	1761	1816.68	2360	1713	0.733	-0.448	0.058649144	0.161034936	0.023872899	0.091168289	0.042613664	0.042613664	TRUE	0.421981347	No
EHI_023420	hypothetical protein conserved	2	7	7	0	6	2	2	5	8	0	4	3	3.92	5	2	0.632	-0.663	0.300749477	0.483787183	0,00000001	0.470250577	0.361344021	0.361344021	TRUE	0.224282673	No
EHI_023430	glycosyl hydrolase family 31 protein	1368	1770	1155	2528	2269	1389	1296	1147	1244	2001	1623	1819	1742.62	1229	1814	1.438	0.524	0.130029211	0.278012693	0.113315336	0.091203144	0.098687485	0.098687485	TRUE	0.819676557	No
EHI_023440	hypothetical protein	91	137	97	123	137	174	86	89	104	97	98	228	120.6	93	141	1.452	0.538	0.17341802	0.334487646	0.144941768	0.102701226	0.127725639	0.127725639	TRUE	1.562550359	No
EHI_023450	hypothetical protein	57	70	38	130	103	48	54	45	41	103	74	63	67.86	47	80	1.651	0.723	0.03788558	0.11808969	0.066566092	0.112301254	0.085584243	0.085584243	TRUE	0.333222168	No
EHI_023460	hypothetical protein	122	137	101	108	128	64	116	89	109	85	92	84	101.51	105	87	0.843	-0.247	0.33712078	0.520963634	0.00686462	0.105025042	0.041913449	0.041913449	TRUE	0.109738555	No
EHI_023470	Oxysterol binding protein putative	5800	8718	5271	5119	5160	3218	5495	5650	5676	4051	3691	4214	6406.86	5607	3985	0.717	-0.481	0.024124659	0.0861442	0.013204623	0.090580746	0.034189847	0.034189847	TRUE	0.275937531	No
EHI_023480	hypothetical protein	3170	2430	2604	1063	1343	647	3003	1575	2804	841	961	847	1423.24	2461	883	0.383	-1.386	3.49E-05	0.000572319	0.091696061	0.091394994	0.091288453	0.091288453	TRUE	1.298726845	No
EHI_023490	hypothetical protein conserved	1299	1532	1401	1505	1610	1023	1231	993	1509	1191	1152	1340	1509.4	1244	1228	0.988	-0.018	0.956314688	0.979197107	0.092949745	0.091335241	0.088301091	0.088301091	TRUE	0.94604726	No
EHI_023500	calmodulin putative	3597	5820	2117	3987	4493	2119	3408	3772	2280	3155	3214	2775	3044.48	3153	3048	0.968	-0.048	0.844783563	0.916729163	0.02369279	0.090837563	0.044999251	0.044999251	TRUE	0.354001237	No
EHI_023600	adaptor protein 8AP9 family protein	941	1576	768	869	1255	138	892	1021	827	688	898	181	1063.9	913	589	0.678	-0.56	0.196249267	0.365046324	0.22901496	0.091748555	0.170148475	0.170148475	TRUE	0.245002087	No
EHI_023610	protein kinase putative	220	263	181	266	341	134	208	170	195	211	244	175	204.73	191	210	1.097	0.133	0.636717177	0.779782263	0.036023211	0.097625098	0.058376167	0.058376167	TRUE	0.074520571	No
EHI_023620	hypothetical protein	675	929	758	793	833	562	640	602	816	628	596	736	701.45	686	653	0.954	-0.069	0.784407393	0.880747729	0.026401716	0.092472116	0.047090862	0.047090862	TRUE	0.285885953	No
EHI_023630	hypothetical protein	70	101	79	63	82	39	66	65	85	50	59	51	58.11	72	53	0.751	-0.412	0.179926261	0.344152822	0.022256267	0.115986545	0.06095957	0.06095957	TRUE	0.18870867	No
EHI_023840	60S ribosomal protein L38 putative	759	1077	461	1650	2037	1068	719	698	496	1306	1457	1398	994.7	638	1387	2.082	1.058	0.000869894	0.007047631	0.069665641	0.091845965	0.080583889	0.080583889	TRUE	0.156818209	No
EHI_023850	hypothetical protein	3	11	6	28	12	12	3	7	6	22	9	16	12.6	5	16	2.322	1.215	0.016550321	0.065076896	0.116058082	0.208550104	0.164148917	0.164148917	TRUE	0.181508451	No
EHI_023860	protein kinase domain containing protein	14	9	8	22	16	11	13	6	9	17	11	14	16.87	9	14	1.492	0.577	0.199571762	0.369177932	0,00000001	0.178650126	0.112333286	0.112333286	TRUE	0.366043547	No
EHI_023870	WD domain containing protein	223	223	184	198	245	143	211	145	198	157	175	187	164.64	185	173	0.944	-0.083	0.851202102	0.920172119	0.229287478	0.099397082	0.172496977	0.172496977	TRUE	0.592813377	No
EHI_023880	ubiquitin-conjugating enzyme family protein	515	669	463	902	1130	638	488	434	499	714	808	835	669.71	474	786	1.633	0.708	0.00387825	0.022218922	0.024026302	0.092572793	0.044723903	0.044723903	TRUE	0.073038934	No
EHI_023890	nuclear movement protein putative	1480	2029	943	836	2023	1161	1402	1315	1015	662	1447	1520	1475.31	1244	1210	0.973	-0.039	0.906977829	0.952687901	0.088254915	0.091358047	0.089409381	0.089409381	TRUE	0.950678771	No
EHI_023900	hypothetical protein conserved	756	728	649	280	320	177	716	472	699	222	229	232	570.71	629	228	0.376	-1.412	4.34E-08	2.07E-06	0.029406994	0.092958678	0.048882265	0.048882265	TRUE	0.093420019	No
EHI_024000	hypothetical protein	9	15	6	13	5	1	9	10	6	10	4	1	10.69	8	5	0.703	-0.508	0.334882601	0.519000294	0.082253388	0.229695798	0.170110327	0.170110327	TRUE	0.475401675	No
EHI_024110	disulphide oxidoreductase putative	1303	1924	1051	2858	1734	1031	1235	1247	1132	2262	1240	1350	1387.76	1205	1617	1.322	0.403	0.19359026	0.361975172	0.065766087	0.091421754	0.076569908	0.076569908	TRUE	0.780745253	No
EHI_024120	phospholipid-transporting P-type ATPase putative	171	240	195	467	369	166	162	156	210	370	264	217	225.24	176	284	1.563	0.644	0.070105088	0.182169069	0.108015016	0.096962682	0.101550852	0.101550852	TRUE	1.169901128	No
EHI_024220	hypothetical protein	257	407	246	231	243	135	243	264	265	183	174	177	206.66	257	178	0.698	-0.518	0.02698424	0.092891833	0.009071081	0.097557378	0.037648219	0.037648219	TRUE	0.119302186	No
EHI_024230	cysteine synthase A putative	10705	17096	10522	38260	24457	19596	10142	11080	11330	30280	17495	25660	20400.51	10851	24478	2.059	1.042	0.016693972	0.065322473	0.253490871	0.090421239	0.173065317	0.173065317	TRUE	2.780641265	No
EHI_024240	aldehyde-alcohol dehydrogenase 2 putative	3641	5938	4496	30631	26908	11909	3450	3849	4841	24243	19248	15594	11663.75	4047	19695	3.843	1.942	7.24E-05	0.001018273	0.335203292	0.090475941	0.237152064	0.237152064	TRUE	0.427145861	No
EHI_024350	hypothetical protein	571	944	457	633	823	500	541	612	492	501	589	655	402.8	548	582	1.055	0.078	0.834592898	0.910907593	0.132434631	0.094046846	0.115227655	0.115227655	TRUE	1.442907132	No
EHI_024360	hypothetical protein	22	22	24	36	55	34	21	14	26	28	39	45	29.19	20	37	1.75	0.807	0.048082366	0.140254762	0.077829937	0.141388513	0.113097909	0.113097909	TRUE	0.962522735	No
EHI_024370	hypothetical protein	79	79	49	114	141	64	75	51	53	90	101	84	72.79	60	92	1.484	0.57	0.146150015	0.300556459	0.128797654	0.110814252	0.12058937	0.12058937	TRUE	1.151582255	No
EHI_024380	myotubularin putative	104	163	69	102	105	60	99	106	74	81	75	79	117.46	93	78	0.854	-0.228	0.565540241	0.72437052	0.141346576	0.103031827	0.126194761	0.126194761	TRUE	0.527794468	No
EHI_024390	hypothetical protein	24	42	25	111	83	44	23	27	27	88	59	58	49.17	26	68	2.502	1.323	9.72E-05	0.001292732	0.038414964	0.120644819	0.071637762	0.071637762	TRUE	0.117228438	No
EHI_024400	hypothetical protein	74	150	75	32	34	26	70	97	81	25	24	34	65.7	83	28	0.359	-1.48	1.43E-05	0.000276141	0.047781966	0.113025028	0.074823442	0.074823442	TRUE	0.200676066	No
EHI_024410	lipid phosphate phosphatase putative	39	43	9	69	60	28	37	28	10	55	43	37	33.64	25	45	1.688	0.755	0.073847131	0.189384817	0.130411376	0.134641071	0.132467685	0.132467685	TRUE	0.416486652	No
EHI_024420	D-hydantoinase putative	3775	3738	4473	2873	3289	1636	3577	2423	4817	2274	2353	2142	2584.21	3606	2256	0.642	-0.639	0.043873256	0.131017204	0.069989366	0.09092472	0.080803583	0.080803583	TRUE	0.061234609	No
EHI_024430	phospholipase B putative	187	317	134	370	289	161	177	205	144	293	207	211	216.03	175	237	1.321	0.401	0.244826446	0.421220864	0.094292423	0.097244494	0.093949731	0.093949731	TRUE	0.679830064	No
EHI_024440	hypothetical protein	97	54	71	60	66	40	92	35	76	47	47	52	78.98	68	49	0.75	-0.416	0.305795021	0.489284197	0.143654076	0.10921042	0.12929264	0.12929264	TRUE	0.133018614	No
EHI_024450	protein tyrosine phosphatase putative	897	1294	340	515	628	222	850	839	366	408	449	291	658.12	685	383	0.577	-0.793	0.011408805	0.049586081	0.068916188	0.09261198	0.077363034	0.077363034	TRUE	0.960387076	No
EHI_024460	HEAT repeat domain containing protein	120	247	141	118	140	88	114	160	152	93	100	115	119.93	142	103	0.747	-0.421	0.300387117	0.483419555	0.164881485	0.102770232	0.138119498	0.138119498	TRUE	0.158966536	No
EHI_024470	proteasome subunit beta type 6 precursor putative	1753	2884	975	4981	4768	2796	1661	1869	1050	3942	3411	3661	2579.04	1527	3671	2.335	1.224	6.70E-07	2.14E-05	0.025289631	0.090925876	0.046288726	0.046288726	TRUE	0.47918657	No
EHI_024480	hypothetical protein	11	6	6	16	27	7	10	4	6	13	19	9	17.55	7	14	1.88	0.911	0.042925696	0.129194621	0,00000001	0.175214728	0.099412851	0.099412851	TRUE	0.490841988	No
EHI_024490	phosphatidate cytidylyltransferase putative	202	180	126	1745	1190	733	191	117	136	1381	851	960	1433.5	148	1064	5.283	2.401	5.90E-07	1.91E-05	0.356591697	0.0913875	0.222902351	0.222902351	TRUE	0.900897386	No
EHI_024500	hypothetical protein conserved	232	352	230	334	733	398	220	228	248	264	524	521	336.24	232	436	1.825	0.868	0.003557565	0.020769672	0.053129974	0.094778994	0.067571956	0.067571956	TRUE	0.332501993	No
EHI_024510	hypothetical protein conserved	260	322	146	433	407	296	246	209	157	343	291	388	317.62	204	341	1.606	0.683	0.055200088	0.1543342	0.107374545	0.095038828	0.102616403	0.102616403	TRUE	0.603366258	No
EHI_024520	hypothetical protein	13	40	6	43	50	25	12	26	6	34	36	33	27.33	15	34	2.047	1.034	0.009700259	0.04399018	0.046730666	0.144867155	0.099122145	0.099122145	TRUE	0.813794098	No
EHI_024530	hypothetical protein	1758	2456	1129	1750	2593	994	1666	1592	1216	1385	1855	1302	1362.26	1491	1514	1.015	0.021	0.943923327	0.974029652	0.062595243	0.09144185	0.070395688	0.070395688	TRUE	0.572782233	No
EHI_024540	hypothetical protein	0	0	0	2	1	1	0	0	0	2	1	1	0.88	0	1	1.947	0.961	0.146870814	0.301499284	0,00000001	1.773764826	1.067405427	1.067405427	TRUE	0.115837884	No
EHI_024550	hypothetical protein	25	42	21	30	27	25	24	27	23	24	19	33	21.8	25	25	1.015	0.021	0.964317378	0.983471315	0.186462942	0.158700374	0.172082818	0.172082818	TRUE	1.142979478	No
EHI_024560	hypothetical protein	129	195	91	433	329	199	122	126	98	343	235	261	218.67	115	280	2.276	1.187	0.000605935	0.005310185	0.091584074	0.097161365	0.093794066	0.093794066	TRUE	1.850873361	No
EHI_024570	hypothetical protein	33	54	29	49	72	37	31	35	31	39	52	48	45.58	32	46	1.382	0.466	0.190385458	0.357528247	0.050043681	0.123037113	0.082858731	0.082858731	TRUE	0.149490994	No
EHI_024580	leucine rich repeat protein BspA family	44	48	35	49	54	22	42	31	38	39	39	29	44.61	37	36	0.978	-0.032	0.921851194	0.961157705	0,00000001	0.123745952	0.062284008	0.062284008	TRUE	0.079046706	No
EHI_024590	Sec7 domain protein	526	616	518	1023	1045	544	498	399	558	810	748	712	554.77	485	757	1.5	0.585	0.137068191	0.288140474	0.16043743	0.093033673	0.133082269	0.133082269	TRUE	4.219811565	No
EHI_024600	hypothetical protein	386	699	422	341	463	280	366	453	454	270	331	367	435.62	424	323	0.764	-0.388	0.086540181	0.211166442	0.013283771	0.093768233	0.036468993	0.036468993	TRUE	0.12841948	No
EHI_024610	hypothetical protein conserved	134	161	83	208	262	152	127	104	89	165	187	199	123.22	107	184	1.646	0.719	0.054432893	0.153169859	0.118922336	0.102438826	0.112039242	0.112039242	TRUE	0.225476998	No
EHI_024620	hypothetical protein	18	23	17	22	20	7	17	15	18	17	14	9	17.88	17	13	0.853	-0.23	0.590970912	0.744847405	0.035322314	0.173665656	0.106812066	0.106812066	TRUE	0.639694576	No
EHI_024630	glycoprotein endopeptidase putative	606	821	400	488	517	313	574	532	431	386	370	410	490.49	512	389	0.766	-0.385	0.144171056	0.298010315	0.032726246	0.093385631	0.051953074	0.051953074	TRUE	0.332908633	No
EHI_024640	leucine-rich repeat containing protein	153	320	105	308	335	164	145	207	113	244	240	215	187.31	155	233	1.466	0.551	0.067703652	0.177998653	0.049333642	0.098301976	0.067933361	0.067933361	TRUE	0.22345945	No
EHI_024650	formin homology 2 family protein	26	40	31	32	80	30	25	26	33	25	57	39	32.72	28	40	1.415	0.501	0.198321509	0.367783837	0.078242932	0.135882773	0.103853666	0.103853666	TRUE	0.106164047	No
EHI_024660	chitinase Jessie putative	51	60	43	96	110	115	48	39	46	76	79	151	76.2	44	102	2.099	1.07	0.009127342	0.042249404	0.154082214	0.109899194	0.134743981	0.134743981	TRUE	1.141039947	No
EHI_024670	hypothetical protein conserved	216	275	126	122	150	85	205	178	136	97	107	111	153.74	173	105	0.625	-0.678	0.037383593	0.117160502	0.066926673	0.100038673	0.079396788	0.079396788	TRUE	0.075424158	No
EHI_024680	Rab family GTPase	986	1416	674	1278	2029	710	934	918	726	1011	1451	930	1022.85	859	1131	1.303	0.382	0.144429111	0.298313787	0.034012066	0.091804744	0.052330243	0.052330243	TRUE	0.385630678	No
EHI_024690	hypothetical protein	713	764	393	715	1077	550	676	495	423	566	770	720	649.52	531	685	1.27	0.345	0.302188843	0.484960951	0.088203064	0.092641926	0.089849936	0.089849936	TRUE	0.773919202	No
EHI_024890	hypothetical protein	6	7	2	2	8	2	6	5	2	2	6	3	5.08	4	4	0.861	-0.216	0.719610806	0.840120292	0,00000001	0.383680913	0.243591979	0.243591979	TRUE	0.174406933	No
EHI_024990	hypothetical protein	157	185	122	101	83	103	149	120	131	80	59	135	124.93	133	91	0.691	-0.534	0.075118584	0.191546436	0.039444619	0.102273545	0.063458358	0.063458358	TRUE	0.608611966	No
EHI_025090	long-chain-fatty-acid--CoA ligase putative	206	352	223	956	832	481	195	228	240	757	595	630	426.59	221	661	2.895	1.534	3.14E-11	3.60E-09	0.014890712	0.093840618	0.038064502	0.038064502	TRUE	0.100327561	No
EHI_025100	hypothetical protein conserved	4942	6343	4879	4792	5315	2440	4682	4111	5254	3793	3802	3195	3962.31	4682	3597	0.774	-0.369	0.120814614	0.264333306	0.022423462	0.090724208	0.043090877	0.043090877	TRUE	0.285609264	No
EHI_025110	Rab geranylgeranyltransferase beta subunit putative	1248	1641	1234	1060	1146	870	1182	1064	1329	839	820	1139	906.83	1192	933	0.787	-0.346	0.11119028	0.249588672	0.013490146	0.091991097	0.034882812	0.034882812	TRUE	0.224200785	No
EHI_025210	hypothetical protein	6	16	9	36	42	26	6	10	10	28	30	34	14.54	9	31	3.03	1.599	0.001034931	0.008064882	0,00000001	0.192806989	0.168620167	0.168620167	TRUE	1.551595491	No
EHI_025220	hypothetical protein	5	4	2	0	1	2	5	3	2	0	1	3	2.35	3	1	0.512	-0.965	0.152134337	0.307595059	0,00000001	0.723415381	0.427542433	0.427542433	TRUE	0.21726632	No
EHI_025230	ubiquitin-conjugating enzyme family protein	1207	2000	861	3010	2703	2103	1144	1296	927	2382	1934	2754	1653.69	1122	2357	2.05	1.036	1.52E-05	0.000290401	0.023257178	0.091249116	0.043433371	0.043433371	TRUE	0.060661577	No
EHI_025240	hypothetical protein	118	138	90	78	99	38	112	89	97	62	71	50	64.43	99	61	0.637	-0.651	0.073833982	0.189384817	0.086838867	0.113471071	0.099374344	0.099374344	TRUE	0.281872619	No
EHI_025250	cation transporter putative	349	465	370	326	328	225	331	301	398	258	235	295	264.95	343	263	0.771	-0.375	0.156687485	0.313569855	0.027617858	0.095971294	0.051410479	0.051410479	TRUE	0.342507197	No
EHI_025260	hypothetical protein	43	68	32	61	72	51	41	44	34	48	52	67	50.07	40	56	1.336	0.418	0.343766604	0.527649091	0.195370888	0.12010028	0.160176617	0.160176617	TRUE	1.692605163	No
EHI_025270	vacuolar sorting protein 29	3804	5693	5290	3280	2654	2229	3604	3690	5696	2596	1899	2919	3476	4330	2471	0.59	-0.762	0.018804617	0.071732167	0.071973101	0.090776812	0.085231654	0.085231654	TRUE	1.018328323	No
EHI_025280	tyrosine kinase putative	139	193	110	267	283	136	132	125	118	211	202	178	159.74	125	197	1.546	0.628	0.031644091	0.104377496	0.033451506	0.09967492	0.0618929	0.0618929	TRUE	0.742045253	No
EHI_025290	hypothetical protein	2684	3426	1456	2127	2822	1722	2543	2220	1568	1683	2019	2255	1933.25	2110	1986	0.942	-0.086	0.728909531	0.847165151	0.025601582	0.09111884	0.046571874	0.046571874	TRUE	0.214043008	No
EHI_025300	serineFthreonine protein kinase putative	110	184	98	139	144	75	104	119	106	110	103	98	122.99	110	104	0.947	-0.078	0.74376259	0.855839657	0,00000001	0.102461666	0.03537795	0.03537795	TRUE	0.114706834	No
EHI_025310	hypothetical protein conserved	236	405	165	316	358	237	224	262	178	250	256	310	209.9	221	272	1.214	0.279	0.367535123	0.551748473	0.061442073	0.097446088	0.073483545	0.073483545	TRUE	0.157022147	No
EHI_025320	hypothetical protein conserved domain containing	5	7	2	14	19	3	5	5	2	11	14	4	5.91	4	10	2.08	1.057	0.066641091	0.175952601	0,00000001	0.342574437	0.242979671	0.242979671	TRUE	0.226360725	No
EHI_025330	hypothetical protein	89	143	78	84	88	63	84	93	84	66	63	82	75.46	87	70	0.818	-0.289	0.3893325	0.573134485	0.057208237	0.110092225	0.081100733	0.081100733	TRUE	0.984371065	No
EHI_025330.2	NA	2	8	10	8	11	5	2	5	11	6	8	7	6.66	6	7	1.146	0.197	0.732155026	0.849464549	0.159870095	0.314071193	0.250968243	0.250968243	TRUE	0.205320365	No
EHI_025340	hypothetical protein	23	37	30	67	88	40	22	24	32	53	63	52	38.04	26	56	1.97	0.978	0.032159768	0.105688454	0.206731298	0.129512002	0.170836315	0.170836315	TRUE	0.247105564	No
EHI_025350	importin alpha putative	67	122	67	60	94	57	63	79	72	47	67	75	57.92	71	63	0.884	-0.179	0.598765988	0.749738891	0.056673943	0.116070501	0.081103557	0.081103557	TRUE	1.286763318	No
EHI_025360	14-3-3 protein 1	2036	3259	1523	1993	2196	1170	1929	2112	1640	1577	1571	1532	1585.98	1894	1560	0.827	-0.273	0.198370514	0.367783837	0.013045681	0.09128758	0.03360282	0.03360282	TRUE	0.229516464	No
EHI_025370	hypothetical protein conserved	777	1334	1402	2157	2228	455	736	865	1510	1707	1594	596	1378.12	1037	1299	1.217	0.284	0.538323205	0.702255584	0.285903548	0.091429267	0.200788964	0.200788964	TRUE	1.466636593	No
EHI_025380	hypothetical membrane-spanning protein	230	437	186	224	313	132	218	283	200	177	224	173	196.94	234	191	0.824	-0.278	0.29510536	0.477498517	0.026942943	0.097912956	0.050806241	0.050806241	TRUE	0.209141626	No
EHI_025390	inositol polyphosphate kinase putative	84	171	57	195	187	75	80	111	61	154	134	98	80.37	84	129	1.494	0.579	0.077873689	0.196475695	0.058397567	0.108885225	0.07903474	0.07903474	TRUE	0.191116035	No
EHI_025400	START domain containing protein	378	442	232	207	273	164	358	286	250	164	195	215	229.88	298	191	0.651	-0.62	0.017014084	0.066284894	0.023011258	0.096829045	0.048476014	0.048476014	TRUE	0.211814461	No
EHI_025410	Ulp1 protease family C-terminal catalytic domain containing protein	53	71	57	61	85	52	50	46	61	48	61	68	52.74	52	59	1.116	0.158	0.63397815	0.77749302	0.035873354	0.118595669	0.073489271	0.073489271	TRUE	0.368673454	No
EHI_025420	long-chain-fatty-acid--CoA ligase putative	67	94	102	69	38	32	63	61	110	55	27	42	53.53	78	41	0.552	-0.857	0.013199771	0.055279624	0.057012091	0.118181881	0.082068184	0.082068184	TRUE	0.328049762	No
EHI_025430	hypothetical protein	847	771	619	470	564	348	802	500	667	372	403	456	512.95	656	410	0.64	-0.644	0.032485856	0.106455685	0.058529693	0.093252637	0.070536728	0.070536728	TRUE	0.081082294	No
EHI_025440	RNA recognition motif domain containing protein	163	185	124	75	63	44	154	120	134	59	45	58	104.74	136	54	0.421	-1.249	0.000194094	0.002190018	0.065721533	0.104572604	0.080523372	0.080523372	TRUE	0.125825544	No
EHI_025450	LIM zinc finger domain containing protein	4647	5328	3080	2895	2981	2348	4403	3453	3317	2291	2132	3075	2887.02	3724	2499	0.679	-0.558	0.019591337	0.073823094	0.025289702	0.090864252	0.043572805	0.043572805	TRUE	0.234636357	No
EHI_025460	hypothetical protein	7	9	5	11	10	3	7	6	5	9	7	4	6.71	6	7	1.115	0.157	0.768581614	0.870143411	0,00000001	0.312306341	0.167745103	0.167745103	TRUE	0.136303723	No
EHI_025470	hypothetical protein	51	111	64	235	224	91	48	72	69	186	160	119	108.71	63	155	2.125	1.087	0.033833478	0.109489273	0.404101006	0.104052937	0.261128898	0.261128898	TRUE	0.171398288	No
EHI_025480	hypothetical protein	119	208	125	57	65	34	113	135	135	45	46	45	80.93	128	45	0.377	-1.408	6.26E-06	0.000137916	0.035805247	0.108756217	0.064823518	0.064823518	TRUE	0.349888497	No
EHI_025490	hypothetical protein	1284	2155	2157	954	753	408	1217	1397	2323	755	539	534	1263.3	1646	609	0.397	-1.335	0.000120792	0.001524824	0.102388142	0.09152752	0.098876598	0.098876598	TRUE	0.063072309	No
EHI_025590	60S ribosomal protein L35a putative	2767	5214	1873	3384	3911	2142	2622	3379	2017	2678	2798	2805	2594.9	2673	2760	1.031	0.045	0.861526516	0.925746169	0.032283858	0.090922345	0.050077442	0.050077442	TRUE	0.119892468	No
EHI_025600	60S ribosomal protein L37 putative	26405	45523	24774	42210	40532	26432	25017	29505	26678	33407	28994	34612	29736.64	27067	32338	1.189	0.25	0.262576827	0.443025987	0.018117991	0.090398311	0.037795175	0.037795175	TRUE	0.097144015	No
EHI_025700	serine-threonine-isoleucine rich protein putative	658	1155	676	2588	2891	1742	623	749	728	2048	2068	2281	914.63	700	2132	2.727	1.447	0.000935206	0.00746539	0.258900744	0.091977085	0.174179191	0.174179191	TRUE	6.64886912	No
EHI_025710	iron-sulfur flavoprotein putative	349	619	427	2675	2283	815	331	401	460	2117	1633	1067	849.74	397	1606	3.718	1.894	9.34E-09	5.37E-07	0.079286514	0.092101484	0.087501999	0.087501999	TRUE	0.043417958	No
EHI_025720	hypothetical protein	20	28	18	13	30	19	19	18	19	10	21	25	13.96	19	19	0.99	-0.015	0.973149378	0.989382882	0.037824585	0.19705193	0.124304771	0.124304771	TRUE	0.386239569	No
EHI_025820	transport protein particle Bet3 subunit putative	335	460	269	259	313	165	317	298	290	205	224	216	235.73	302	215	0.722	-0.471	0.074386311	0.190385814	0.024214486	0.096668213	0.050563673	0.050563673	TRUE	0.619191475	No
EHI_025830	60S ribosomal protein L7 putative	5932	8390	3656	3557	3180	1961	5620	5438	3937	2815	2275	2568	4144.56	4998	2553	0.525	-0.93	0.000643012	0.005556421	0.038859422	0.090707675	0.057878016	0.057878016	TRUE	0.318082818	No
EHI_025840	LSM domain containing protein	135	204	138	111	119	70	128	132	149	88	85	92	127.41	136	88	0.662	-0.596	0.048901985	0.141771701	0.04206401	0.10204122	0.064624266	0.064624266	TRUE	0.135244484	No
EHI_025850	hypothetical protein	2883	4827	4839	17322	9750	9024	2731	3129	5211	13709	6975	11817	6623.07	3690	10834	2.433	1.283	0.014553594	0.059373054	0.46978885	0.090573154	0.291543434	0.291543434	TRUE	2.106827407	No
EHI_025860	hypothetical protein	331	542	363	298	408	228	314	351	391	236	292	299	245.66	352	276	0.79	-0.34	0.216947165	0.389845866	0.034957993	0.0964128	0.056523621	0.056523621	TRUE	0.531026396	No
EHI_025870	hypothetical protein	83	86	75	81	75	53	79	56	81	64	54	69	56.76	72	62	0.883	-0.179	0.680664763	0.811866645	0.195973944	0.116594229	0.159164998	0.159164998	TRUE	2.806721061	No
EHI_025880	hypothetical protein	109	157	174	273	286	121	103	102	187	216	205	158	136.82	131	193	1.383	0.468	0.371871446	0.555541031	0.445337942	0.101237283	0.284670978	0.284670978	TRUE	3.590262013	No
EHI_025890	hypothetical protein	2840	3446	2665	1795	2392	1055	2691	2233	2870	1421	1711	1381	2078.27	2598	1504	0.591	-0.758	0.004054695	0.022891245	0.038564738	0.091065068	0.053661855	0.053661855	TRUE	0.551322446	No
EHI_025990	AIG1 family protein putative	0	11	3	2	1	0	0	7	3	2	1	0	5.67	3	1	0.538	-0.895	0.190143191	0.357364732	1.316848597	0.353272559	0.695415953	0.695415953	TRUE	0.880166658	No
EHI_026000	AIG1 family protein putative	3	12	3	3	1	2	3	8	3	2	1	3	5.06	5	2	0.549	-0.866	0.178124803	0.341437704	0.356343195	0.384827769	0.372381243	0.372381243	TRUE	0.503243968	No
EHI_026200	hypothetical protein	17	21	16	10	18	9	16	14	17	8	13	12	10.04	16	11	0.727	-0.459	0.337790015	0.521697191	3.37E-05	0.238738316	0.150209578	0.150209578	TRUE	0.364609736	No
EHI_026310	hypothetical protein	1994	3444	2497	1477	1915	1256	1889	2232	2689	1169	1370	1645	1607.68	2270	1395	0.636	-0.653	0.068062579	0.178533891	0.115354031	0.091274903	0.106708932	0.106708932	TRUE	0.473043528	No
EHI_026320	hypothetical protein conserved	171	76	71	28	57	12	162	49	76	22	41	16	54	96	26	0.325	-1.62	0.000374469	0.003669435	0.220343559	0.11793522	0.173674535	0.173674535	TRUE	0.253116891	No
EHI_026330	pumilio family RNA-binding protein	473	558	397	570	671	525	448	362	428	451	480	687	390.59	413	539	1.271	0.346	0.418407692	0.598522383	0.215111112	0.094162452	0.163863635	0.163863635	TRUE	5.420459839	No
EHI_026340	thioredoxin putative	10312	15918	7412	20460	20038	14290	9770	10317	7982	16193	14334	18712	11203.4	9356	16413	1.727	0.788	0.000558125	0.004989017	0.02045189	0.09048119	0.039702018	0.039702018	TRUE	0.157300004	No
EHI_026350	Rho guanine nucleotide exchange factor putative	92	123	58	62	80	43	87	80	62	49	57	56	70.9	76	54	0.724	-0.466	0.180416133	0.344761945	0.067927804	0.111362443	0.085988329	0.085988329	TRUE	0.362608473	No
EHI_026360	phosphoserine aminotransferase putative	454	591	377	532	529	69	430	383	406	421	378	90	328.77	406	296	0.761	-0.394	0.392133365	0.576308535	0.280470113	0.094879763	0.19835305	0.19835305	TRUE	2.297575213	No
EHI_026370	ENTH domain protein putative	678	978	638	224	206	106	642	634	687	177	147	139	491.12	654	154	0.245	-2.028	7.14E-22	9.17E-19	0.004398712	0.093381707	0.030060648	0.030060648	TRUE	0.073428158	No
EHI_026380	Sec7 domain containing protein	243	281	265	439	436	164	230	182	285	347	312	215	242.16	232	291	1.239	0.309	0.363209166	0.547268699	0.089917364	0.096500307	0.091355873	0.091355873	TRUE	0.681750547	No
EHI_026390	cation transporter putative	1680	1264	1238	593	635	418	1592	819	1333	469	454	547	844.14	1248	490	0.409	-1.289	5.44E-06	0.000123704	0.047275553	0.092113112	0.062050292	0.062050292	TRUE	0.107957045	No
EHI_026400	hypothetical protein	200	333	181	174	220	111	189	216	195	138	157	145	172.78	200	147	0.745	-0.425	0.151384271	0.306772407	0.044206693	0.098971087	0.06458851	0.06458851	TRUE	0.265867238	No
EHI_026410	40S ribosomal protein S20 putative	14771	23579	10959	27350	30206	20779	13995	15282	11801	21646	21608	27209	17516.97	13693	23488	1.676	0.745	0.007732079	0.037271655	0.04320258	0.09043326	0.061512253	0.061512253	TRUE	0.524043427	No
EHI_026420	Rab family GTPase	1143	2080	794	1792	2304	1202	1083	1348	855	1418	1648	1574	1217.94	1095	1547	1.395	0.481	0.050480461	0.144834275	0.025839009	0.091571444	0.045824523	0.045824523	TRUE	0.136012839	No
EHI_026430	hypothetical protein	14	37	12	14	26	7	13	24	13	11	19	9	20.58	17	13	0.801	-0.32	0.45492164	0.629704851	0.052260189	0.162755769	0.107389191	0.107389191	TRUE	0.138042237	No
EHI_026440	RNA recognition motif domain containing protein	2583	4431	2683	2572	3566	2283	2447	2872	2889	2036	2551	2989	2264.47	2736	2525	0.926	-0.11	0.710359945	0.834162276	0.059033863	0.091006121	0.06992897	0.06992897	TRUE	0.471324479	No
EHI_026450	hypothetical protein	459	630	480	872	768	401	435	408	517	690	549	525	496.3	453	588	1.283	0.359	0.220095173	0.392782978	0.049636243	0.093350084	0.066370196	0.066370196	TRUE	0.336121273	No
EHI_026460	hypothetical protein	2	2	1	0	7	6	2	1	1	0	5	8	3.59	1	4	1.804	0.851	0.207468943	0.377792587	0,00000001	0.504902698	0.569558204	0.569558204	TRUE	0.167786003	No
EHI_026470	hypothetical protein	357	579	423	922	729	585	338	375	456	730	521	766	841.85	390	672	1.619	0.695	0.112347187	0.251134515	0.234372114	0.092117907	0.173548021	0.173548021	TRUE	1.411440114	No
EHI_026480	82r9-phospho-3-sulfolactate synthase putative	1358	1642	1025	2171	1182	882	1287	1064	1104	1718	846	1155	2096.91	1152	1240	1.072	0.101	0.746740097	0.857605151	0.065085075	0.091058695	0.077316596	0.077316596	TRUE	0.68888197	No
EHI_026490	hypothetical protein	270	495	271	346	348	195	256	321	292	274	249	255	357.03	290	259	0.901	-0.15	0.638734378	0.781182438	0.073632462	0.09452101	0.079122672	0.079122672	TRUE	1.415004562	No
EHI_026590	heat shock protein 70 putative	66	99	43	121	131	97	63	64	46	96	94	127	76.66	58	106	1.746	0.804	0.019774248	0.074372989	0.070638157	0.109782795	0.086508544	0.086508544	TRUE	1.047508026	No
EHI_026690	protein kinase domain containing protein	0	0	0	0	0	0	0	0	0	0	0	0	0	0	0	NA	NA	NA	NA	NA	NA	NA	NA	NA	NA	NA
EHI_026890	deoxyuridine 57-triphosphate nucleotidohydrolase mitochondrial precursor putative	0	1	0	3	1	2	0	1	0	2	1	3	2.54	0	2	2.015	1.011	0.142459846	0.295125177	0,00000001	0.676889901	0.51842273	0.51842273	TRUE	0.065236157	No
EHI_027000	hypothetical protein	1	1	1	0	7	3	1	1	1	0	5	4	1.05	1	3	1.866	0.9	0.185259256	0.350951808	0,00000001	1.508193318	1.217883575	1.217883575	TRUE	0.537809116	No
EHI_027010	hypothetical protein	0	0	0	0	0	0	0	0	0	0	0	0	0.04	0	0	1	0	1	NA	0,00000001	35.810238	12	12	TRUE	1.352463087	No
EHI_027020	hypothetical protein	1	1	1	2	3	6	1	1	1	2	2	8	1.47	1	4	2.264	1.179	0.087698052	0.213022594	0,00000001	1.101369441	0.729228053	0.729228053	TRUE	1.47585299	No
EHI_027030	hypothetical protein	1	0	0	5	12	4	1	0	0	4	9	5	1.72	0	6	4.676	2.225	0.001205716	0.009068508	0,00000001	0.958175454	0.673769634	0.673769634	TRUE	0.620789192	No
EHI_027130	hypothetical protein	205	284	164	218	181	118	194	184	177	173	129	155	158.86	185	152	0.828	-0.273	0.28440099	0.466559128	0.01596986	0.099726438	0.044933273	0.044933273	TRUE	0.387382227	No
EHI_027230	hypothetical protein conserved	0	0	0	0	0	0	0	0	0	0	0	0	0	0	0	NA	NA	NA	NA	NA	NA	NA	NA	NA	NA	NA
EHI_027330	hypothetical protein	24	32	15	20	11	10	23	21	16	16	8	13	17.37	20	12	0.644	-0.636	0.138526821	0.289747941	0.033385678	0.176111536	0.108535749	0.108535749	TRUE	0.400796886	No
EHI_027340	hypothetical protein conserved	112	164	61	166	223	81	106	106	66	131	160	106	149.74	93	132	1.4	0.485	0.119797942	0.262823683	0.05198981	0.100297592	0.070146505	0.070146505	TRUE	0.107879475	No
EHI_027350	hypothetical protein	2	2	0	0	11	1	2	1	0	0	8	1	2.18	1	3	1.641	0.714	0.301099698	0.483943324	1.56658408	0.77252065	1.026946694	1.026946694	TRUE	0.346700909	No
EHI_027360	hypothetical protein conserved	58	120	43	116	135	67	55	78	46	92	97	88	75.19	60	92	1.491	0.576	0.091789121	0.220036794	0.067146214	0.110162108	0.084088243	0.084088243	TRUE	1.245310231	No
EHI_027370	hypothetical protein	603	1088	582	510	693	278	571	705	627	404	496	364	664.97	634	421	0.678	-0.562	0.056821356	0.157612514	0.054317548	0.09258866	0.067290233	0.067290233	TRUE	0.1404631	No
EHI_027380	hypothetical protein	4806	7229	4285	9396	9446	6495	4553	4685	4614	7436	6757	8505	6613.65	4617	7566	1.554	0.636	NA	NA	0.243027818	0.090573475	0.165087286	0.165087286	TRUE	7.442121615	No
EHI_027490	hypothetical protein	930	1015	636	650	526	533	881	658	685	514	376	698	981.74	741	529	0.729	-0.455	0.176621549	0.339608116	0.088616424	0.09186574	0.091742063	0.091742063	TRUE	0.797737754	No
EHI_027500	hypothetical protein	61	112	24	153	201	123	58	73	26	121	144	161	96.76	52	142	2.441	1.287	0.002119906	0.014118084	0.177164728	0.105745935	0.145544517	0.145544517	TRUE	0.81388409	No
EHI_027510	zinc finger domain containing protein	18	39	18	41	59	23	17	25	19	32	42	30	29.76	20	35	1.607	0.684	0.09657183	0.228103457	0.097145032	0.140413787	0.1165068	0.1165068	TRUE	1.526742923	No
EHI_027520	hypothetical protein	274	624	194	329	410	205	260	404	209	260	293	268	286.01	291	274	0.942	-0.086	0.764985189	0.868516207	0.044879558	0.0955572	0.062106485	0.062106485	TRUE	0.460562984	No
EHI_027530	hypothetical protein	556	770	365	950	1362	435	527	499	393	752	974	570	627.42	473	765	1.587	0.667	0.015319503	0.061469027	0.039108656	0.092722739	0.057691074	0.057691074	TRUE	0.088456933	No
EHI_027540	hypothetical protein	47	86	51	136	162	74	45	56	55	108	116	97	82.68	52	107	1.992	0.994	0.001002377	0.007867441	0.025520128	0.108367862	0.060253236	0.060253236	TRUE	0.558803769	No
EHI_027550	thioredoxin putative	1441	1690	1393	707	872	557	1365	1095	1500	560	624	729	806.63	1320	638	0.497	-1.009	0.000215804	0.002375026	0.041024741	0.092195181	0.057106865	0.057106865	TRUE	0.436772331	No
EHI_027560	pre-mRNA-splicing factor PRP46 putative	81	76	86	47	58	34	77	49	93	37	41	45	80.72	73	41	0.587	-0.767	0.020958404	0.077776198	0.051962405	0.108805414	0.073487579	0.073487579	TRUE	0.043504805	No
EHI_027560.2	NA	24	34	22	38	30	13	23	22	24	30	21	17	30.1	23	23	1.016	0.022	0.952908628	0.977912616	0.031985347	0.139846131	0.082551011	0.082551011	TRUE	0.353341213	No
EHI_027570	hypothetical protein	598	476	275	742	1348	483	567	309	296	587	964	632	486.52	391	728	1.789	0.839	0.016611396	0.065253261	0.103299841	0.093410411	0.100166084	0.100166084	TRUE	0.794574213	No
EHI_027580	importin alpha putative	103	161	59	109	150	84	98	104	64	86	107	110	92.92	89	101	1.129	0.175	0.593722327	0.746397467	0.059409176	0.106381433	0.077818192	0.077818192	TRUE	0.078226142	No
EHI_027590	hypothetical protein	21	41	22	32	41	16	20	27	24	25	29	21	27.6	24	25	1.077	0.107	0.775188985	0.874792451	0.022170613	0.14433474	0.081711782	0.081711782	TRUE	0.253331269	No
EHI_027600	4-methyl-58B-hydroxyethyl9-thiazol monophosphate biosynthesis enzyme putative	1961	2024	1280	1327	1220	966	1858	1312	1378	1050	873	1265	1435.95	1516	1063	0.712	-0.491	0.081221726	0.20254566	0.04901673	0.091385728	0.061706392	0.061706392	TRUE	0.40621	No
EHI_027610	hypothetical protein	316	560	199	717	706	373	299	363	214	567	505	488	407.16	292	520	1.734	0.794	0.004740323	0.025628965	0.042376573	0.094007296	0.059834545	0.059834545	TRUE	0.443225886	No
EHI_027620	hypothetical protein	126	151	122	110	155	87	119	98	131	87	111	114	112.7	116	104	0.899	-0.153	0.550505088	0.711734377	0.010127538	0.103567569	0.042932863	0.042932863	TRUE	0.132594283	No
EHI_027630	hypothetical membrane-spanning protein	11	17	5	19	31	7	10	11	5	15	22	9	12.04	9	15	1.61	0.687	0.156452003	0.313410449	0.072664	0.214137648	0.153990747	0.153990747	TRUE	0.049531375	No
EHI_027640	cell cycle-associated GTPase putative	2450	3136	1532	2979	3573	1733	2321	2033	1650	2358	2556	2269	2262.46	2001	2394	1.19	0.251	0.279749911	0.461392294	0.019354614	0.091006707	0.040883653	0.040883653	TRUE	0.122993238	No
EHI_027650	hypothetical protein	70	124	50	145	104	16	66	80	54	115	74	21	94.14	67	70	1.05	0.071	0.864295925	0.92599024	0.170458576	0.106173401	0.140663832	0.140663832	TRUE	0.228839321	No
EHI_027660	hypothetical protein	225	316	159	374	426	198	213	205	171	296	305	259	225.52	196	287	1.429	0.516	0.104579032	0.239834182	0.065925233	0.096954515	0.077666988	0.077666988	TRUE	0.260251436	No
EHI_027670	hypothetical protein	221	253	200	183	182	98	209	164	215	145	130	128	157.81	196	134	0.697	-0.521	0.049178902	0.142215767	0.018555686	0.099788686	0.048921181	0.048921181	TRUE	0.424954488	No
EHI_027680	leucine rich repeat protein BspA family	36	33	13	11	17	13	34	21	14	9	12	17	22.13	23	13	0.578	-0.79	0.079566127	0.199473198	0.114348753	0.157661696	0.135708253	0.135708253	TRUE	0.0697817	No
EHI_027690	hypothetical protein conserved domain containing	702	942	439	373	543	183	665	611	473	295	388	240	508.41	583	308	0.542	-0.884	0.00066688	0.005695379	0.030005323	0.093278547	0.050144524	0.050144524	TRUE	0.256064787	No
EHI_027700	molybdenum cofactor sulfurase putative	2261	3901	2055	2029	2422	776	2142	2528	2213	1606	1733	1016	2027.78	2294	1452	0.648	-0.626	0.039854976	0.122519404	0.063274138	0.091082918	0.073759281	0.073759281	TRUE	0.14659775	No
EHI_027710	calcium-transporting P-type ATPase putative	627	843	591	890	917	379	594	546	636	704	656	496	792.36	592	619	1.045	0.063	0.801107288	0.891154617	0.026388759	0.092228447	0.047360125	0.047360125	TRUE	0.252157756	No
EHI_027720	coatomer beta subunit putative	1578	2143	1378	1718	1701	753	1495	1389	1484	1360	1217	986	1305.2	1456	1188	0.821	-0.284	0.233271513	0.408415523	0.023171353	0.091489665	0.042876671	0.042876671	TRUE	0.210409961	No
EHI_027730	WD repeat protein	397	486	459	405	633	385	376	315	494	321	453	504	357.88	395	426	1.074	0.103	0.718824958	0.839568349	0.045889603	0.094511136	0.062804195	0.062804195	TRUE	0.227254476	No
EHI_027740	hypothetical protein	14	20	17	27	66	22	13	13	18	21	47	29	26.33	15	32	1.973	0.98	0.041149259	0.125111788	0.227052686	0.146937766	0.182147863	0.182147863	TRUE	0.310995678	No
EHI_027750	hypothetical protein	330	435	339	351	478	203	313	282	365	278	342	266	330.69	320	295	0.928	-0.108	0.668563103	0.803764279	0.024440909	0.094853417	0.046529658	0.046529658	TRUE	0.237292945	No
EHI_027760	DEADFDEAH box helicase putative	196	314	205	217	331	168	186	204	221	172	237	220	223.03	204	210	1.029	0.041	0.881749224	0.936334808	0.033090195	0.097028269	0.055949433	0.055949433	TRUE	0.204606742	No
EHI_027770	hypothetical protein	442	619	268	275	233	86	419	401	289	218	167	113	357.84	370	166	0.474	-1.078	0.001398093	0.010197331	0.089711473	0.094511532	0.089684105	0.089684105	TRUE	0.871305891	No
EHI_027780	signal peptide peptidase family protein	85	129	51	263	242	103	81	84	55	208	173	135	140.23	73	172	2.271	1.184	1.19E-05	0.000238522	0.019085408	0.100972152	0.048538775	0.048538775	TRUE	0.093967266	No
EHI_027790	hypothetical protein	81	108	54	71	71	65	77	70	58	56	51	85	80.98	68	64	0.929	-0.107	0.7287672	0.847145765	0.033505916	0.108745861	0.062481906	0.062481906	TRUE	0.594210918	No
EHI_027800	galactose binding lectin 35 kDa subunit putative	848	1758	940	1481	1202	876	803	1139	1012	1172	860	1147	745.61	985	1060	1.07	0.097	0.787523949	0.882891606	0.119421324	0.09234633	0.108885156	0.108885156	TRUE	1.638362448	No
EHI_027810	hypothetical protein	38	54	22	35	36	19	36	35	24	28	26	25	29.92	32	26	0.842	-0.248	0.566667441	0.725352357	0.135979345	0.140137634	0.137973446	0.137973446	TRUE	0.577603022	No
EHI_027910	hypothetical protein conserved	168	198	250	114	121	80	159	128	269	90	87	105	250.06	185	94	0.555	-0.85	0.064467113	0.172019304	0.267317127	0.096306035	0.192697274	0.192697274	TRUE	2.976720678	No
EHI_028010	hypothetical protein	33	81	95	27	13	17	31	52	102	21	9	22	50.95	62	17	0.337	-1.568	0.000790121	0.00654637	0.226396199	0.119586653	0.178238889	0.178238889	TRUE	0.155614157	No
EHI_028020	leucine rich repeat protein	36	36	32	26	27	26	34	23	34	21	19	34	28.92	30	25	0.807	-0.309	0.399728994	0.583421582	0.017599804	0.141869273	0.080154134	0.080154134	TRUE	0.398951786	No
EHI_028220	hypothetical protein	0	0	1	1	1	0	0	0	1	1	1	0	0.3	0	1	1.116	0.158	0.761705962	NA	0,00000001	5.069577066	3.878823742	3.878823742	TRUE	0.304244549	No
EHI_028330	leucine rich repeat protein BspA family	0	2	1	0	0	1	0	1	1	0	0	1	0.35	1	0	0.807	-0.31	0.570709138	NA	0,00000001	4.364228037	3.374229083	3.374229083	TRUE	0.580719939	No
EHI_028430	surface antigen ariel1 putative	0	0	1	0	0	0	0	0	1	0	0	0	0.33	0	0	0.821	-0.285	0.569712369	NA	0,00000001	4.600728641	4.079125422	4.079125422	TRUE	0.234348941	No
EHI_028530	hypothetical protein	66	120	64	47	78	32	63	78	69	37	56	42	66.56	70	45	0.662	-0.595	0.055212742	0.1543342	0.027645243	0.112729958	0.061116585	0.061116585	TRUE	0.096673638	No
EHI_028540	hypothetical protein	46	76	52	106	143	68	44	49	56	84	102	89	67.05	50	92	1.767	0.822	0.025403383	0.08901142	0.090451536	0.11256721	0.100285786	0.100285786	TRUE	0.785525779	No
EHI_028550	hypothetical protein	190	253	166	138	229	104	180	164	179	109	164	136	134.19	174	136	0.799	-0.323	0.400469434	0.583703709	0.135626287	0.101450361	0.120988456	0.120988456	TRUE	0.111309444	No
EHI_028560	hypothetical protein conserved	118	220	79	755	555	317	112	143	85	598	397	415	271.84	113	470	3.897	1.963	1.11E-12	1.94E-10	0.033524083	0.095828807	0.054868118	0.054868118	TRUE	0.427055598	No
EHI_028670	hypothetical protein	67	156	60	64	103	37	63	101	65	51	74	48	61.93	76	58	0.771	-0.375	0.319287986	0.502872328	0.101617175	0.1144064	0.106922539	0.106922539	TRUE	2.017345455	No
EHI_028770	hypothetical protein	0	0	0	0	0	0	0	0	0	0	0	0	0	0	0	NA	NA	NA	NA	NA	NA	NA	NA	NA	NA	NA
EHI_028780	hypothetical protein	0	0	0	0	0	1	0	0	0	0	0	1	0.11	0	0	1.225	0.292	0.382371613	NA	0,00000001	13.74323854	12	12	TRUE	1.785132591	No
EHI_028880	geranylgeranyl pyrophosphate synthetase putative	4513	8078	4399	6250	8995	3805	4276	5236	4737	4946	6435	4982	4378.07	4750	5454	1.138	0.187	0.588944466	0.74369145	0.089457108	0.090688502	0.098392283	0.098392283	TRUE	0.351310424	No
EHI_028890	recQ family helicase putative	60	65	85	172	171	127	57	42	92	136	122	166	94.16	64	141	1.968	0.977	0.053169882	0.150510803	0.37473336	0.106170168	0.249717084	0.249717084	TRUE	2.19477973	No
EHI_028900	dolichyl-diphosphooligosaccharide-protein glycotransferase putative	163	253	178	129	130	91	154	164	192	102	93	119	116.93	170	105	0.635	-0.655	0.058068613	0.160151524	0.084336619	0.103088947	0.091930915	0.091930915	TRUE	1.116778332	No
EHI_028910	ARF GTPase activating protein putative	937	1320	851	1053	1200	777	888	856	916	833	858	1017	829.32	887	903	1.018	0.025	0.927731112	0.963417684	0.043750545	0.092144658	0.058921347	0.058921347	TRUE	0.493171137	No
EHI_028920	heat shock protein putative	8	28	25	307	472	745	8	18	27	243	338	976	190.05	18	519	9.433	3.238	4.88E-07	1.64E-05	0.627039493	0.098187274	0.376671205	0.627039493	TRUE	1.11159597	No
EHI_028930	cyst wall-specific glycoprotein Jacob	3	0	0	93	47	22	3	0	0	74	34	29	19.05	1	46	17.234	4.107	2.78E-13	5.76E-11	0.195786094	0.168567377	0.178147421	0.178147421	TRUE	1.758631523	No
EHI_028940	hypothetical protein	11	24	9	365	324	217	10	16	10	289	232	284	173.16	12	268	16.11	4.01	3.28E-24	8.79E-21	0.111757857	0.098952168	0.106080851	0.106080851	TRUE	0.078743815	No
EHI_028950	chitobiosyldiphosphodolichol beta-mannosyltransferase putative	395	541	331	470	487	273	374	351	356	372	348	357	334.02	360	359	0.997	-0.004	0.989277438	0.995837962	0.071511908	0.094808536	0.080137172	0.080137172	TRUE	0.144900494	No
EHI_028960	hypothetical protein	83	119	109	50	56	20	79	77	117	40	40	26	57.85	91	35	0.415	-1.27	4.35E-05	0.000671752	0.021610415	0.116101344	0.060156349	0.060156349	TRUE	0.363005594	No
EHI_028970	hypothetical protein	118	161	113	83	177	68	112	104	122	66	127	89	114.27	113	94	0.844	-0.244	0.44999919	0.625582077	0.058990047	0.103386406	0.075784663	0.075784663	TRUE	0.119347994	No
EHI_028980	hypothetical protein	24	49	34	43	37	14	23	32	37	34	26	18	30.14	31	26	0.888	-0.171	0.660159877	0.796957418	0.065066508	0.13978605	0.09960197	0.09960197	TRUE	0.299209369	No
EHI_028990	hypothetical protein	176	309	100	995	1029	396	167	200	108	787	736	519	436.14	158	681	4.021	2.007	1.43E-12	2.35E-10	0.042295922	0.093764131	0.059983494	0.059983494	TRUE	0.189470247	No
EHI_029000	zinc finger domain containing protein	98	196	132	57	64	36	93	127	142	45	46	47	89.53	121	46	0.403	-1.309	5.03E-05	0.000755234	0.048378064	0.10698909	0.071317245	0.071317245	TRUE	0.310957439	No
EHI_029010	hypothetical protein	89	165	75	93	108	81	84	107	81	74	77	106	97.09	91	86	0.943	-0.084	0.821922246	0.903700302	0.110212331	0.105692888	0.108344431	0.108344431	TRUE	0.276655827	No
EHI_029020	Rho family GTPase	1308	1888	720	1509	1739	947	1239	1224	775	1194	1244	1240	1103.76	1079	1226	1.13	0.176	0.500665278	0.669968756	0.034650932	0.091697983	0.052521181	0.052521181	TRUE	0.212015169	No
EHI_029030	hypothetical protein	494	753	496	1201	1357	895	468	488	534	951	971	1172	733.37	497	1031	1.984	0.989	0.002944073	0.017862039	0.087192361	0.092379694	0.089115062	0.089115062	TRUE	0.117414065	No
EHI_029040	exportin T putative	188	263	203	309	322	210	178	170	219	245	230	275	192.79	189	250	1.293	0.371	0.322299146	0.50573369	0.127346336	0.098075911	0.115460274	0.115460274	TRUE	1.250634527	No
EHI_029050	long-chain-fatty-acid--CoA ligase putative	2755	3469	1770	1476	1532	888	2610	2248	1906	1168	1096	1163	1603.76	2255	1142	0.52	-0.943	0.00040708	0.003894123	0.039789047	0.091277164	0.054921885	0.054921885	TRUE	0.202809991	No
EHI_029060	hypothetical protein	499	1026	361	809	864	478	473	665	389	640	618	626	718.15	509	628	1.221	0.288	0.310002853	0.493953843	0.047639391	0.092422735	0.062093949	0.062093949	TRUE	0.245705299	No
EHI_029070	hypothetical protein	67	101	59	31	50	42	63	65	64	25	36	55	44.57	64	39	0.626	-0.677	0.1147771	0.255077837	0.170299882	0.123774425	0.147414271	0.147414271	TRUE	0.199216884	No
EHI_029080	FHA domain protein putative	20	40	12	35	34	26	19	26	13	28	24	34	26.79	19	29	1.401	0.487	0.204910476	0.374830554	0.035844604	0.145951149	0.088721624	0.088721624	TRUE	0.120257648	No
EHI_029090	hypothetical protein	713	1160	801	661	778	494	676	752	863	523	557	647	695.69	764	576	0.764	-0.388	0.193653342	0.361975172	0.06088361	0.092489728	0.069584644	0.069584644	TRUE	1.089229106	No
EHI_029100	AMP deaminase putative	212	191	177	327	273	177	201	124	191	259	195	232	163.87	172	229	1.306	0.385	0.284327229	0.466533257	0.104854933	0.099439864	0.103846274	0.103846274	TRUE	0.448590631	No
EHI_029200	ribosome biogenesis protein putative	267	355	229	150	223	145	253	230	247	119	160	190	184.01	243	156	0.652	-0.618	0.02750377	0.094196606	0.034404639	0.098444837	0.056944613	0.056944613	TRUE	0.093031645	No
EHI_029210	proteasome subunit alpha type 3 putative	656	1246	442	1463	1454	817	622	808	476	1158	1040	1070	863.07	635	1089	1.672	0.742	0.010327805	0.046306632	0.047619559	0.092074395	0.065062947	0.065062947	TRUE	0.467950034	No
EHI_029220	peptidase S54 8rhomboid9 family protein	28	62	7	41	71	15	27	40	8	32	51	20	25.47	25	34	1.323	0.404	0.388739349	0.572680472	0.207669604	0.14885034	0.178837837	0.178837837	TRUE	0.145554983	No
EHI_029230	hydrolase yafV putative	128	144	111	193	234	150	121	93	120	153	167	196	140.56	111	172	1.52	0.604	0.024286303	0.086328138	0.02016502	0.100947495	0.049530543	0.049530543	TRUE	0.336602601	No
EHI_029340	short chain dehydrogenase family protein	37	41	31	45	53	52	35	27	33	36	38	68	50.74	32	47	1.43	0.516	0.164546555	0.323266676	0.07426565	0.119711363	0.093234055	0.093234055	TRUE	0.560414747	No
EHI_029350	hypothetical protein conserved	2410	4331	2323	2357	2295	1531	2283	2807	2501	1865	1642	2005	2622.21	2530	1837	0.741	-0.432	0.199310589	0.368949306	0.095388815	0.090916366	0.092859725	0.092859725	TRUE	0.130194751	No
EHI_029360	hypothetical protein	149	217	153	48	60	32	141	141	165	38	43	42	103.16	149	41	0.29	-1.788	1.07E-11	1.39E-09	0,00000001	0.104789934	0.040097254	0.040097254	TRUE	0.169630531	No
EHI_029370	Vacuolar ATP synthase proteolipid subunit putative	868	1387	392	2334	4630	1822	822	899	422	1847	3312	2386	1273.27	714	2515	3.271	1.71	1.34E-07	5.58E-06	0.080812635	0.091518284	0.08468311	0.08468311	TRUE	0.092041716	No
EHI_029380	thioredoxin putative	11	17	7	24	36	23	10	11	8	19	26	30	16.33	10	25	2.291	1.196	0.005155237	0.027393583	0,00000001	0.181592788	0.103752849	0.103752849	TRUE	0.237378119	No
EHI_029390	hypothetical protein	0	1	0	0	4	2	0	1	0	0	3	3	1.27	0	2	1.772	0.825	0.216258906	0.388695911	2.02148896	1.265610781	1.43964249	1.43964249	TRUE	0.152252111	No
EHI_029490	hypothetical protein pseudogene	0	0	0	0	0	0	0	0	0	0	0	0	0	0	0	NA	NA	NA	NA	NA	NA	NA	NA	NA	NA	NA
EHI_029500	hypothetical protein	4	7	0	12	7	12	4	5	0	9	5	16	13.97	3	10	2.443	1.288	0.018848304	0.071796687	0.148579147	0.196991898	0.179454371	0.179454371	TRUE	0.125495317	No
EHI_029510	hypothetical protein	1	0	1	2	0	1	1	0	1	2	0	1	0.6	1	1	1.137	0.185	0.768563233	NA	0,00000001	2.586071726	1.946513851	1.946513851	TRUE	0.51813192	No
EHI_029520	hypothetical protein	20	29	17	19	11	13	19	19	18	15	8	17	18.27	19	13	0.73	-0.455	0.314536457	0.49851178	0.085613931	0.171900626	0.133270688	0.133270688	TRUE	0.182884531	No
EHI_029530	60S ribosomal protein L7a putative	7381	10121	6460	6830	6940	3705	6993	6560	6956	5406	4964	4852	6781.7	6836	5074	0.762	-0.392	0.31865661	0.502763762	0.162788871	0.090567893	0.133684902	0.133684902	TRUE	2.463024741	No
EHI_029540	dolychil-diphosphooligosaccharide-- protein glycosyltransferase subunit putative	444	429	357	234	296	165	421	278	384	185	212	216	312.4	361	204	0.578	-0.79	0.002409905	0.015510147	0.027496519	0.095117232	0.049153843	0.049153843	TRUE	0.228298023	No
EHI_029550	hypothetical protein	187	338	181	412	418	194	177	219	195	326	299	254	287.75	197	293	1.457	0.543	0.075472764	0.192143468	0.057231028	0.095525634	0.070982783	0.070982783	TRUE	0.093197173	No
EHI_029560	glucosamine--fructose-6-phosphate aminotransferase putative	2127	2744	1769	2158	2312	1013	2015	1778	1905	1708	1654	1326	2553.34	1899	1563	0.829	-0.27	0.306401896	0.489670889	0.036359392	0.09093169	0.053825693	0.053825693	TRUE	0.465032933	No
EHI_029570	methyltransferase putative	680	816	736	613	813	627	644	529	793	485	582	821	758.52	655	629	0.963	-0.055	0.872535376	0.931188921	0.099930709	0.092312329	0.095916212	0.095916212	TRUE	0.15290148	No
EHI_029580	mannosyltransferase putative	240	366	198	447	378	178	227	237	213	354	270	233	285.57	226	286	1.252	0.325	0.26540109	0.446031287	0.044420888	0.095565294	0.063718949	0.063718949	TRUE	0.114505551	No
EHI_029590	protein kinase domain containing protein	90	137	77	82	95	47	85	89	83	65	68	62	106	86	65	0.766	-0.385	0.127696783	0.274758123	0,00000001	0.104403163	0.037399107	0.037399107	TRUE	0.210738862	No
EHI_029600	hypothetical protein conserved	129	246	316	862	1083	214	122	159	340	682	775	280	838.34	207	579	1.846	0.885	NA	NA	0.720647043	0.092125329	0.419279812	0.720647043	TRUE	7.590734681	Yes
EHI_029610	maltose O-acetyltransferase putative	220	291	200	921	511	321	208	189	215	729	366	420	356.13	204	505	2.352	1.234	0.000111356	0.001431086	0.070782771	0.094531556	0.079481434	0.079481434	TRUE	0.368215517	No
EHI_029620	aldose reductase putative	1401	2613	1875	9861	5070	3500	1327	1694	2019	7804	3627	4583	3580.05	1680	5338	2.771	1.47	0.001055727	0.008182393	0.269296238	0.090764356	0.187122288	0.187122288	TRUE	0.45399857	No
EHI_029720	hypothetical protein	65	137	75	126	130	79	62	89	81	100	93	103	81.32	77	99	1.251	0.324	0.410170969	0.592019659	0.135863149	0.108669376	0.123379623	0.123379623	TRUE	1.468393224	No
EHI_029730	hypothetical protein	12	36	23	29	26	13	11	23	25	23	19	17	30.43	20	20	0.99	-0.015	0.976036234	0.990489731	0.264722097	0.139314785	0.206416533	0.206416533	TRUE	0.334011755	No
EHI_029830	hypothetical protein conserved	23	68	19	49	59	29	22	44	20	39	42	38	27.02	29	40	1.311	0.391	0.41067785	0.5922948	0.235284073	0.145485798	0.190242459	0.190242459	TRUE	3.522666419	No
EHI_029930	hypothetical protein	3	8	1	45	75	37	3	5	1	36	54	48	12.87	3	46	10.076	3.333	3.14E-10	2.71E-08	0.041370915	0.206151957	0.170349469	0.170349469	TRUE	0.319156079	No
EHI_029940	hypothetical protein	0	0	0	0	0	0	0	0	0	0	0	0	0.15	0	0	1	0	1	NA	0,00000001	9.938249043	12	12	TRUE	2.582018101	No
EHI_029950	hypothetical protein	0	0	0	0	0	0	0	0	0	0	0	0	0	0	0	NA	NA	NA	NA	NA	NA	NA	NA	NA	NA	NA
EHI_030050	hypothetical protein	35	53	43	42	30	29	33	34	46	33	21	38	39.1	38	31	0.818	-0.29	0.387002319	0.570748608	0.013018191	0.128447947	0.065870583	0.065870583	TRUE	0.320134452	No
EHI_030060	hypothetical protein	320	397	401	580	540	252	303	257	432	459	386	330	499.08	331	392	1.181	0.24	0.354017694	0.537981177	0.029320592	0.093333342	0.049425207	0.049425207	TRUE	0.358465308	No
EHI_030070	hypothetical protein	3058	6444	2366	8885	11304	6757	2897	4177	2548	7032	8086	8848	5157.65	3207	7989	2.354	1.235	0.000205397	0.002279198	0.090416319	0.090637067	0.090451449	0.090451449	TRUE	1.155112851	No
EHI_030080	hypothetical protein	35	81	48	165	142	42	33	52	52	131	102	55	102.2	46	96	1.969	0.978	0.010683243	0.04743195	0.117183986	0.104925093	0.11190198	0.11190198	TRUE	0.240959336	No
EHI_030090	eukaryotic initiation factor 4E putative	84	163	140	167	204	125	80	106	151	132	146	164	158.29	112	147	1.292	0.369	0.281149862	0.462830088	0.08334748	0.099759983	0.089786702	0.089786702	TRUE	0.721285184	No
EHI_030100	hypothetical protein	8	22	10	42	27	19	8	14	11	33	19	25	19.11	11	26	2.136	1.095	0.008923487	0.041672967	0,00000001	0.168301765	0.101161396	0.101161396	TRUE	0.165183575	No
EHI_030110	hypothetical protein conserved	84	125	124	46	31	30	80	81	134	36	22	39	81.67	98	32	0.363	-1.461	0.000108509	0.001403327	0.100303576	0.10859001	0.103698533	0.103698533	TRUE	0.360230454	No
EHI_030120	tyrosine kinase putative	68	89	68	100	89	24	64	58	73	79	64	31	75.7	65	58	0.913	-0.131	0.69076422	0.818921036	0.046211721	0.110028397	0.073621968	0.073621968	TRUE	0.387670579	No
EHI_030130	hypothetical protein	107	192	97	109	143	81	101	124	104	86	102	106	104.32	110	98	0.895	-0.16	0.609227696	0.758353212	0.048889216	0.10462987	0.070563637	0.070563637	TRUE	0.07495101	No
EHI_030140	hypothetical protein	15	16	17	2	6	10	14	10	18	2	4	13	12.09	14	6	0.485	-1.043	0.04483852	0.133060086	0.141300941	0.213574199	0.183408043	0.183408043	TRUE	0.549585051	No
EHI_030150	hypothetical protein conserved	71	114	73	212	166	141	67	74	79	168	119	185	103.67	73	157	1.925	0.945	0.050176998	0.144169268	0.318849546	0.104718988	0.218835013	0.218835013	TRUE	3.919901323	No
EHI_030160	SOH1 protein putative	9	16	9	18	28	16	9	10	10	14	20	21	13.93	10	18	1.767	0.822	0.065765278	0.174520899	0,00000001	0.19729761	0.11570064	0.11570064	TRUE	0.415081061	No
EHI_030170	26S proteasome non-ATPase regulatory subunit putative	272	484	257	572	574	374	258	314	277	453	411	490	313.3	283	451	1.556	0.637	0.038851184	0.120351034	0.061142717	0.095103403	0.07380987	0.07380987	TRUE	0.817750705	No
EHI_030180	alcohol dehydrogenase 3 putative	2252	3196	2128	4280	2672	2093	2134	2071	2292	3387	1911	2741	2052.25	2166	2680	1.216	0.282	0.458409066	0.633442277	0.139176834	0.091074155	0.123963646	0.123963646	TRUE	0.30291149	No
EHI_030390	hypothetical protein	371	697	323	434	395	316	352	452	348	343	283	414	346.67	384	347	0.906	-0.142	0.639621855	0.78193816	0.05832662	0.094645726	0.071364535	0.071364535	TRUE	0.346904674	No
EHI_030400	protein kinase domain containing protein	102	166	67	128	133	58	97	108	72	101	95	76	118.66	92	91	0.987	-0.019	0.953291804	0.977968957	0.061216758	0.102903536	0.076941238	0.076941238	TRUE	0.325542383	No
EHI_030410	hypothetical protein	140	232	106	267	367	143	133	150	114	211	263	187	203.76	132	220	1.634	0.708	0.00619386	0.031678072	0.021429364	0.097659766	0.046504822	0.046504822	TRUE	0.168082749	No
EHI_030420	tyrosine kinase putative	184	307	232	468	543	143	174	199	250	370	388	187	308.35	208	315	1.475	0.56	0.124813212	0.270288638	0.11789215	0.095179764	0.108722974	0.108722974	TRUE	1.254042321	No
EHI_030430	RNA recognition motif domain containing protein	390	486	282	330	440	291	370	315	304	261	315	381	274.37	330	319	0.967	-0.048	0.838994601	0.913604706	0.014942243	0.095778156	0.040351849	0.040351849	TRUE	0.118175448	No
EHI_030440	hypothetical protein	287	393	395	137	150	89	272	255	425	108	107	117	218.35	317	111	0.364	-1.457	6.40E-08	2.94E-06	0.028743366	0.097171279	0.051217891	0.051217891	TRUE	0.568966833	No
EHI_030450	hypothetical protein	331	477	374	424	585	266	314	309	403	336	418	348	268.07	342	367	1.073	0.101	0.734012079	0.850684929	0.050785477	0.095905788	0.067696995	0.067696995	TRUE	0.802235925	No
EHI_030460	hypothetical protein	526	329	323	278	344	144	498	213	348	220	246	189	260.45	353	218	0.642	-0.639	0.082822009	0.205193084	0.121084954	0.096068438	0.111295551	0.111295551	TRUE	0.082804423	No
EHI_030470	hypothetical protein	210	242	198	106	154	83	199	157	213	84	110	109	145.85	190	101	0.545	-0.875	0.000839922	0.00686007	0.018723825	0.100562827	0.046549476	0.046549476	TRUE	0.149851408	No
EHI_030480	hypothetical protein	686	1046	530	1380	2057	873	650	678	571	1092	1471	1143	869.14	633	1235	1.907	0.931	0.000244581	0.002609619	0.029330432	0.092062353	0.048828277	0.048828277	TRUE	0.167379905	No
EHI_030490	hypothetical protein	56	73	51	58	75	37	53	47	55	46	54	48	53.27	52	49	0.96	-0.059	0.835936529	0.911755609	0,00000001	0.118313558	0.046336647	0.046336647	TRUE	0.154270109	No
EHI_030590	hypothetical protein	0	3	0	3	1	4	0	2	0	2	1	5	1.19	1	3	1.808	0.854	0.210462204	0.381962434	0,00000001	1.337578684	1.152706405	1.152706405	TRUE	0.18160713	No
EHI_030600	metal cation transporter zinc 8Zn2 9-iron 8Fe2 9 permease 8ZIP9 family	559	813	459	708	666	432	530	527	494	560	476	566	803.53	517	534	1.031	0.045	0.864121033	0.92599024	0.032942575	0.092202303	0.051228289	0.051228289	TRUE	0.527779497	No
EHI_030610	HECT domain and RCC1-like domain-containing protein putative	2902	4656	3082	3030	2321	2096	2749	3018	3319	2398	1660	2745	3709.19	3029	2268	0.758	-0.399	0.162919353	0.32179687	0.045171396	0.090749867	0.064226133	0.064226133	TRUE	0.739001827	No
EHI_030710	60S ribosomal protein L12 putative	49669	68493	35428	54478	56087	30201	47059	44392	38150	43116	40121	39547	45746.26	43200	40928	0.949	-0.076	0.74803757	0.858237629	0.023952684	0.090380777	0.042413869	0.042413869	TRUE	0.137705783	No
EHI_030720	cysteine protease putative	822	899	441	629	611	257	779	583	475	498	437	337	574	612	424	0.704	-0.506	0.06992168	0.181809928	0.042010631	0.092943706	0.059448341	0.059448341	TRUE	0.138039619	No
EHI_030730	hypothetical protein	189	323	111	146	182	80	179	209	120	116	130	105	168.72	169	117	0.701	-0.512	0.073499828	0.188734795	0.03581576	0.099178181	0.058069206	0.058069206	TRUE	0.082842178	No
EHI_030740	Ras guanine nucleotide exchange factor putative	58	131	54	54	42	18	55	85	58	43	30	24	50.68	66	32	0.517	-0.953	0.009285517	0.042686848	0.070362626	0.119745337	0.092593339	0.092593339	TRUE	0.066035238	No
EHI_030750	hypothetical protein	2354	3691	2383	13200	11451	5870	2230	2392	2566	10447	8191	7687	4427.05	2396	8775	3.239	1.696	3.14E-05	0.00052781	0.206204313	0.090684737	0.146110131	0.146110131	TRUE	4.083144361	No
EHI_030760	60S ribosomal protein L24 putative	67640	98406	67708	39115	47227	29768	64085	63780	72911	30957	33783	38980	59332.84	66925	34573	0.527	-0.925	5.99E-05	0.000867835	0.022058051	0.09037332	0.040596845	0.040596845	TRUE	0.318018318	No
EHI_030770	hypothetical protein conserved	148	217	156	1297	839	590	140	141	168	1026	600	773	397.02	150	800	4.239	2.084	1.49E-05	0.000285502	0.326824893	0.094100759	0.222900971	0.222900971	TRUE	1.031621859	No
EHI_030780	hypothetical protein	232	223	141	150	138	73	220	145	152	119	99	96	158.75	172	105	0.621	-0.688	0.010217993	0.045949556	0.022936581	0.099733102	0.049090059	0.049090059	TRUE	0.329477881	No
EHI_030790	hypothetical protein conserved	1515	2359	1047	847	966	126	1435	1529	1127	670	691	165	2144.92	1364	509	0.416	-1.264	0.002725818	0.016946837	0.207961906	0.091042791	0.158454444	0.158454444	TRUE	0.14424463	No
EHI_030800	LIM zinc finger domain containing protein	5664	3778	3689	6494	6250	4401	5366	2449	3972	5140	4471	5763	4222.84	3929	5125	1.275	0.35	0.370032371	0.5538438	0.159300172	0.090701011	0.13171521	0.13171521	TRUE	0.267753244	No
EHI_030810	malate dehydrogenaseCcytoplasmic putative	5822	9131	5297	8085	7416	3999	5516	5918	5704	6399	5305	5237	6445.17	5713	5647	0.989	-0.016	0.942151377	0.973284489	0.018643119	0.090579364	0.037997184	0.037997184	TRUE	0.211620621	No
EHI_030820	ARP2F3 complex 20 kDa subunit putative	1823	2587	1622	3820	3437	2037	1727	1677	1747	3023	2459	2667	2394.1	1717	2716	1.556	0.638	0.012981341	0.054610259	0.032899348	0.0909705	0.050735167	0.050735167	TRUE	0.253247531	No
EHI_030830	Plasma membrane calcium-transporting ATPase putative	2963	3320	2662	3448	3504	2126	2807	2152	2867	2729	2507	2784	2398.65	2609	2673	1.024	0.034	0.908409411	0.953551904	0.051986014	0.09096932	0.067872649	0.067872649	TRUE	0.220452388	No
EHI_030840	casein kinase II regulatory subunit family protein	128	214	72	172	221	104	121	139	78	136	158	136	125.94	113	143	1.257	0.33	0.257398169	0.436502586	0.034131375	0.102177793	0.059973555	0.059973555	TRUE	0.362696638	No
EHI_030850	hypothetical protein	7	7	3	10	26	25	7	5	3	8	19	33	14.4	5	20	3.079	1.622	0.001676418	0.011748072	0.164126523	0.193818678	0.179441714	0.179441714	TRUE	0.090717105	No
EHI_030860	cysteine surface protein putative	2	3	4	7	6	0	2	2	4	6	4	0	2.37	3	3	1.169	0.226	0.742528172	0.855303866	0.819577676	0.719906115	0.75072225	0.75072225	TRUE	1.149567147	No
EHI_030870	MmpL efflux pump putative	633	841	466	733	516	152	600	545	502	580	369	199	514.7	549	383	0.716	-0.482	0.162921599	0.32179687	0.099247337	0.093242744	0.096946179	0.096946179	TRUE	0.207692123	No
EHI_030880	cyclin putative	223	335	187	250	306	150	211	217	201	198	219	196	209.45	210	204	0.975	-0.037	0.869166306	0.928734617	0.005428264	0.097461224	0.033823778	0.033823778	TRUE	0.155389088	No
EHI_030890	hypothetical protein	927	1292	780	785	790	383	878	837	840	621	565	502	859.58	852	563	0.668	-0.582	0.00628677	0.032071694	0.01173207	0.092081411	0.033040087	0.033040087	TRUE	0.1677186	No
EHI_030900	RapFRan GTPase-activating protein putative	157	250	135	429	438	234	149	162	145	340	313	306	195.21	152	320	1.988	0.992	0.007118406	0.034983245	0.119242474	0.097980082	0.110393354	0.110393354	TRUE	2.402770545	No
EHI_031100	hypothetical protein	287	455	277	270	456	227	272	295	298	214	326	297	314.01	288	279	0.969	-0.046	0.868900151	0.928573554	0.038214241	0.095092657	0.057843629	0.057843629	TRUE	0.104271665	No
EHI_031200	hypothetical protein	1	1	0	7	2	1	1	1	0	6	1	1	1.29	1	3	2.185	1.128	0.102011755	0.236364018	0,00000001	1.243787506	0.784169506	0.784169506	TRUE	1.476322706	No
EHI_031210	hypothetical protein	152	153	136	18	20	9	144	99	146	14	14	12	71.5	130	13	0.128	-2.963	7.87E-15	2.35E-12	0.078323779	0.111185956	0.092420813	0.092420813	TRUE	1.013951382	No
EHI_031220	DNA repair protein RAD51 putative	442	462	408	957	1008	586	419	299	439	757	721	767	558.2	386	748	1.857	0.893	0.009618167	0.043716471	0.101418817	0.093017169	0.096716533	0.096716533	TRUE	0.506645495	No
EHI_031230	hypothetical protein	80	126	49	101	144	47	76	82	53	80	103	62	68.33	70	82	1.148	0.2	0.621864638	0.768967263	0.149032484	0.112151407	0.131790673	0.131790673	TRUE	0.552803003	No
EHI_031240	serineFthreonine-protein phosphatase putative	1179	1046	1097	2211	1499	880	1117	678	1181	1750	1072	1152	1047.94	992	1325	1.304	0.383	0.3191312	0.502872328	0.139831755	0.091769871	0.12624077	0.12624077	TRUE	0.400045807	No
EHI_031250	signal peptidase putative	3860	6010	3290	3439	2602	1533	3657	3895	3543	2722	1861	2007	2981.76	3698	2197	0.603	-0.731	0.001272392	0.009483454	0.019790719	0.090847855	0.038853574	0.038853574	TRUE	0.244229724	No
EHI_031260	hypothetical protein	213	373	344	181	190	115	202	242	370	143	136	151	224.23	271	143	0.56	-0.837	0.035103373	0.112378288	0.158688261	0.096992474	0.132700794	0.132700794	TRUE	0.977823536	No
EHI_031270	DNA damage-binding protein putative	443	405	310	409	454	232	420	262	334	324	325	304	266.67	339	318	0.942	-0.087	0.787378286	0.882851333	0.072476766	0.095935021	0.081192406	0.081192406	TRUE	0.354398324	No
EHI_031280	hypothetical protein	60	79	61	41	81	18	57	51	66	32	58	24	37.25	58	38	0.693	-0.53	0.209900668	0.381443613	0.149755914	0.130341623	0.140246147	0.140246147	TRUE	0.207165944	No
EHI_031290	hypothetical protein	100	189	81	89	143	70	95	122	87	70	102	92	85.95	101	88	0.877	-0.19	0.621171431	0.768582615	0.124315726	0.107682151	0.117091736	0.117091736	TRUE	1.927236674	No
EHI_031300	hypothetical protein	26	54	20	48	86	22	25	35	22	38	62	29	25.8	27	43	1.502	0.587	0.196369656	0.365101429	0.186240652	0.148089457	0.165416771	0.165416771	TRUE	0.203799139	No
EHI_031310	myotubularin putative	155	215	132	137	161	95	147	139	142	108	115	124	119.91	143	116	0.823	-0.281	0.416865391	0.596964242	0.08477701	0.102773066	0.092049564	0.092049564	TRUE	2.035900148	No
EHI_031320	hypothetical protein	49	77	27	61	72	26	46	50	29	48	52	34	45.66	42	45	1.065	0.091	0.781775905	0.878774229	0.022004665	0.122973898	0.067271848	0.067271848	TRUE	0.255533508	No
EHI_031330	hypothetical protein	1850	2563	1668	1491	1637	859	1753	1661	1796	1180	1171	1125	1412.58	1737	1159	0.676	-0.565	0.020925811	0.07775896	0.026234084	0.091402889	0.045381353	0.045381353	TRUE	0.421801213	No
EHI_031340	hypothetical protein	63	115	74	73	101	61	60	75	80	58	72	80	114.89	72	70	0.979	-0.031	0.923412538	0.961788434	0.050154116	0.103316123	0.069871315	0.069871315	TRUE	0.074138995	No
EHI_031350	60S ribosome subunit biogenesis protein NIP7 putative	315	463	297	299	314	159	298	300	320	237	225	208	262.57	306	223	0.737	-0.44	0.062851535	0.169337106	0.013465794	0.096022225	0.03938043	0.03938043	TRUE	0.100543768	No
EHI_031360	lecithin 3Acholesterol acyltransferase domain-containing protein	4589	8011	3804	2402	1947	1062	4348	5192	4096	1901	1393	1391	3868.85	4545	1562	0.359	-1.479	4.77E-08	2.25E-06	0.040280741	0.090733292	0.057011169	0.057011169	TRUE	0.315965956	No
EHI_031370	hypothetical protein	106	163	120	310	337	224	100	106	129	245	241	293	155.53	112	260	2.158	1.11	0.005035958	0.026901914	0.147919119	0.099927044	0.130505733	0.130505733	TRUE	0.468817102	No
EHI_031380	hypothetical protein	161	342	103	216	198	106	153	222	111	171	142	139	140.47	162	151	0.931	-0.103	0.736240404	0.852360635	0.050917418	0.100954333	0.069141066	0.069141066	TRUE	0.156691846	No
EHI_031390	hypothetical protein	4628	7396	4994	3796	4974	2455	4385	4794	5378	3004	3558	3215	3487.78	4852	3259	0.677	-0.562	0.003944082	0.022469158	0.008081594	0.090775365	0.028345244	0.028345244	TRUE	0.096516309	No
EHI_031400	ribosomal protein S18 putative	20313	32631	17220	29038	31587	20772	19245	21149	18543	22982	22596	27200	19242.29	19646	24259	1.225	0.293	0.260927421	0.440907604	0.035494245	0.090425635	0.052767496	0.052767496	TRUE	0.127020505	No
EHI_031410	GTP-binding protein	5387	9045	5147	6520	6250	3565	5104	5862	5542	5160	4471	4668	4663.39	5503	4766	0.871	-0.2	0.441382238	0.618467807	0.032340495	0.090667682	0.052092147	0.052092147	TRUE	0.505889221	No
EHI_031510	pumilio family RNA-binding protein	65	91	65	75	73	36	62	59	70	59	52	47	54.64	64	53	0.848	-0.238	0.521387572	0.687544733	0.086358724	0.117614045	0.100558333	0.100558333	TRUE	1.892907651	No
EHI_031520	phosphatidylinositol N-acetylglucosaminyltransferase subunit C putative	145	208	104	181	253	101	137	135	112	143	181	132	129.12	128	152	1.179	0.237	0.450573597	0.625947952	0.054184705	0.101886312	0.073020116	0.073020116	TRUE	0.182749055	No
EHI_031630	hypothetical protein conserved	629	779	514	415	559	308	596	505	553	328	400	403	466.78	551	377	0.692	-0.532	0.022690002	0.082747538	0.017068288	0.093539915	0.039670135	0.039670135	TRUE	0.303044058	No
EHI_031630.2	NA	11	23	17	16	7	14	10	15	18	13	5	18	14.12	14	12	0.83	-0.268	0.596228093	0.748074705	0.188575912	0.195876879	0.192489224	0.192489224	TRUE	0.227641699	No
EHI_031640	hypothetical protein	100	92	79	245	260	137	95	60	85	194	186	179	263.25	80	186	2.247	1.168	7.55E-05	0.001057744	0.042406467	0.096007524	0.061408779	0.061408779	TRUE	0.290109851	No
EHI_031740	RAS-related protein racG putative	4	4	1	0	0	0	4	3	1	0	0	0	1.84	3	0	0.391	-1.354	0.048062763	0.140248433	1.010466455	0.90063466	0.935791553	0.935791553	TRUE	1.895610502	No
EHI_031950	hypothetical protein	1	2	4	1	0	0	1	1	4	1	0	0	1.64	2	0	0.519	-0.946	0.163577083	0.322379666	1.566946308	0.997846066	1.184841757	1.184841757	TRUE	5.208365138	No
EHI_031960	hypothetical protein conserved domain containing	229	389	245	197	190	104	217	252	264	156	136	136	209.38	244	143	0.598	-0.741	0.008277725	0.039265506	0.035944904	0.097463473	0.056972565	0.056972565	TRUE	0.214385567	No
EHI_032060	hypothetical protein	1	1	2	1	7	8	1	1	2	1	5	10	4.32	1	5	2.286	1.193	0.074629398	0.190661641	0.629582687	0.435017602	0.517783251	0.517783251	TRUE	0.142565092	No
EHI_032470	hypothetical protein	124	174	156	64	42	40	117	113	168	51	30	52	243.3	133	44	0.39	-1.357	0.003425449	0.020144544	0.267923497	0.096471647	0.192251996	0.192251996	TRUE	0.963038023	No
EHI_032670	hypothetical protein	47	59	28	194	195	115	45	38	30	154	139	151	69.47	38	148	3.691	1.884	5.46E-11	5.78E-09	0,00000001	0.111794658	0.050636338	0.050636338	TRUE	0.368658447	No
EHI_032780	hypothetical protein	102	234	87	295	461	253	97	152	94	233	330	331	202.1	114	298	2.461	1.299	6.44E-05	0.000918969	0.070440402	0.097719976	0.080626295	0.080626295	TRUE	0.268837076	No
EHI_032790	hypothetical protein	6	3	4	7	4	3	6	2	4	6	3	4	4.6	4	4	1.038	0.054	0.932453699	0.967198299	0.376081349	0.413889152	0.398169531	0.398169531	TRUE	0.591097788	No
EHI_032900	hypothetical protein	7	23	10	6	18	4	7	15	11	5	13	5	13.67	11	8	0.764	-0.389	0.447619789	0.623891407	0.153311556	0.199336583	0.178500847	0.178500847	TRUE	0.167677097	No
EHI_033010	hypothetical protein	2	1	2	153	69	41	2	1	2	121	49	54	26.66	2	75	18.162	4.183	2.39E-13	5.20E-11	0,00000001	0.14622441	0.251393685	0.251393685	TRUE	0.238577308	No
EHI_033120	hypothetical protein	1	0	1	5	4	3	1	0	1	4	3	4	1.25	1	4	2.615	1.387	0.044102218	0.131421059	0,00000001	1.28113189	0.784798854	0.784798854	TRUE	0.386902354	No
EHI_033130	cleavage and polyadenylation specificity factor 100 kDa subunit putative	153	213	154	216	221	142	145	138	166	171	158	186	134.04	150	172	1.135	0.182	0.629840828	0.774662813	0.126943958	0.101462943	0.116485126	0.116485126	TRUE	2.92260166	No
EHI_033240	Riboflavin kinase F FAD synthetase putative	41	75	31	511	352	144	39	49	33	404	252	189	121.19	40	282	6.112	2.612	7.30E-14	1.68E-11	0.080156416	0.102641221	0.089190219	0.089190219	TRUE	0.098614196	No
EHI_033250	polyadenylate-binding protein putative	29292	45770	21200	18387	18933	10660	27753	29665	22829	14552	13544	13959	17249.16	26749	14018	0.542	-0.883	0.004595681	0.025065934	0.068638942	0.090434581	0.078012348	0.078012348	TRUE	0.126775848	No
EHI_033350	RNA-binding protein putative	27	43	24	21	23	8	26	28	26	17	16	10	26.3	27	14	0.598	-0.743	0.085234672	0.208724737	0.103652387	0.147005398	0.123536168	0.123536168	TRUE	2.204088668	No
EHI_033450	hypothetical protein	0	0	0	0	0	0	0	0	0	0	0	0	0.15	0	0	1	0	1	NA	0,00000001	9.938249043	12	12	TRUE	2.582018101	No
EHI_033550	hypothetical protein conserved	4	4	6	4	2	3	4	3	6	3	1	4	3.89	4	3	0.752	-0.411	0.519958718	0.686608096	0.154155698	0.47318392	0.355896534	0.355896534	TRUE	0.096596004	No
EHI_033560	leucine rich repeat protein 1	1	1	0	3	0	2	1	1	0	2	0	3	1.17	1	2	1.466	0.551	0.411953711	0.59351139	1.322979584	1.360582656	1.350635769	1.350635769	TRUE	0.243244761	No
EHI_033670	S1 RNA binding domain-containing protein	47	64	83	154	197	96	45	41	89	122	141	126	85.68	58	130	2.019	1.013	0.026677459	0.092111655	0.250028502	0.107735818	0.185569758	0.185569758	TRUE	0.13749545	No
EHI_033680	valyl-tRNA synthetase putative	522	705	1695	2782	3045	1601	495	457	1825	2202	2178	2096	1554.18	926	2159	1.83	0.872	0.163078414	0.32179687	0.55139841	0.0913068	0.335297036	0.55139841	TRUE	0.199834888	No
EHI_033690	hypothetical protein conserved	15	18	24	20	39	8	14	12	26	16	28	10	30.86	17	18	1.077	0.107	0.811889151	0.897536061	0.141393279	0.138629701	0.140152069	0.140152069	TRUE	0.073647737	No
EHI_033700	RecFFRecNFSM domain containing protein	179	261	186	316	210	145	170	169	200	250	150	190	218.82	180	197	1.086	0.12	0.76033786	0.865805816	0.150123263	0.097156704	0.128591197	0.128591197	TRUE	1.074586732	No
EHI_033710	cysteine proteinase 2	95350	123745	78636	153670	124124	78254	90339	80203	84678	121621	88791	102470	142552.44	85073	104294	1.217	0.284	0.26190671	0.442098086	0.031950716	0.090358661	0.049399296	0.049399296	TRUE	0.092622145	No
EHI_033720	DEADFDEAH box helicase putative	3	9	16	33	40	28	3	6	17	26	29	37	21.28	9	31	2.924	1.548	0.001890465	0.012910687	0.222557541	0.160368478	0.188845258	0.188845258	TRUE	1.674528428	No
EHI_033730	hypothetical protein	6	6	1	8	10	5	6	4	1	6	7	7	5.65	4	7	1.608	0.685	0.224425189	0.397698024	0,00000001	0.354056075	0.191186022	0.191186022	TRUE	0.257631728	No
EHI_033740	F-actin capping protein alpha subunit putative	2065	3139	1520	2287	2578	1489	1956	2034	1637	1810	1844	1950	2126.94	1876	1868	0.996	-0.006	0.979193314	0.991338196	0.025650337	0.091048664	0.044053572	0.044053572	TRUE	0.494171842	No
EHI_033750	hypothetical protein conserved	185	255	215	298	356	241	175	165	232	236	255	316	211.33	191	269	1.372	0.456	0.220703707	0.393345442	0.124749379	0.097398008	0.113695271	0.113695271	TRUE	1.649968643	No
EHI_033850	serineFthreonine- protein kinase 6 putative	195	227	163	108	108	72	185	147	176	85	77	94	133.77	169	85	0.517	-0.951	0.000137459	0.001657953	0.010217758	0.101485573	0.040051386	0.040051386	TRUE	0.18533493	No
EHI_033860	endonuclease V putative	4	2	6	10	2	2	4	1	6	8	1	3	5.18	4	4	1.069	0.096	0.876696398	0.934298916	0.256897385	0.378209172	0.325136572	0.325136572	TRUE	0.318395854	No
EHI_033870	hypothetical protein	1	0	0	1	0	0	1	0	0	1	0	0	0.31	0	0	0.986	-0.02	0.967725707	NA	0,00000001	4.869385487	4.944408241	4.944408241	TRUE	3.250331821	No
EHI_033880	hypothetical protein	0	3	0	1	0	0	0	2	0	1	0	0	1.29	1	0	0.793	-0.335	0.621754907	0.768949766	0,00000001	1.241582884	0.963165698	0.963165698	TRUE	0.072058939	No
EHI_033890	hypothetical protein	10	13	12	24	17	8	9	8	13	19	12	10	14.13	10	14	1.332	0.414	0.356131151	0.540172532	0,00000001	0.195787286	0.113402436	0.113402436	TRUE	0.248350623	No
EHI_033900	hypothetical protein conserved	18	33	8	34	30	30	17	21	9	27	21	39	40.45	16	29	1.689	0.757	0.054686288	0.153463421	0.053179022	0.127175724	0.092996827	0.092996827	TRUE	0.458119752	No
EHI_033910	hypothetical protein conserved	40	55	28	58	53	33	38	36	30	46	38	43	62.31	35	42	1.206	0.27	0.355208156	0.53931222	0,00000001	0.114258043	0.044567841	0.044567841	TRUE	0.075929471	No
EHI_034010	hypothetical protein conserved	65	122	88	600	381	225	62	79	95	475	273	295	215.07	79	348	3.342	1.741	NA	NA	0.504422419	0.097275356	0.312402436	0.312402436	TRUE	10.75530915	Yes
EHI_034210	protein kinase domain containing protein	4	15	9	13	23	11	4	10	10	10	16	14	10.86	8	13	1.583	0.662	0.22155149	0.394506803	0.239386503	0.227535033	0.233371507	0.233371507	TRUE	0.495635047	No
EHI_034410	hypothetical protein	0	0	0	0	0	1	0	0	0	0	0	1	0.11	0	0	1.225	0.292	0.382371613	NA	0,00000001	13.74323854	12	12	TRUE	1.785132591	No
EHI_034510	hypothetical protein	1	2	1	1	2	3	1	1	1	1	1	4	1.06	1	2	1.312	0.392	0.568445204	0.726701925	0,00000001	1.495971381	0.964599965	0.964599965	TRUE	0.468060864	No
EHI_034520	hypothetical protein	0	0	1	0	0	2	0	0	1	0	0	3	0.31	0	1	1.193	0.255	0.581397098	NA	12	4.927759414	6.31854378	6.31854378	TRUE	2.087305742	No
EHI_034530	hypothetical protein	0	1	0	0	1	1	0	1	0	0	1	1	0.41	0	1	1.242	0.313	0.586139794	NA	0,00000001	3.76709987	2.493400312	2.493400312	TRUE	0.205125305	No
EHI_034540	hypothetical protein	0	0	0	0	0	0	0	0	0	0	0	0	0	0	0	NA	NA	NA	NA	NA	NA	NA	NA	NA	NA	NA
EHI_034550	hypothetical protein	0	0	0	1	0	1	0	0	0	1	0	1	0.18	0	1	1.41	0.496	0.206960302	NA	0,00000001	8.599986645	8.555563954	8.555563954	TRUE	0.306679512	No
EHI_034560	deoxyuridine 57-triphosphate nucleotidohydrolase domain containing protein	1	0	1	0	2	6	1	0	1	0	1	8	3.48	1	3	1.967	0.976	0.15367247	0.309460581	0,00000001	0.518856046	0.564088921	0.564088921	TRUE	0.972583851	No
EHI_034570	hypothetical protein	2	4	1	3	7	4	2	3	1	2	5	5	2.06	2	4	1.681	0.749	0.267385029	0.447578412	0,00000001	0.814237828	0.51777027	0.51777027	TRUE	0.295092072	No
EHI_034580	hypothetical protein	0	0	0	0	2	3	0	0	0	0	1	4	0.71	0	2	2.164	1.114	0.075874906	NA	0,00000001	2.180005959	1.800608751	1.800608751	TRUE	0.224990699	No
EHI_034590	hypothetical protein	2	1	1	2	5	5	2	1	1	2	4	7	2.92	1	4	2.002	1.001	0.133209794	0.28243033	0,00000001	0.600190763	0.407967353	0.407967353	TRUE	0.135875059	No
EHI_034600	hypothetical protein	2	4	2	3	3	0	2	3	2	2	2	0	3.02	2	1	0.837	-0.257	0.705995905	0.830735272	0,00000001	0.58342275	0.512758913	0.512758913	TRUE	0.151495186	No
EHI_034610	leucine rich repeat protein BspA family	14	10	8	12	4	3	13	6	9	9	3	4	9.21	9	5	0.654	-0.614	0.258411518	0.437762086	0.12336676	0.252122166	0.199369815	0.199369815	TRUE	0.123475195	No
EHI_034710	heat shock protein putative	19	30	34	333	528	826	18	19	37	264	378	1082	209.34	25	575	9.327	3.221	2.26E-07	8.61E-06	0.530042395	0.097465009	0.328219888	0.530042395	TRUE	0.955021218	No
EHI_034810	hypothetical protein	2	4	1	6	8	4	2	3	1	5	6	5	3.7	2	5	1.907	0.932	0.153262824	0.309022411	0.318341427	0.493381768	0.424750768	0.424750768	TRUE	1.746037519	No
EHI_034820	hypothetical protein	1	0	1	8	3	5	1	0	1	6	2	7	2.92	1	5	2.99	1.58	0.019642246	0.073971244	0,00000001	0.600054653	0.507711356	0.507711356	TRUE	0.624927682	No
EHI_034830	hypothetical protein	3	13	16	23	23	17	3	8	17	18	16	22	13.12	9	19	1.817	0.862	0.081264413	0.20254566	0.132710939	0.203886647	0.173336791	0.173336791	TRUE	0.231489658	No
EHI_034840	hypothetical protein	0	0	0	0	0	1	0	0	0	0	0	1	0.49	0	0	1.258	0.331	0.547205892	NA	0,00000001	3.161775321	2.93233558	2.93233558	TRUE	0.30090284	No
EHI_034960	heat shock protein70 hsp70A2 putative	158	282	125	427	600	332	150	183	135	338	429	435	238.37	156	401	2.371	1.246	0.001334309	0.009812173	0.146855087	0.096598282	0.126144675	0.126144675	TRUE	2.43771289	No
EHI_035060	fumarate hydratase class I anaerobic putative	197	318	163	211	225	114	187	206	176	167	161	149	155.06	190	159	0.845	-0.242	0.359874075	0.544412736	0.020841165	0.099956438	0.049343279	0.049343279	TRUE	0.267281279	No
EHI_035070	hypothetical protein conserved	9	17	5	15	30	17	9	11	5	12	21	22	13.48	8	18	1.943	0.958	0.043492678	0.130335714	0.075823651	0.200887804	0.143823415	0.143823415	TRUE	0.323835413	No
EHI_035080	WD domain containing protein	4323	5981	3499	2379	3691	1832	4096	3876	3768	1883	2640	2399	3402.81	3913	2307	0.598	-0.742	0.000807837	0.006658864	0.016134856	0.090786031	0.036986221	0.036986221	TRUE	0.182466375	No
EHI_035090	60S ribosomal protein L7a putative	9058	11819	8123	7967	7908	4119	8582	7660	8747	6305	5657	5394	7825.87	8330	5785	0.719	-0.477	0.235626071	0.411552701	0.176300397	0.090538582	0.141328696	0.141328696	TRUE	2.605721485	No
EHI_035100	hypothetical protein	127	215	131	203	174	96	120	139	141	161	124	126	294.92	133	137	1.026	0.037	0.883865785	0.937221595	0.018241654	0.095399848	0.041952954	0.041952954	TRUE	0.152670564	No
EHI_035110	hypothetical protein	148	159	97	64	97	44	140	103	104	51	69	58	92.49	116	59	0.534	-0.905	0.006509077	0.032934293	0.059639799	0.106455368	0.079093501	0.079093501	TRUE	0.351288334	No
EHI_035120	hypothetical protein	5	7	3	2	0	1	5	5	3	2	0	1	2.87	4	1	0.405	-1.305	0.04782131	0.139695875	0,00000001	0.609997687	0.345523671	0.345523671	TRUE	0.503865341	No
EHI_035130	hypothetical protein	75	82	46	98	108	49	71	53	50	78	77	64	65.76	58	73	1.253	0.325	0.268809913	0.449506496	0.014731455	0.113002607	0.054656995	0.054656995	TRUE	0.142070325	No
EHI_035140	Rab GTPase activating protein putative	573	742	536	481	607	441	543	481	577	381	434	577	546.55	534	464	0.874	-0.195	0.472816872	0.644604599	0.037999693	0.09307407	0.055820534	0.055820534	TRUE	0.171997109	No
EHI_035150	TB domain containing protein	198	407	199	266	291	150	188	264	214	211	208	196	213.05	222	205	0.927	-0.109	0.713486698	0.836345394	0.04935926	0.097340932	0.066572365	0.066572365	TRUE	0.554531	No
EHI_035160	hypothetical protein	78	105	86	226	254	162	74	68	93	179	182	212	119.8	78	191	2.153	1.106	0.022547478	0.082408786	0.3229211	0.102784085	0.22313333	0.22313333	TRUE	6.196176392	No
EHI_035170	U3 small nucleolar ribonucleoprotein subunit putative	131	185	79	172	203	130	124	120	85	136	145	170	130.24	110	150	1.346	0.429	0.133866429	0.283483923	0.031305275	0.101787337	0.057603382	0.057603382	TRUE	0.188221325	No
EHI_035180	ubiquitin carboxyl-terminal hydrolase domain containing protein	380	534	387	374	375	163	360	346	417	296	268	213	282.77	374	259	0.703	-0.509	0.035927712	0.114209861	0.016258565	0.095616854	0.042208314	0.042208314	TRUE	0.183408625	No
EHI_035190	hypothetical protein	95	168	110	268	227	145	90	109	118	212	162	190	150.08	106	188	1.725	0.786	0.011044706	0.04842216	0.053539592	0.100275162	0.070301007	0.070301007	TRUE	0.163830893	No
EHI_035200	hypothetical protein conserved	639	823	745	858	1285	513	605	533	802	679	919	672	684.82	647	757	1.163	0.218	0.435907433	0.61355315	0.044249009	0.092523709	0.060229863	0.060229863	TRUE	0.458370735	No
EHI_035210	serFthr protein phosphatase family protein	130	194	85	122	137	77	123	126	92	97	98	101	106.04	114	99	0.871	-0.199	0.497542027	0.66678754	0.033073526	0.104398361	0.05995413	0.05995413	TRUE	0.507791161	No
EHI_035220	hypothetical protein	77	88	36	214	171	82	73	57	39	169	122	107	122.92	56	133	2.223	1.152	0.00109301	0.008422664	0.086378909	0.102468832	0.092718055	0.092718055	TRUE	0.039652984	No
EHI_035230	hypothetical protein	3	10	3	4	8	2	3	6	3	3	6	3	4.33	4	4	0.938	-0.093	0.879289846	0.935123981	0,00000001	0.434185051	0.288521085	0.288521085	TRUE	0.096155917	No
EHI_035240	hypothetical protein	7	20	8	6	15	2	7	13	9	5	11	3	6.91	10	6	0.714	-0.486	0.376928687	0.560930686	0.083196334	0.305875275	0.217582103	0.217582103	TRUE	0.667605977	No
EHI_035250	casein kinase II regulatory subunit family protein	52	100	37	70	94	40	49	65	40	55	67	52	50.87	51	58	1.124	0.168	0.637547355	0.780204078	0.067124871	0.119636788	0.089770374	0.089770374	TRUE	0.678804594	No
EHI_035260	endoglucanase putative	18	41	26	32	54	5	17	27	28	25	39	7	29.71	24	24	1.01	0.014	0.975180028	0.990107585	0.177155164	0.140497907	0.157525427	0.157525427	TRUE	0.203373855	No
EHI_035270	hypothetical protein	370	577	290	398	492	169	351	374	312	315	352	221	332.49	346	296	0.863	-0.212	0.380361868	0.564894635	0.018001478	0.094829064	0.042133342	0.042133342	TRUE	0.264658005	No
EHI_035370	hypothetical protein	124	152	177	89	65	29	117	99	191	70	46	38	99.77	136	51	0.411	-1.282	0.000237824	0.002564741	0.078734842	0.105280243	0.089076534	0.089076534	TRUE	0.510395142	No
EHI_035380	hypothetical protein	41	55	29	41	52	32	39	36	31	32	37	42	36.54	35	37	1.045	0.063	0.862520976	0.925746169	0.045872995	0.131120817	0.08600881	0.08600881	TRUE	0.136962496	No
EHI_035390	phosphatidylinositol-glycan biosynthesis class O protein putative	141	305	241	138	72	41	134	198	260	109	52	54	124.68	197	72	0.389	-1.363	4.78E-05	0.000723716	0.071605604	0.102297052	0.083601044	0.083601044	TRUE	0.086331011	No
EHI_035400	hypothetical protein	10	18	5	19	20	10	9	12	5	15	14	13	15.02	9	14	1.483	0.568	0.185110273	0.350951808	0,00000001	0.18954005	0.089323924	0.089323924	TRUE	0.191239457	No
EHI_035410	hypothetical protein	48	85	61	74	81	43	45	55	66	59	58	56	58.76	55	58	1.04	0.057	0.851650102	0.920409063	0.017790212	0.115703828	0.058178359	0.058178359	TRUE	0.319100722	No
EHI_035420	PP-loop family protein	1290	1421	1475	656	608	478	1222	921	1588	519	435	626	1039.4	1244	527	0.44	-1.185	3.32E-05	0.000551338	0.04969234	0.091781557	0.063105516	0.063105516	TRUE	0.1142376	No
EHI_035430	hypothetical protein	307	407	255	408	423	222	291	264	275	323	303	291	235.29	277	306	1.095	0.13	0.751368308	0.859247951	0.184534104	0.096679985	0.146927456	0.146927456	TRUE	0.227084592	No
EHI_035440	60S ribosomal protein L4 putative	49909	75382	47818	36149	37932	19207	47286	48857	51492	28610	27134	25151	46439.02	49212	26965	0.566	-0.821	0.008040282	0.038410966	0.06824438	0.090380291	0.077181152	0.077181152	TRUE	0.298144433	No
EHI_035450	hypothetical protein	29	60	33	15	36	10	27	39	36	12	26	13	31.28	34	17	0.549	-0.864	0.054032509	0.15244042	0.161166747	0.137980619	0.149045698	0.149045698	TRUE	2.255786386	No
EHI_035460	40S ribosomal protein S13 putative	14446	23814	10385	27465	34168	18650	13687	15435	11183	21737	24442	24421	17416.97	13435	23533	1.715	0.778	0.003278796	0.0194098	0.036611494	0.090433749	0.054469067	0.054469067	TRUE	0.411358221	No
EHI_035470	hypothetical protein	117	233	121	84	79	54	111	151	130	66	57	71	93.09	131	65	0.513	-0.962	0.003472833	0.020363659	0.05858357	0.106353123	0.078034715	0.078034715	TRUE	0.262187355	No
EHI_035480	hypothetical protein conserved	100	160	139	143	107	94	95	104	150	113	77	123	104.94	116	104	0.901	-0.15	0.611498607	0.760019652	0.035064055	0.104544788	0.061115096	0.061115096	TRUE	0.32926651	No
EHI_035490	hypothetical protein	380	476	354	299	311	195	360	309	381	237	222	255	280.66	350	238	0.693	-0.529	0.073348893	0.188648288	0.0480396	0.095656399	0.066119837	0.066119837	TRUE	0.323460821	No
EHI_035500	protein kinase putative	903	1255	520	732	729	387	856	813	560	579	521	507	709.63	743	536	0.732	-0.45	0.119855552	0.262878386	0.049140558	0.092447637	0.064776279	0.064776279	TRUE	0.301271997	No
EHI_035510	hypothetical protein	1677	2198	1254	1586	1805	946	1589	1425	1350	1255	1291	1239	1582.79	1455	1262	0.87	-0.2	0.34460533	0.528670839	0.012577614	0.091289475	0.033266275	0.033266275	TRUE	0.209330057	No
EHI_035520	hypothetical protein	21	25	16	44	44	14	20	16	17	35	31	18	24.82	18	28	1.514	0.598	0.192734349	0.360844272	0.166381921	0.150384956	0.158528539	0.158528539	TRUE	0.284219379	No
EHI_035530	hypothetical protein	2581	3892	2898	3285	2035	1982	2445	2523	3121	2600	1456	2595	2237.35	2696	2217	0.843	-0.246	0.597073195	0.748551326	0.2959244	0.091014098	0.206010692	0.206010692	TRUE	2.364831472	No
EHI_035540	ubiquitin-activating enzyme putative	1370	863	800	269	309	194	1298	559	861	213	221	254	505.3	906	229	0.272	-1.877	1.72E-09	1.24E-07	0.063699285	0.093296628	0.075695465	0.075695465	TRUE	0.060798623	No
EHI_035550	regulator of nonsense transcripts putative	254	344	184	593	525	395	241	223	198	469	376	517	328.49	221	454	1.91	0.934	0.026739507	0.092246712	0.200652441	0.094883608	0.156391811	0.156391811	TRUE	6.219995471	No
EHI_035560	hypothetical protein	13	25	26	27	38	20	12	16	28	21	27	26	18.65	19	25	1.296	0.374	0.382582693	0.567246179	0.070017981	0.170235748	0.122977773	0.122977773	TRUE	0.188882028	No
EHI_035570	protein kinase putative	33	38	14	43	56	39	31	25	15	34	40	51	29.94	24	42	1.651	0.723	0.081012405	0.202279576	0.107412013	0.140110955	0.123042358	0.123042358	TRUE	0.908265297	No
EHI_035580	Der1 family protein putative	278	387	296	186	210	141	263	251	319	147	150	185	242.52	278	161	0.591	-0.759	0.005335547	0.028165668	0.030334749	0.096491395	0.053639358	0.053639358	TRUE	0.307729009	No
EHI_035590	WD domain containing protein	228	141	136	138	99	67	216	91	146	109	71	88	166.34	151	89	0.613	-0.705	0.042237389	0.127600374	0.087320482	0.099304651	0.091936195	0.091936195	TRUE	0.100568293	No
EHI_035600	ribosomal protein L18a putative	19266	22435	15392	16678	17959	11709	18253	14541	16575	13200	12847	15332	17415.92	16456	13793	0.846	-0.242	0.427561648	0.606013647	0.057264006	0.090433754	0.074182234	0.074182234	TRUE	0.668795907	No
EHI_035610	hypothetical protein	49	80	79	40	62	32	46	52	85	32	44	42	55.89	61	39	0.673	-0.571	0.16420242	0.322984955	0.144317751	0.117005669	0.130244022	0.130244022	TRUE	0.395887907	No
EHI_035620	hypothetical protein	0	0	0	3	0	0	0	0	0	2	0	0	0.2	0	1	1.373	0.458	0.220504444	NA	12	7.62003064	11.32811277	11.32811277	TRUE	4.890066611	No
EHI_035630	hypothetical protein	621	930	526	1712	1659	1168	588	603	566	1355	1187	1529	866.62	586	1357	2.214	1.147	0.000230129	0.002500802	0.068492106	0.092067324	0.076900191	0.076900191	TRUE	0.580474512	No
EHI_035640	hypothetical protein	8	13	5	17	13	5	8	8	5	13	9	7	10.02	7	10	1.314	0.394	0.414450229	0.595295857	0,00000001	0.23898692	0.125169547	0.125169547	TRUE	0.191092579	No
EHI_035650	ribose-phosphate pyrophosphokinase putative	1323	2023	1039	1221	1443	923	1253	1311	1119	966	1032	1209	1429.72	1228	1069	0.874	-0.195	0.412301699	0.593800066	0.021339428	0.091390244	0.042386841	0.042386841	TRUE	0.11934899	No
EHI_035660	queuine tRNA-ribosyltransferase putative	967	1367	840	641	1135	587	916	886	905	507	812	769	805.29	902	696	0.779	-0.36	0.180396336	0.344761945	0.035787308	0.092198254	0.055297755	0.055297755	TRUE	0.145860451	No
EHI_035670	hypothetical protein	1252	1974	911	1840	1810	1139	1186	1279	981	1456	1295	1491	1380.5	1149	1414	1.22	0.287	0.301462468	0.484181584	0.046223377	0.091427398	0.059678794	0.059678794	TRUE	0.21901792	No
EHI_035680	hydrolase carbon-nitrogen family	152	260	125	260	286	153	144	169	135	206	205	200	165.83	149	204	1.339	0.421	0.200363226	0.370272481	0.072819255	0.099332341	0.083068595	0.083068595	TRUE	0.968567034	No
EHI_035690	galactose-inhibitable lectin 35 kda subunit precursor	14850	24662	13222	15133	18409	10807	14070	15984	14238	11977	13169	14151	12893.63	14764	13099	0.89	-0.168	0.448661299	0.624674864	0.018551358	0.090463757	0.03737735	0.03737735	TRUE	0.279567856	No
EHI_035700	beta-amylase putative	81	126	75	58	49	40	77	82	81	46	35	52	100.11	80	44	0.578	-0.79	0.024309859	0.086328138	0.075226735	0.105229733	0.08680165	0.08680165	TRUE	0.038262515	No
EHI_035710	RhoGAP domain containing protein	246	292	164	191	210	110	233	189	177	151	150	144	155.05	200	148	0.762	-0.392	0.306393406	0.489670889	0.134422382	0.099956952	0.120565821	0.120565821	TRUE	3.699484616	No
EHI_035720	hypothetical protein	144	244	151	214	179	112	136	158	163	169	128	147	129.91	152	148	0.974	-0.039	0.919826313	0.959419511	0.135611393	0.101816737	0.121093602	0.121093602	TRUE	1.598573956	No
EHI_035730	hypothetical protein	901	1482	797	923	998	633	854	961	858	730	714	829	648.64	891	758	0.858	-0.221	0.490634866	0.660722715	0.076005346	0.092645067	0.082075278	0.082075278	TRUE	0.601184097	No
EHI_035740	hypothetical protein	0	0	0	0	0	0	0	0	0	0	0	0	0.16	0	0	1	0	1	NA	0,00000001	9.59980754	9.359188423	9.359188423	TRUE	0.713127899	No
EHI_035750	lecithin 3Acholesterol acyltransferase domain-containing protein	399	570	236	179	197	91	378	369	254	142	141	119	269.09	334	134	0.431	-1.213	0.001005491	0.007882376	0.119973808	0.095884809	0.110491132	0.110491132	TRUE	2.328163017	No
EHI_035760	hypothetical protein	1	0	0	5	6	1	1	0	0	4	4	1	2.23	0	3	2.711	1.439	0.03635407	0.114918859	0,00000001	0.758722449	0.608691452	0.608691452	TRUE	0.367926897	No
EHI_035770	protein with RhoGEF and ArfGAP domains	215	310	271	295	298	165	204	201	292	233	213	216	215.62	232	221	0.956	-0.065	0.854281106	0.922035038	0.10295431	0.097257553	0.100743461	0.100743461	TRUE	0.42911829	No
EHI_035780	hypothetical protein	0	2	0	0	2	1	0	1	0	0	1	1	1.62	0	1	1.211	0.276	0.688911819	0.818506843	0,00000001	1.010389466	0.692361779	0.692361779	TRUE	0.240800505	No
EHI_035790	hypothetical protein	607	854	708	479	728	784	575	554	762	379	521	1027	874.15	630	642	1.016	0.023	0.948875768	0.976426906	0.122708268	0.092052529	0.108675875	0.108675875	TRUE	0.340016201	No
EHI_035800	Ras GTPase activating protein putative	1053	1392	928	2542	3162	1836	998	902	999	2012	2262	2404	1174.82	966	2226	2.144	1.1	0.005021571	0.026842882	0.160639722	0.091616341	0.132691104	0.132691104	TRUE	2.47503934	No
EHI_035810	hypothetical protein	260	393	267	200	249	133	246	255	288	158	178	174	208.11	263	170	0.661	-0.597	0.042237366	0.127600374	0.047017968	0.097507041	0.064239536	0.064239536	TRUE	0.105965299	No
EHI_035820	hypothetical protein conserved	477	608	426	295	403	229	452	394	459	233	288	300	332.71	435	274	0.641	-0.642	0.016225004	0.06411108	0.032183568	0.094826021	0.052925622	0.052925622	TRUE	0.213590297	No
EHI_035920	regulator of nonsense transcripts putative	99	116	94	338	269	148	94	75	101	268	192	194	158.73	90	218	2.315	1.211	0.000114055	0.001461099	0.057093763	0.099734232	0.072377698	0.072377698	TRUE	1.165953504	No
EHI_035930	leucine rich repeat and phosphatase domain containing protein	739	800	792	447	594	363	700	519	853	354	425	475	566.41	691	418	0.618	-0.693	0.013094378	0.055010065	0.042458809	0.092978513	0.059638589	0.059638589	TRUE	0.083066964	No
EHI_035940	Rho GTPase activating protein putative	77	153	125	467	366	148	73	99	135	370	262	194	185.55	102	275	2.33	1.221	0.012528479	0.053104117	0.338636099	0.098377598	0.230498616	0.230498616	TRUE	1.159519724	No
EHI_035950	protein kinase domain containing protein	36	41	72	229	162	76	34	27	78	181	116	100	97.08	46	132	2.489	1.316	0.00587901	0.030260164	0.292999042	0.105694565	0.209001048	0.209001048	TRUE	1.991639798	No
EHI_035960	hypothetical protein	278	524	357	270	290	193	263	340	384	214	207	253	227.3	329	225	0.717	-0.479	0.311023231	0.494795708	0.309094588	0.096902609	0.212256958	0.212256958	TRUE	2.736616778	No
EHI_035970	PQ loop repeat protein	334	602	176	590	565	192	316	390	190	467	404	251	459.3	299	374	1.232	0.301	0.400746594	0.58390236	0.111836745	0.093591876	0.104740312	0.104740312	TRUE	0.085061878	No
EHI_035980	hypothetical protein	539	774	604	1265	1589	932	511	502	650	1001	1137	1220	584.47	554	1119	1.853	0.89	0.055016116	0.154217649	0.291096476	0.092897225	0.202960917	0.202960917	TRUE	5.404287978	No
EHI_035990	hypothetical protein	209	300	122	358	560	337	198	194	131	283	401	441	278.79	174	375	2.066	1.047	0.00034961	0.003468077	0.047551455	0.095692053	0.064277246	0.064277246	TRUE	0.182336356	No
EHI_036390	hypothetical protein	0	0	0	0	0	0	0	0	0	0	0	0	0.07	0	0	1	0	1	NA	0,00000001	20.56573597	12	12	TRUE	1.450070381	No
EHI_036490	surface antigen ariel1 putative	3	1	1	4	1	0	3	1	1	3	1	0	12.71	2	1	0.975	-0.037	0.955938094	0.979185379	0.910913305	0.20759299	0.474983244	0.474983244	TRUE	5.125012583	No
EHI_036500	hypothetical protein	15	25	17	22	12	22	14	16	18	17	9	29	26.36	16	18	1.077	0.107	0.804087927	0.893122653	0.087300239	0.146856133	0.116191394	0.116191394	TRUE	0.109355579	No
EHI_036510	hypothetical protein	597	281	668	233	314	187	566	182	719	184	225	245	282.96	489	218	0.475	-1.074	0.004321011	0.024023867	0.131845566	0.095613383	0.117546086	0.117546086	TRUE	0.115773002	No
EHI_036520	importin beta putative	518	586	486	374	516	319	491	380	523	296	369	418	360.55	465	361	0.786	-0.348	0.230977953	0.405724373	0.0487073	0.094480335	0.064651348	0.064651348	TRUE	0.112637871	No
EHI_036530	40S ribosomal protein S27a putative	89745	93616	66849	38089	40158	30240	85029	60675	71986	30145	28727	39598	57745.88	72563	32823	0.476	-1.07	0.001677945	0.011748532	0.077027515	0.09037401	0.095506135	0.095506135	TRUE	0.756504427	No
EHI_036540	hypothetical protein	10	15	10	36	16	11	9	10	11	28	11	14	18.1	10	18	1.685	0.753	0.100341829	0.233849947	0.092257698	0.172639735	0.132048233	0.132048233	TRUE	0.188467212	No
EHI_036550	HAD hydrolase family IA variant 3	22	31	23	10	21	12	21	20	25	8	15	16	12.54	22	13	0.615	-0.701	0.110819366	0.248966441	0,00000001	0.209189662	0.119586328	0.119586328	TRUE	0.274188391	No
EHI_036560	hypothetical protein	52	102	64	158	155	112	49	66	69	125	111	147	82.24	61	128	1.926	0.945	0.025046164	0.088220836	0.188296099	0.108462851	0.148726712	0.148726712	TRUE	0.214067909	No
EHI_036570	hypothetical protein	144	209	114	98	106	46	136	135	123	78	76	60	77.72	131	71	0.559	-0.839	0.004771051	0.025760473	0.008910605	0.109518174	0.060380301	0.060380301	TRUE	0.599516024	No
EHI_036580	BRAC1 domain containing protein	1793	1746	1315	3753	5593	3538	1699	1132	1416	2970	4001	4633	2157.75	1416	3868	2.549	1.35	0.000133778	0.001638119	0.111369373	0.091038662	0.103673011	0.103673011	TRUE	0.27752871	No
EHI_036590	hypothetical protein	43	102	42	63	86	29	41	66	45	50	62	38	54.04	51	50	0.985	-0.022	0.950345446	0.976706737	0.057843246	0.117919241	0.082924452	0.082924452	TRUE	0.052810182	No
EHI_036600	hypothetical protein	325	505	528	754	823	458	308	327	569	597	589	600	531.01	401	595	1.443	0.529	0.136588527	0.287455439	0.110104134	0.093153833	0.103600519	0.103600519	TRUE	0.34215805	No
EHI_036610	hypothetical protein	4	17	9	15	8	5	4	11	10	12	6	7	8.05	8	8	0.984	-0.023	0.964276218	0.983471315	0,00000001	0.275336553	0.171226617	0.171226617	TRUE	0.346964459	No
EHI_036620	P-glycoprotein 5 pseudogene	21	22	20	57	45	28	20	14	22	45	32	37	25.41	19	38	1.946	0.961	0.013786207	0.057052489	0.047750194	0.14897245	0.095780784	0.095780784	TRUE	0.832666791	No
EHI_036630	hypothetical protein	1436	914	958	682	1025	478	1361	592	1032	540	733	626	744.45	995	633	0.659	-0.602	0.104024092	0.239243516	0.129264445	0.092349436	0.11487616	0.11487616	TRUE	0.11666897	No
EHI_036640	zinc finger domain containing protein	261	372	232	178	229	157	247	241	250	141	164	206	184.92	246	170	0.705	-0.503	0.129465313	0.277302567	0.077387592	0.098404831	0.085633383	0.085633383	TRUE	0.497892677	No
EHI_036840	hypothetical protein	48	81	46	43	62	46	45	52	50	34	44	60	40.27	49	46	0.931	-0.103	0.759954433	0.865491706	0.029784721	0.127341896	0.073576114	0.073576114	TRUE	0.278697661	No
EHI_036850	hypothetical protein conserved	50	81	73	65	73	47	47	52	79	51	52	62	49.23	59	55	0.931	-0.104	0.762603497	0.867362292	0.0510873	0.120613081	0.081242756	0.081242756	TRUE	0.221476969	No
EHI_036860	hypothetical protein	60	108	66	53	101	33	57	70	71	42	72	43	48.5	66	52	0.815	-0.295	0.46283313	0.637038927	0.128046005	0.121064028	0.125143077	0.125143077	TRUE	0.291612467	No
EHI_036870	hypothetical protein	55	102	40	35	96	35	52	66	43	28	69	46	38.75	54	48	0.891	-0.166	0.692658087	0.820078633	0.15005156	0.128795873	0.139865481	0.139865481	TRUE	0.187481137	No
EHI_036880	RhoGAP domain containing protein	16	14	9	49	33	17	15	9	10	39	24	22	19.13	11	28	2.3	1.202	0.004193012	0.023474445	0.04086169	0.168241897	0.104263508	0.104263508	TRUE	0.47316926	No
EHI_036890	ATPase Vps4 oligomerisation domain containing protein	57	66	70	160	162	95	54	43	75	127	116	124	81.85	57	122	1.993	0.995	0.014883467	0.06028493	0.157067036	0.108549187	0.13567171	0.13567171	TRUE	0.564464088	No
EHI_036900	DEADFDEAH box helicase putative	9232	12546	9364	8331	6458	2903	8747	8131	10084	6593	4620	3801	6526.97	8987	5005	0.574	-0.801	0.009055113	0.042035996	0.06876116	0.090576467	0.075324487	0.075324487	TRUE	0.072735088	No
EHI_036910	hypothetical protein	18	20	17	8	12	10	17	13	18	6	9	13	13.25	16	9	0.616	-0.699	0.145526154	0.299579814	0.077729595	0.202783421	0.149170907	0.149170907	TRUE	0.142549487	No
EHI_037010	dentin sialophospho protein precursor putative	0	1	1	0	0	0	0	1	1	0	0	0	3.77	1	0	0.717	-0.479	0.487458024	0.657765818	0,00000001	0.485013083	0.425861464	0.425861464	TRUE	0.193414034	No
EHI_037120	ankyrin repeat protein putative	90	133	73	85	79	50	85	86	79	67	57	65	81.66	83	63	0.768	-0.381	0.243837937	0.420286808	0.051844071	0.108591348	0.074443429	0.074443429	TRUE	0.279378729	No
EHI_037130	ribosomal protein S17 putative	16351	31643	12301	43785	39804	30500	15492	20509	13246	34653	28473	39938	22687.8	16416	34355	2.03	1.021	0.000219721	0.002414832	0.044888719	0.090413876	0.059884895	0.059884895	TRUE	0.136049622	No
EHI_037140	receptor protein kinase putative	1893	2030	1715	2933	2675	1655	1794	1316	1847	2321	1914	2167	1675.45	1652	2134	1.276	0.351	0.243970092	0.420286808	0.063941104	0.09123742	0.072098445	0.072098445	TRUE	0.447051085	No
EHI_037150	hypothetical protein	114	201	145	61	92	51	108	130	156	48	66	67	108.44	131	60	0.48	-1.06	0.001099701	0.008458026	0.05681504	0.104087135	0.074863868	0.074863868	TRUE	0.563077696	No
EHI_037160	hypothetical protein	803	1316	479	1051	1106	459	761	853	516	832	791	601	772.59	710	741	1.043	0.06	0.818622374	0.901672645	0.032598922	0.092276559	0.052536798	0.052536798	TRUE	0.340950504	No
EHI_037170	hypothetical protein	37	105	75	79	54	40	35	68	81	63	39	52	62.99	61	51	0.846	-0.241	0.520123928	0.686608096	0.095320464	0.113998459	0.103134163	0.103134163	TRUE	0.216356908	No
EHI_037180	Ras family GTPase	2	3	1	20	18	9	2	2	1	16	13	12	8.19	2	14	4.59	2.199	0.000137838	0.00166004	0,00000001	0.272306942	0.207220826	0.207220826	TRUE	0.127720145	No
EHI_037190	serine carboxypeptidase 8S289 family protein	413	557	333	742	635	229	391	361	359	587	454	300	475.45	370	447	1.198	0.26	0.398802319	0.582597541	0.063954212	0.093481683	0.073993612	0.073993612	TRUE	0.134613978	No
EHI_037200	hypothetical protein	57	74	27	63	54	30	54	48	29	50	39	39	53.5	44	43	0.975	-0.037	0.917893727	0.958886393	0.067334173	0.118197716	0.08863357	0.08863357	TRUE	0.29286187	No
EHI_037210	hypothetical protein	321	541	324	219	335	136	304	351	349	173	240	178	301.42	335	197	0.608	-0.717	0.027350269	0.09391076	0.07470678	0.095290838	0.082222191	0.082222191	TRUE	1.256301464	No
EHI_037220	hypothetical protein conserved	144	197	189	217	181	128	136	128	204	172	129	168	176.2	156	156	1.003	0.005	0.987561626	0.995199244	0.06541448	0.098803454	0.077968125	0.077968125	TRUE	0.620520593	No
EHI_037230	chaperone protein dnaK putative	731	1095	810	765	1416	839	693	710	872	605	1013	1099	663.48	758	906	1.176	0.234	0.548054017	0.70971059	0.156436495	0.092593689	0.130597435	0.130597435	TRUE	2.747782787	No
EHI_037240	U5 small nuclear ribonucleoprotein subunit putative	66	141	60	241	283	132	63	91	65	191	202	173	131.68	73	189	2.376	1.248	0.001499203	0.01075922	0.142309407	0.101661838	0.125782109	0.125782109	TRUE	3.80167098	No
EHI_037340	hypothetical protein conserved	0	2	0	4	5	0	0	1	0	3	4	0	0.67	0	2	1.869	0.902	0.145630065	NA	0,00000001	2.314315613	2.286089002	2.286089002	TRUE	1.783068892	No
EHI_037440	hypothetical protein	15	32	5	45	47	15	14	21	5	36	34	20	25.4	13	30	1.969	0.978	0.029108452	0.09835258	0.133011618	0.14899172	0.141278536	0.141278536	TRUE	0.398066777	No
EHI_037540	hypothetical protein	220	341	141	215	266	140	208	221	152	170	190	183	197.46	194	181	0.936	-0.096	0.713441125	0.836345394	0.023282221	0.097892962	0.048175222	0.048175222	TRUE	0.196832352	No
EHI_037550	hypothetical protein	4	8	9	9	15	3	4	5	10	7	11	4	5.8	6	7	1.179	0.237	0.674769556	0.808657988	0,00000001	0.34736237	0.233570384	0.233570384	TRUE	0.163080943	No
EHI_037670	hypothetical protein	3	2	2	0	0	0	3	1	2	0	0	0	0.71	2	0	0.367	-1.447	0.024455583	NA	0,00000001	2.198151617	1.350580174	1.350580174	TRUE	0.399408246	No
EHI_037680	DNA polymerase putative	1	2	0	2	2	1	1	1	0	2	1	1	1.14	1	1	1.316	0.396	0.56490765	0.723808816	0,00000001	1.402731632	0.83401863	0.83401863	TRUE	0.157913604	No
EHI_037690	hypothetical protein	1	0	0	0	2	1	1	0	0	0	1	1	0.8	0	1	1.372	0.456	0.488716248	NA	0,00000001	1.963190578	1.223083739	1.223083739	TRUE	0.241946212	No
EHI_037700	hypothetical protein	4	8	0	7	10	5	4	5	0	6	7	7	5.56	3	7	1.647	0.72	0.24902125	0.426522451	0.349552469	0.358250714	0.355037167	0.355037167	TRUE	1.952646877	No
EHI_037710	hypothetical protein	0	1	0	0	5	7	0	1	0	0	4	9	1.19	0	4	3.032	1.6	0.015307892	0.061453091	0,00000001	1.343688589	1.540318411	1.540318411	TRUE	0.159647596	No
EHI_037810	hypothetical protein	146	265	121	212	245	156	138	172	130	168	175	204	181.75	147	182	1.226	0.294	0.290643312	0.472559709	0.0329341	0.098545205	0.055366943	0.055366943	TRUE	0.163386383	No
EHI_037820	hypothetical protein conserved domain containing	15	30	9	21	28	12	14	19	10	17	20	16	18.34	14	18	1.169	0.225	0.613154449	0.760534619	0.079366022	0.171561555	0.128728542	0.128728542	TRUE	0.334564605	No
EHI_037920	hypothetical protein	6	1	2	2	1	2	6	1	2	2	1	3	4.98	3	2	0.722	-0.47	0.476358431	0.647648358	0.362334934	0.389571291	0.381047023	0.381047023	TRUE	0.610407829	No
EHI_038020	hypothetical protein	0	0	0	0	0	0	0	0	0	0	0	0	0	0	0	NA	NA	NA	NA	NA	NA	NA	NA	NA	NA	NA
EHI_038030	hypothetical protein	0	0	0	0	0	0	0	0	0	0	0	0	0	0	0	NA	NA	NA	NA	NA	NA	NA	NA	NA	NA	NA
EHI_038130	hypothetical protein	83	81	65	41	41	40	79	52	70	32	29	52	57.84	67	38	0.584	-0.775	0.02759158	0.094457132	0.060940985	0.116103714	0.084524806	0.084524806	TRUE	0.377363604	No
EHI_038140	hypothetical protein	108	152	134	292	335	152	102	99	144	231	240	199	485.08	115	223	1.89	0.918	0.001047378	0.008125515	0.037546151	0.093419509	0.056027503	0.056027503	TRUE	0.373097173	No
EHI_038150	hypothetical protein	1	1	4	16	18	8	1	1	4	13	13	10	7	2	12	4.093	2.033	0.000419338	0.003997128	0.02533501	0.30314514	0.200503985	0.200503985	TRUE	0.736999769	No
EHI_038160	1C4-alpha-glucan branching enzyme putative	1859	2620	2092	2981	2676	1904	1761	1698	2253	2359	1914	2493	1903.89	1904	2255	1.179	0.238	0.28970688	0.47199106	0.018083908	0.091130726	0.037974264	0.037974264	TRUE	0.183462481	No
EHI_038270	hypothetical protein	13	28	10	33	27	27	12	18	11	26	19	35	22.54	14	27	1.778	0.831	0.033450093	0.108685782	0,00000001	0.156452279	0.08459266	0.08459266	TRUE	0.100108533	No
EHI_038280	hypothetical protein	330	540	307	906	1071	619	313	350	331	717	766	811	507.97	331	765	2.159	1.11	0.003189315	0.018987053	0.135678477	0.093281103	0.118884432	0.118884432	TRUE	2.058981006	No
EHI_038290	hypothetical protein pseudogene	0	0	1	0	0	0	0	0	1	0	0	0	0.09	0	0	0.821	-0.285	0.392019233	NA	0,00000001	16.6925395	12	12	TRUE	1.503914851	No
EHI_038300	hypothetical protein	59	120	31	32	89	66	56	78	33	25	64	86	91.9	56	58	1.033	0.047	0.918864837	0.959162788	0.250976981	0.106559564	0.186480588	0.186480588	TRUE	0.038415214	No
EHI_038310	60S ribosome subunit biogenesis protein NIP7 putative pseudogene	192	265	188	135	173	69	182	172	202	107	124	90	152.53	185	107	0.593	-0.755	0.003926571	0.022420703	0.017486113	0.100115395	0.046560249	0.046560249	TRUE	0.229666696	No
EHI_038330	zinc finger domain containing protein	876	1363	1131	471	538	417	830	883	1218	373	385	546	823.5	977	435	0.468	-1.096	0.001066718	0.00824375	0.088870746	0.092157342	0.090499111	0.090499111	TRUE	0.149623062	No
EHI_038340	hypothetical protein	5	11	5	10	7	9	5	7	5	8	5	12	5.04	6	8	1.271	0.346	0.592230344	0.745437704	0.774507004	0.386221255	0.498212335	0.498212335	TRUE	0.909217885	No
EHI_038440	hypothetical protein	0	0	0	0	0	0	0	0	0	0	0	0	0.19	0	0	1	0	1	NA	0,00000001	8.047452738	8.848771655	8.848771655	TRUE	2.333440095	No
EHI_038540	hypothetical protein conserved	429	737	470	354	500	295	406	478	506	280	358	386	455.64	463	341	0.75	-0.415	0.208054948	0.378602592	0.081985668	0.093617935	0.086391912	0.086391912	TRUE	1.310581174	No
EHI_038550	hypothetical protein	7	15	11	8	17	7	7	10	12	6	12	9	8.59	10	9	0.989	-0.016	0.975595628	0.990368054	0,00000001	0.263870625	0.168779076	0.168779076	TRUE	0.298671892	No
EHI_038560	hypothetical protein	297	463	205	396	474	252	281	300	221	313	339	330	288.72	267	327	1.214	0.28	0.277720825	0.458875342	0.025025635	0.095508368	0.048473766	0.048473766	TRUE	0.277202623	No
EHI_038570	RNA polymerase subunit Rpb8	571	781	526	1315	1359	911	541	506	566	1041	972	1193	685.15	538	1069	1.926	0.946	0.001035553	0.008064882	0.048275718	0.092522642	0.064461657	0.064461657	TRUE	0.08041898	No
EHI_038580	ribosomal protein L11 putative	29693	29115	24737	24304	23729	16260	28133	18870	26638	19235	16974	21292	22629.7	24547	19167	0.791	-0.338	0.269979849	0.45056249	0.061875401	0.090414045	0.075406508	0.075406508	TRUE	0.096734933	No
EHI_038590	hypothetical protein	1425	2867	889	2422	2577	1197	1350	1858	957	1917	1843	1567	1583.5	1388	1776	1.264	0.338	0.24448	0.420804792	0.051913109	0.091289054	0.066285965	0.066285965	TRUE	0.163704948	No
EHI_038600	splicing factor 3A subunit 3 putative	188	336	165	139	177	144	178	218	178	110	127	189	141.92	191	142	0.762	-0.391	0.357482502	0.541727389	0.200455775	0.100845559	0.157174538	0.157174538	TRUE	3.555310201	No
EHI_038610	hypothetical protein	0	0	0	0	0	1	0	0	0	0	0	1	0.11	0	0	1.225	0.292	0.382371613	NA	0,00000001	13.74323854	12	12	TRUE	1.785132591	No
EHI_038620	40S ribosomal protein S16 putative	20105	25525	8696	13994	19406	11274	19048	16543	9364	11075	13882	14763	13171.58	14985	13240	0.889	-0.17	0.56492176	0.723808816	0.053391556	0.090461319	0.069442259	0.069442259	TRUE	0.349867819	No
EHI_038630	hypothetical protein	51	67	32	14	44	10	48	43	34	11	31	13	28.85	42	18	0.49	-1.03	0.017555725	0.067967182	0.134194142	0.141997237	0.137159867	0.137159867	TRUE	0.693871206	No
EHI_038640	Myb family DNA-binding protein SHAQKYF family	10	16	10	15	10	7	9	10	11	12	7	9	10.5	10	9	0.931	-0.104	0.826859098	0.906154672	0,00000001	0.232255673	0.126669722	0.126669722	TRUE	0.48736191	No
EHI_038650	hypothetical protein	16	53	32	18	25	14	15	34	34	14	18	18	31.77	28	17	0.63	-0.666	0.103101835	0.23814363	0.080378586	0.137237851	0.106345402	0.106345402	TRUE	0.945740895	No
EHI_038660	hypothetical protein conserved	46	87	39	31	23	25	44	56	42	25	16	33	38.15	47	25	0.534	-0.905	0.014019067	0.057698126	0.045843485	0.129402512	0.086885472	0.086885472	TRUE	0.31715974	No
EHI_038670	protein kinase domain containing protein	111	106	113	69	105	41	105	69	122	55	75	54	86.77	99	61	0.644	-0.634	0.05157384	0.146827291	0.052717914	0.107517996	0.074413637	0.074413637	TRUE	0.099353743	No
EHI_038680	Rab family GTPase	194	369	128	110	188	97	184	239	138	87	134	127	148.26	187	116	0.642	-0.639	0.077432889	0.195649369	0.106020876	0.100396708	0.10375635	0.10375635	TRUE	0.151128178	No
EHI_038690	ubiquitin-activating enzyme E1 1 putative	57	90	69	792	480	282	54	58	74	627	343	369	201.76	62	446	5.77	2.528	7.63E-09	4.48E-07	0.221611469	0.097732345	0.167881562	0.167881562	TRUE	4.636120886	No
EHI_038800	actin binding protein putative	1532	1507	1080	1210	1212	786	1451	977	1163	958	867	1029	972.18	1197	951	0.802	-0.318	0.255079542	0.433759229	0.046082089	0.091880661	0.060349693	0.060349693	TRUE	0.272189666	No
EHI_038810	leucine rich repeat protein BspA family	28	61	18	43	37	17	27	40	19	34	26	22	20.27	29	27	0.967	-0.048	0.912397511	0.955386955	0.10878421	0.163835434	0.140426609	0.140426609	TRUE	0.408573803	No
EHI_038820	hypothetical protein	1186	1879	1118	1076	1112	407	1124	1218	1204	852	795	533	844.17	1182	727	0.631	-0.664	0.031824176	0.104853227	0.062297008	0.092113056	0.075839554	0.075839554	TRUE	1.009499535	No
EHI_038830	hypothetical protein	50	108	62	65	92	52	47	70	67	51	66	68	50.61	61	62	1.003	0.004	0.991511243	0.996542131	0.105991933	0.119782984	0.113197451	0.113197451	TRUE	0.504991966	No
EHI_038840	Rab GTPase activating protein putative	109	125	99	118	92	54	103	81	107	93	66	71	78.34	97	77	0.804	-0.315	0.331090046	0.515107217	0.052060415	0.109364402	0.0744661	0.0744661	TRUE	0.904561474	No
EHI_038850	hypothetical protein	15	19	17	34	51	10	14	12	18	27	36	13	18.73	15	25	1.654	0.726	0.097581283	0.229611414	0.085951042	0.169895062	0.128636484	0.128636484	TRUE	0.085025635	No
EHI_038860	40S ribosomal protein S28 putative	37714	64876	34942	65452	78408	55826	35732	42048	37627	51801	56089	73102	45533.19	38469	60331	1.535	0.618	0.035541232	0.113373993	0.052586042	0.09038093	0.068735499	0.068735499	TRUE	0.344195454	No
EHI_038870	Rho guanine nucleotide exchange factor putative	241	383	226	286	326	196	228	248	243	226	233	257	185.77	240	239	0.994	-0.008	0.979821618	0.99166836	0.070946813	0.098367862	0.08189374	0.08189374	TRUE	1.424475176	No
EHI_038880	WD repeat protein	270	492	183	508	583	291	256	319	197	402	417	381	326.17	257	400	1.518	0.602	0.048622083	0.141177827	0.058762101	0.094915886	0.071842868	0.071842868	TRUE	0.265752752	No
EHI_038890	hypothetical protein	339	477	311	658	541	300	321	309	335	521	387	393	305.08	322	434	1.335	0.417	0.097218785	0.229093475	0.022870997	0.095231633	0.04640547	0.04640547	TRUE	0.415160057	No
EHI_038900	hypothetical protein	49	107	45	101	81	82	46	69	48	80	58	107	86.76	54	82	1.423	0.509	0.214119405	0.387012044	0.157390041	0.107520212	0.134944783	0.134944783	TRUE	1.096654063	No
EHI_038910	hypothetical protein	3	4	3	4	4	6	3	3	3	3	3	8	3.45	3	5	1.354	0.437	0.492039213	0.661453219	0,00000001	0.522204034	0.33886247	0.33886247	TRUE	1.025224156	No
EHI_038920	DNA topoisomerase III putative	270	362	244	425	371	276	256	235	263	336	265	361	325.06	251	321	1.266	0.34	0.203553588	0.37311201	0.032681667	0.09493143	0.052477369	0.052477369	TRUE	0.763506699	No
EHI_038930	hypothetical protein conserved domain containing	164	201	160	234	285	66	155	130	172	185	204	86	158.04	152	158	1.039	0.056	0.88949997	0.940592436	0.160562985	0.099775017	0.133701742	0.133701742	TRUE	2.978753258	No
EHI_038940	Sec7 domain protein	98	138	99	169	150	92	93	89	107	134	107	120	78.51	96	120	1.226	0.293	0.479947104	0.65065136	0.177456822	0.109324307	0.144859373	0.144859373	TRUE	1.216275046	No
EHI_038950	hypothetical protein	65	78	43	49	84	48	62	51	46	39	60	63	50.48	53	54	1.014	0.02	0.949471173	0.976539962	0.025356556	0.119858471	0.066313477	0.066313477	TRUE	0.270939106	No
EHI_038960	hypothetical protein	111	135	98	63	67	56	105	87	106	50	48	73	73.95	99	57	0.603	-0.731	0.073493825	0.188734795	0.153337672	0.110494034	0.134582802	0.134582802	TRUE	1.037900324	No
EHI_038970	hypothetical protein	200	285	204	99	165	96	189	185	220	78	118	126	159.91	198	107	0.562	-0.832	0.011704616	0.050516974	0.068744168	0.099664915	0.08239203	0.08239203	TRUE	0.404604987	No
EHI_038980	hypothetical protein	32	70	42	81	96	50	30	45	45	64	69	65	64.43	40	66	1.577	0.657	0.068665752	0.179530703	0.076402419	0.113472081	0.091770289	0.091770289	TRUE	0.43950521	No
EHI_038990	Protein transport protein SEC61  gamma subunit putative	2	3	2	23	10	7	2	2	2	18	7	9	4.87	2	11	3.628	1.859	0.002923767	0.017752233	0,00000001	0.396230961	0.335637321	0.335637321	TRUE	0.887658623	No
EHI_039000	CAF1 family ribonuclease putative	80	107	64	87	129	74	76	69	69	69	92	97	93.5	71	86	1.19	0.251	0.428734309	0.60714091	0.044556831	0.106282034	0.069667353	0.069667353	TRUE	0.348560772	No
EHI_039010	40S ribosomal protein S26 putative	18736	16312	11603	10666	8402	8293	17751	10572	12495	8441	6010	10859	10860.35	13606	8437	0.643	-0.637	0.08349784	0.206097613	0.110644286	0.09048539	0.114311659	0.114311659	TRUE	0.569267859	No
EHI_039020	actobindin putative	6484	11492	4856	10328	16185	7236	6143	7448	5229	8174	11578	9475	7191.91	6273	9742	1.517	0.601	0.05526426	0.1543342	0.064860811	0.090555363	0.079055944	0.079055944	TRUE	0.397558792	No
EHI_039030	RhoGAP domain containing protein	5	11	4	14	14	5	5	7	4	11	10	7	7.77	5	9	1.551	0.633	0.222271985	0.395352225	0,00000001	0.28214163	0.157835896	0.157835896	TRUE	0.281446406	No
EHI_039040	hypothetical protein	941	991	866	955	739	495	892	642	933	756	529	648	755.24	822	644	0.794	-0.333	0.286288167	0.468683625	0.071784528	0.092320846	0.076995975	0.076995975	TRUE	1.046055073	No
EHI_039050	hypothetical protein conserved	28	56	22	61	61	18	27	36	24	48	44	24	31.89	29	39	1.312	0.391	0.297870386	0.480518763	0.046669258	0.137059966	0.093190125	0.093190125	TRUE	0.539429328	No
EHI_039060	high mobility group 8HMG9 box domain containing protein	932	1367	851	611	671	75	883	886	916	484	480	98	885.16	895	354	0.434	-1.203	0.003102807	0.018572979	0.182378062	0.092031316	0.144174622	0.144174622	TRUE	0.181702576	No
EHI_039070	actin putative	765	1359	592	1143	1443	682	725	881	637	905	1032	893	807.03	748	943	1.25	0.321	0.235160253	0.411006786	0.03743512	0.092194268	0.056224703	0.056224703	TRUE	0.182359037	No
EHI_039080	hypothetical protein	144	188	69	123	130	74	136	122	74	97	93	97	104.66	111	96	0.869	-0.202	0.546851001	0.709011491	0.069520668	0.10458277	0.083180469	0.083180469	TRUE	0.958766583	No
EHI_039180	acetyltransferase putative	259	442	198	1066	578	393	245	286	213	844	413	515	431.68	248	591	2.243	1.165	0.000736243	0.006150645	0.097410035	0.093799406	0.096037718	0.096037718	TRUE	0.267608137	No
EHI_039190	aldose reductase putative	1368	2612	1824	9622	4909	3375	1296	1693	1964	7615	3512	4419	3486.76	1651	5182	2.745	1.457	0.001123415	0.008615707	0.267113713	0.09077549	0.185132967	0.185132967	TRUE	0.508393408	No
EHI_039200	hypothetical protein	253	464	208	212	231	143	240	301	224	168	165	187	184.14	255	173	0.688	-0.539	0.039577375	0.121852269	0.023670636	0.098438816	0.048958006	0.048958006	TRUE	0.290328353	No
EHI_039210	tRNA -methyltransferase catalytic subunit putative	278	388	230	156	218	133	263	251	248	123	156	174	161.42	254	151	0.606	-0.724	0.008322049	0.039440694	0.029351994	0.099577521	0.054045084	0.054045084	TRUE	0.109230189	No
EHI_039320	hypothetical protein	6	4	5	5	8	4	6	3	5	4	6	5	4.64	5	5	1.087	0.12	0.841292457	0.914999537	0,00000001	0.411693949	0.276475709	0.276475709	TRUE	0.137015553	No
EHI_039330	hypothetical protein conserved	1631	2540	3011	7019	6764	3993	1545	1646	3242	5555	4839	5229	3659.6	2144	5208	2.082	1.058	0.042706337	0.128678831	0.440476914	0.09075531	0.286473829	0.286473829	TRUE	0.490859827	No
EHI_039340	USP6 N-terminal-like protein putative	4	5	3	3	6	11	4	3	3	2	4	14	7.64	3	7	1.612	0.689	0.236655119	0.412446593	0.175462446	0.285378787	0.235528242	0.235528242	TRUE	0.187836089	No
EHI_039350	s phingosine-1-phosphate lyase 1 putative	1790	1858	1137	1106	1151	589	1696	1204	1224	875	823	771	1212.71	1375	823	0.611	-0.71	0.008065774	0.038487042	0.036208378	0.09157672	0.055209295	0.055209295	TRUE	0.326166435	No
EHI_039360	pumilio family RNA-binding protein	77	122	31	49	51	18	73	79	33	39	36	24	75.81	62	33	0.583	-0.779	0.090803825	0.218521319	0.243727104	0.109999956	0.181065599	0.181065599	TRUE	4.763637435	No
EHI_039470	pumilio family RNA-binding protein	9	9	6	4	4	4	9	6	6	3	3	5	7.8	7	4	0.62	-0.69	0.227109724	0.401119149	0.139457438	0.281287575	0.218503163	0.218503163	TRUE	0.405495324	No
EHI_039480	Rho guanine nucleotide exchange factor putative	767	1103	590	850	919	454	727	715	635	673	657	594	603.21	692	641	0.929	-0.107	0.621555842	0.768939989	0.010763227	0.092818024	0.034066994	0.034066994	TRUE	0.123944764	No
EHI_039490	hypothetical protein	28	41	16	95	89	54	27	27	17	75	64	71	41.64	24	70	2.735	1.452	4.40E-05	0.000676927	0.043243994	0.126125223	0.08077399	0.08077399	TRUE	0.128736446	No
EHI_039590	hypothetical protein conserved	1631	1970	1371	1021	1043	476	1545	1277	1476	808	746	623	919.03	1433	726	0.524	-0.931	0.002188995	0.014422984	0.05931359	0.091969295	0.07295959	0.07295959	TRUE	0.803429531	No
EHI_039600	hypothetical protein	276	456	352	168	188	108	261	296	379	133	134	141	216.61	312	136	0.45	-1.151	9.43E-06	0.000198539	0.023569282	0.097226005	0.047644811	0.047644811	TRUE	0.260083003	No
EHI_039610	cysteine proteinase putative	10728	15955	11677	7924	6279	3168	10164	10341	12574	6271	4492	4148	9006.16	11026	4970	0.463	-1.111	7.79E-06	0.000167601	0.029821539	0.090513633	0.047476336	0.047476336	TRUE	0.186041499	No
EHI_039710	hypothetical protein	0	0	0	3	2	5	0	0	0	2	1	7	3.76	0	3	2.421	1.276	0.064415072	0.172019304	2.053813474	0.486844688	1.023809689	1.023809689	TRUE	0.462374206	No
EHI_039720	hypothetical protein	0	2	1	3	5	7	0	1	1	2	4	9	2.03	1	5	2.857	1.514	0.026450535	0.091563922	0,00000001	0.823939201	0.537235804	0.537235804	TRUE	0.751805703	No
EHI_039820	hypothetical protein	708	1221	808	806	1214	516	671	791	870	638	868	676	726.34	777	727	0.938	-0.092	0.733662208	0.850599865	0.039588266	0.092399348	0.055395858	0.055395858	TRUE	0.589909576	No
EHI_039830	UDP-N-acetylglucosamine pyrophosphorylase putative	880	1447	548	492	627	370	834	938	590	389	449	484	564.34	787	441	0.583	-0.779	0.027465348	0.094118342	0.108358154	0.092988158	0.102488942	0.102488942	TRUE	0.766697742	No
EHI_039840	hydrolase alphaFbeta fold family domain containing protein	48	58	38	90	106	38	45	38	41	71	76	50	50.33	41	66	1.566	0.647	0.038583949	0.119756123	0.01716095	0.119948564	0.061090965	0.061090965	TRUE	0.282754898	No
EHI_039850	Rho guanine nucleotide exchange factor putative	147	223	175	163	181	38	139	145	188	129	129	50	201.36	157	103	0.677	-0.564	0.079130058	0.198751581	0.061536254	0.097746969	0.076379287	0.076379287	TRUE	0.382636411	No
EHI_039860	histidine acid phosphatase family protein	1215	1882	1293	937	1094	577	1151	1220	1392	742	783	756	778.55	1254	760	0.63	-0.666	0.077325897	0.195501835	0.138810679	0.092261793	0.120265642	0.120265642	TRUE	2.088970166	No
EHI_039960	hypothetical protein	0	0	0	1	0	1	0	0	0	1	0	1	2	0	1	1.471	0.557	0.413386338	0.594617038	0.523364245	0.83702762	0.774030023	0.774030023	TRUE	2.864577011	No
EHI_040060	cylicin-2 putative	1	1	2	1	0	0	1	1	2	1	0	0	1.89	1	0	0.642	-0.64	0.352581063	0.536507405	0,00000001	0.880044695	0.6916346	0.6916346	TRUE	0.153139906	No
EHI_040260	HEAT repeat domain containing protein	209	247	224	713	751	449	198	160	241	564	537	588	329.67	200	563	2.568	1.36	0.000661328	0.00566601	0.165394096	0.094867287	0.136477204	0.136477204	TRUE	4.204434773	No
EHI_040270	TB domain containing protein	256	385	305	105	110	77	243	250	328	83	79	101	182.06	274	88	0.338	-1.563	2.62E-07	9.89E-06	0.049329355	0.098531486	0.066934935	0.066934935	TRUE	0.17473312	No
EHI_040280	eukaryotic translation initiation factor 4E putative	1508	3302	1305	2861	2649	1655	1429	2140	1405	2264	1895	2167	1914.27	1658	2109	1.259	0.332	0.22134336	0.394310746	0.041508352	0.091126481	0.057296756	0.057296756	TRUE	0.282480645	No
EHI_040290	hypothetical protein	237	425	151	778	622	411	225	275	163	616	445	538	440.84	221	533	2.301	1.202	7.43E-05	0.001043512	0.059370679	0.093727727	0.070820224	0.070820224	TRUE	0.525414824	No
EHI_040300	WD domain containing protein	856	1066	616	1338	1116	932	811	691	663	1059	798	1220	854.94	722	1026	1.39	0.475	0.157828108	0.315381801	0.097388954	0.092090824	0.091764996	0.091764996	TRUE	0.725340678	No
EHI_040310	Rab family GTPase	9638	12563	7126	16681	16339	14908	9131	8142	7674	13202	11688	19521	11748.25	8316	14804	1.743	0.802	0.001923134	0.013089348	0.035748286	0.090475022	0.051750637	0.051750637	TRUE	0.513071158	No
EHI_040320	37 exoribonuclease family protein	1081	1551	1019	1084	1456	963	1024	1005	1097	858	1042	1261	1024.3	1042	1054	1.01	0.014	0.961235422	0.981766171	0.056334288	0.091802691	0.066920934	0.066920934	TRUE	0.549266909	No
EHI_040330	GTP-binding protein Ras family	24	32	8	71	87	57	23	21	9	56	62	75	36.46	18	64	3.288	1.717	2.93E-06	7.15E-05	0.025505341	0.13121058	0.083091976	0.083091976	TRUE	0.305770367	No
EHI_040340	hypothetical protein	670	1063	860	997	1119	604	635	689	926	789	800	791	1462.59	750	793	1.052	0.073	0.862162861	0.925746169	0.203210807	0.091366829	0.156555235	0.156555235	TRUE	0.076237003	No
EHI_040350	hypothetical protein	109	194	117	152	164	72	103	126	126	120	117	94	85.88	118	110	0.941	-0.088	0.808663155	0.895977838	0.095670856	0.107695087	0.102208692	0.102208692	TRUE	0.24088867	No
EHI_040360	ruvB-like DNA helicase putative	692	962	629	796	1017	618	656	623	677	630	728	809	651.67	652	722	1.1	0.138	0.682790942	0.813204289	0.091517119	0.092634375	0.091952394	0.091952394	TRUE	1.536239332	No
EHI_040370	hypothetical protein	515	914	391	523	466	226	488	592	421	414	333	296	446.14	500	348	0.706	-0.502	0.073409789	0.188684266	0.042901699	0.093687564	0.059690658	0.059690658	TRUE	0.232732518	No
EHI_040380	hypothetical protein conserved	449	670	340	260	435	210	425	434	366	206	311	275	295	408	264	0.678	-0.561	0.199784198	0.369485947	0.230799448	0.095398504	0.172050099	0.172050099	TRUE	1.620508581	No
EHI_040390	hypothetical protein	20	37	36	71	56	42	19	24	39	56	40	55	45.05	27	50	1.748	0.806	0.047882617	0.139824194	0.119326133	0.123421838	0.121300981	0.121300981	TRUE	0.160074344	No
EHI_040400	prolyl-tRNA synthetase putative	4176	6313	3511	7101	9261	4506	3957	4092	3781	5620	6625	5900	3928.67	3943	6048	1.512	0.597	0.016012832	0.063504755	0.027422762	0.090727428	0.047168767	0.047168767	TRUE	0.399256393	No
EHI_040410	hypothetical protein conserved	306	546	344	596	628	365	290	354	370	472	449	478	373.15	338	466	1.358	0.442	0.134364103	0.284163829	0.054120835	0.094340804	0.066824057	0.066824057	TRUE	0.482480631	No
EHI_040420	hypothetical protein conserved domain containing	4652	6863	5302	5191	4508	1910	4408	4448	5709	4108	3225	2501	4491.74	4855	3278	0.698	-0.52	0.17156765	0.332113028	0.131831546	0.09067989	0.123412629	0.123412629	TRUE	0.416079247	No
EHI_040430	hypothetical protein	170	269	236	138	153	90	161	174	254	109	109	118	158.27	196	112	0.589	-0.764	0.014208367	0.058289806	0.055498086	0.099761571	0.071847176	0.071847176	TRUE	0.221324573	No
EHI_040440	hypothetical protein	1247	1656	935	1720	1811	1084	1181	1073	1007	1361	1295	1419	1124.53	1087	1358	1.239	0.309	0.251918999	0.43007108	0.040277867	0.091673048	0.056005694	0.056005694	TRUE	0.065718023	No
EHI_040450	Rab family GTPase	1024	1880	959	1071	1450	695	970	1218	1033	848	1037	910	920.76	1074	932	0.871	-0.199	0.394645224	0.57842522	0.020953413	0.09196625	0.04092497	0.04092497	TRUE	0.360505034	No
EHI_040460	cysteine protease inhibitor 2 8EhICP29	2340	3452	2002	2878	2961	1954	2217	2237	2156	2278	2118	2559	2161.35	2203	2318	1.05	0.071	0.753737348	0.860482044	0.017119748	0.091037512	0.038519809	0.038519809	TRUE	0.244122908	No
EHI_040470	hypothetical protein conserved domain containing	74	124	59	56	80	40	70	80	64	44	57	52	58.23	71	51	0.733	-0.449	0.186920559	0.353381192	0.051015522	0.115933673	0.080018203	0.080018203	TRUE	0.159394382	No
EHI_040480	mRNA cap guanine-N7 methyltransferase putative	165	270	154	102	154	91	156	175	166	81	110	119	112.62	166	103	0.644	-0.635	0.078432792	0.197369974	0.10129026	0.103577319	0.102241072	0.102241072	TRUE	0.257762444	No
EHI_040580	hypothetical protein	88	108	74	117	128	86	83	70	80	93	92	113	102.21	78	99	1.26	0.334	0.170640108	0.330874829	0,00000001	0.104924729	0.035295706	0.035295706	TRUE	0.062301869	No
EHI_040590	hypothetical protein	220	354	259	422	452	212	208	229	279	334	323	278	269.94	239	312	1.293	0.371	0.167446935	0.327127389	0.030296398	0.095867272	0.053037356	0.053037356	TRUE	0.33777644	No
EHI_040600	Acid sphingomyelinase-like phosphodiesterase putative	301	503	253	147	246	91	285	326	272	116	176	119	150.02	294	137	0.485	-1.045	0.000716705	0.006018679	0.051565758	0.100279129	0.07161168	0.07161168	TRUE	0.41150551	No
EHI_040610	hypothetical protein	12	32	11	68	115	42	11	21	12	54	82	55	35	15	64	3.743	1.904	1.71E-06	4.61E-05	0.076253419	0.132914607	0.103646419	0.103646419	TRUE	0.151775293	No
EHI_040620	hypothetical protein	69	93	47	132	180	72	65	60	51	104	129	94	77.09	59	109	1.806	0.853	0.004510151	0.024704401	0.026542824	0.109674785	0.060183947	0.060183947	TRUE	0.246150188	No
EHI_040630	hypothetical protein	139	189	123	130	174	89	132	122	132	103	124	117	91.03	129	115	0.897	-0.158	0.65050395	0.790500318	0.084689189	0.106714264	0.092698844	0.092698844	TRUE	2.244347172	No
EHI_040640	hypothetical protein	4	6	2	34	30	21	4	4	2	27	21	27	16.16	3	25	4.961	2.311	1.71E-05	0.000317101	0.222621755	0.182531823	0.201110915	0.201110915	TRUE	3.165554408	No
EHI_040650	hypothetical protein	540	787	471	680	988	298	512	510	507	538	707	390	487.73	510	545	1.066	0.092	0.790410611	0.885387547	0.099548196	0.093402794	0.097246104	0.097246104	TRUE	0.431369477	No
EHI_040660	ribosomal protein L11 putative	39081	41689	25181	21625	23696	15744	37027	27020	27116	17115	16951	20616	22807.2	30388	18227	0.613	-0.706	0.010902767	0.048061787	0.044402375	0.090413533	0.060437533	0.060437533	TRUE	0.538076311	No
EHI_040670	hypothetical protein	23	58	21	30	41	16	22	38	23	24	29	21	26.96	28	25	0.91	-0.136	0.751109593	0.859247951	0.118851747	0.145605248	0.131211773	0.131211773	TRUE	0.310930052	No
EHI_040680	hypothetical protein	324	525	449	318	373	224	307	340	484	252	267	293	319.02	377	271	0.728	-0.459	0.092402385	0.220892855	0.035578625	0.095018186	0.055218602	0.055218602	TRUE	0.489441262	No
EHI_040690	phosphatidylinositol 3-kinase putative	46	80	43	96	87	45	44	52	46	76	62	59	41.77	47	66	1.35	0.433	0.288976709	0.471119934	0.13607232	0.126012431	0.130315589	0.130315589	TRUE	2.122730096	No
EHI_040700	coatomer protein gamma subunit putative	624	916	434	1345	1204	463	591	594	467	1064	861	606	590.55	551	844	1.504	0.589	0.039925954	0.122643873	0.048246844	0.092870997	0.06361216	0.06361216	TRUE	0.097324676	No
EHI_040800	60S ribosomal protein L15 putative	59929	80976	60352	57893	49433	42715	56780	52483	64989	45819	35362	55933	52930.02	58084	45705	0.798	-0.325	0.316748915	0.501031267	0.070478325	0.090376357	0.085957186	0.085957186	TRUE	0.645660031	No
EHI_040810	hypothetical protein	58	90	35	45	45	41	55	58	38	36	32	54	49.43	50	41	0.797	-0.327	0.305860154	0.489291099	0.018726958	0.120486813	0.062611371	0.062611371	TRUE	0.231674006	No
EHI_040820	hypothetical protein	633	1071	460	1800	2433	995	600	694	495	1425	1740	1303	850.27	596	1489	2.415	1.272	9.45E-07	2.86E-05	0.030707137	0.092100391	0.05119212	0.05119212	TRUE	0.354879266	No
EHI_040830	40S ribosomal protein S23 putative	12937	10070	11215	12331	12280	6824	12257	6527	12077	9759	8784	8936	9185.18	10287	9160	0.896	-0.158	0.622370405	0.769474398	0.071176238	0.090510409	0.083139611	0.083139611	TRUE	0.446746889	No
EHI_040840	dephospho-CoA kinase putative	46	92	45	106	95	63	44	60	48	84	68	82	76.94	51	78	1.503	0.588	0.032077876	0.105505523	0,00000001	0.109712194	0.044531258	0.044531258	TRUE	0.097393274	No
EHI_040850	protein kinase domain containing protein	54	73	30	83	88	24	51	47	32	66	63	31	70.38	43	53	1.221	0.288	0.382076817	0.566714566	0.034560929	0.111516831	0.06997157	0.06997157	TRUE	0.439085663	No
EHI_040950	hypothetical protein	0	0	0	0	0	0	0	0	0	0	0	0	0	0	0	NA	NA	NA	NA	NA	NA	NA	NA	NA	NA	NA
EHI_041050	UDP-galactose transporter-related protein 1 putative	236	467	220	309	379	148	224	303	237	245	271	194	234.59	255	237	0.933	-0.099	0.724931226	0.844615744	0.039155049	0.096698864	0.059221902	0.059221902	TRUE	0.543706163	No
EHI_041060	hypothetical protein	4	10	3	6	12	5	4	6	3	5	9	7	6.32	4	7	1.331	0.413	0.459537213	0.63451396	0,00000001	0.326258763	0.194370873	0.194370873	TRUE	0.258948884	No
EHI_041070	hypothetical protein	141	165	137	237	232	162	134	107	148	188	166	212	138	130	189	1.399	0.485	0.264993872	0.445439971	0.216662615	0.101143896	0.16653033	0.16653033	TRUE	2.420675556	No
EHI_041170	hypothetical protein	0	0	0	0	1	0	0	0	0	0	1	0	0.06	0	0	1.194	0.256	0.438648975	NA	0,00000001	25.08239371	12	12	TRUE	1.279779474	No
EHI_041270	surface antigen ariel1 putative	0	3	0	1	2	0	0	2	0	1	1	0	1.26	1	1	1.035	0.049	0.942505321	0.973353953	0,00000001	1.269749316	0.867351498	0.867351498	TRUE	0.37541842	No
EHI_041465	AIG family protein	133	181	116	27	29	25	126	117	125	21	21	33	186.73	123	25	0.248	-2.01	1.13E-05	0.000231209	0.273395163	0.09832682	0.177379735	0.177379735	TRUE	0.52026848	No
EHI_041470	leucine rich repeat protein BspA family	1	1	0	0	0	0	1	1	0	0	0	0	0.73	1	0	0.683	-0.55	0.381242345	NA	0,00000001	2.124018106	1.314403674	1.314403674	TRUE	0.463884688	No
EHI_041480	hypothetical protein	17	27	27	15	14	11	16	17	29	12	10	14	24.35	21	12	0.624	-0.681	0.141695031	0.293932265	0.144349373	0.151534547	0.14784954	0.14784954	TRUE	0.55638801	No
EHI_041580	hypothetical protein conserved	23	37	60	110	178	108	22	24	65	87	127	141	77.8	37	118	2.673	1.419	0.005303051	0.028030909	0.376489769	0.109496875	0.250238003	0.250238003	TRUE	0.251165626	No
EHI_041680	mucin-like protein 1 precursor putative	12	29	26	26	10	3	11	19	28	21	7	4	22.91	19	11	0.624	-0.681	0.182984778	0.348221624	0.266470131	0.155374524	0.209638996	0.209638996	TRUE	0.200224616	No
EHI_041780	hypothetical protein	0	1	0	0	0	0	0	1	0	0	0	0	1.1	0	0	0.831	-0.267	0.680053444	0.811845965	0,00000001	1.443683115	1.008784204	1.008784204	TRUE	0.525446481	No
EHI_041880	hypothetical protein	17	24	6	7	15	6	16	16	6	6	11	8	8.76	13	8	0.673	-0.572	0.259320712	0.438745558	0,00000001	0.260449463	0.171029812	0.171029812	TRUE	0.420562787	No
EHI_041890	hypothetical protein	49	60	46	102	120	65	46	39	50	81	86	85	62.65	45	84	1.8	0.848	0.012493878	0.053021165	0.056943048	0.114127457	0.079508329	0.079508329	TRUE	0.074534595	No
EHI_041900	phosphatidylinositol-3C4C5-trisphosphate 3-phosphatase putative	430	559	333	252	343	158	407	362	359	199	245	207	298.3	376	217	0.591	-0.76	0.004240567	0.023674783	0.030382004	0.0953426	0.051730491	0.051730491	TRUE	0.166969705	No
EHI_041910	hypothetical protein	289	533	340	272	228	114	274	345	366	215	163	149	249.3	328	176	0.56	-0.837	0.017297546	0.067118719	0.100661281	0.09632416	0.098936369	0.098936369	TRUE	0.213574402	No
EHI_041920	protein kinase domain containing protein	10	24	15	15	24	23	9	16	16	12	17	30	19.63	14	20	1.336	0.418	0.37323727	0.556776161	0.146483106	0.166231725	0.157430961	0.157430961	TRUE	0.469601026	No
EHI_041930	hypothetical protein conserved	7	14	8	26	32	12	7	9	9	21	23	16	13.04	8	20	2.197	1.136	0.011754523	0.050677993	0,00000001	0.204564367	0.115451049	0.115451049	TRUE	0.14027869	No
EHI_041940	hypothetical protein	9	37	7	35	34	12	9	24	8	28	24	16	18.56	14	23	1.55	0.632	0.176792747	0.33985607	0.144598821	0.170610522	0.158112954	0.158112954	TRUE	0.395623551	No
EHI_041950	vacuolar protein sorting-associated protein 35  putative	783	1181	628	991	976	531	742	765	676	784	698	695	640.22	728	726	0.997	-0.004	0.989043891	0.995727456	0.038477689	0.092675243	0.056002105	0.056002105	TRUE	0.552022688	No
EHI_041960	haloacid dehalogenase-like hydrolase	315	607	240	404	523	290	298	393	258	320	374	380	397.07	316	358	1.122	0.166	0.500867238	0.670016117	0.021232075	0.094100202	0.044409842	0.044409842	TRUE	0.247089333	No
EHI_041980	hypothetical protein conserved	229	352	281	486	527	131	217	228	303	385	377	172	336.12	249	311	1.231	0.299	0.411384316	0.593115918	0.112969703	0.094780593	0.108633761	0.108633761	TRUE	1.476163482	No
EHI_042090	hypothetical protein conserved	864	743	610	545	492	303	819	482	657	431	352	397	578.88	653	393	0.622	-0.686	0.035008897	0.112209791	0.079415293	0.09292182	0.084313286	0.084313286	TRUE	0.240096814	No
EHI_042100	hypothetical protein	48	84	68	58	51	36	45	54	73	46	36	47	52.62	57	43	0.77	-0.378	0.36194264	0.546367528	0.149158801	0.118663125	0.134413807	0.134413807	TRUE	0.202603556	No
EHI_042110	hypothetical protein	52	64	68	40	49	26	49	41	73	32	35	34	42.45	54	34	0.641	-0.642	0.078186664	0.196997091	0.060353854	0.125441695	0.089947959	0.089947959	TRUE	0.105399807	No
EHI_042120	inositol 1C3C4-trisphosphate 5F6-kinase	57	81	44	72	89	45	54	52	47	57	64	59	72.98	51	60	1.157	0.211	0.479934395	0.65065136	0.020252628	0.110761662	0.054795459	0.054795459	TRUE	0.122423941	No
EHI_042130	hypothetical protein	35	72	33	73	76	24	33	47	36	58	54	31	39.11	39	48	1.23	0.298	0.423640359	0.602578976	0.069487473	0.128436465	0.096983445	0.096983445	TRUE	0.215578956	No
EHI_042140	aldehyde dehydrogenase 1 putative	247	339	185	505	428	175	234	220	199	400	306	229	220.89	218	312	1.397	0.482	0.182788298	0.348126408	0.112472467	0.097092977	0.106398055	0.106398055	TRUE	0.201260252	No
EHI_042150	PH domain containing protein kinase putative	347	488	232	226	321	164	329	316	250	179	230	215	242.84	298	208	0.712	-0.489	0.150625584	0.30561988	0.088606148	0.096483104	0.091655266	0.091655266	TRUE	0.715814316	No
EHI_042160	tRNA intron endonuclease putative	9	10	5	12	9	7	9	6	5	9	6	9	6.51	7	8	1.177	0.235	0.662690842	0.798943178	0,00000001	0.319146853	0.192968177	0.192968177	TRUE	0.503563886	No
EHI_042170	aminoacyl-histidine dipeptidase putative	23246	29522	26044	31652	28413	18186	22024	19134	28045	25051	20325	23814	21126.22	23068	23063	1	0	0.999246156	0.999867578	0.042268413	0.09041873	0.061645783	0.061645783	TRUE	0.191344237	No
EHI_042180	hypothetical protein	186	299	166	150	238	120	176	194	179	119	170	157	194.43	183	149	0.82	-0.287	0.315338597	0.499291284	0.036892559	0.098010764	0.058920725	0.058920725	TRUE	0.181706095	No
EHI_042190	hypothetical protein	123	165	122	286	332	177	117	107	131	226	237	232	172.81	118	232	1.896	0.923	0.002696514	0.016790599	0.051993421	0.098969227	0.07014859	0.07014859	TRUE	0.285571541	No
EHI_042200	hypothetical protein	81	134	38	82	67	58	77	87	41	65	48	76	63.11	68	63	0.918	-0.123	0.734543984	0.85113155	0.08384867	0.113955697	0.096709792	0.096709792	TRUE	0.124264627	No
EHI_042210	hypothetical protein	408	387	462	436	706	241	387	251	497	345	505	316	432.24	378	389	1.028	0.04	0.903786726	0.950577096	0.081592697	0.093794931	0.085937339	0.085937339	TRUE	0.252613242	No
EHI_042220	hypothetical protein	3	10	1	3	10	8	3	6	1	2	7	10	5.39	3	6	1.5	0.585	0.350295076	0.534372537	0.392923764	0.366754172	0.378008435	0.378008435	TRUE	0.236800915	No
EHI_042230	leucine rich repeat F protein phosphatase 2 domain containing protein	51	80	46	27	40	22	48	52	50	21	29	29	38.58	50	26	0.549	-0.864	0.016572498	0.065132264	0.04174289	0.128963574	0.083096294	0.083096294	TRUE	0.373393795	No
EHI_042240	ribonuclease putative	63	131	40	50	78	17	60	85	43	40	56	22	42.32	63	39	0.655	-0.611	0.099016199	0.231832386	0.075635118	0.125555933	0.097403811	0.097403811	TRUE	0.105957727	No
EHI_042250	Rab family GTPase	2103	2629	2345	1512	1916	1451	1992	1704	2525	1197	1371	1900	2136.71	2074	1489	0.729	-0.457	0.110157705	0.24837969	0.049843791	0.09104546	0.064037567	0.064037567	TRUE	0.268407315	No
EHI_042260	NADP-dependent alcohol dehydrogenase putative	561	358	544	186	169	141	532	232	586	147	121	185	328.29	450	151	0.369	-1.439	0.00021196	0.00234233	0.147261175	0.094886375	0.126290774	0.126290774	TRUE	0.206741749	No
EHI_042370	galactose-specific adhesin 170kD subunit putative	3085	3414	2570	4297	5045	3357	2923	2213	2767	3401	3609	4396	2729.59	2634	3802	1.422	0.508	0.059618827	0.162869071	0.043536711	0.090894014	0.056635299	0.056635299	TRUE	0.704602001	No
EHI_042370.2	NA	1050	1308	1090	5098	5828	3155	995	848	1174	4035	4169	4131	1703.41	1006	4112	2.497	1.32	0.049496773	0.142878199	0.853918083	0.091222823	0.483259849	0.853918083	TRUE	3.195878511	No
EHI_042470	leucine rich repeat protein BspA family	0	0	0	2	2	0	0	0	0	2	1	0	0.46	0	1	1.72	0.783	0.171635891	NA	0,00000001	3.296748209	2.748652272	2.748652272	TRUE	0.461948027	No
EHI_042570	hypothetical protein	11	27	15	20	32	13	10	17	16	16	23	17	17.57	14	19	1.235	0.305	0.461118739	0.635254865	0,00000001	0.175140362	0.098304671	0.098304671	TRUE	0.689484815	No
EHI_042580	dolychil-diphosphooligosaccharide-- protein glycosyltransferase subunit putative	178	313	111	182	143	71	169	203	120	144	102	93	125.32	164	113	0.71	-0.494	0.172388775	0.333221454	0.103771883	0.102235948	0.103326884	0.103326884	TRUE	0.584432884	No
EHI_042680	Ras family protein	229	443	144	258	237	131	217	287	155	204	170	172	251.96	220	182	0.833	-0.263	0.373541593	0.557126829	0.047254854	0.096261196	0.065066261	0.065066261	TRUE	0.217591351	No
EHI_042690	high mobility group 8HMG9 box domain containing protein	980	1217	1106	587	1308	796	928	789	1191	465	936	1042	1054.1	969	814	0.848	-0.238	0.452059234	0.627253629	0.073432695	0.09176157	0.079959942	0.079959942	TRUE	0.418804459	No
EHI_042700	SWIRM domain protein	55	121	73	74	73	47	52	78	79	59	52	62	58.09	70	58	0.832	-0.266	0.441387368	0.618467807	0.060488585	0.115996317	0.084177327	0.084177327	TRUE	0.693661955	No
EHI_042710	hypothetical protein	33	42	23	69	98	63	31	27	25	55	70	82	54.28	28	69	2.331	1.221	0.000270361	0.002839497	0.035808211	0.117793537	0.070208654	0.070208654	TRUE	0.309695103	No
EHI_042720	60S ribosomal protein L35 putative	54484	87337	50433	52715	57274	38067	51621	56606	54308	41721	40971	49847	56286.67	54178	44180	0.819	-0.288	0.135660124	0.286302648	0.008779704	0.090374679	0.028025993	0.028025993	TRUE	0.093013249	No
EHI_042730	hypothetical protein	7	13	10	20	26	5	7	8	11	16	19	7	9.39	9	14	1.536	0.619	0.206375838	0.376277406	0,00000001	0.248993148	0.153111438	0.153111438	TRUE	0.275107222	No
EHI_042740	hypothetical protein conserved	43	69	41	51	72	36	41	45	44	40	52	47	65.49	43	46	1.067	0.093	0.784171949	0.880729209	0.045739322	0.113096429	0.076025017	0.076025017	TRUE	0.165018962	No
EHI_042840	hypothetical protein	1	0	0	1	0	0	1	0	0	1	0	0	0.19	0	0	0.985	-0.022	0.95948123	NA	0,00000001	8.073720865	7.113926126	7.113926126	TRUE	0.481325929	No
EHI_042850	hypothetical protein	0	0	0	0	0	0	0	0	0	0	0	0	0	0	0	NA	NA	NA	NA	NA	NA	NA	NA	NA	NA	NA
EHI_042860	heat shock protein putative	25	44	24	312	515	805	24	29	26	247	368	1054	205.15	26	556	8.508	3.089	9.06E-07	2.75E-05	0.55841457	0.097610475	0.343519457	0.55841457	TRUE	0.835666345	No
EHI_042870	cell surface protease gp63 putative	1878	2177	1450	1308	1471	937	1779	1411	1561	1035	1052	1227	1345.73	1584	1105	0.704	-0.507	0.020923556	0.07775896	0.014525197	0.091455282	0.035854049	0.035854049	TRUE	0.1784788	No
EHI_042880	DNA topoisomerase III putative	259	302	263	409	352	293	245	196	283	324	252	384	236.37	241	320	1.303	0.382	0.235846009	0.411582014	0.072918239	0.096651212	0.080866501	0.080866501	TRUE	0.388389077	No
EHI_042890	leucine rich repeat protein	458	595	305	461	478	370	434	386	328	365	342	484	394.66	383	397	1.034	0.048	0.847012597	0.918002251	0.0236023	0.094123207	0.045516325	0.045516325	TRUE	0.211372227	No
EHI_042900	thioredoxin putative	746	1116	416	1190	1504	683	707	723	448	942	1076	894	794.5	626	971	1.515	0.599	0.05144682	0.146613413	0.065348087	0.092223378	0.074752318	0.074752318	TRUE	0.27568404	No
EHI_042910	hypothetical protein conserved	179	250	82	254	309	186	170	162	88	201	221	244	165.85	140	222	1.549	0.631	0.019332896	0.073054555	0.025420066	0.099331012	0.051649242	0.051649242	TRUE	0.528581196	No
EHI_042920	60S acidic riboomal protein P1 putative	42689	39768	46509	23157	12176	3930	40446	25775	50083	18327	8710	5146	40859.29	38768	10728	0.341	-1.553	0.001749419	0.01209966	0.260038248	0.090384672	0.246409691	0.246409691	TRUE	1.09927963	No
EHI_042930	60S acidic ribosomal protein P1 putative	56429	49764	74142	53362	40863	27263	53463	32253	79839	42233	29231	35700	51222.61	55185	35721	0.68	-0.556	0.203741413	0.373116245	0.171684377	0.090377295	0.17532081	0.17532081	TRUE	0.28151789	No
EHI_042940	hypothetical protein	5	3	0	2	1	1	5	2	0	2	1	1	1.52	2	1	0.738	-0.439	0.524367907	0.690545067	0.839603995	1.072713947	0.996313531	0.996313531	TRUE	0.204498118	No
EHI_042950	hypothetical protein	2	3	2	2	4	1	2	2	2	2	3	1	2.83	2	2	0.999	-0.002	0.997990187	0.99960546	0,00000001	0.616125319	0.424001726	0.424001726	TRUE	0.10270062	No
EHI_042960	CXXC-rich protein	31	37	35	10	28	11	29	24	38	8	20	14	22.68	30	14	0.51	-0.971	0.022833484	0.083044928	0.08261242	0.156033906	0.118610626	0.118610626	TRUE	0.268463489	No
EHI_042970	hypothetical protein	23	28	28	65	60	50	22	18	30	51	43	65	41.2	23	53	2.16	1.111	0.001530758	0.010956361	0.033739922	0.126507517	0.074974091	0.074974091	TRUE	0.088422009	No
EHI_042980	Initiation factor eIF-2B delta subunit putative	20	46	6	111	146	89	19	30	6	88	104	117	44.35	18	103	4.618	2.207	1.17E-07	5.01E-06	0.133245866	0.123939902	0.128192123	0.128192123	TRUE	0.424778904	No
EHI_042980.2	NA	339	492	474	364	400	335	321	319	510	288	286	439	323.7	383	338	0.886	-0.174	0.59286927	0.745845897	0.07733027	0.09495067	0.083960541	0.083960541	TRUE	0.800852315	No
EHI_042990	Sec24 protein putative	64	88	47	46	74	58	61	57	51	36	53	76	48.9	56	55	0.974	-0.038	0.918152236	0.958886393	0.08883199	0.120816963	0.102451241	0.102451241	TRUE	0.391041875	No
EHI_043000	heat shock protein 70 putative	31	42	52	29	27	25	29	27	56	23	19	33	45.43	37	25	0.694	-0.527	0.208548134	0.379242707	0.131370996	0.123141564	0.127753745	0.127753745	TRUE	0.046594916	No
EHI_043010	V-type ATPase A subunit putative	3067	3392	2389	5831	5028	2999	2906	2198	2573	4615	3597	3927	2845.47	2559	4046	1.523	0.607	0.110820239	0.248966441	0.140224121	0.090871788	0.123868266	0.123868266	TRUE	0.496621045	No
EHI_043020	protein kinase domain containing protein	61	96	54	57	70	36	58	62	58	45	50	47	52.23	59	47	0.809	-0.306	0.343536489	0.527433408	0.031493432	0.118870443	0.067639105	0.067639105	TRUE	1.03174424	No
EHI_043030	hypothetical protein	6	11	7	16	26	12	6	7	8	13	19	16	13.34	7	16	2.066	1.047	0.021057579	0.078032345	0,00000001	0.202062518	0.104840217	0.104840217	TRUE	0.112723898	No
EHI_043130	hypothetical protein	12	17	14	10	8	13	11	11	15	8	6	17	8.31	12	10	0.811	-0.302	0.548194981	0.709724593	0.022038612	0.269602915	0.169494985	0.169494985	TRUE	0.540876489	No
EHI_043140	protein kinase putative	103	147	90	158	111	79	98	95	97	125	79	103	117.96	97	102	1.059	0.082	0.781394444	0.878529143	0.03475818	0.102978524	0.060661393	0.060661393	TRUE	0.3403869	No
EHI_043240	glycogen phosphorylase putative	1553	1714	1475	2116	2596	1525	1471	1111	1588	1675	1857	1997	1446.96	1390	1843	1.314	0.394	0.106752002	0.242878918	0.024019834	0.091377834	0.045326631	0.045326631	TRUE	0.297420454	No
EHI_043340	hypothetical protein	10	13	7	4	6	5	9	8	8	3	4	7	8	8	5	0.615	-0.701	0.21233489	0.384910813	0.160968681	0.276489436	0.223631324	0.223631324	TRUE	0.066893029	No
EHI_043440	regulator of nonsense transcripts putative	1	8	1	9	14	13	1	5	1	7	10	17	27.34	2	11	2.934	1.553	0.002671605	0.016696694	0.094218198	0.144839987	0.126668113	0.126668113	TRUE	0.050309198	No
EHI_043540	hypothetical protein	26	28	9	23	28	15	25	18	10	18	20	20	16.44	18	19	1.084	0.116	0.77860173	0.877290045	0,00000001	0.18094903	0.103307809	0.103307809	TRUE	0.102095328	No
EHI_043640	actin putative	20684	27114	19402	36870	26489	5677	19597	17573	20893	29180	18949	7434	33196.6	19354	18521	0.964	-0.053	0.916169415	0.957342894	0.311554608	0.090393089	0.255956758	0.255956758	TRUE	0.186204334	No
EHI_043740	ubiquitin carboxyl-terminal hydrolase domain containing protein	39	51	35	42	19	12	37	33	38	33	14	16	28.71	36	21	0.644	-0.634	0.235401079	0.411338332	0.411106374	0.14224521	0.27384592	0.27384592	TRUE	2.277368777	No
EHI_043950	hypothetical protein	30	54	31	17	20	16	28	35	33	13	14	21	23.31	32	16	0.53	-0.916	0.027947988	0.095474124	0.069753275	0.154267208	0.113301148	0.113301148	TRUE	0.176696824	No
EHI_044160	hypothetical protein	8	9	3	5	0	0	8	6	3	4	0	0	3.94	6	1	0.421	-1.247	0.057003532	0.158026676	0.206900812	0.468360825	0.410354266	0.410354266	TRUE	0.338263696	No
EHI_044170	leucine rich repeat and phosphatase domain containing protein	4	2	0	2	8	5	4	1	0	2	6	7	2.22	2	5	1.844	0.883	0.19550646	0.364169824	0.339537719	0.760887491	0.627198323	0.627198323	TRUE	0.268095017	No
EHI_044180	hypothetical protein conserved	106	136	75	182	223	117	100	88	81	144	160	153	120.69	90	152	1.642	0.716	0.029502293	0.099349495	0.065518958	0.102692838	0.080256174	0.080256174	TRUE	0.145950293	No
EHI_044190	protein kinase with WD repeats	444	489	319	500	463	233	421	317	344	396	331	305	295.7	361	344	0.958	-0.062	0.844845488	0.916729163	0.068746609	0.095386566	0.078499908	0.078499908	TRUE	1.25118801	No
EHI_044200	hypothetical protein	164	206	139	251	189	162	155	134	150	199	135	212	142.03	146	182	1.227	0.295	0.368697236	0.552874047	0.069078288	0.100837468	0.082395744	0.082395744	TRUE	0.549145214	No
EHI_044210	hydrolase alphaFbeta fold family domain containing protein	1491	1335	1109	722	687	418	1413	865	1194	571	491	547	1005.69	1157	536	0.479	-1.062	0.000103351	0.001349771	0.038497948	0.091829604	0.057420124	0.057420124	TRUE	0.146388543	No
EHI_044220	hypothetical protein	336	667	254	340	290	117	318	432	274	269	207	153	275.96	341	210	0.634	-0.657	0.048337605	0.14059148	0.08561139	0.095746944	0.087040184	0.087040184	TRUE	0.612234373	No
EHI_044230	elongation factor-1alpha putative	190	218	164	312	315	214	180	141	177	247	225	280	208.01	166	251	1.474	0.559	0.09315225	0.221915857	0.078912471	0.097510451	0.086313897	0.086313897	TRUE	0.641918533	No
EHI_044240	hypothetical protein	34	48	27	9	20	15	32	31	29	7	14	20	23.3	31	14	0.477	-1.068	0.013829304	0.057172019	0.092762929	0.15428402	0.12501283	0.12501283	TRUE	0.321729864	No
EHI_044350	hypothetical protein	4	4	2	4	6	0	4	3	2	3	4	0	2.62	3	2	0.961	-0.057	0.932429402	0.967198299	0.383097509	0.658655249	0.581419296	0.581419296	TRUE	0.159519862	No
EHI_044360	hypothetical protein	19	33	15	47	43	9	18	21	16	37	31	12	24.69	18	27	1.403	0.488	0.243316712	0.419700461	0.083449947	0.150700742	0.116455328	0.116455328	TRUE	0.286306923	No
EHI_044370	hypothetical protein conserved	3669	4795	2655	3755	3694	1647	3476	3108	2859	2972	2642	2157	2860.96	3148	2590	0.829	-0.27	0.310783068	0.49470712	0.034902485	0.090868953	0.055015914	0.055015914	TRUE	0.419791494	No
EHI_044380	tryptophanyl-tRNA synthetase putative	224	305	200	164	229	99	212	198	215	130	164	130	145.5	208	141	0.689	-0.537	0.049284045	0.142417435	0.020259725	0.100587556	0.052957279	0.052957279	TRUE	0.477487127	No
EHI_044470	protein kinase putative	148	207	146	189	203	135	140	134	157	150	145	177	160.06	144	157	1.088	0.122	0.590582888	0.744825104	0,00000001	0.099656228	0.032947391	0.032947391	TRUE	0.05673873	No
EHI_044480	WD domain containing protein	1272	1799	1070	2150	1491	1158	1205	1166	1152	1702	1067	1516	1465.35	1174	1428	1.2	0.262	0.454441971	0.629365753	0.111107089	0.091364913	0.101691134	0.101691134	TRUE	0.286770262	No
EHI_044490	hypothetical protein	1011	1275	882	958	680	439	958	826	950	758	486	575	1074.09	911	606	0.674	-0.569	0.014348241	0.058684088	0.019386524	0.091735261	0.040111192	0.040111192	TRUE	0.247967162	No
EHI_044500	cyst wall-specific glycoprotein Jacob putative	7	16	10	12	7	1	7	10	11	9	5	1	7.66	9	5	0.658	-0.604	0.252001873	0.43007108	0,00000001	0.284878358	0.169244818	0.169244818	TRUE	0.171156729	No
EHI_044510	hypothetical protein	102	206	97	90	127	69	97	134	104	71	91	90	103.02	112	84	0.759	-0.398	0.138033882	0.28930895	0.014267091	0.10480922	0.046925224	0.046925224	TRUE	0.172867427	No
EHI_044520	hypothetical protein	61	116	62	94	95	45	58	75	67	74	68	59	76.89	67	67	1.009	0.013	0.96236642	0.982392825	0,00000001	0.109724963	0.044903458	0.044903458	TRUE	0.296628397	No
EHI_044530	hypothetical protein	279	622	227	624	875	481	264	403	244	494	626	630	486.42	304	583	1.851	0.889	0.003616532	0.021025505	0.061091645	0.093411016	0.072448439	0.072448439	TRUE	0.526768807	No
EHI_044540	hypothetical protein	219	197	287	160	203	58	207	128	309	127	145	76	213.87	215	116	0.582	-0.781	0.074036755	0.189689711	0.224836065	0.097314252	0.169118369	0.169118369	TRUE	0.365369796	No
EHI_044550	Ribosomal protein S30 putative	15130	22738	13689	18767	19327	16305	14335	14737	14741	14853	13825	21351	16006.73	14604	16676	1.135	0.183	0.528542916	0.694792118	0.047165999	0.090441285	0.066365414	0.066365414	TRUE	0.457934364	No
EHI_044560	protein tyrosine phosphatase putative	79	120	74	92	130	59	75	78	80	73	93	77	115.72	78	81	1.047	0.067	0.798602155	0.889978437	0.009946268	0.103223031	0.04198409	0.04198409	TRUE	0.251425276	No
EHI_044570	hypothetical protein conserved domain containing	47	107	62	150	104	74	45	69	67	119	74	97	100.65	60	97	1.562	0.643	0.031840852	0.104854546	0.032306369	0.1051497	0.059638629	0.059638629	TRUE	0.141040843	No
EHI_044580	hypothetical protein	48	69	24	106	103	47	45	45	26	84	74	62	60.17	39	73	1.822	0.866	0.00350287	0.020509892	0.002924406	0.115107113	0.052578846	0.052578846	TRUE	0.295924812	No
EHI_044590	40S ribosomal protein S5	18010	27086	15737	17212	16447	12646	17064	17555	16946	13622	11765	16559	18086.63	17188	13982	0.818	-0.289	0.214466894	0.387292069	0.02167675	0.090430582	0.041438741	0.041438741	TRUE	0.209852229	No
EHI_044600	hypothetical protein	9	11	4	15	19	14	9	7	4	12	14	18	10.52	7	15	1.891	0.919	0.069487768	0.181032738	0.083520016	0.231940537	0.168839834	0.168839834	TRUE	0.212772827	No
EHI_044610	ribosome biogenesis protein NEP1 putative	125	140	82	232	392	164	118	91	88	184	280	215	137.58	99	226	2.171	1.118	0.000885167	0.007142593	0.075596416	0.101177074	0.086338522	0.086338522	TRUE	0.522102737	No
EHI_044620	DNA-directed RNA polymerase I subunit 13 putative	35	37	36	71	104	59	33	24	39	56	74	77	47.06	32	69	2.027	1.019	0.011543773	0.049972924	0.122948515	0.122005475	0.12246693	0.12246693	TRUE	0.233937005	No
EHI_044630	hypothetical protein	0	0	0	1	1	1	0	0	0	1	1	1	0.57	0	1	1.697	0.763	0.221617647	NA	0,00000001	2.719848254	1.643973437	1.643973437	TRUE	0.397230263	No
EHI_044640	protein kinase putative	1411	1871	1705	2309	1657	665	1337	1213	1836	1827	1185	871	1873.86	1462	1294	0.895	-0.161	0.664581072	0.800262645	0.124967971	0.091143265	0.115833954	0.115833954	TRUE	0.118434804	No
EHI_044650	importin alpha putative	143	199	133	158	213	94	135	129	143	125	152	123	144.81	136	133	0.986	-0.02	0.939721888	0.972459191	0.020318485	0.100636136	0.048211619	0.048211619	TRUE	0.384932368	No
EHI_044660	hypothetical protein	27	17	22	16	26	16	26	11	24	13	19	21	22.07	20	18	0.886	-0.174	0.693217285	0.820378503	0.108006831	0.157842298	0.131836809	0.131836809	TRUE	0.791770579	No
EHI_044680	hypothetical protein	98	160	82	95	82	49	93	104	88	75	59	64	90.64	95	66	0.708	-0.498	0.107953727	0.244646591	0.040699564	0.106784925	0.065592201	0.065592201	TRUE	0.649845924	No
EHI_044690	RhoGAP domain containing protein	26	34	16	26	32	21	25	22	17	21	23	27	21.12	21	24	1.088	0.121	0.755390905	0.862036935	0.015970413	0.160877622	0.090967135	0.090967135	TRUE	0.881870114	No
EHI_044700	hypothetical protein	12	17	13	6	7	6	11	11	14	5	5	8	9.72	12	6	0.539	-0.89	0.083647519	0.206111912	0.033444559	0.243684136	0.165356823	0.165356823	TRUE	0.124933302	No
EHI_044710	hypothetical protein	10	23	8	15	27	11	9	15	9	12	19	14	14.11	11	15	1.311	0.391	0.384542197	0.568958665	0,00000001	0.19593071	0.120014524	0.120014524	TRUE	0.457491955	No
EHI_044720	hypothetical protein	30	44	26	27	24	8	28	29	28	21	17	10	31.65	28	16	0.619	-0.692	0.062964793	0.169471985	0.008496914	0.137423851	0.076108046	0.076108046	TRUE	0.698409631	No
EHI_044730	peptidyl-prolyl cis-trans isomerase putative	2376	3345	2024	3465	2950	2059	2251	2168	2180	2742	2110	2696	2646.77	2200	2516	1.139	0.188	0.435842233	0.61355315	0.023270494	0.090911092	0.044214037	0.044214037	TRUE	0.245124332	No
EHI_044740	UMP-CMP kinase putative	2042	1769	1387	914	928	498	1935	1147	1494	723	664	652	1173.93	1525	680	0.458	-1.127	4.52E-06	0.00010413	0.024885762	0.0916173	0.045507634	0.045507634	TRUE	0.083849466	No
EHI_044750	hypothetical protein	32	41	26	67	86	36	30	27	28	53	62	47	47.02	28	54	1.84	0.88	0.009242032	0.042576709	0.028596784	0.122031085	0.070089314	0.070089314	TRUE	0.064248279	No
EHI_044760	Rho guanine nucleotide exchange factor putative	211	365	163	219	333	195	200	237	176	173	238	255	173.24	204	222	1.082	0.114	0.690376795	0.818921036	0.038246503	0.098948041	0.060150163	0.060150163	TRUE	0.395707427	No
EHI_044760.2	NA	65	118	67	65	77	42	62	76	72	51	55	55	68	70	54	0.776	-0.365	0.213328621	0.385929561	0.010095299	0.112258197	0.053594959	0.053594959	TRUE	0.203297759	No
EHI_044770	60S ribosomal protein L32 putative	6646	11167	4970	10203	11137	6028	6297	7238	5352	8075	7967	7893	7745.57	6296	7978	1.258	0.331	0.16482957	0.323551965	0.022993754	0.090540555	0.043475604	0.043475604	TRUE	0.295545689	No
EHI_044780	hypothetical protein	68	154	82	132	155	116	64	100	88	104	111	152	104.27	84	122	1.419	0.505	0.071539681	0.185101992	0.021267425	0.104636591	0.052633449	0.052633449	TRUE	0.224129414	No
EHI_044790	hypothetical protein	194	257	120	311	269	121	184	167	129	246	192	158	202.84	160	199	1.234	0.304	0.28760209	0.469703372	0.039107341	0.097693113	0.059319268	0.059319268	TRUE	0.157411444	No
EHI_044800	hypothetical protein	244	363	241	195	173	126	231	235	260	154	124	165	221.77	242	148	0.633	-0.66	0.068521322	0.179327923	0.111164254	0.097065993	0.105542816	0.105542816	TRUE	0.153290793	No
EHI_044810	ribosomal protein L10 putative	81681	120939	72580	106416	92610	68803	77388	78384	78157	84222	66248	90095	87948.73	77976	80188	1.027	0.039	0.89137801	0.941711896	0.0467882	0.09036515	0.0628584	0.0628584	TRUE	0.107965071	No
EHI_044820	calmodulin putative	360	637	391	648	600	375	341	413	421	513	429	491	543.75	392	478	1.21	0.275	0.292706379	0.474762665	0.031346172	0.093088125	0.051067864	0.051067864	TRUE	0.56384509	No
EHI_044830	ribosomal protein L39 putative	22611	37047	26691	39897	35117	29273	21423	24011	28742	31576	25121	38332	29982.53	24725	31676	1.266	0.341	0.243181301	0.419556845	0.052994491	0.0903979	0.067533652	0.067533652	TRUE	0.12876114	No
EHI_044840	chitin synthase 2 putative	264	327	161	171	161	84	250	212	173	135	115	110	188.5	212	120	0.585	-0.774	0.010948822	0.048159252	0.051347154	0.098251955	0.068168617	0.068168617	TRUE	0.498795135	No
EHI_044850	peptidyl-prolyl cis-trans isomerase FKBP-type  putative	194	266	176	213	242	94	184	172	190	169	173	123	194.64	182	155	0.862	-0.214	0.499231901	0.668495446	0.062087677	0.098002528	0.075544127	0.075544127	TRUE	0.275309945	No
EHI_044860	protein kinase domain containing protein	119	225	118	84	93	76	113	146	127	66	67	100	126.75	129	78	0.613	-0.706	0.018700141	0.071435249	0.038721678	0.102102651	0.062685854	0.062685854	TRUE	0.356668061	No
EHI_044870	hypothetical protein	4	18	5	18	14	8	4	12	5	14	10	10	11.75	7	11	1.492	0.577	0.227508476	0.401122471	0,00000001	0.21717577	0.127559445	0.127559445	TRUE	0.499690773	No
EHI_044880	nuclear transport factor 2-like export factor 2 putative	433	721	279	668	987	483	410	467	300	529	706	632	508.26	392	622	1.561	0.642	0.006434938	0.032609298	0.018632589	0.093279414	0.040675722	0.040675722	TRUE	0.246152858	No
EHI_044890	helicase putative	69	107	58	202	168	82	65	69	62	160	120	107	101.33	65	129	1.795	0.844	0.073309385	0.188606972	0.281185827	0.105051371	0.203136106	0.203136106	TRUE	6.648092258	No
EHI_044900	EF-hand calcium-binding domain containing protein	37	48	32	46	48	32	35	31	34	36	34	42	33.46	33	37	1.105	0.144	0.732438764	0.84954871	0.129252429	0.134880318	0.131994627	0.131994627	TRUE	0.131099813	No
EHI_044910	hypothetical protein	82	110	69	129	168	58	78	71	74	102	120	76	101.47	74	99	1.326	0.407	0.170137733	0.330697768	0.031050169	0.105031222	0.05950657	0.05950657	TRUE	0.341994954	No
EHI_044920	hypothetical protein	123	152	94	115	126	96	117	99	101	91	90	126	126.71	106	102	0.966	-0.049	0.862740396	0.925746169	0.029247627	0.102105845	0.055188412	0.055188412	TRUE	0.307479284	No
EHI_044930	eukaryotic translation initiation factor 4 gamma putative	114	245	224	1331	1386	751	108	159	241	1053	991	983	558.51	169	1009	4.745	2.246	9.62E-07	2.90E-05	0.271893156	0.093015717	0.195431102	0.195431102	TRUE	4.096158901	No
EHI_044940	T-complex protein 1 subunit eta putative	1906	2812	2275	2916	2975	1820	1806	1823	2450	2308	2128	2383	2189.1	2026	2273	1.114	0.156	0.641316136	0.783030553	0.090300941	0.091028773	0.09114195	0.09114195	TRUE	0.545114033	No
EHI_044950	hypothetical protein	26	30	20	28	34	15	25	19	22	22	24	20	30.74	22	22	1.015	0.022	0.957639044	0.980022944	0.086663843	0.138812511	0.113135279	0.113135279	TRUE	0.759474477	No
EHI_044960	hypothetical protein	41	75	50	61	59	23	39	49	54	48	42	30	53.65	47	40	0.872	-0.198	0.569691205	0.727492169	0.051077264	0.11811617	0.080244454	0.080244454	TRUE	1.206386291	No
EHI_044970	malic enzyme putative	13100	20475	13386	25731	18410	6680	12412	13270	14415	20365	13169	8747	18069.78	13366	14094	1.047	0.067	0.883324666	0.936987289	0.25233538	0.090430659	0.194637409	0.194637409	TRUE	0.292315749	No
EHI_044980	tumor suppressor candidate 4 putative	292	463	250	115	108	67	277	300	269	91	77	88	172.2	282	85	0.319	-1.649	8.73E-09	5.09E-07	0.033969966	0.098999806	0.058002237	0.058002237	TRUE	0.125911488	No
EHI_044990	hypothetical protein	9	11	6	21	8	9	9	7	6	17	6	12	8.17	7	12	1.436	0.522	0.30101007	0.483943324	0,00000001	0.272802613	0.157691313	0.157691313	TRUE	0.09373077	No
EHI_045000	actin-related protein 2F3 complex subunit 1A putative	3335	4913	1974	4411	4446	2554	3160	3184	2126	3491	3180	3344	3162.68	2823	3338	1.175	0.232	0.383916705	0.568281489	0.038961731	0.090819273	0.055219193	0.055219193	TRUE	0.201231912	No
EHI_045010	hypothetical protein conserved	217	339	161	585	525	275	206	220	173	463	376	360	298.99	200	400	1.945	0.96	0.000449896	0.004203734	0.035223687	0.095331061	0.055223287	0.055223287	TRUE	0.293687735	No
EHI_045020	hypothetical protein	0	0	0	0	0	0	0	0	0	0	0	0	0.17	0	0	1	0	1	NA	0.000502155	9.020320657	12	12	TRUE	6.7239047	No
EHI_045030	trans-2C3-enoyl-CoA reductase putative	48	95	33	71	54	19	45	62	36	56	39	25	52.68	48	40	0.855	-0.226	0.538551015	0.702438864	0.073116513	0.118627701	0.093132761	0.093132761	TRUE	0.128011354	No
EHI_045040	hypothetical protein	0	1	0	4	2	0	0	1	0	3	1	0	0.88	0	1	1.847	0.885	0.186903317	0.353381192	0,00000001	1.777502313	1.165255069	1.165255069	TRUE	0.124918208	No
EHI_045050	AAA family ATPase putative	141	209	122	198	202	151	134	135	131	157	144	198	165.05	133	166	1.226	0.294	0.371347055	0.555191797	0.072298364	0.099374642	0.082448745	0.082448745	TRUE	0.874409461	No
EHI_045060	hypothetical protein conserved	142	197	94	68	65	55	135	128	101	54	46	72	115.9	121	57	0.483	-1.05	0.000132046	0.0016262	0.014618295	0.103202907	0.047573828	0.047573828	TRUE	0.080569792	No
EHI_045070	hypothetical protein	16	42	23	59	60	28	15	27	25	47	43	37	30.06	22	42	1.795	0.844	0.018846272	0.071796687	0.004411275	0.1399133	0.07793862	0.07793862	TRUE	0.437374874	No
EHI_045080	pyruvate phosphate dikinase putative	4791	7613	4020	10785	12721	4851	4539	4934	4329	8536	9100	6352	6750.31	4601	7996	1.708	0.772	0.00144201	0.010432525	0.026654627	0.090568914	0.044989767	0.044989767	TRUE	0.234451327	No
EHI_045090	hypothetical protein	1030	2122	1438	7118	6648	1663	976	1375	1548	5633	4756	2178	2696.86	1300	4189	2.115	1.081	0.10328492	0.238267176	0.773692437	0.090900639	0.444015299	0.773692437	TRUE	0.160509119	No
EHI_045100	RhoGAP domain containing protein	37	38	25	91	114	72	35	25	27	72	82	94	56.03	29	83	2.689	1.427	1.18E-05	0.000237758	0.02805211	0.116936002	0.065915919	0.065915919	TRUE	0.357560602	No
EHI_045110	hypothetical protein	116	221	130	242	185	72	110	143	140	192	132	94	195.79	131	139	1.062	0.086	0.810849112	0.896917517	0.104022851	0.097957348	0.10287753	0.10287753	TRUE	0.872945181	No
EHI_045120	transitional endoplasmic reticulum ATPase putative	1947	2169	1613	6386	4792	2983	1845	1406	1737	5054	3428	3906	3593.45	1663	4129	2.282	1.19	0.00298003	0.01802582	0.192694341	0.090762804	0.140213326	0.140213326	TRUE	0.743703488	No
EHI_045130	hypothetical protein	97	65	82	108	112	51	92	42	88	85	80	67	74.77	74	77	1.045	0.064	0.88361754	0.937081875	0.205985175	0.110272644	0.163178053	0.163178053	TRUE	0.33649726	No
EHI_045140	hypothetical protein	70	115	72	54	53	44	66	75	78	43	38	58	84.37	73	46	0.654	-0.613	0.103303407	0.238267176	0.103208748	0.108006993	0.105116391	0.105116391	TRUE	0.050905339	No
EHI_045150	prenyl cysteine carboxyl methyltransferase putative	15	30	14	20	24	19	14	19	15	16	17	25	22.35	16	19	1.14	0.189	0.655238486	0.793982569	0.067960437	0.156993812	0.110839212	0.110839212	TRUE	0.262284721	No
EHI_045160	hypothetical protein	38	48	20	143	160	71	36	31	22	113	114	93	56.43	30	107	3.311	1.727	7.63E-07	2.37E-05	0.053834094	0.116751146	0.082602948	0.082602948	TRUE	0.183129352	No
EHI_045170	U5 snRNP-specific 200kd protein putative	56	85	63	315	327	132	53	55	68	249	234	173	125.94	59	219	3.163	1.661	0.000298153	0.003064658	0.259911102	0.102177392	0.189876814	0.189876814	TRUE	0.848006287	No
EHI_045180	hypothetical protein	145	209	182	242	337	150	137	135	196	192	241	196	199.07	156	210	1.326	0.408	0.17231679	0.333221454	0.048734449	0.097832171	0.066006969	0.066006969	TRUE	0.509851065	No
EHI_045190	clathrin adaptor complex small chain putative	22	28	12	65	89	45	21	18	13	51	64	59	33.14	17	58	2.992	1.581	8.26E-05	0.001129879	0.080179475	0.135309776	0.108860623	0.108860623	TRUE	0.249668719	No
EHI_045200	hypothetical protein	57	129	77	173	136	92	54	84	83	137	97	120	106.51	74	118	1.556	0.638	0.060253965	0.163930724	0.072522501	0.104335264	0.08510919	0.08510919	TRUE	0.235885735	No
EHI_045210	TBCFRab GTPase activating domain containing protein	34	57	22	40	38	42	32	37	24	32	27	55	32.3	31	38	1.177	0.235	0.526552695	0.692855157	0.051802684	0.136466373	0.090091615	0.090091615	TRUE	0.173273174	No
EHI_045220	hypothetical protein	52	126	64	19	38	26	49	82	69	15	27	34	50.35	67	25	0.412	-1.28	0.001273105	0.009483454	0.108474628	0.119935259	0.113597831	0.113597831	TRUE	0.313276369	No
EHI_045230	hypothetical protein	0	2	1	4	2	5	0	1	1	3	1	7	1.64	1	4	2.226	1.155	0.093740619	0.222855578	0,00000001	0.998360075	0.662333155	0.662333155	TRUE	0.177809798	No
EHI_045240	hypothetical protein conserved	1	12	6	59	80	31	1	8	6	47	57	41	22.8	5	48	6.851	2.776	1.80E-09	1.27E-07	0.079651112	0.15570416	0.125882575	0.125882575	TRUE	0.494971908	No
EHI_045250	thioredoxin putative	35	74	48	33	79	35	33	48	52	26	57	46	37.84	44	43	0.969	-0.045	0.91029003	0.95425548	0.108527597	0.129723271	0.117876733	0.117876733	TRUE	0.583542711	No
EHI_045260	DIM1 family protein putative	118	123	124	185	328	143	112	80	134	146	235	187	160.96	109	189	1.717	0.779	0.005323649	0.02812131	0.03156683	0.09960403	0.055013195	0.055013195	TRUE	0.114109576	No
EHI_045270	GTP-binding protein Ras family	75	72	46	155	233	108	71	47	50	123	167	141	108.63	56	144	2.422	1.276	0.000199275	0.002228012	0.074318149	0.104063092	0.086320648	0.086320648	TRUE	0.802616961	No
EHI_045280	RNA recognition motif domain containing protein	1567	2141	1366	973	1207	634	1485	1388	1471	770	863	830	1186.03	1448	821	0.577	-0.793	0.000895202	0.007209107	0.022218779	0.091604355	0.042813591	0.042813591	TRUE	0.332401021	No
EHI_045290	calpain family cysteine protease putative	1073	1622	847	1188	1370	851	1017	1051	912	940	980	1114	923.11	993	1011	1.017	0.025	0.922687325	0.961298764	0.028673047	0.091962134	0.04848469	0.04848469	TRUE	0.589616853	No
EHI_045300	60S ribosomal protein L6 putative	7320	14171	4201	5853	7185	3400	6935	9185	4524	4632	5140	4452	6489.82	6881	4741	0.7	-0.515	0.059894006	0.16337234	0.041276485	0.090577773	0.058617214	0.058617214	TRUE	0.088685447	No
EHI_045310	PH domain containing protein	1983	1416	2699	877	1006	491	1879	918	2906	694	720	643	1439.26	1901	686	0.39	-1.359	0.000195254	0.002200031	0.12374868	0.091383338	0.111261673	0.111261673	TRUE	0.067919982	No
EHI_045320	vacuolar protein sorting 36 putative	39	64	35	109	113	49	37	41	38	86	81	64	64.55	39	77	1.92	0.941	0.002852994	0.017427741	0.025450762	0.113426965	0.06325203	0.06325203	TRUE	0.501645061	No
EHI_045330	 3BAlias	409	519	422	453	581	263	388	336	454	359	416	344	461.79	393	373	0.953	-0.07	0.805006069	0.893772264	0.043714047	0.093574386	0.060391933	0.060391933	TRUE	0.259848479	No
EHI_045340	glutamate synthase beta subunit putative	2032	2993	1949	5475	4321	1963	1925	1940	2099	4333	3091	2570	2890.31	1988	3331	1.624	0.7	0.033590372	0.109053488	0.093666722	0.090863664	0.088188879	0.088188879	TRUE	0.81001941	No
EHI_045350	C2 domain containing protein	15	17	5	56	50	39	14	11	5	44	36	51	22.75	10	44	3.6	1.848	1.89E-05	0.000342172	0.071440423	0.15583021	0.119861268	0.119861268	TRUE	0.253173245	No
EHI_045360	importin alpha subunit putative	49	64	58	53	51	50	46	41	62	42	36	65	54.49	50	48	0.953	-0.069	0.848580951	0.918712705	0.069903524	0.117687588	0.090231361	0.090231361	TRUE	0.146822102	No
EHI_045370	hypothetical protein	115	210	108	142	170	114	109	136	116	112	122	149	143.08	120	128	1.053	0.074	0.804268858	0.893200299	0.040202735	0.100760784	0.063535363	0.063535363	TRUE	0.657083304	No
EHI_045380	SH2 domain  containing protein	8	18	7	12	12	23	8	12	8	9	9	30	12.52	9	16	1.551	0.633	0.236826328	0.412574233	0.260028286	0.209372961	0.233001587	0.233001587	TRUE	1.311415357	No
EHI_045390	hypothetical protein	53	113	46	51	72	38	50	73	50	40	52	50	76.31	58	47	0.822	-0.283	0.369493741	0.553346452	0.033965647	0.109871671	0.063449254	0.063449254	TRUE	0.072754919	No
EHI_045400	Arf GTPase activating protein putative	74	112	58	47	58	28	70	73	62	37	41	37	63.99	68	38	0.583	-0.778	0.016889065	0.065994968	0.03764584	0.113628822	0.068272142	0.068272142	TRUE	0.618187837	No
EHI_045410	metallo-beta-lactamase family protein	51	63	43	47	44	37	48	41	46	37	31	48	59.49	45	39	0.864	-0.211	0.507535916	0.67567871	0.023378281	0.115390918	0.060589583	0.060589583	TRUE	0.255863881	No
EHI_045420	hypothetical protein	257	340	213	96	146	35	243	220	229	76	104	46	157.06	231	75	0.351	-1.51	1.47E-06	4.14E-05	0.053016728	0.099833604	0.071485899	0.071485899	TRUE	0.384921632	No
EHI_045430	hypothetical protein	14	26	12	20	26	11	13	17	13	16	19	14	21.63	14	16	1.119	0.162	0.686478094	0.816412929	0,00000001	0.15921778	0.085430819	0.085430819	TRUE	0.271768666	No
EHI_045440	ubiquitin carboxyl-terminal hydrolase domain containing protein	161	205	189	498	456	272	153	133	204	394	326	356	212.8	163	359	2.025	1.018	0.018460364	0.070720776	0.218052787	0.097349136	0.165558453	0.165558453	TRUE	0.530456805	No
EHI_045450	Ras family GTPase	32	57	17	40	54	39	30	37	18	32	39	51	47.19	28	41	1.344	0.427	0.320743776	0.504178132	0.158223125	0.121920001	0.141367751	0.141367751	TRUE	0.369831223	No
EHI_045460	hypothetical protein	266	251	153	119	161	78	252	163	165	94	115	102	173.81	193	104	0.558	-0.843	0.008046594	0.038418307	0.061783171	0.098919952	0.0751215	0.0751215	TRUE	0.711379454	No
EHI_045470	dolychil-diphosphooligosaccharide-- protein glycosyltransferase subunit putative	282	449	248	249	308	156	267	291	267	197	220	204	244.47	275	207	0.764	-0.389	0.189382642	0.356683844	0.047926415	0.096442234	0.066054726	0.066054726	TRUE	0.146629897	No
EHI_045480	high mobility group 8HMG9 box domain containing protein	1248	2206	1325	4237	3690	2512	1182	1430	1427	3353	2640	3289	2756.24	1346	3094	2.218	1.15	3.26E-05	0.000545317	0.044789681	0.090888736	0.059624352	0.059624352	TRUE	0.680057335	No
EHI_045490	SP-RING zinc finger domain containing protein	32	46	37	29	30	18	30	30	40	23	21	24	27.78	33	23	0.704	-0.505	0.193306952	0.361703479	0.046309172	0.143981059	0.096881017	0.096881017	TRUE	0.100467746	No
EHI_045500	hypothetical protein conserved	171	203	134	166	172	82	162	132	144	131	123	107	118.14	146	120	0.838	-0.256	0.43917491	0.616500114	0.068636364	0.102959271	0.082192443	0.082192443	TRUE	1.227256421	No
EHI_045510	hypothetical protein	88	116	80	65	77	55	83	75	86	51	55	72	69.7	81	59	0.741	-0.433	0.201769961	0.371450649	0.057972472	0.11172192	0.081282287	0.081282287	TRUE	0.059052549	No
EHI_045520	hypothetical protein	110	122	98	164	132	108	104	79	106	130	94	141	118.34	96	122	1.244	0.315	0.380423008	0.564894635	0.095655148	0.102937602	0.099567286	0.099567286	TRUE	2.026121053	No
EHI_045530	SerFThr protein phosphatase family protein	47	66	54	96	70	53	45	43	58	76	50	69	72.07	49	65	1.313	0.393	0.294434917	0.476893277	0.096718407	0.111019868	0.103262149	0.103262149	TRUE	1.993424164	No
EHI_045540	hypothetical protein	138	292	159	918	762	494	131	189	171	727	545	647	550.52	164	640	3.328	1.735	NA	NA	0.248100551	0.09305443	0.174713984	0.174713984	TRUE	7.218996255	No
EHI_045550	Rab family GTPase	129	154	75	130	190	65	122	100	81	103	136	85	102.49	101	108	1.07	0.098	0.755420807	0.862036935	0.048082155	0.104885138	0.0703334	0.0703334	TRUE	0.219511005	No
EHI_045560	hypothetical protein	115	133	99	126	133	66	109	86	107	100	95	86	108.02	101	94	0.94	-0.09	0.744301394	0.8560957	0.014539662	0.104139824	0.050198641	0.050198641	TRUE	0.29547008	No
EHI_045570	CDP-alcohol phosphatidyltransferase family protein	185	280	146	205	240	128	175	181	157	162	172	168	168.67	171	167	0.976	-0.035	0.908708671	0.953567857	0.048426733	0.099180851	0.067301993	0.067301993	TRUE	0.090394155	No
EHI_045580	hypothetical protein	455	1029	553	1043	1242	483	431	667	595	825	888	632	691.57	564	782	1.351	0.434	0.243962142	0.420286808	0.131413252	0.09250247	0.116177051	0.116177051	TRUE	0.084032309	No
EHI_045590	hypothetical protein	166	281	199	822	671	344	157	182	214	651	480	450	387.5	184	527	2.051	1.036	NA	NA	0.617780861	0.094192952	0.37485647	0.617780861	TRUE	20.75632675	Yes
EHI_045590.2	NA	12	43	12	30	39	22	11	28	13	24	28	29	25.62	17	27	1.44	0.526	0.185521075	0.351180483	0.047012923	0.14850382	0.096538703	0.096538703	TRUE	0.715838941	No
EHI_045600	Ras family protein	15	11	7	31	19	23	14	7	8	25	14	30	26.21	10	23	2.053	1.037	0.028677962	0.097306708	0.165978545	0.147185297	0.156936636	0.156936636	TRUE	0.091293963	No
EHI_045610	diacylglycerol kinase putative	362	460	312	329	339	91	343	298	336	260	243	119	336.38	326	207	0.656	-0.608	0.055565507	0.154840493	0.065533243	0.09477714	0.077971214	0.077971214	TRUE	0.757756751	No
EHI_045710	AP-2 complex protein putative	810	832	729	1205	1204	685	767	539	785	954	861	897	608.96	697	904	1.281	0.357	0.237936255	0.413701572	0.06182233	0.092794715	0.071930608	0.071930608	TRUE	1.128868275	No
EHI_045720	hypothetical protein	20	46	14	48	47	17	19	30	15	38	34	22	29.33	21	31	1.414	0.5	0.199442676	0.369108887	0.057885935	0.141141348	0.096667046	0.096667046	TRUE	0.164129146	No
EHI_045820	hypothetical protein	0	0	1	1	5	5	0	0	1	1	4	7	1.08	0	4	2.863	1.518	0.024063072	0.08603885	0,00000001	1.466280508	1.203141987	1.203141987	TRUE	0.094723266	No
EHI_045920	hypothetical protein	261	390	279	163	187	76	247	253	300	129	134	100	228.62	267	121	0.468	-1.096	1.19E-05	0.000237758	0.017019048	0.096864857	0.042884915	0.042884915	TRUE	0.120845102	No
EHI_045930	hypothetical protein	86	89	176	239	252	160	81	58	190	189	180	210	134.81	110	193	1.445	0.531	0.425572746	0.604152592	0.795052024	0.101399428	0.453491452	0.795052024	TRUE	0.160644928	No
EHI_046030	hypothetical protein	0	1	0	0	0	0	0	1	0	0	0	0	0.56	0	0	0.882	-0.18	0.738334037	NA	12	2.738997305	3.618842968	3.618842968	TRUE	1.442725966	No
EHI_046040	hypothetical protein	1	1	0	0	0	0	1	1	0	0	0	0	2.29	1	0	0.703	-0.508	0.459792962	0.634590525	0,00000001	0.740803141	0.52706301	0.52706301	TRUE	2.890207434	No
EHI_046050	hypothetical protein	15	21	23	17	13	5	14	14	25	13	9	7	28.03	18	10	0.623	-0.683	0.111383909	0.249883868	0.056678938	0.143497678	0.100929116	0.100929116	TRUE	0.126003106	No
EHI_046150	hypothetical protein	1	4	2	1	0	1	1	3	2	1	0	1	1.62	2	1	0.613	-0.707	0.305957013	0.489348742	0,00000001	1.01176637	0.676903659	0.676903659	TRUE	0.442914629	No
EHI_046250	hypothetical protein	3	1	0	1	1	1	3	1	0	1	1	1	2.9	1	1	0.902	-0.148	0.828261641	0.90670362	0,00000001	0.604569466	0.437680118	0.437680118	TRUE	0.162604903	No
EHI_046260	hypothetical protein	174	212	125	148	137	87	165	137	135	117	98	114	145.09	146	110	0.765	-0.387	0.222720206	0.395886889	0.058099136	0.100616813	0.074075924	0.074075924	TRUE	0.101662346	No
EHI_046270	hypothetical protein	60	89	65	39	61	22	57	58	70	31	44	29	65.46	62	35	0.598	-0.741	0.071321835	0.184615238	0.14250513	0.113107006	0.129743013	0.129743013	TRUE	0.080304548	No
EHI_046380	hypothetical protein	1	2	1	3	0	0	1	1	1	2	0	0	1.52	1	1	0.895	-0.16	0.816864214	0.900599233	0,00000001	1.068764085	0.813034957	0.813034957	TRUE	0.59286259	No
EHI_046390	Rab family GTPase	9941	11637	5384	6572	8830	5091	9419	7542	5798	5201	6316	6666	7224.41	7586	6061	0.804	-0.314	0.187883458	0.354452704	0.024028798	0.090554431	0.043444134	0.043444134	TRUE	0.093524115	No
EHI_046590	inositol polyphosphate-5-phosphatase putative	60	64	52	110	167	64	57	41	56	87	119	84	57.23	51	97	1.77	0.823	0.055236622	0.1543342	0.183802301	0.116381703	0.153425333	0.153425333	TRUE	0.423990369	No
EHI_046600	acyl-CoA hydrolase putative	35	41	17	51	68	34	33	27	18	40	49	45	35.85	26	45	1.617	0.693	0.094453487	0.224152891	0.120689735	0.131908835	0.125777475	0.125777475	TRUE	0.298085887	No
EHI_046610	hypothetical protein	4	8	0	11	17	5	4	5	0	9	12	7	4.72	3	9	2.297	1.2	0.044485176	0.132255448	0,00000001	0.405654804	0.271210611	0.271210611	TRUE	0.435466041	No
EHI_046620	hypothetical protein	56	83	51	65	78	23	53	54	55	51	56	30	47.88	54	46	0.869	-0.202	0.55145521	0.712569412	0.035691287	0.121462429	0.07677039	0.07677039	TRUE	0.538326264	No
EHI_046630	Rho family GTPase	0	1	0	0	1	1	0	1	0	0	1	1	0.56	0	1	1.25	0.322	0.605046376	NA	0,00000001	2.77410196	1.629578021	1.629578021	TRUE	0.234704743	No
EHI_046640	hypothetical protein	79	113	68	78	89	59	75	73	73	62	64	77	67.9	74	68	0.922	-0.118	0.77452938	0.874511352	0.158952507	0.112289741	0.137213413	0.137213413	TRUE	0.093920619	No
EHI_046650	GalFGalNAc lectin heavy subunit putative	717	771	470	954	1162	301	679	500	506	755	831	394	816.72	562	660	1.163	0.218	0.534966231	0.699236934	0.107214268	0.09217237	0.101467507	0.101467507	TRUE	0.139411128	No
EHI_046660	hypothetical protein	1	3	1	1	1	2	1	2	1	1	1	3	2.17	1	2	0.959	-0.06	0.930286718	0.965697631	0,00000001	0.776689384	0.505681897	0.505681897	TRUE	0.365118546	No
EHI_046670	exodeoxyribonuclease III putative	927	1225	885	758	840	487	878	794	953	600	601	638	626.42	875	613	0.713	-0.488	0.110634117	0.248964073	0.062958703	0.092726507	0.073589764	0.073589764	TRUE	1.298000264	No
EHI_046680	hypothetical protein	330	413	302	696	503	365	313	268	325	551	360	478	334.98	302	463	1.485	0.571	0.120619347	0.263977869	0.122899931	0.094795669	0.111733054	0.111733054	TRUE	0.427881184	No
EHI_046690	40S ribosomal protein S15 putative	16525	28394	18099	9542	11044	7756	15657	18403	19490	7552	7900	10156	12936.69	17850	8536	0.495	-1.015	0.000493056	0.004522955	0.051562087	0.090463373	0.067154795	0.067154795	TRUE	0.164878175	No
EHI_046700	hypothetical protein pseudogene	0	0	0	0	0	0	0	0	0	0	0	0	0	0	0	NA	NA	NA	NA	NA	NA	NA	NA	NA	NA	NA
EHI_046800	leucine rich repeat protein BspA family	1	0	0	0	0	1	1	0	0	0	0	1	0.33	0	0	1.034	0.048	0.921870986	NA	0,00000001	4.621114101	4.923154927	4.923154927	TRUE	0.556007028	No
EHI_046900	4-alpha-glucanotransferase putative	0	0	0	0	0	0	0	0	0	0	0	0	0	0	0	NA	NA	NA	NA	NA	NA	NA	NA	NA	NA	NA
EHI_047000	hypothetical protein	0	0	0	0	0	0	0	0	0	0	0	0	0	0	0	NA	NA	NA	NA	NA	NA	NA	NA	NA	NA	NA
EHI_047010	hypothetical protein	0	1	0	0	0	0	0	1	0	0	0	0	0.44	0	0	0.857	-0.223	0.684148503	NA	0,00000001	3.512613912	2.952533692	2.952533692	TRUE	0.22208372	No
EHI_047110	hypothetical protein	1	3	2	1	0	0	1	2	2	1	0	0	0.95	2	0	0.547	-0.871	0.19161519	0.35916687	0,00000001	1.665802484	1.243234644	1.243234644	TRUE	0.662467507	No
EHI_047210	hypothetical protein conserved	32	48	84	73	56	43	30	31	90	58	40	56	70.31	50	51	1.01	0.015	0.981665355	0.99232595	0.687006527	0.111538125	0.409071338	0.687006527	TRUE	1.262315425	No
EHI_047510	hypothetical protein	0	2	0	0	0	0	0	1	0	0	0	0	0.7	0	0	0.754	-0.408	0.507398382	NA	0,00000001	2.222128628	1.904296579	1.904296579	TRUE	0.78967774	No
EHI_047520	hypothetical protein	0	1	0	0	0	1	0	1	0	0	0	1	0.29	0	0	1.071	0.098	0.845501839	NA	0,00000001	5.249970838	4.307539284	4.307539284	TRUE	0.352141717	No
EHI_047620	hypothetical protein	4	4	0	1	0	0	4	3	0	1	0	0	1.11	2	0	0.506	-0.982	0.14230678	0.294958636	0,00000001	1.428297064	1.36452464	1.36452464	TRUE	0.336447431	No
EHI_047630	hypothetical protein	1	0	0	0	0	0	1	0	0	0	0	0	0.08	0	0	0.824	-0.278	0.401778331	NA	0,00000001	18.95987689	12	12	TRUE	1.396514808	No
EHI_047730	glucose-6-phosphate isomerase putative	2422	3505	2048	1769	2428	1728	2295	2272	2205	1400	1737	2263	1392.04	2257	1800	0.807	-0.31	0.31953479	0.503118888	0.074603797	0.091418456	0.077619353	0.077619353	TRUE	0.295246812	No
EHI_047740	RNA methyltransferase putative	132	261	95	146	235	87	125	169	102	116	168	114	120.32	132	133	1.002	0.003	0.993316892	0.997034859	0.055363791	0.102730399	0.073737138	0.073737138	TRUE	0.258164926	No
EHI_047750	Nucleotide-binding protein  putative	6767	10449	7695	14698	11034	8138	6411	6772	8286	11633	7893	10656	8335.27	7156	10061	1.385	0.469	0.100975153	0.234781823	0.053542088	0.090526947	0.064594784	0.064594784	TRUE	0.165124109	No
EHI_047760	ATP-binding cassette protein putative	723	855	642	1879	1968	1255	685	554	691	1487	1408	1643	801.21	643	1513	2.229	1.157	0.000607629	0.005315724	0.098914305	0.092207673	0.092546473	0.092546473	TRUE	1.714135417	No
EHI_047770	hypothetical protein conserved domain containing	95	164	92	113	129	91	90	106	99	89	92	119	87.19	98	100	1.011	0.016	0.954262547	0.978380188	0.014773068	0.107435155	0.051416852	0.051416852	TRUE	0.205307949	No
EHI_047780	hypothetical protein	17	33	16	19	30	15	16	21	17	15	21	20	18.53	18	19	1.015	0.021	0.957778392	0.980022944	0,00000001	0.170727339	0.092070869	0.092070869	TRUE	0.398423871	No
EHI_047790	hypothetical protein	7	22	3	20	30	9	7	14	3	16	21	12	12.21	8	16	1.776	0.828	0.10043683	0.233868103	0.138926504	0.212403909	0.180349697	0.180349697	TRUE	0.389409449	No
EHI_047800	hypothetical protein	2632	4619	1785	3045	3667	1383	2494	2994	1922	2410	2623	1811	2584.53	2470	2281	0.927	-0.11	0.692629905	0.820078633	0.046477017	0.090924649	0.059979442	0.059979442	TRUE	0.293313512	No
EHI_047810	hypothetical protein	3510	5424	3851	8971	8587	4655	3326	3515	4147	7100	6143	6096	5040.31	3663	6446	1.674	0.743	0.060026911	0.163478842	0.180047507	0.090643792	0.135768139	0.135768139	TRUE	0.332604554	No
EHI_047820	leucine rich repeat protein BspA family	1	0	1	0	2	0	1	0	1	0	1	0	0.61	1	0	0.951	-0.073	0.907176165	NA	0,00000001	2.539542347	1.911297698	1.911297698	TRUE	0.221875667	No
EHI_047920	hypothetical protein	97	99	79	92	80	85	92	64	85	73	57	111	62.69	80	80	0.998	-0.002	0.995964345	0.998197727	0.330669214	0.114111324	0.225011236	0.225011236	TRUE	1.149600666	No
EHI_048030	hypothetical protein conserved	1	1	1	1	1	3	1	1	1	1	1	4	1.59	1	2	1.322	0.403	0.559774326	0.720362959	0,00000001	1.024553566	0.821074862	0.821074862	TRUE	0.17952366	No
EHI_048140	hypothetical protein	2140	4840	2378	2666	2911	1374	2028	3137	2561	2110	2082	1799	2204.08	2575	1997	0.787	-0.346	0.282315448	0.464084139	0.077551421	0.091024147	0.08348755	0.08348755	TRUE	0.349591368	No
EHI_048150	CAF1 family ribonuclease putative	110	138	74	115	81	74	104	89	80	91	58	97	89.53	91	82	0.899	-0.154	0.611869747	0.760019652	0.036828565	0.106988907	0.063493234	0.063493234	TRUE	0.424327913	No
EHI_048160	CPSF A subunit region protein putative	77	116	76	102	121	78	73	75	82	81	87	102	80.31	77	90	1.148	0.199	0.661090251	0.797531251	0.240719816	0.108899169	0.182094924	0.182094924	TRUE	3.862871517	No
EHI_048170	Protein transport protein SEC61  gamma subunit putative	1131	2212	943	2571	2585	1631	1072	1434	1015	2035	1849	2136	1517.12	1174	2007	1.667	0.737	0.011439245	0.049691535	0.05430566	0.091330218	0.066761488	0.066761488	TRUE	0.825097553	No
EHI_048180	hypothetical protein	13	24	11	27	29	8	12	16	12	21	21	10	16.01	13	17	1.298	0.376	0.391065844	0.575159911	0.044883461	0.183398968	0.118323321	0.118323321	TRUE	0.077917751	No
EHI_048190	hypothetical protein	32	43	32	59	36	23	30	28	34	47	26	30	52.3	31	34	1.109	0.149	0.652226734	0.791666276	0.022163504	0.118835203	0.062750375	0.062750375	TRUE	0.170121033	No
EHI_048200	hypothetical protein	36	32	16	21	14	17	34	21	17	17	10	22	24.54	24	16	0.69	-0.535	0.192400551	0.360303174	0.056739744	0.15106992	0.103197179	0.103197179	TRUE	0.310460122	No
EHI_048210	splicing factor arginineFserine-rich putative	1016	1480	891	1656	1470	987	963	959	959	1311	1052	1292	1041.84	960	1218	1.256	0.329	0.223363602	0.396504893	0.041861441	0.091778202	0.05625418	0.05625418	TRUE	0.677375203	No
EHI_048215	hypothetical protein conserved	15	34	19	9	23	15	14	22	20	7	16	20	20.19	19	14	0.766	-0.385	0.354147423	0.538076679	0.022823169	0.164132677	0.099581466	0.099581466	TRUE	0.58095982	No
EHI_048220	hypothetical protein	47	73	37	28	51	19	45	47	40	22	36	25	39.04	44	28	0.66	-0.6	0.097079482	0.228832239	0.047825485	0.128512122	0.08386204	0.08386204	TRUE	0.24704451	No
EHI_048230	hypothetical protein	261	319	221	398	381	243	247	207	238	315	273	318	246.93	231	302	1.299	0.378	0.102074783	0.236382161	0.009510202	0.096381588	0.037275647	0.037275647	TRUE	0.234344791	No
EHI_048240	hypothetical protein	12025	14489	12349	8259	8751	4446	11393	9391	13298	6536	6260	5822	9842.59	11361	6206	0.558	-0.843	0.000715222	0.006018027	0.029130429	0.090499575	0.047750947	0.047750947	TRUE	0.12544927	No
EHI_048250	Rab family GTPase	37	60	19	231	314	149	35	39	20	183	225	195	140.5	31	201	5.697	2.51	2.19E-16	9.79E-14	0.025624035	0.100951899	0.05975182	0.05975182	TRUE	0.374808617	No
EHI_048260	hypothetical protein	383	562	412	829	1104	616	363	364	444	656	790	807	518.25	390	751	1.862	0.897	0.003009063	0.018133267	0.059702949	0.093222948	0.071312354	0.071312354	TRUE	0.884461229	No
EHI_048270	Sec7 domain protein	227	272	245	235	263	80	215	176	264	186	188	105	138.57	218	160	0.754	-0.407	0.31336943	0.497544319	0.165430986	0.10109933	0.137743776	0.137743776	TRUE	0.278360799	No
EHI_048280	nucleosome assembly protein putative	67	132	65	63	69	37	63	86	70	50	49	48	55.72	73	49	0.691	-0.534	0.127485106	0.274449473	0.061804515	0.117085134	0.086372931	0.086372931	TRUE	0.49087622	No
EHI_048290	hypothetical protein	21	25	17	28	37	20	20	16	18	22	26	26	20.72	18	25	1.344	0.426	0.264511202	0.445093625	0,00000001	0.162251791	0.082276376	0.082276376	TRUE	0.273970969	No
EHI_048300	WD repeat protein 68 putative	128	202	135	265	315	148	121	131	145	210	225	194	177.3	132	210	1.559	0.64	0.013716977	0.056853726	0.018648474	0.098751061	0.046846537	0.046846537	TRUE	0.409925932	No
EHI_048310	protein transport protein Sec24 putative	1553	2393	1514	2154	1926	469	1471	1551	1630	1705	1378	614	1309.43	1551	1232	0.809	-0.305	0.413689744	0.594734452	0.134741433	0.091485974	0.117625317	0.117625317	TRUE	0.333056025	No
EHI_048410	serineFthreonine protein kinase putative	416	596	292	60	48	57	394	386	314	47	34	75	269.72	365	52	0.154	-2.694	3.50E-20	2.35E-17	0.033366795	0.095871865	0.05842951	0.05842951	TRUE	0.556566257	No
EHI_048420	hypothetical protein	285	520	215	364	377	145	270	337	232	288	270	190	321.44	280	249	0.897	-0.157	0.560840176	0.720990607	0.033362311	0.094983045	0.05368837	0.05368837	TRUE	0.148396722	No
EHI_048430	hypothetical protein	10	27	7	7	20	13	9	17	8	6	14	17	12.92	11	12	1.019	0.028	0.954982611	0.978455821	0.115146006	0.205661634	0.163335806	0.163335806	TRUE	0.188301976	No
EHI_048440	hypothetical protein	249	289	163	141	95	74	236	187	176	112	68	97	154.1	200	92	0.488	-1.034	0.004092453	0.02307203	0.102937137	0.100016129	0.101776451	0.101776451	TRUE	0.374216652	No
EHI_048540	hypothetical protein	688	858	610	1293	1407	927	652	556	657	1023	1006	1214	760.07	622	1081	1.671	0.741	0.039482098	0.121641882	0.116850005	0.092308323	0.107398849	0.107398849	TRUE	3.110354023	No
EHI_048550	dual specificity protein phosphatase putative	123	138	70	133	147	85	117	89	75	105	105	111	115.99	94	107	1.134	0.182	0.542571841	0.706309136	0.037812338	0.10319218	0.062071376	0.062071376	TRUE	0.085659574	No
EHI_048560	hypothetical protein	46105	72899	43730	46581	51653	26580	43682	47248	47090	36866	36950	34805	53950.25	46007	36207	0.794	-0.333	0.187345993	0.353885539	0.029044922	0.090375825	0.049456193	0.049456193	TRUE	0.187947781	No
EHI_048570	phosphoinositide phosphatase putative	49	87	45	49	44	17	46	56	48	39	31	22	44.73	50	31	0.644	-0.636	0.100867485	0.234667124	0.091823375	0.123657465	0.106320324	0.106320324	TRUE	0.115154306	No
EHI_048580	hypothetical protein	1387	2229	2426	5928	4976	3208	1314	1445	2612	4692	3560	4201	3242.26	1790	4151	2.002	1.001	0.054980879	0.154172595	0.464617905	0.090807712	0.285768251	0.285768251	TRUE	6.592447191	No
EHI_048590	calcineurin catalytic subunit A putative	215	212	194	222	274	146	204	137	209	176	196	191	194.87	183	188	1.026	0.037	0.87643069	0.93426327	0.013363557	0.097993244	0.039559745	0.039559745	TRUE	0.283014358	No
EHI_048600	hypothetical protein conserved	0	1	0	0	1	1	0	1	0	0	1	1	0.33	0	1	1.225	0.293	0.579255633	NA	0,00000001	4.664602802	3.654803956	3.654803956	TRUE	0.176854968	No
EHI_048610	ankyrin repeat protein	313	483	334	215	246	79	297	313	360	170	176	103	246.48	323	150	0.489	-1.033	0.001966456	0.013339073	0.081078222	0.096392561	0.086897062	0.086897062	TRUE	1.094093473	No
EHI_048620	hypothetical protein	298	358	535	396	330	186	282	232	576	313	236	244	297.89	363	264	0.744	-0.427	0.206879074	0.376803748	0.089388232	0.095349542	0.09123799	0.09123799	TRUE	1.192970987	No
EHI_048630	actin putative	2218	2733	2900	10739	9904	4040	2101	1771	3123	8499	7085	5290	4503.06	2332	6958	2.657	1.41	0.000919805	0.007367793	0.222972815	0.090679057	0.162933372	0.162933372	TRUE	0.261523358	No
EHI_048640	hypothetical protein	0	2	1	1	1	0	0	1	1	1	1	0	1.69	1	1	0.886	-0.175	0.79744679	0.889509488	0,00000001	0.972471635	1.00615352	1.00615352	TRUE	0.977280512	No
EHI_048650	hypothetical protein	152	211	156	242	295	159	144	137	168	192	211	208	228.16	150	204	1.352	0.435	0.051203236	0.1461632	0.005557641	0.096877844	0.032701318	0.032701318	TRUE	0.059664568	No
EHI_048660	leucine rich repeat protein BspA family	6	11	7	8	11	1	6	7	8	6	8	1	5.7	7	5	0.845	-0.243	0.669536989	0.80423307	0,00000001	0.351890389	0.235256957	0.235256957	TRUE	0.158807508	No
EHI_048670	WH2 motif domain contaning protein	314	381	345	288	351	157	297	247	372	228	251	206	327.97	305	228	0.763	-0.39	0.246969355	0.424000952	0.085208071	0.094890777	0.089913746	0.089913746	TRUE	0.214713946	No
EHI_048680	60S ribosomal protein L12 putative	49704	68354	35478	54791	56405	30267	47092	44302	38204	43364	40349	39633	45791.56	43199	41115	0.953	-0.069	0.76630867	0.869456498	0.022920958	0.090380745	0.041490347	0.041490347	TRUE	0.141898037	No
EHI_048690	SNF7 family protein	305	368	340	491	418	283	289	239	366	389	299	371	368.97	298	353	1.17	0.226	0.531194485	0.696441906	0.115617235	0.094385952	0.107132685	0.107132685	TRUE	0.875630605	No
EHI_048700	ubiquitin-conjugating enzyme family protein	3882	5041	3122	4938	6241	3902	3678	3267	3362	3908	4464	5109	4959.63	3436	4494	1.294	0.372	0.163048151	0.32179687	0.036209716	0.0906486	0.055301228	0.055301228	TRUE	0.067346759	No
EHI_048710	protein kinase domain containing protein	135	175	78	98	77	89	128	113	84	78	55	117	122.46	108	83	0.77	-0.378	0.243930475	0.420286808	0.058638354	0.102513537	0.075807203	0.075807203	TRUE	0.341491123	No
EHI_048720	GTP-binding protein Ras family	326	694	214	726	839	437	309	450	230	575	600	572	394	330	582	1.689	0.756	0.040702462	0.123940691	0.126250376	0.094129487	0.113459456	0.113459456	TRUE	0.200893786	No
EHI_048730	hypothetical protein	649	987	326	1575	2008	999	615	640	351	1247	1436	1308	787.75	535	1330	2.378	1.25	2.46E-05	0.000433581	0.054909457	0.092239445	0.068646537	0.068646537	TRUE	0.605100567	No
EHI_048740	purine nucleoside phosphorylase putative	3631	4541	2263	3946	3820	1988	3440	2943	2437	3123	2733	2603	2881.34	2940	2820	0.96	-0.059	0.783314929	0.880012373	0.013591905	0.090865269	0.034311975	0.034311975	TRUE	0.091933903	No
EHI_048840	hypothetical protein conserved domain containing	4	10	3	2	16	0	4	6	3	2	11	0	6.13	4	4	1.013	0.019	0.974824656	0.990085135	0.31962663	0.3333014	0.327992555	0.327992555	TRUE	1.966278236	No
EHI_048850	leucine-rich repeat containing protein	47	22	22	14	25	11	45	14	24	11	18	14	20.29	28	14	0.572	-0.806	0.066161811	0.175110251	0.099724788	0.163779304	0.129193218	0.129193218	TRUE	0.20439489	No
EHI_048860	U3 small nucleolar ribonucleo protein MPP10 putative	48	80	36	84	96	49	45	52	39	66	69	64	44.17	45	66	1.416	0.501	0.197352896	0.366421427	0.104538446	0.124079207	0.113666679	0.113666679	TRUE	0.827924295	No
[truncated: 1,285,561 more chars]
