# Supplementary material for: Extensive transcriptome analysis correlates the plasticity of Entamoeba histolytica pathogenesis to rapid phenotype changes depending on the environment
Source: Sci Rep. 2016 Oct 21;6:35852. doi: 10.1038/srep35852 (PMC5073345; doi:10.1038/srep35852)
Supplement: Supplementary Table S2 [file srep35852-s3.xls]

Table S2. virColon vs norCult.complete. Weber et al. 2016. Sci Reports																											
Id	description	HM1NorCultr_1	HM1NorCultr_2	HM1NorCultr_3	HM1VirColon_1	HM1VirColon_2	HM1VirColon_3	norm.HM1NorCultr_1	norm.HM1NorCultr_2	norm.HM1NorCultr_3	norm.HM1VirColon_1	norm.HM1VirColon_2	norm.HM1VirColon_3	baseMean	norCult	virColon	FC	log2FoldChange	pvalue	padj	dispGeneEst	dispFit	dispMAP	dispersion	betaConv	maxCooks	outlier
EHI_000010	hypothetical protein	70	72	65	78	47	50	66	47	70	79	58	44	60.46	61	60	0.99	-0.015	0.962922486	0.987037701	0.031713372	0.114988249	0.066869002	0.066869002	TRUE	0.15984247	No
EHI_000020	hypothetical protein	25	38	14	8	7	10	24	25	15	8	9	9	12.54	21	9	0.456	-1.133	0.022309558	0.079784543	0.115644977	0.209140933	0.167434533	0.167434533	TRUE	0.33879999	No
EHI_000130	calmodulinputative	977	1439	755	635	814	1244	926	933	813	639	1006	1086	1142.99	891	910	1.022	0.031	0.896144007	0.950407604	0.021030812	0.091651654	0.041458193	0.041458193	TRUE	0.416770522	No
EHI_000140	hypothetical protein	498	738	563	268	79	413	472	478	606	270	98	361	346.54	519	243	0.496	-1.012	0.005236687	0.026049639	0.116064143	0.094647302	0.107466883	0.107466883	TRUE	0.479695349	No
EHI_000240	hypothetical protein	3756	4511	2204	2977	3990	4271	3559	2924	2373	2997	4929	3729	3830.08	2952	3885	1.301	0.379	0.173109389	0.348466411	0.045753726	0.09073719	0.060652869	0.060652869	TRUE	0.08861521	No
EHI_000250	hypothetical protein	1162	775	633	248	220	395	1101	502	682	250	272	345	562.56	762	289	0.401	-1.317	4.05E-05	0.000529137	0.070602711	0.092996513	0.081133646	0.081133646	TRUE	0.206259077	No
EHI_000260	RNA recognition motif domain containing protein	63	169	75	1067	1146	1134	60	110	81	1074	1416	990	355.48	84	1160	10.691	3.418	8.99E-16	1.60E-13	0.208593638	0.094539273	0.157473197	0.157473197	TRUE	0.704215566	No
EHI_000270	protein kinase domain containing protein	0	0	0	2	0	0	0	0	0	2	0	0	0.17	0	1	1.33	0.412	0.246255446	0.439467604	0.003654361	8.968295408	12	12	TRUE	3.406951059	No
EHI_000280	hypothetical protein	575	806	493	328	312	515	545	522	531	330	385	450	452.91	533	388	0.735	-0.444	0.035956229	0.116002138	0.00742683	0.093637684	0.031684307	0.031684307	TRUE	0.106809738	No
EHI_000290	hypothetical protein	504	749	374	701	532	696	478	485	403	706	657	608	398.17	455	657	1.425	0.511	0.04049603	0.12659924	0.023061857	0.094089924	0.04619125	0.04619125	TRUE	0.356146083	No
EHI_000300	N-ethylmaleimide-sensitive factor attachment proteinalphaputative	747	1008	900	676	584	808	708	653	969	681	721	705	754.31	777	702	0.909	-0.138	0.61394753	0.768259094	0.042470099	0.092323301	0.057457795	0.057457795	TRUE	0.332100851	No
EHI_000410	alcohol dehydrogenaseputative	251	192	212	89	136	189	238	124	228	90	168	165	183.96	197	141	0.735	-0.445	0.2182547	0.406412	0.106859623	0.098446781	0.103578322	0.103578322	TRUE	0.102057443	No
EHI_000420	hypothetical protein	64	51	42	25	22	72	61	33	45	25	27	63	45.02	46	38	0.854	-0.227	0.557832478	0.728347971	0.093506242	0.123443384	0.106535745	0.106535745	TRUE	0.485162726	No
EHI_000430	RapFRan GTPase-activating proteinputative	304	367	293	387	233	440	288	238	316	390	288	384	308.91	281	354	1.256	0.329	0.172868215	0.348232121	0.017077302	0.095171085	0.041668595	0.041668595	TRUE	0.172973389	No
EHI_000440	UDP-glucose pyrophosphorylaseputative	2151	3659	1819	1210	858	1141	2038	2372	1959	1218	1060	996	1848.65	2123	1091	0.528	-0.92	0.000774632	0.005795548	0.045304609	0.091154109	0.058029302	0.058029302	TRUE	0.877949603	No
EHI_000450	pumilio family RNA-binding protein	76	131	78	32	22	52	72	85	84	32	27	45	65.02	80	35	0.46	-1.12	0.000360972	0.003118737	0.01954084	0.113262837	0.059885174	0.059885174	TRUE	0.107417967	No
EHI_000460	hypothetical protein	41	53	13	17	51	31	39	34	14	17	63	27	27.84	29	36	1.181	0.24	0.593813026	0.754156956	0.170848816	0.143857018	0.158249147	0.158249147	TRUE	0.475811168	No
EHI_000470	hypothetical proteinconserved	201	292	200	244	60	109	190	189	215	246	74	95	136.38	198	138	0.718	-0.477	0.204775658	0.39027393	0.123976018	0.101272566	0.114683532	0.114683532	TRUE	1.735562872	No
EHI_000480	dual specificity protein phosphataseputative	112	136	110	225	171	200	106	88	118	227	211	175	137.88	104	204	1.887	0.916	0.004784608	0.024291533	0.064280266	0.101153438	0.078921265	0.078921265	TRUE	0.506796677	No
EHI_000490	PRP38 family protein	11	18	6	20	22	36	10	12	6	20	27	31	16.94	9	26	2.409	1.268	0.004788701	0.024297578	0.069173456	0.178269759	0.125471708	0.125471708	TRUE	0.602611224	No
EHI_000500	hypothetical protein	15	29	9	6	20	26	14	19	10	6	25	23	18.22	14	18	1.194	0.256	0.596937231	0.756747199	0.169098352	0.172100218	0.170613792	0.170613792	TRUE	0.323762786	No
EHI_000510	60S ribosomal protein L4putative	60913	87762	58134	86936	85987	89382	57712	56881	62601	87533	106232	78043	55062.47	59065	90603	1.497	0.582	0.072166099	0.1879599	0.081774937	0.090375267	0.085124638	0.085124638	TRUE	0.438883346	No
EHI_000520	WD domain containing protein	771	1171	767	555	155	577	730	759	826	559	191	504	547.21	772	418	0.563	-0.829	0.012524157	0.051473856	0.085421151	0.093070807	0.088287631	0.088287631	TRUE	1.212987845	No
EHI_000530	hypothetical protein	161	233	142	65	91	153	153	151	153	65	112	134	136.78	152	104	0.695	-0.524	0.069157725	0.182819221	0.032152931	0.101240126	0.058042941	0.058042941	TRUE	0.528130341	No
EHI_000540	hypothetical protein	78	160	46	72	71	128	74	104	50	72	88	112	91.23	76	91	1.178	0.236	0.480003515	0.665815348	0.061818533	0.10667801	0.07987089	0.07987089	TRUE	0.167985512	No
EHI_000550	myb-like DNA-binding domain containing protein	659	956	612	1698	1489	2156	624	620	659	1710	1840	1882	1095.74	634	1811	2.781	1.476	8.10E-12	6.52E-10	0.012934343	0.091707859	0.034333961	0.034333961	TRUE	0.234605423	No
EHI_000560	hypothetical protein	345	742	374	273	207	430	327	481	403	275	256	375	322.48	404	302	0.761	-0.394	0.219367151	0.407935898	0.075306706	0.094968098	0.080553318	0.080553318	TRUE	0.424108138	No
EHI_000570	hypothetical protein	280	482	269	217	193	362	265	312	290	218	238	316	348.33	289	257	0.895	-0.159	0.528616682	0.704261436	0.024374895	0.094625198	0.045915053	0.045915053	TRUE	0.261222252	No
EHI_000580	exosome complex exonucleaseputative	262	396	186	288	133	251	248	257	200	290	164	219	242.43	235	224	0.957	-0.063	0.816854203	0.908187985	0.031659514	0.09649352	0.054255893	0.054255893	TRUE	0.1474896	No
EHI_000590	40S ribosomal protein S6putative	19721	24946	19359	19447	19886	22199	18685	16168	20846	19581	24568	19383	15797.34	18566	21177	1.128	0.173	0.658862959	0.79942039	0.128801277	0.090442519	0.133706425	0.133706425	TRUE	0.156601977	No
EHI_000600	hypothetical protein	122	168	106	323	74	90	116	109	114	325	91	79	125.74	113	165	1.413	0.499	0.215106673	0.403240723	0.157604145	0.102196229	0.134790178	0.134790178	TRUE	4.276101604	No
EHI_000610	nucleotide binding protein 2putative	7485	13580	6411	10880	11842	13849	7092	8802	6904	10955	14630	12092	13172.62	7599	12559	1.618	0.695	0.011498381	0.048618407	0.045374862	0.09046131	0.059126267	0.059126267	TRUE	0.130438835	No
EHI_000620	PP-loop family protein	287	466	470	106	160	221	272	302	506	107	198	193	380.34	360	166	0.483	-1.051	0.001079778	0.007635989	0.06968894	0.094265277	0.079642044	0.079642044	TRUE	0.306960538	No
EHI_000630	hypothetical protein	8	16	8	6	3	11	8	10	9	6	4	10	13.94	9	7	0.786	-0.347	0.475308013	0.661522078	0,00000001	0.197227193	0.116134378	0.116134378	TRUE	0.152655063	No
EHI_000640	hypothetical proteinconserved	6	13	4	6	10	22	6	8	4	6	12	19	12.3	6	12	1.785	0.836	0.093656174	0.225572351	0,00000001	0.211446405	0.146756394	0.146756394	TRUE	0.11679422	No
EHI_000650	hypothetical protein	182	202	133	261	254	320	172	131	143	263	314	279	150.51	149	285	1.814	0.859	0.029513377	0.0999375	0.153694227	0.100246804	0.130404257	0.130404257	TRUE	0.532748952	No
EHI_000660	hypothetical protein	258	353	198	335	253	506	244	229	213	337	313	442	205.66	229	364	1.572	0.653	0.00402667	0.021376841	0.009943749	0.097592139	0.035907285	0.035907285	TRUE	0.25062915	No
EHI_000670	hypothetical protein	263	412	183	144	259	263	249	267	197	145	320	230	274.13	238	232	0.973	-0.04	0.900027568	0.952956975	0.064690307	0.095782933	0.075965779	0.075965779	TRUE	0.137925089	No
EHI_000680	hypothetical protein	8	13	1	54	3	2	8	8	1	54	4	2	12.15	6	20	2.355	1.236	NA	NA	0.834039861	0.212980815	0.516781784	0.516781784	TRUE	9.505018777	Yes
EHI_000690	seryl-tRNA synthetaseputative	1310	1937	917	999	1002	901	1241	1255	987	1006	1238	787	1060.57	1161	1010	0.873	-0.195	0.445121312	0.636219898	0.031703773	0.091752942	0.049714653	0.049714653	TRUE	0.154220119	No
EHI_000700	hypothetical proteinconserved	412	510	483	883	501	472	390	331	520	889	619	412	411.58	414	640	1.5	0.585	0.107853611	0.249571705	0.119351606	0.093967952	0.109305862	0.109305862	TRUE	0.072831824	No
EHI_000710	hypothetical protein	108	195	70	275	209	265	102	126	75	277	258	231	139.47	101	255	2.426	1.279	6.21E-07	1.57E-05	0.011940874	0.101030051	0.044590258	0.044590258	TRUE	0.189731198	No
EHI_000720	MTAFSAH nucleosidaseputative	309	425	252	329	358	524	293	275	271	331	442	458	319.34	280	410	1.445	0.531	0.046962907	0.14082144	0.032571642	0.095013462	0.052835594	0.052835594	TRUE	0.145054696	No
EHI_000730	pyrophosphate-dependent phosphofructokinase	8449	9401	5749	3632	3983	4701	8005	6093	6191	3657	4921	4105	5610.43	6763	4228	0.643	-0.638	0.04983424	0.146750707	0.083299092	0.090613756	0.08587944	0.08587944	TRUE	0.251124136	No
EHI_000740	hypothetical protein	607	1069	642	1219	347	790	575	693	691	1227	429	690	754.4	653	782	1.183	0.243	0.482899277	0.667601388	0.103302547	0.092323052	0.097788604	0.097788604	TRUE	0.255155711	No
EHI_000750	TBP interacting proteinputative	86	161	98	42	13	76	81	104	106	42	16	66	89.15	97	41	0.464	-1.107	0.002684886	0.015566389	0.093835952	0.107059352	0.098972699	0.098972699	TRUE	0.431185122	No
EHI_000760	leucine rich repeat proteinBspA family	2	3	4	2	0	1	2	2	4	2	0	1	3.18	3	1	0.61	-0.713	0.288963394	0.485909302	0,00000001	0.559051437	0.403969054	0.403969054	TRUE	0.482963727	No
EHI_000770	hypothetical protein	63	91	34	24	33	48	60	59	37	24	41	42	50.43	52	36	0.701	-0.512	0.127863191	0.281480578	0.032428432	0.119890871	0.070258767	0.070258767	TRUE	0.221278747	No
EHI_000780	chromodomain-helicase-DNA-binding proteinputative	183	251	242	821	83	94	173	163	261	827	103	82	289.26	199	337	1.464	0.55	0.373017323	0.570527339	0.519989967	0.095498741	0.322294824	0.519989967	TRUE	2.697406957	No
EHI_000790	hypothetical protein	926	1361	800	365	421	616	877	882	861	368	520	538	775.69	873	475	0.554	-0.852	0.000310784	0.002773867	0.019861235	0.092268847	0.041178521	0.041178521	TRUE	0.251589755	No
EHI_000800	hypothetical protein	2312	2808	1840	1547	2039	2240	2190	1820	1981	1558	2519	1956	1984.75	1997	2011	1.006	0.009	0.975523163	0.993237477	0.060860738	0.091098846	0.070748326	0.070748326	TRUE	0.565260778	No
EHI_000900	ThiF family protein	337	564	291	752	327	469	319	366	313	757	404	410	421.64	333	524	1.516	0.6	0.114263612	0.259877406	0.146425895	0.09388164	0.121176628	0.121176628	TRUE	2.507930345	No
EHI_000910	Sec1 family protein	212	315	206	132	52	132	201	204	222	133	64	115	147.88	209	104	0.518	-0.949	0.001656853	0.010645569	0.044145583	0.100422517	0.065574953	0.065574953	TRUE	0.289454187	No
EHI_000920	MmpL efflux pumpputative	5	9	6	9	7	10	5	6	6	9	9	9	9.69	6	9	1.442	0.528	0.292951689	0.490965936	0,00000001	0.244036848	0.126810877	0.126810877	TRUE	0.167714859	No
EHI_000930	hypothetical proteinconserved protein	83	150	112	81	81	141	79	97	121	82	100	123	116.3	99	102	1.03	0.042	0.888864958	0.947055113	0.038073034	0.103158184	0.062442239	0.062442239	TRUE	0.279418824	No
EHI_001040	hypothetical protein	64	115	76	56	121	199	61	75	82	56	149	174	125.13	73	126	1.684	0.752	0.029278373	0.099358953	0.07946528	0.102254869	0.088512015	0.088512015	TRUE	0.751095277	No
EHI_001050	sec 13 proteinputative	4236	4425	2213	2255	2440	2452	4013	2868	2383	2270	3014	2141	2504.03	3088	2475	0.807	-0.309	0.216023644	0.403604094	0.030434324	0.090943181	0.047705606	0.047705606	TRUE	0.234802319	No
EHI_001060	hypothetical protein	26	72	22	31	48	42	25	47	24	31	59	37	40.56	32	42	1.281	0.358	0.341316635	0.539558699	0.069624854	0.127079418	0.094565687	0.094565687	TRUE	0.645656602	No
EHI_001070	LIM zinc finger domain containing protein	4118	4615	4044	3501	1367	2678	3902	2991	4355	3525	1689	2338	2811.54	3749	2517	0.684	-0.547	0.063715874	0.173622471	0.057163634	0.090878106	0.068850466	0.068850466	TRUE	0.267172206	No
EHI_001080	hypothetical protein	168	291	174	81	75	154	159	189	187	82	93	134	150.81	178	103	0.592	-0.757	0.005448327	0.026815633	0.022357837	0.100227333	0.05063684	0.05063684	TRUE	0.326978806	No
EHI_001090	hypothetical protein	39	54	27	31	16	49	37	35	29	31	20	43	24.86	34	31	0.94	-0.089	0.814894138	0.906496642	0.036708709	0.150272656	0.093912956	0.093912956	TRUE	0.07203683	No
EHI_001100	hypothetical protein	1817	2396	1576	965	1259	1349	1722	1553	1697	972	1555	1178	1576.16	1657	1235	0.753	-0.409	0.11351881	0.25881794	0.031753689	0.091293431	0.051176267	0.051176267	TRUE	0.348751511	No
EHI_001110	hypothetical protein	51	53	38	42	16	69	48	34	41	42	20	60	40.85	41	41	1.002	0.002	0.995711896	1	0.129052039	0.126821478	0.128112316	0.128112316	TRUE	0.180104869	No
EHI_001120	hypothetical proteinconserved	379	569	541	167	256	373	359	369	583	168	316	326	462.25	437	270	0.638	-0.648	0.054719181	0.156502727	0.088913844	0.093571177	0.090660508	0.090660508	TRUE	0.059772886	No
EHI_001130	hypothetical protein	3700	6437	4034	5088	627	2144	3506	4172	4344	5123	775	1872	2736.5	4007	2590	0.677	-0.562	0.192800827	0.375378726	0.21611438	0.090892636	0.168893167	0.168893167	TRUE	0.541399682	No
EHI_001140	hypothetical protein	72	139	65	155	50	71	68	90	70	156	62	62	68.85	76	93	1.201	0.265	0.515473234	0.693817028	0.151800622	0.111986025	0.134342926	0.134342926	TRUE	1.455808474	No
EHI_001150	plasma membrane calcium-transporting ATPase 1putative	565	716	561	1745	693	1561	535	464	604	1757	856	1363	647.59	534	1325	2.39	1.257	6.94E-06	0.000124621	0.044393318	0.092648774	0.060219378	0.060219378	TRUE	0.034820455	No
EHI_001160	plasma membrane calcium-transporting ATPaseputative	23	41	19	85	24	53	22	27	20	86	30	46	25.11	23	54	2.06	1.042	0.044546751	0.135616507	0.395513177	0.149672018	0.25047494	0.25047494	TRUE	0.200998903	No
EHI_001170	hypothetical protein	12	22	8	7	7	18	11	14	9	7	9	16	10.21	11	11	0.931	-0.103	0.844930091	0.923443874	0.159524125	0.236252047	0.209660042	0.209660042	TRUE	0.875596779	No
EHI_001180	hypothetical proteinconserved	125	219	189	106	193	322	118	142	204	107	238	281	225.28	155	209	1.328	0.409	0.21082956	0.399155376	0.072823003	0.096961485	0.081928229	0.081928229	TRUE	0.614029608	No
EHI_001280	hypothetical protein	464	655	333	305	414	484	440	425	359	307	511	423	452.22	408	414	1.013	0.019	0.946007189	0.978063423	0.044355896	0.093642665	0.061711989	0.061711989	TRUE	0.173978487	No
EHI_001290	P-glycoprotein-2putative	8	8	14	30	17	43	8	5	15	30	21	38	23.15	9	30	2.738	1.453	0.002868144	0.016390514	0.197534043	0.154712941	0.17402414	0.17402414	TRUE	0.442315703	No
EHI_001400	RAD23 proteinputative	1147	1961	1184	2459	3076	4076	1087	1271	1275	2476	3800	3559	1957.63	1211	3278	2.52	1.333	0.000203801	0.001972964	0.109627351	0.091109242	0.107474529	0.107474529	TRUE	0.097206097	No
EHI_001410	hypothetical proteinconserved	77	134	69	98	144	182	73	87	74	99	178	159	94.91	78	145	1.786	0.837	0.012384317	0.051030707	0.067115763	0.10604497	0.082483407	0.082483407	TRUE	0.46523346	No
EHI_001420	peroxiredoxin	19376	32411	22153	18144	11890	21104	18358	21006	23855	18269	14689	18427	21612.67	21073	17128	0.819	-0.289	0.254661571	0.448187233	0.030796739	0.090417143	0.049586854	0.049586854	TRUE	0.075375387	No
EHI_001430	helicase domain-containing protein	157	245	145	224	87	166	149	159	156	226	107	145	196.18	155	159	1.031	0.044	0.878071853	0.940534487	0.038024984	0.097942454	0.059624608	0.059624608	TRUE	0.401359781	No
EHI_001630	hypothetical protein	3	9	8	11	0	3	3	6	9	11	0	3	5.74	6	5	0.86	-0.217	0.722559571	0.844516086	0.253887833	0.34988035	0.314717077	0.314717077	TRUE	0.613867296	No
EHI_001635	sphingomyelinase precursorputative	51	70	28	68	57	61	48	45	30	68	70	53	48.23	41	64	1.502	0.587	0.06016088	0.166501451	0,00000001	0.121238568	0.059858098	0.059858098	TRUE	0.197449637	No
EHI_001730	hypothetical protein	0	0	0	0	0	0	0	0	0	0	0	0	0	0	0	NA	NA	NA	NA	NA	NA	NA	NA	NA	NA	NA
EHI_001740	hypothetical protein	0	0	0	0	0	0	0	0	0	0	0	0	0.13	0	0	1	0	1	1	0,00000001	11.38487185	12	12	TRUE	3.153116035	No
EHI_001750	hypothetical protein	14	11	9	6	9	17	13	7	10	6	11	15	13.42	10	11	1.075	0.105	0.822931592	0.910761606	0,00000001	0.201323405	0.120462732	0.120462732	TRUE	0.224619928	No
EHI_001760	importinputative	512	623	414	258	177	175	485	404	446	260	219	153	339.32	445	211	0.49	-1.03	0.000463644	0.003786957	0.051065993	0.094738796	0.065269342	0.065269342	TRUE	0.829325261	No
EHI_001770	sodiumFcalcium exchanger proteinputative	64	140	45	64	64	67	61	91	48	64	79	59	73.79	67	67	0.998	-0.003	0.99144234	1	0.029240901	0.110537163	0.060909352	0.060909352	TRUE	0.472194935	No
EHI_001780	hypothetical protein	24219	41584	19784	19869	21155	25864	22946	26952	21304	20005	26136	22583	21832.56	23734	22908	0.966	-0.05	0.803597374	0.899066847	0.010920853	0.090416449	0.030463923	0.030463923	TRUE	0.094588377	No
EHI_001790	hypothetical protein	143	267	154	117	49	120	135	173	166	118	61	105	139.19	158	95	0.617	-0.697	0.028873659	0.098384321	0.057713348	0.101051589	0.074267954	0.074267954	TRUE	0.8115229	No
EHI_001800	hypothetical protein	5	5	2	7	12	11	5	3	2	7	15	10	6.14	3	11	2.406	1.267	0.025941348	0.089826688	0.026915447	0.332884049	0.212933178	0.212933178	TRUE	0.122681299	No
EHI_001810	hypothetical protein	570	667	600	390	288	672	540	432	646	393	356	587	511.14	539	445	0.834	-0.262	0.375039245	0.571754698	0.051952275	0.093262887	0.067303227	0.067303227	TRUE	0.132489712	No
EHI_001820	hypothetical protein	47	91	31	56	101	122	45	59	33	56	125	107	58.41	46	96	1.978	0.984	0.005500089	0.026991058	0.071255512	0.115854223	0.089833705	0.089833705	TRUE	0.147835612	No
EHI_001830	hypothetical protein	266	423	164	480	425	427	252	274	177	483	525	373	269.25	234	460	1.868	0.902	0.0129981	0.053031235	0.116345543	0.095881517	0.107865366	0.107865366	TRUE	0.330786922	No
EHI_001840	hypothetical proteinconserved	221	292	113	99	154	167	209	189	122	100	190	146	189.29	173	145	0.843	-0.246	0.434993735	0.627414436	0.060076649	0.098218953	0.074185221	0.074185221	TRUE	0.215981137	No
EHI_001850	HFACA ribonucleoprotein complex subunit 2-like proteinputative	257	416	219	84	137	147	243	270	236	85	169	128	241.23	250	127	0.523	-0.935	0.000581766	0.004571804	0.027394088	0.096524143	0.052090945	0.052090945	TRUE	0.372558626	No
EHI_001860	hypothetical protein	29	37	12	13	14	18	27	24	13	13	17	16	19.25	21	15	0.731	-0.452	0.265815598	0.459036342	0,00000001	0.167760472	0.091737232	0.091737232	TRUE	0.287848828	No
EHI_001870	Rab family GTPase	113	138	46	35	60	77	107	89	50	35	74	67	66.49	82	59	0.733	-0.447	0.229904634	0.418699499	0.097089323	0.112755504	0.103656733	0.103656733	TRUE	0.32404007	No
EHI_001880	hypothetical proteinconserved	76	142	77	87	131	108	72	92	83	88	162	94	121.99	82	115	1.361	0.445	0.114837826	0.260548044	0.024302311	0.102561007	0.052980838	0.052980838	TRUE	0.609207659	No
EHI_001890	hypothetical protein	7	19	6	13	8	18	7	12	6	13	10	16	14.09	8	13	1.409	0.495	0.303747751	0.501375427	0.070075024	0.196056473	0.139474029	0.139474029	TRUE	0.354346585	No
EHI_001900	hypothetical protein	16	46	22	12	12	40	15	30	24	12	15	35	24.23	23	21	0.917	-0.126	0.771729591	0.878200371	0.104553522	0.151834272	0.127346903	0.127346903	TRUE	0.657092181	No
EHI_001910	Ras GTPase-activating proteinputative	288	424	310	412	291	314	273	275	334	415	360	274	263.48	294	350	1.184	0.243	0.30435811	0.50208593	0.015560036	0.096002635	0.039895603	0.039895603	TRUE	0.09321728	No
EHI_001920	hypothetical protein	13	21	11	26	43	70	12	14	12	26	53	61	28.32	13	47	3.293	1.719	1.03E-05	0.000174077	0,00000001	0.142950513	0.088042123	0.088042123	TRUE	0.219223937	No
EHI_001930	pyridine nucleotide transhydrogenase beta subunitputative	33	61	26	10	35	29	31	40	28	10	43	25	37.44	33	26	0.801	-0.321	0.422604347	0.616383901	0.08445702	0.13013657	0.107260009	0.107260009	TRUE	0.211403329	No
EHI_001940	hypothetical protein	50	84	40	28	50	36	47	54	43	28	62	31	56.39	48	40	0.837	-0.257	0.460776845	0.64986923	0.049390179	0.116767564	0.078905761	0.078905761	TRUE	0.590707543	No
EHI_001940.2	NA	1823	2416	2410	1116	1712	1755	1727	1566	2595	1124	2115	1532	2512.47	1963	1590	0.823	-0.281	0.428637941	0.622227831	0.10194927	0.090941182	0.105054756	0.105054756	TRUE	0.511699922	No
EHI_001950	heat shock protein 70 family	1058	1516	1196	3809	841	1010	1002	983	1288	3835	1039	882	1355.22	1091	1919	1.64	0.714	0.119249546	0.267297778	0.279187638	0.091447535	0.197299356	0.197299356	TRUE	5.671970233	No
EHI_001960	WD domain containing protein	293	346	209	150	79	119	278	224	225	151	98	104	167.84	242	118	0.508	-0.978	0.003415992	0.018802557	0.078881045	0.099224416	0.085287179	0.085287179	TRUE	0.45507107	No
EHI_001970	hypothetical protein	17	22	13	13	4	9	16	14	14	13	5	8	12.31	15	9	0.634	-0.657	0.159983054	0.328365743	0,00000001	0.211407084	0.122472463	0.122472463	TRUE	0.283099025	No
EHI_001980	hypothetical protein	88	164	72	93	31	104	83	106	78	94	38	91	92.01	89	74	0.846	-0.241	0.476405594	0.662206148	0.065117275	0.106540721	0.082246006	0.082246006	TRUE	0.770213397	No
EHI_001990	alpha-1C3-mannosyltransferase ALG2putative	893	935	671	620	313	624	846	606	723	624	387	545	564.86	725	519	0.727	-0.46	0.108808412	0.251294903	0.049158018	0.092985719	0.063461504	0.063461504	TRUE	0.373453821	No
EHI_002000	hypothetical proteinconserved	57	76	45	45	58	73	54	49	48	45	72	64	49.77	50	60	1.175	0.233	0.500147475	0.681627	0.052029359	0.120281033	0.08146897	0.08146897	TRUE	0.831801691	No
EHI_002010	mannose-6-phosphate isomeraseputative	33	43	27	24	25	81	31	28	29	24	31	71	37.29	29	42	1.389	0.474	0.246543334	0.439535944	0.113403994	0.130298478	0.120958689	0.120958689	TRUE	0.630718757	No
EHI_002110	hypothetical protein	514	552	858	672	606	720	487	358	924	677	749	629	585.45	590	685	1.146	0.197	0.623095115	0.774313835	0.17062546	0.09289297	0.138928839	0.138928839	TRUE	0.198380033	No
EHI_002120	leucine rich repeat proteinBspA family	43	67	47	70	42	95	41	43	51	70	52	83	48.54	45	68	1.5	0.585	0.064783425	0.17558007	0.020733668	0.121042407	0.063513022	0.063513022	TRUE	0.127570247	No
EHI_002130	phenylalanyl-tRNA synthetase beta subunitputative	2018	2698	2036	1561	644	1108	1912	1749	2192	1572	796	967	1567.67	1951	1112	0.586	-0.772	0.00938535	0.041442061	0.057587241	0.091298551	0.069559543	0.069559543	TRUE	0.703046115	No
EHI_002140	hypothetical proteinconserved	958	1428	881	1044	904	1211	908	926	949	1051	1117	1057	1153.86	928	1075	1.156	0.209	0.259960107	0.453791914	0.004089341	0.091639371	0.024874589	0.024874589	TRUE	0.1052902	No
EHI_002150	hypothetical protein	381	595	356	632	284	424	361	386	383	636	351	370	500	377	452	1.193	0.254	0.343154614	0.541135888	0.036923653	0.093327855	0.053963649	0.053963649	TRUE	0.71854138	No
EHI_002160	transketolaseputative	3772	4372	3361	4474	3605	3104	3574	2834	3619	4505	4454	2710	3334.19	3342	3890	1.15	0.202	0.583180218	0.746313786	0.12944112	0.090795042	0.114420826	0.114420826	TRUE	1.716649073	No
EHI_002170	hypothetical protein	25	56	40	40	28	74	24	36	43	40	35	65	49.67	34	47	1.335	0.417	0.240265555	0.432209546	0.053290107	0.120340479	0.081479951	0.081479951	TRUE	0.171780463	No
EHI_002180	phosducin-like protein	944	1436	891	893	508	1388	894	931	959	899	628	1212	954.06	928	913	0.985	-0.022	0.946061795	0.978063423	0.078691717	0.091909777	0.084201452	0.084201452	TRUE	0.061579496	No
EHI_002190	hypothetical protein	593	819	846	3255	258	491	562	531	911	3277	319	429	1027.17	668	1342	1.658	0.729	NA	NA	0.514964297	0.091798619	0.326720425	0.514964297	TRUE	7.68385404	Yes
EHI_002200	hypothetical proteinconserved	246	338	282	1536	292	425	233	219	304	1547	361	371	483.96	252	760	2.618	1.389	0.002651897	0.015439986	0.282981761	0.093426636	0.199969727	0.199969727	TRUE	1.219199037	No
EHI_002210	hypothetical protein	22	24	21	75	28	39	21	16	23	76	35	34	35.1	20	48	2.228	1.156	0.007465241	0.034302412	0.141692325	0.132797637	0.137338984	0.137338984	TRUE	0.284260557	No
EHI_002220	hypothetical protein	0	0	0	0	0	0	0	0	0	0	0	0	0	0	0	NA	NA	NA	NA	NA	NA	NA	NA	NA	NA	NA
EHI_002230	hypothetical protein	0	1	0	0	5	2	0	1	0	0	6	2	1.06	0	3	2.266	1.18	0.075852285	0.194557392	0,00000001	1.49833528	1.361754227	1.361754227	TRUE	0.34540048	No
EHI_002240	hypothetical protein	4	5	2	4	3	13	4	3	2	4	4	11	4	3	6	1.69	0.757	0.240390774	0.432249047	0.353122244	0.462614734	0.415624831	0.415624831	TRUE	0.792852425	No
EHI_002250	hypothetical protein	2	2	7	1	1	3	2	1	8	1	1	3	5.93	4	2	0.677	-0.562	0.392499862	0.589090906	0.504976343	0.341580581	0.414499497	0.414499497	TRUE	0.106264042	No
EHI_002350	hypothetical protein	24	28	11	30	25	36	23	18	12	30	31	31	19.26	18	31	1.66	0.731	0.070205616	0.184767013	0.01310651	0.167685331	0.101073396	0.101073396	TRUE	0.146656946	No
EHI_002460	hypothetical protein	1	3	1	2	0	3	1	2	1	2	0	3	4.78	1	2	1.11	0.151	0.82212965	0.910312053	0,00000001	0.401970648	0.335475356	0.335475356	TRUE	0.804843232	No
EHI_002560	heat shock protein 70putative	19	47	20	86	21	39	18	30	22	87	26	34	28.65	23	49	1.92	0.941	0.034325351	0.111904922	0.162482847	0.14234307	0.15298675	0.15298675	TRUE	0.999733854	No
EHI_002670	hypothetical proteinconserved	3468	5704	2769	4991	7819	8851	3286	3697	2982	5025	9660	7728	4793.75	3322	7471	2.184	1.127	1.33E-05	0.000215312	0.032599072	0.090658995	0.051748451	0.051748451	TRUE	0.056570311	No
EHI_002780	hypothetical protein	155	194	102	84	101	251	147	126	110	85	125	219	139.43	128	143	1.115	0.157	0.639406019	0.785834879	0.074738887	0.101033025	0.084786195	0.084786195	TRUE	0.327463009	No
EHI_002790	protein kinaseputative	1550	2365	1834	1037	1252	1880	1469	1533	1975	1044	1547	1642	1228.97	1659	1411	0.856	-0.225	0.395093294	0.591086679	0.036552034	0.091560462	0.05367738	0.05367738	TRUE	0.400964894	No
EHI_002990	vacuolar protein sorting-associated protein 35 putative	1136	1441	915	1481	405	587	1076	934	985	1491	500	513	768.55	998	835	0.846	-0.24	0.495391319	0.678569392	0.10892468	0.092286684	0.102605406	0.102605406	TRUE	2.932715236	No
EHI_003000	hypothetical proteinconserved	227	279	197	167	136	200	215	181	212	168	168	175	185.75	203	170	0.849	-0.235	0.471176842	0.65770612	0.071736438	0.098368807	0.081650129	0.081650129	TRUE	1.826578891	No
EHI_003010	ubiquitin-conjugating enzyme family protein	1192	2467	888	1435	1757	1665	1129	1599	956	1445	2171	1454	1154.27	1228	1690	1.354	0.437	0.141808886	0.301478922	0.062891373	0.09163892	0.069861148	0.069861148	TRUE	0.509282488	No
EHI_003020	Rab family GTPase	55	99	23	52	48	56	52	64	25	52	59	49	52.38	47	53	1.113	0.155	0.652656286	0.794884846	0.049370705	0.11879204	0.079301538	0.079301538	TRUE	0.362075834	No
EHI_003030	hypothetical protein	14	34	17	71	142	151	13	22	18	71	175	132	52.47	18	126	5.9	2.561	9.18E-11	6.04E-09	0.101349045	0.118744609	0.109115088	0.109115088	TRUE	0.035088493	No
EHI_003040	hypothetical protein	82	169	66	168	184	218	78	110	71	169	227	190	94.32	86	195	2.171	1.119	0.000225268	0.002133421	0.037476723	0.106144313	0.065633212	0.065633212	TRUE	0.204302498	No
EHI_003240	N-acetylmuraminidasepseudogene	19	25	10	8	16	24	18	16	11	8	20	21	18.03	15	16	1.067	0.094	0.828295794	0.91374547	0.034325507	0.17296837	0.110421374	0.110421374	TRUE	0.479937021	No
EHI_003250	hypothetical protein	34	54	13	25	26	30	32	35	14	25	32	26	29.86	27	28	1.012	0.018	0.967048033	0.988113338	0.117992134	0.140248929	0.128608187	0.128608187	TRUE	0.177923712	No
EHI_003260	hypothetical protein	904	1419	1003	3680	3531	7977	856	920	1080	3705	4362	6965	2361.86	952	5011	4.473	2.161	1.68E-07	4.98E-06	0.187279821	0.090978995	0.15096946	0.15096946	TRUE	0.306508016	No
EHI_003270	hypothetical protein	0	0	1	0	1	0	0	0	1	0	1	0	0.43	0	0	1.029	0.041	0.941118784	0.975719919	0,00000001	3.576209569	2.931496844	2.931496844	TRUE	0.131078201	No
EHI_003380	leucine rich repeat proteinBspA family	0	0	0	0	0	1	0	0	0	0	0	1	0.36	0	0	1.229	0.297	0.548451658	0.720256828	0,00000001	4.174368192	3.858270091	3.858270091	TRUE	0.499514468	No
EHI_003580	hypothetical protein	0	2	1	1	0	1	0	1	1	1	0	1	0.7	1	1	0.937	-0.094	0.88304616	0.943568915	0,00000001	2.213644192	1.874902956	1.874902956	TRUE	1.529061101	No
EHI_003590	hypothetical protein	0	0	0	0	0	0	0	0	0	0	0	0	0	0	0	NA	NA	NA	NA	NA	NA	NA	NA	NA	NA	NA
EHI_003690	hypothetical protein	0	0	1	0	1	0	0	0	1	0	1	0	0.39	0	0	1.025	0.036	0.945212426	0.977918738	0,00000001	3.88076323	3.71325396	3.71325396	TRUE	0.38301792	No
EHI_003790	leucine rich repeat proteinBspA family	0	1	1	0	0	0	0	1	1	0	0	0	0.31	1	0	0.712	-0.491	0.364541499	0.562569849	0,00000001	4.880452542	2.881569335	2.881569335	TRUE	0.157562679	No
EHI_003890	cyclin family protein	515	926	436	704	500	756	488	600	470	709	618	660	450.19	519	662	1.263	0.337	0.206473487	0.392773469	0.035617537	0.093657506	0.053790983	0.053790983	TRUE	0.477940825	No
EHI_003900	protein kinase domain containing protein	827	1370	828	509	561	632	784	888	892	512	693	552	672.75	855	586	0.694	-0.527	0.03554479	0.114906222	0.027259505	0.092562745	0.047114985	0.047114985	TRUE	0.27677237	No
EHI_003910	hypothetical proteinconserved	69	58	53	53	71	69	65	38	57	53	88	60	64.38	53	67	1.246	0.318	0.300381325	0.497978703	0.023195708	0.113487967	0.059415983	0.059415983	TRUE	0.357181872	No
EHI_003920	hypothetical proteinconserved domain containing	97	111	66	111	86	113	92	72	71	112	106	99	93.64	78	106	1.321	0.401	0.250673934	0.443893551	0.080627958	0.106257829	0.090944296	0.090944296	TRUE	0.791420567	No
EHI_003930	IFLWEQ domain protein	384	514	442	1282	326	358	364	333	476	1291	403	313	487.46	391	669	1.624	0.699	0.089319187	0.21769439	0.186996898	0.093404481	0.148288709	0.148288709	TRUE	2.691905136	No
EHI_003940	ribosomal protein S4putative	14867	17099	12694	18456	8266	8400	14086	11082	13669	18583	10212	7334	9721.87	12946	12043	0.936	-0.095	0.814139676	0.906138974	0.148232834	0.090501455	0.142488139	0.142488139	TRUE	0.463605049	No
EHI_003950	hypothetical protein	13	18	4	5	14	3	12	12	4	5	17	3	16.72	9	8	0.866	-0.207	0.688291045	0.819683161	0.174825615	0.179432812	0.177556699	0.177556699	TRUE	0.795197903	No
EHI_004050	hypothetical protein	4	7	4	3	2	22	4	5	4	3	2	19	4.37	4	8	1.669	0.739	0.244778138	0.438017912	0.399532169	0.431065366	0.415798245	0.415798245	TRUE	3.897068714	No
EHI_004060	hypothetical protein	2	5	2	11	19	42	2	3	2	11	23	37	7.67	2	24	6.199	2.632	7.21E-06	0.000128442	0,00000001	0.284697928	0.252978639	0.252978639	TRUE	0.04163601	No
EHI_004070	hypothetical protein	11	23	22	22	19	30	10	15	24	22	23	26	26.6	16	24	1.424	0.51	0.221981224	0.410551167	0.071177611	0.146349946	0.107341147	0.107341147	TRUE	0.045851056	No
EHI_004170	LIM zinc finger domain containing protein	1477	2175	1164	668	1147	987	1399	1410	1253	673	1417	862	1422.6	1354	984	0.737	-0.44	0.135104895	0.291971652	0.057639725	0.091395461	0.067929956	0.067929956	TRUE	0.197080775	No
EHI_004180	hypothetical protein	112	158	101	117	23	46	106	102	109	118	28	40	84.51	106	62	0.621	-0.686	0.099018464	0.234905804	0.169196859	0.107976344	0.141897199	0.141897199	TRUE	1.810538101	No
EHI_004190	AAA family ATPaseputative	543	505	572	263	330	379	514	327	616	265	408	331	354.79	486	335	0.703	-0.508	0.113797603	0.259365989	0.07334326	0.094547377	0.081141269	0.081141269	TRUE	0.130481872	No
EHI_004200	40S ribosomal protein S27putative	11026	13647	16409	8518	12859	26152	10447	8845	17670	8577	15887	22834	17390.76	12321	15766	1.251	0.323	0.417897285	0.611863601	0.164337235	0.090433878	0.138487778	0.138487778	TRUE	0.083583876	No
EHI_004210	RapFRan GTPase-activating proteinputative	11	15	20	47	19	43	10	10	22	47	23	38	19.93	14	36	2.404	1.265	0.003645703	0.019712656	0.088043875	0.165116257	0.126646314	0.126646314	TRUE	0.088177763	No
EHI_004220	hypothetical proteinconserved domain containing	2	3	1	7	8	7	2	2	1	7	10	6	3.05	2	8	2.834	1.503	0.021744534	0.078265364	0.005545897	0.578510429	0.414893478	0.414893478	TRUE	0.506516066	No
EHI_004230	guanine nucleotide regulatory proteinputative	3299	4063	3096	3551	3039	3835	3126	2633	3334	3575	3755	3348	2428.25	3031	3559	1.158	0.211	0.597722027	0.75709255	0.164300944	0.090961748	0.139792686	0.139792686	TRUE	0.862009811	No
EHI_004340	serine-threonine-isoleucine rich proteinputative	138	222	167	612	35	46	131	144	180	616	43	40	315.27	152	233	1.334	0.416	NA	NA	0.747443864	0.095073744	0.37801503	0.747443864	TRUE	18.56672279	Yes
EHI_004350	hypothetical protein	93	161	139	850	199	241	88	104	150	856	246	210	220.11	114	437	3.176	1.667	0.000593962	0.004651685	0.343020268	0.097116814	0.226815385	0.226815385	TRUE	2.999734776	No
EHI_004360	leucine rich repeat proteinBspA family	32	36	34	24	28	45	30	23	37	24	35	39	28.62	30	33	1.088	0.122	0.752785435	0.865584352	0.059378706	0.142403839	0.098271272	0.098271272	TRUE	0.296497379	No
EHI_004370	hypothetical protein	6502	13232	5061	9480	5547	11172	6160	8576	5450	9545	6853	9755	6035.46	6729	8718	1.28	0.356	0.227138702	0.416016183	0.059762098	0.090595055	0.068898135	0.068898135	TRUE	0.701398404	No
EHI_004380	Rab family GTPase	326	596	204	356	489	514	309	386	220	358	604	449	399.86	305	470	1.509	0.594	0.036358628	0.117046139	0.042735995	0.09407403	0.060995037	0.060995037	TRUE	0.154831506	No
EHI_004390	protein kinase domain containing protein	155	172	145	87	82	113	147	111	156	88	101	99	106.2	138	96	0.706	-0.502	0.070390448	0.18502632	0.021640799	0.10437719	0.051804565	0.051804565	TRUE	0.234621129	No
EHI_004400	hypothetical protein	40	51	19	71	87	159	38	33	20	71	107	139	102.67	30	106	3.117	1.64	1.05E-05	0.000176455	0.095582377	0.104858325	0.099483236	0.099483236	TRUE	0.185611316	No
EHI_004410	hypothetical protein	10	14	15	141	40	216	9	9	16	142	49	189	47.54	11	127	8.119	3.021	1.50E-10	9.40E-09	0.232432959	0.121688747	0.176818111	0.176818111	TRUE	0.053613114	No
EHI_004420	hypothetical protein	218	328	157	93	100	138	207	213	169	94	124	120	122.29	196	113	0.593	-0.755	0.022987287	0.081754277	0.069706323	0.10253063	0.083274028	0.083274028	TRUE	0.240809744	No
EHI_004430	hypothetical protein	56	133	70	205	235	222	53	86	75	206	290	194	98.63	71	230	2.906	1.539	0.000105398	0.001162577	0.148126222	0.105454113	0.128599655	0.128599655	TRUE	1.724375667	No
EHI_004440	hypothetical protein	78	146	69	203	227	234	74	95	74	204	280	204	108.24	81	229	2.621	1.39	0.000165101	0.001671376	0.110567374	0.104112514	0.107427155	0.107427155	TRUE	1.506358833	No
EHI_004450	hypothetical protein	9	22	13	12	14	21	9	14	14	12	17	18	15.22	12	16	1.246	0.317	0.506672809	0.686941661	0.113059351	0.188223435	0.155025729	0.155025729	TRUE	0.113472097	No
EHI_004460	hypothetical protein	37	53	27	20	23	25	35	34	29	20	28	22	31.26	33	23	0.727	-0.459	0.204786595	0.39027393	0.011791436	0.138000832	0.075298201	0.075298201	TRUE	0.358797299	No
EHI_004470	protein kinase domain containing protein	156	238	117	316	83	145	148	154	126	318	103	127	133.11	143	183	1.254	0.326	0.392777587	0.589201993	0.130520064	0.10154099	0.118625359	0.118625359	TRUE	1.832698318	No
EHI_004480	hypothetical protein	84	169	92	35	77	24	80	110	99	35	95	21	77.31	96	50	0.558	-0.843	0.049324901	0.145846508	0.184284663	0.109620202	0.151781013	0.151781013	TRUE	0.735673631	No
EHI_004490	thioredoxinputative	8871	14832	5441	16804	15550	20654	8405	9613	5859	16919	19211	18034	19594.56	7959	18055	2.213	1.146	1.22E-06	2.82E-05	0.022649377	0.090424243	0.042617988	0.042617988	TRUE	0.366595663	No
EHI_004500	hypothetical protein	33	45	22	15	16	34	31	29	24	15	20	30	23.62	28	22	0.787	-0.346	0.349623319	0.547106195	0,00000001	0.153419665	0.076434519	0.076434519	TRUE	0.339763466	No
EHI_004510	peptidaseC54 family	24	25	17	12	15	21	23	16	18	12	19	18	16.7	19	16	0.871	-0.199	0.631254784	0.780053882	0,00000001	0.179553553	0.098083651	0.098083651	TRUE	0.166475029	No
EHI_004520	hypothetical protein	6	1	1	1	2	3	6	1	1	1	2	3	1.83	3	2	0.9	-0.151	0.825732571	0.912611628	0,00000001	0.903969431	0.637335093	0.637335093	TRUE	1.071390482	No
EHI_004530	hypothetical proteinconserved	337	478	369	971	124	455	319	310	397	978	153	397	322.92	342	509	1.409	0.495	0.309673987	0.508251444	0.342805255	0.094961768	0.231550843	0.231550843	TRUE	0.182430328	No
EHI_004540	hypothetical protein	33	48	29	48	16	54	31	31	31	48	20	47	36.45	31	38	1.223	0.29	0.432492654	0.625467007	0.052064448	0.131219987	0.08867559	0.08867559	TRUE	0.568740433	No
EHI_004550	hypothetical protein	5089	6572	5407	2224	2637	3025	4822	4260	5822	2239	3258	2641	6001.74	4968	2713	0.569	-0.814	0.017286937	0.066145448	0.092946051	0.090596442	0.096267722	0.096267722	TRUE	0.048697813	No
EHI_004560	hypothetical protein	1	4	1	1	1	4	1	3	1	1	1	3	3.63	2	2	1.13	0.176	0.790522316	0.890095049	0,00000001	0.500672502	0.316471549	0.316471549	TRUE	0.812690669	No
EHI_004570	serFthr protein phosphatase 5putative	495	816	478	611	514	644	469	529	515	615	635	562	537.08	504	604	1.192	0.253	0.259262963	0.452952739	0.013996296	0.093122139	0.036609791	0.036609791	TRUE	0.249516114	No
EHI_004580	hypothetical protein	214	385	93	76	133	141	203	250	100	77	164	123	222.69	184	121	0.674	-0.569	0.094348174	0.226912644	0.083191159	0.097038288	0.08860102	0.08860102	TRUE	0.42826287	No
EHI_004590	coatomer complex subunitputative	1520	1744	1457	1447	812	865	1440	1130	1569	1457	1003	755	1239.73	1380	1072	0.785	-0.349	0.19924724	0.383558954	0.041028155	0.091549941	0.05720548	0.05720548	TRUE	0.287643363	No
EHI_004600	hydroxylamine reductaseputative	1247	1443	896	4749	6217	5433	1181	935	965	4782	7681	4744	3083.04	1027	5736	4.672	2.224	1.29E-07	3.90E-06	0.20817842	0.090831441	0.158643931	0.158643931	TRUE	0.415298488	No
EHI_004610	phosphoribulokinase Furidine kinase family protein	256	403	238	653	200	268	243	261	256	657	247	234	300.79	253	379	1.459	0.545	0.113186269	0.258200392	0.094464252	0.09530128	0.094787935	0.094787935	TRUE	2.662488115	No
EHI_004620	hypothetical proteinconserved	24	28	17	18	29	29	23	18	18	18	36	25	23.2	20	26	1.296	0.374	0.353969556	0.551746998	0.039349716	0.154551402	0.101203599	0.101203599	TRUE	0.163333049	No
EHI_004630	hypothetical protein	60	125	49	128	95	172	57	81	53	129	117	150	72.26	64	132	1.998	0.998	0.000907473	0.006588012	0.024345487	0.110965832	0.061359279	0.061359279	TRUE	0.28935726	No
EHI_004640	vesicle-fusing ATPaseputative	933	1098	788	1649	640	889	884	712	849	1660	791	776	786.16	815	1076	1.302	0.381	0.209998387	0.397851663	0.06706733	0.092243272	0.072978466	0.072978466	TRUE	1.514691261	No
EHI_004740	hypothetical protein	40	94	34	29	34	78	38	61	37	29	42	68	54.89	45	46	1.024	0.034	0.926024359	0.966547305	0.069331184	0.117487748	0.090146433	0.090146433	TRUE	0.350398858	No
EHI_004750	signal recognition particle protein SRP54putative	2031	2623	2374	3683	1612	2194	1924	1700	2556	3708	1992	1916	2065.32	2060	2539	1.213	0.278	0.451036752	0.640882499	0.120599195	0.091069563	0.114960123	0.114960123	TRUE	0.194636145	No
EHI_004760	proteasome subunit alpha type 5putative	1314	1907	1237	2123	2057	3275	1245	1236	1332	2138	2541	2860	1696.26	1271	2513	1.941	0.957	2.32E-05	0.00033451	0.017851803	0.091226506	0.038386903	0.038386903	TRUE	0.088305016	No
EHI_004770	hypothetical proteinconserved	384	433	213	155	196	334	364	281	229	156	242	292	318.09	291	230	0.798	-0.326	0.233209811	0.42278747	0.034708532	0.095031916	0.054985392	0.054985392	TRUE	0.379051353	No
EHI_004780	protein kinaseputative	626	1067	628	1309	1017	1382	593	692	676	1318	1256	1207	678.31	654	1260	1.895	0.922	3.69E-05	0.000489764	0.014427738	0.092544571	0.036902477	0.036902477	TRUE	0.28862855	No
EHI_004790	protein kinaseputative	8173	10564	5910	8509	12205	10691	7743	6847	6364	8567	15079	9335	6910.51	6985	10994	1.526	0.61	0.082672231	0.206915371	0.107055774	0.090563798	0.10263087	0.10263087	TRUE	0.271779678	No
EHI_004800	hypothetical protein	116	178	86	73	81	124	110	115	93	74	100	108	104.82	106	94	0.889	-0.17	0.51948269	0.697481053	0.009718759	0.104561997	0.044490738	0.044490738	TRUE	0.182594657	No
EHI_004810	hypothetical proteinconserved	2265	2432	1623	2073	1543	2055	2146	1576	1748	2087	1906	1794	1503.85	1823	1929	1.054	0.077	0.819393746	0.909619625	0.09206383	0.091338881	0.091647623	0.091647623	TRUE	1.183775518	No
EHI_004820	hypothetical protein	37	55	21	1	0	4	35	36	23	1	0	3	28.33	31	1	0.11	-3.184	9.24E-11	6.04E-09	0.005545897	0.14294146	0.085684623	0.085684623	TRUE	0.330740493	No
EHI_004830	hypothetical protein	244	451	157	117	196	258	231	292	169	118	242	225	238.78	231	195	0.851	-0.233	0.456475891	0.646184665	0.061943917	0.09658763	0.074582722	0.074582722	TRUE	0.226105238	No
EHI_004840	bacterial transferase hexapeptide family protein	2865	5135	2444	3506	3797	5166	2714	3328	2632	3530	4691	4511	3711.06	2891	4244	1.445	0.532	0.048394572	0.144031055	0.040322985	0.090749665	0.056362901	0.056362901	TRUE	0.12463684	No
EHI_004850	ubiquitin-activating enzymeputative	144	277	109	94	177	229	136	180	117	95	219	200	204.22	144	171	1.168	0.224	0.504130143	0.684825175	0.079651444	0.097643456	0.086515267	0.086515267	TRUE	0.286439723	No
EHI_004855	hypothetical proteinconserved	171	350	275	84	99	242	162	227	296	85	122	211	224.9	228	139	0.631	-0.664	0.042918367	0.131809453	0.073863964	0.096972545	0.082146018	0.082146018	TRUE	0.252790841	No
EHI_004860	Ras family GTPase	1246	2088	1490	799	833	2003	1181	1353	1604	804	1029	1749	1374.98	1379	1194	0.872	-0.198	0.481462614	0.666409929	0.049622297	0.091431733	0.061735846	0.061735846	TRUE	0.721114556	No
EHI_004870	hypothetical protein	79	136	66	87	101	92	75	88	71	88	125	80	76.27	78	98	1.226	0.294	0.393859453	0.590295621	0.073530287	0.109882163	0.087385434	0.087385434	TRUE	0.558296209	No
EHI_004880	hypothetical protein	2388	4460	1580	1731	1970	2399	2263	2891	1701	1743	2434	2095	1881.92	2285	2091	0.918	-0.124	0.641579563	0.787211692	0.037451257	0.091139859	0.05483301	0.05483301	TRUE	0.078604964	No
EHI_004890	serineFthreonine-protein kinaseputative	23	34	19	13	2	6	22	22	20	13	2	5	14.19	21	7	0.381	-1.391	0.002582229	0.01515787	0,00000001	0.195370403	0.115719815	0.115719815	TRUE	0.522588828	No
EHI_004900	U3 small nucleolar ribonucleoprotein protein IMP4putative	58	57	35	16	29	29	55	37	38	16	36	25	46.4	43	26	0.617	-0.697	0.048750017	0.144789415	0.031805036	0.12245711	0.074908683	0.074908683	TRUE	0.101192584	No
EHI_004910	hypothetical protein	4	4	6	53	18	40	4	3	6	53	22	35	13.47	4	37	5.951	2.573	2.78E-06	5.67E-05	0.298293954	0.200961324	0.235391163	0.235391163	TRUE	0.08669928	No
EHI_004920	S-adenosylmethionine synthetaseputative	1540	2755	2170	4327	1879	4802	1459	1786	2337	4357	2321	4193	2479.45	1861	3624	1.875	0.907	0.004934378	0.024870929	0.073373337	0.090949079	0.084142338	0.084142338	TRUE	0.186387799	No
EHI_004920.2	NA	67	158	71	170	91	247	63	102	76	171	112	216	132.67	80	166	1.968	0.977	0.003382985	0.018657675	0.06940526	0.101577742	0.082479098	0.082479098	TRUE	0.091631628	No
EHI_004930	hypothetical protein	74	169	75	168	117	191	70	110	81	169	145	167	133.33	87	160	1.793	0.842	0.001588508	0.010317289	0.018377475	0.101521981	0.047251499	0.047251499	TRUE	0.241218498	No
EHI_004940	hypothetical protein	290	473	327	298	88	355	275	307	352	300	109	310	277.21	311	240	0.788	-0.344	0.36061	0.558561872	0.13157699	0.095722568	0.117221303	0.117221303	TRUE	0.099476495	No
EHI_004950	hypothetical protein	1	1	1	1	0	4	1	1	1	1	0	3	3.23	1	1	1.355	0.439	0.515102232	0.693634673	0,00000001	0.551173035	0.334906577	0.334906577	TRUE	0.706339295	No
EHI_004960	bystinputative	712	845	763	585	287	329	675	548	822	589	355	287	562.83	682	410	0.623	-0.682	0.047908318	0.142939571	0.098615246	0.09299525	0.096490091	0.096490091	TRUE	0.335718858	No
EHI_004970	hypothetical protein	207	333	157	162	273	416	196	216	169	163	337	363	256.91	194	288	1.447	0.533	0.118601337	0.266201178	0.089716707	0.09614717	0.092145932	0.092145932	TRUE	0.243207222	No
EHI_004980	hypothetical proteinconserved domain containing	129	204	128	73	85	166	122	132	138	74	105	145	151.12	131	108	0.835	-0.259	0.413871679	0.607989769	0.057805911	0.100206809	0.073336161	0.073336161	TRUE	0.182636726	No
EHI_004990	ankyrinputative	268	445	260	316	197	230	254	288	280	318	243	201	234.24	274	254	0.929	-0.106	0.691432159	0.821509597	0.029307016	0.096708333	0.052085561	0.052085561	TRUE	0.188620142	No
EHI_004990.2	NA	1270	1004	532	377	302	481	1203	651	573	380	373	420	772.06	809	391	0.504	-0.989	0.001902301	0.01188512	0.075500085	0.092277874	0.080195613	0.080195613	TRUE	0.253654189	No
EHI_005000	hypothetical protein	265	604	272	239	300	561	251	391	293	241	371	490	404.84	312	367	1.167	0.223	0.438906934	0.630318513	0.044961096	0.094028246	0.063069592	0.063069592	TRUE	0.127935591	No
EHI_005010	Rab family GTPase	1677	2653	1372	2401	2433	4069	1589	1719	1477	2417	3006	3553	2001.58	1595	2992	1.843	0.882	0.000116257	0.0012575	0.018655824	0.091092534	0.039491022	0.039491022	TRUE	0.050456619	No
EHI_005020	F-actin capping protein beta subunitputative	4939	6573	4704	3874	2059	3484	4679	4260	5065	3901	2544	3042	3868.72	4668	3162	0.685	-0.547	0.014288376	0.057153505	0.018060663	0.090733305	0.037631046	0.037631046	TRUE	0.239884508	No
EHI_005030	hypothetical protein	8	9	8	10	7	17	8	6	9	10	9	15	9.61	8	11	1.465	0.551	0.260254047	0.454115649	0,00000001	0.245375201	0.133108751	0.133108751	TRUE	0.21078774	No
EHI_005040	adenosine deaminaseputative	155	259	117	17	5	19	147	168	126	17	6	17	76.4	147	13	0.117	-3.098	8.35E-15	1.20E-12	0.099104914	0.109849562	0.104454798	0.104454798	TRUE	0.280805028	No
EHI_005050	sucrose transporterputative	2	2	2	1	2	4	2	1	2	1	2	3	1.62	2	2	1.178	0.236	0.731674809	0.850900885	0,00000001	1.01121922	0.662212001	0.662212001	TRUE	0.188517235	No
EHI_005060	Fe-hydrogenaseputative	21009	25012	19573	5206	8929	5898	19905	16211	21077	5242	11031	5150	8172.92	19064	7141	0.401	-1.32	0.00021087	0.002022225	0.129058019	0.090530498	0.105963742	0.105963742	TRUE	1.433019244	No
EHI_005070	acetyltransferaseGNAT family	1995	3183	2244	1496	1688	2620	1890	2063	2416	1506	2085	2288	2268.15	2123	1960	0.926	-0.111	0.673028616	0.808638859	0.033788086	0.091005054	0.053396546	0.053396546	TRUE	0.35220161	No
EHI_005080	hypothetical protein	81	125	112	269	206	242	77	81	121	271	255	211	132.08	93	246	2.492	1.317	0.000124374	0.001324755	0.082537919	0.101628186	0.090419134	0.090419134	TRUE	0.725122062	No
EHI_005090	hypothetical protein	5	19	23	11	0	14	5	12	25	11	0	12	13.57	14	8	0.652	-0.618	0.265318668	0.458616297	0.352475892	0.200171393	0.256525	0.256525	TRUE	0.235363498	No
EHI_005100	eukaryotic translation initiation factor 2 alpha subunitputative	2103	3227	1456	1167	893	1618	1992	2092	1568	1175	1103	1413	1514.13	1884	1230	0.663	-0.593	0.019631229	0.072433958	0.030668664	0.091332154	0.049357606	0.049357606	TRUE	0.176172082	No
EHI_005110	hypothetical protein	6	3	4	11	14	26	6	2	4	11	17	23	10.6	4	17	3.135	1.648	0.004259029	0.022368067	0.332002851	0.230915625	0.273730464	0.273730464	TRUE	0.259425664	No
EHI_005120	hypothetical protein	167	255	197	262	286	351	158	165	212	264	353	306	214.78	178	308	1.663	0.734	0.034645715	0.11274002	0.094965538	0.097284825	0.095897413	0.095897413	TRUE	0.232063033	No
EHI_005130	transportermajor facilitator family	1451	1380	829	399	333	505	1375	894	893	402	411	441	634.5	1054	418	0.416	-1.266	3.17E-05	0.000427994	0.058729833	0.092696231	0.072471578	0.072471578	TRUE	0.082099369	No
EHI_005140	hypothetical protein	368	530	302	189	195	279	349	344	325	190	241	244	339.2	339	225	0.685	-0.545	0.141067404	0.300666065	0.124495242	0.094740319	0.11285472	0.11285472	TRUE	0.161499648	No
EHI_005150	hypothetical proteinconserved	18737	18931	12483	31978	11896	24673	17752	12270	13442	32198	14697	21543	18344.81	14488	22813	1.538	0.621	0.042849499	0.13164624	0.069560396	0.090429422	0.075337099	0.075337099	TRUE	0.121350035	No
EHI_005160	hypothetical protein	4	14	5	81	55	217	4	9	5	82	68	189	36.48	6	113	12.884	3.687	1.12E-15	1.95E-13	0,00000001	0.131192317	0.13796372	0.13796372	TRUE	0.688896273	No
EHI_005260	surface antigen ariel1putative	3	0	0	15	2	16	3	0	0	15	2	14	3.53	1	10	4.832	2.273	0.000740721	0.005571711	0.569521279	0.512062798	0.527879919	0.527879919	TRUE	1.478089156	No
EHI_005460	Rab family GTPase	7809	12281	9522	6175	5483	9808	7399	7960	10254	6217	6774	8564	6612.8	8538	7185	0.846	-0.241	0.31605492	0.514304148	0.026485292	0.090573504	0.044227562	0.044227562	TRUE	0.208685106	No
EHI_005560	casein kinase I isoform deltaputative	0	0	0	0	0	0	0	0	0	0	0	0	0	0	0	NA	NA	NA	NA	NA	NA	NA	NA	NA	NA	NA
EHI_005657	hypothetical protein	14	33	24	121	14	42	13	21	26	122	17	37	203.78	20	59	1.868	0.902	0.159000187	0.326983436	0.604432412	0.097659281	0.360280163	0.604432412	TRUE	0.751026677	No
EHI_005660	leucine rich repeat proteinBspA family	0	0	0	0	0	0	0	0	0	0	0	0	0	0	0	NA	NA	NA	NA	NA	NA	NA	NA	NA	NA	NA
EHI_005860	UBAFTS-N domain-containing protein	808	1243	731	1317	473	1951	766	806	787	1326	584	1703	848.02	786	1204	1.496	0.581	0.07309977	0.18979075	0.08003092	0.092105025	0.084401522	0.084401522	TRUE	0.117552886	No
EHI_005870	proteasome regulatory subunitputative	2821	3582	3337	4959	2833	5461	2673	2322	3593	4993	3500	4768	3055.72	2863	4420	1.516	0.6	0.033091543	0.108601488	0.045735071	0.090835762	0.062205088	0.062205088	TRUE	0.286800948	No
EHI_005880	hypothetical protein	71	43	55	3	4	14	67	28	59	3	5	12	23.97	51	7	0.178	-2.486	1.74E-07	5.15E-06	0.144457701	0.15249334	0.148676794	0.148676794	TRUE	0.169386493	No
EHI_005890	60S ribosomal protein L3putative	8193	14359	9073	26227	14653	16943	7762	9306	9770	26407	18103	14794	12220.32	8946	19768	2.124	1.087	0.0003172	0.002816121	0.061357892	0.090470124	0.072703915	0.072703915	TRUE	0.186882416	No
EHI_005900	small GTPase Rab7putative	200	236	126	60	81	86	189	153	136	60	100	75	134.99	159	78	0.508	-0.976	0.000960419	0.006895904	0.036917079	0.101384448	0.06028395	0.06028395	TRUE	0.058760634	No
EHI_005910	Rho guanine nucleotide exchange factorputative	1432	2303	1718	4038	531	931	1357	1493	1850	4066	656	813	2376.96	1567	1845	1.152	0.204	0.661934906	0.800899797	0.334732847	0.090974987	0.208456017	0.208456017	TRUE	6.433677412	No
EHI_005920	hypothetical protein	169	158	89	41	103	99	160	102	96	41	127	86	125.07	119	85	0.729	-0.457	0.211139924	0.399375064	0.103315868	0.102259953	0.102960412	0.102960412	TRUE	0.236363037	No
EHI_005930	hypothetical protein	1	0	0	0	0	1	1	0	0	0	0	1	0.82	0	0	1.017	0.025	0.968857522	0.989300546	0,00000001	1.916045299	1.76988073	1.76988073	TRUE	0.409685641	No
EHI_005940	hypothetical protein	63	85	52	71	54	101	60	55	56	71	67	88	71.2	57	75	1.314	0.394	0.165759251	0.337566638	0,00000001	0.111272756	0.049322461	0.049322461	TRUE	0.235847647	No
EHI_005950	tubulin alpha-1 chain	2875	2956	2403	2218	1967	2250	2724	1916	2588	2233	2430	1965	2129.84	2409	2209	0.92	-0.12	0.6655853	0.803112753	0.044792227	0.091047709	0.059715302	0.059715302	TRUE	0.158803184	No
EHI_005960	hypothetical protein	101	185	58	70	72	88	96	120	62	70	89	77	124.28	93	79	0.852	-0.231	0.467926267	0.655315943	0.05134749	0.102335772	0.07052014	0.07052014	TRUE	0.262224069	No
EHI_005970	hypothetical proteinconserved	12782	5534	10858	1887	2821	4257	12110	3587	11692	1900	3485	3717	8822.74	9130	3034	0.38	-1.397	0.001624229	0.010492316	0.249004547	0.090517072	0.181082663	0.181082663	TRUE	0.429954188	No
EHI_005980	hypothetical protein	29	40	32	7	21	29	27	26	34	7	26	25	25.68	29	19	0.705	-0.505	0.293043094	0.490965936	0.22697572	0.148363261	0.184253238	0.184253238	TRUE	0.249992362	No
EHI_005990	hypothetical protein	34	37	34	19	8	28	32	24	37	19	10	24	26.41	31	18	0.622	-0.686	0.088550618	0.216446545	0.052985802	0.146755409	0.100344106	0.100344106	TRUE	0.193898053	No
EHI_006000	hypothetical protein	22	38	12	17	5	12	21	25	13	17	6	10	13.32	20	11	0.619	-0.691	0.143933077	0.305142496	0.087316146	0.202198543	0.147777704	0.147777704	TRUE	0.131998483	No
EHI_006010	hypothetical proteinconserved	729	850	619	219	171	259	691	551	667	221	211	226	402.42	636	219	0.36	-1.474	4.35E-08	1.53E-06	0.034385489	0.094050365	0.053611189	0.053611189	TRUE	0.304144978	No
EHI_006020	hypothetical protein	248	282	331	68	79	142	235	183	356	68	98	124	180.29	258	97	0.405	-1.304	0.000382111	0.003250574	0.110899385	0.098611554	0.106910449	0.106910449	TRUE	0.31501982	No
EHI_006030	deoxyhypusine synthaseputative	2305	2638	1730	943	728	996	2184	1710	1863	949	899	870	1306.18	1919	906	0.486	-1.041	9.37E-05	0.001060029	0.038001513	0.091488807	0.05453451	0.05453451	TRUE	0.581865605	No
EHI_006040	hypothetical protein	159	345	107	264	241	422	151	224	115	266	298	368	204.2	163	311	1.838	0.878	0.003655503	0.019731702	0.052209271	0.097644158	0.068545157	0.068545157	TRUE	0.403047029	No
EHI_006050	serineFthreonine-protein phosphataseputative	1387	1435	791	467	665	748	1314	930	852	470	822	653	829.43	1032	648	0.64	-0.643	0.020043361	0.073824469	0.041793578	0.092144405	0.058837297	0.058837297	TRUE	0.18249387	No
EHI_006060	WD domain containing protein	1003	1152	849	385	309	498	950	747	914	388	382	435	597.69	870	402	0.471	-1.087	6.16E-07	1.57E-05	0.012037721	0.092840848	0.034254244	0.034254244	TRUE	0.110287454	No
EHI_006070	hypothetical protein	7387	11635	9996	6065	5064	5183	6999	7541	10764	6107	6256	4525	7045.29	8435	5629	0.695	-0.524	0.209286815	0.396862789	0.201530591	0.090559674	0.155377276	0.155377276	TRUE	0.186482496	No
EHI_006080	aspartate aminotransferaseputative	9	5	12	2	5	13	9	3	13	2	6	11	9.19	8	6	0.867	-0.206	0.707074401	0.833373791	0.144123051	0.252549584	0.205844262	0.205844262	TRUE	0.194846801	No
EHI_006090	hypothetical protein	69	97	62	31	20	21	65	63	67	31	25	18	40.23	65	25	0.413	-1.275	0.001112595	0.007812205	0.083429404	0.127383198	0.105432866	0.105432866	TRUE	0.140669411	No
EHI_006100	prenyl cysteine carboxyl methyltransferaseputative	137	279	78	101	97	188	130	181	84	102	120	164	149.32	132	129	0.977	-0.034	0.922065823	0.964339172	0.090087554	0.100325305	0.094222751	0.094222751	TRUE	0.15929202	No
EHI_006110	hypothetical protein	7	3	1	3	4	6	7	2	1	3	5	5	6.52	3	4	1.268	0.343	0.560566853	0.729983776	0,00000001	0.318911923	0.205374353	0.205374353	TRUE	0.456984501	No
EHI_006120	hypothetical protein	14	14	5	5	8	8	13	9	5	5	10	7	9.16	9	7	0.811	-0.303	0.553848068	0.724502504	0,00000001	0.253007655	0.153457607	0.153457607	TRUE	0.156440548	No
EHI_006130	phosphatidylinositol 3-kinaseputative	337	431	268	588	263	367	319	279	289	592	325	320	400.78	296	412	1.374	0.459	0.109688442	0.252603953	0.045431173	0.094065562	0.062286637	0.062286637	TRUE	0.867854022	No
EHI_006140	Rho guanine nucleotide exchange factorputative	38	66	30	10	11	22	36	43	32	10	14	19	24.79	37	14	0.426	-1.23	0.00307297	0.017254799	0.064557243	0.150456319	0.107853693	0.107853693	TRUE	0.240531656	No
EHI_006150	hypothetical proteinconserved	308	530	326	272	259	408	292	344	351	274	320	356	335.49	329	317	0.965	-0.051	0.857844506	0.930053639	0.047221963	0.09478893	0.06207055	0.06207055	TRUE	1.14084346	No
EHI_006160	Signal recognition particle 19 kDa proteinputative	343	528	452	295	344	505	325	342	487	297	425	441	518.29	385	388	1.008	0.011	0.972228861	0.990809498	0.082436037	0.093222714	0.086369547	0.086369547	TRUE	0.054431793	No
EHI_006170	eukaryotic translation initiation factor 6putative	618	982	447	2983	2619	1461	586	636	481	3003	3236	1276	1477.77	568	2505	4.007	2.003	3.49E-09	1.57E-07	0.094996245	0.091356366	0.093655322	0.093655322	TRUE	0.819796973	No
EHI_006180	hypothetical protein	14	44	24	17	31	23	13	29	26	17	38	20	36.22	23	25	1.087	0.12	0.774799228	0.880170403	0.107942125	0.131483828	0.118890423	0.118890423	TRUE	0.09495639	No
EHI_006190	protein farnesyltransferase beta subunitputative	2011	2597	1894	1788	2186	2161	1905	1683	2040	1800	2701	1887	1981.06	1876	2129	1.13	0.177	0.468169031	0.655436644	0.026964143	0.091100244	0.0451505	0.0451505	TRUE	0.212557844	No
EHI_006200	3-phosphoinositide-dependent protein kinase 1putative	110	164	58	126	91	186	104	106	62	127	112	162	93.96	91	134	1.433	0.519	0.132357786	0.287743284	0.076064992	0.106203616	0.089477124	0.089477124	TRUE	1.062179844	No
EHI_006300	hypothetical protein	31	34	21	28	23	32	29	22	23	28	28	28	21.37	25	28	1.132	0.179	0.640306667	0.786485202	7.00E-05	0.160048154	0.08883279	0.08883279	TRUE	0.364544574	No
EHI_006310	leucine rich repeat proteinBspA family	11	21	8	21	15	28	10	14	9	21	19	24	13.68	11	21	1.788	0.838	0.073735677	0.191101259	0.084162197	0.199234305	0.146104928	0.146104928	TRUE	0.236937746	No
EHI_006330	hypothetical protein	18	41	26	24	31	42	17	27	28	24	38	37	25.28	24	33	1.344	0.427	0.261618765	0.455492729	0.024842694	0.14927906	0.089330005	0.089330005	TRUE	0.189098498	No
EHI_006430	hypothetical protein	2	4	2	2	4	8	2	3	2	2	5	7	4.07	2	5	1.682	0.75	0.228089294	0.417026332	0,00000001	0.456683965	0.259767557	0.259767557	TRUE	0.165190012	No
EHI_006530	nucleosome assembly protein 1-like 1putative	107	148	137	101	36	131	101	96	148	102	44	114	112.26	115	87	0.777	-0.364	0.3173731	0.515531159	0.100268082	0.103619082	0.101671237	0.101671237	TRUE	0.175792985	No
EHI_006540	hypothetical protein	26	23	37	8	14	15	25	15	40	8	17	13	25.12	27	13	0.532	-0.91	0.035396805	0.114594762	0.084581144	0.14965873	0.115514494	0.115514494	TRUE	0.168802671	No
EHI_006550	hypothetical protein	1266	1650	1262	1938	950	1192	1199	1069	1359	1951	1174	1041	1238.83	1209	1389	1.14	0.19	0.53411007	0.708535811	0.064090492	0.091550818	0.07366701	0.07366701	TRUE	0.796323946	No
EHI_006560	78 kD aglucose-regulated protein homolog precursorputative	347	542	409	1925	263	338	329	351	440	1938	325	295	549.39	373	853	2.053	1.038	NA	NA	0.296680925	0.093059994	0.207187014	0.207187014	TRUE	9.643475859	Yes
EHI_006670	hypothetical protein	32367	31000	34064	18492	21323	25221	30666	20092	36681	18619	26343	22021	24448.12	29146	22328	0.775	-0.368	0.192086554	0.374360381	0.046104567	0.090409148	0.062582585	0.062582585	TRUE	0.140560926	No
EHI_006680	phosphopantetheine adenylyltransferaseputative	104	151	63	68	69	98	99	98	68	68	85	86	67.33	88	80	0.908	-0.139	0.684253817	0.817200137	0.063447532	0.112475057	0.08391755	0.08391755	TRUE	1.112587549	No
EHI_006690	DNA polymerase delta catalytic subunitputative	151	235	149	476	123	189	143	152	160	479	152	165	199.35	152	265	1.671	0.741	0.049689893	0.146559527	0.1293516	0.097821476	0.116708246	0.116708246	TRUE	3.145169451	No
EHI_006700	thioredoxinputative	458	640	366	440	664	732	434	415	394	443	820	639	397.69	414	634	1.493	0.578	0.076912772	0.196171974	0.079619889	0.094094385	0.085011636	0.085011636	TRUE	0.074106674	No
EHI_006710	hypothetical proteinconserved	972	936	771	391	585	648	921	607	830	394	723	566	650.24	786	561	0.722	-0.469	0.073771445	0.191101259	0.033328534	0.092639386	0.052033178	0.052033178	TRUE	0.142709732	No
EHI_006720	RNA methyltransferaseTrmH familyputative	854	1178	636	509	309	494	809	763	685	512	382	431	547.69	752	442	0.602	-0.732	0.012218679	0.050567609	0.052805697	0.093068417	0.065939153	0.065939153	TRUE	0.876641135	No
EHI_006730	hypothetical protein	676	519	633	324	203	252	640	336	682	326	251	220	363.05	553	266	0.507	-0.981	0.006129566	0.029323846	0.110561063	0.094451803	0.104400372	0.104400372	TRUE	0.330977543	No
EHI_006740	hypothetical protein	533	604	490	558	366	481	505	391	528	562	452	420	340.62	475	478	1.008	0.011	0.964883238	0.987530864	0.021316203	0.094722044	0.044876121	0.044876121	TRUE	0.208603993	No
EHI_006750	protein kinaseputative	114	150	136	330	118	126	108	97	146	332	146	110	145.29	117	196	1.607	0.684	0.070810798	0.185664893	0.127189832	0.100602587	0.116185397	0.116185397	TRUE	0.866986476	No
EHI_006760	hypothetical proteinconserved	23	36	34	28	26	35	22	23	37	28	32	31	21.54	27	30	1.109	0.149	0.704811376	0.832253997	0.035124763	0.159522915	0.099361615	0.099361615	TRUE	0.593931639	No
EHI_006770	hypothetical proteinconserved	87	124	41	67	82	74	82	80	44	67	101	65	64.34	69	78	1.11	0.15	0.689363493	0.820166069	0.101404479	0.113502405	0.106729781	0.106729781	TRUE	0.63735962	No
EHI_006780	Rab GTPase activating proteinputative	48	76	34	42	15	50	45	49	37	42	19	44	45.33	44	35	0.818	-0.291	0.471928599	0.658387973	0.115521486	0.123217165	0.118934299	0.118934299	TRUE	1.278276011	No
EHI_006790	hypothetical protein	0	1	0	0	0	0	0	1	0	0	0	0	0.05	0	0	0.852	-0.232	0.480751765	0.665815348	0,00000001	27.67417562	12	12	TRUE	1.219788409	No
EHI_006800	casein kinaseputative	256	381	341	166	258	356	243	247	367	167	319	311	357.83	286	266	0.934	-0.098	0.743795461	0.860328212	0.054156822	0.094511731	0.068376516	0.068376516	TRUE	0.337285667	No
EHI_006810	14-3-3 protein 3	17071	21675	18109	11229	9911	13007	16174	14048	19500	11306	12244	11357	15267.67	16574	11636	0.708	-0.499	0.013624458	0.054970585	0.011010036	0.09044579	0.030764613	0.030764613	TRUE	0.151557873	No
EHI_006820	importin alphaputative	116	159	159	100	161	188	110	103	171	101	199	164	155.15	128	155	1.197	0.26	0.397943743	0.593865421	0.051031276	0.099950593	0.069031807	0.069031807	TRUE	0.221337833	No
EHI_006830	hypothetical protein	1177	1939	1274	4112	2158	3929	1115	1257	1372	4140	2666	3431	1711.5	1248	3412	2.653	1.408	3.25E-09	1.49E-07	0.022592982	0.091218685	0.042866065	0.042866065	TRUE	0.031724884	No
EHI_006840	hypothetical protein	1711	2345	1583	867	378	1143	1621	1520	1705	873	467	998	1369.52	1615	779	0.505	-0.986	0.002720495	0.015729272	0.085557482	0.091436052	0.087460637	0.087460637	TRUE	0.944461896	No
EHI_006850	hypothetical protein	1	4	3	1	2	9	1	3	3	1	2	8	17.97	2	4	1.395	0.48	0.431315859	0.624304352	0.414332657	0.173243825	0.281551978	0.281551978	TRUE	0.073081854	No
EHI_006860	60S ribosomal protein L5putative	49849	59505	64624	60433	63674	64979	47229	38567	69590	60848	78665	56736	46866.38	51795	65416	1.225	0.293	0.533360219	0.70774311	0.225988797	0.090379999	0.212983167	0.212983167	TRUE	1.664784945	No
EHI_006870	protein kinase domain containing protein	5	4	7	7	11	9	5	3	8	7	14	8	6.78	5	10	1.707	0.771	0.169553533	0.343123563	0.074916814	0.310150443	0.218253436	0.218253436	TRUE	0.213308413	No
EHI_006880	hypothetical protein	92	125	42	60	75	90	87	81	45	60	93	79	98.79	71	77	1.073	0.102	0.751358689	0.864389324	0.049277844	0.105428495	0.071844925	0.071844925	TRUE	0.189358392	No
EHI_006885	hypothetical protein	249	440	199	1166	1396	1093	236	285	214	1174	1725	954	554.7	245	1284	4.779	2.257	1.13E-12	1.06E-10	0.068879858	0.093034032	0.079154992	0.079154992	TRUE	0.105537525	No
EHI_006890	hypothetical proteinconserved	73	97	44	110	107	103	69	63	47	111	132	90	68.17	60	111	1.791	0.84	0.005242798	0.026064552	0.023684924	0.112201492	0.060221269	0.060221269	TRUE	0.109388615	No
EHI_006900	ribulose-phosphate 3-epimeraseputative	1231	1763	1065	573	1038	912	1166	1143	1147	577	1282	796	1507.43	1152	885	0.778	-0.362	0.220988927	0.409624817	0.057174056	0.091336531	0.068669232	0.068669232	TRUE	0.277954149	No
EHI_006910	hypothetical protein	44	84	38	28	57	62	42	54	41	28	70	54	65.05	46	51	1.096	0.132	0.69258768	0.822148114	0.039937352	0.113251142	0.071784784	0.071784784	TRUE	0.291623685	No
EHI_006920	papain family cysteine protease domain containing protein	677	922	783	800	502	690	641	598	843	805	620	602	528.79	694	676	0.976	-0.036	0.892243751	0.948263448	0.034201928	0.093165628	0.052471178	0.052471178	TRUE	0.349854295	No
EHI_006930	hypothetical protein	303	426	322	151	222	351	287	276	347	152	274	306	355.91	303	244	0.815	-0.294	0.341187801	0.539456898	0.061440278	0.094534105	0.07329099	0.07329099	TRUE	0.316051653	No
EHI_006940	hypothetical proteinconserved	3456	3802	1758	2049	2485	2138	3274	2464	1893	2063	3070	1867	2092.34	2544	2333	0.921	-0.119	0.681247836	0.814888825	0.056848265	0.091060247	0.066437187	0.066437187	TRUE	0.129070448	No
EHI_006950	hypothetical proteinconserved	143	270	195	203	37	51	135	175	210	204	46	45	135.49	173	98	0.613	-0.706	0.138631681	0.29691083	0.30375258	0.101344093	0.212836625	0.212836625	TRUE	1.343370228	No
EHI_006960	hypothetical protein	77	137	106	421	312	602	73	89	114	424	385	526	181.4	92	445	4.523	2.177	7.30E-14	8.37E-12	0.036766194	0.098561332	0.061148888	0.061148888	TRUE	0.159142676	No
EHI_006970	hypothetical protein	86	159	143	228	172	256	81	103	154	230	212	224	154.71	113	222	1.899	0.925	0.003481851	0.019043921	0.058788006	0.099978284	0.074766134	0.074766134	TRUE	0.178256441	No
EHI_006980	GalFGalNAc lectin subunit Igl1	8993	12791	10347	31471	18266	15408	8520	8290	11142	31687	22567	13453	16241.62	9317	22569	2.286	1.193	0.000466477	0.003806378	0.103232056	0.090439939	0.095757524	0.095757524	TRUE	0.081034155	No
EHI_006990	hypothetical protein	82	54	57	33	21	52	78	35	61	33	26	45	48.41	58	35	0.635	-0.655	0.094341435	0.226912644	0.102558225	0.12112017	0.110325061	0.110325061	TRUE	0.158616926	No
EHI_007000	hypothetical protein	531	706	493	333	472	479	503	458	531	335	583	418	437.88	497	445	0.907	-0.141	0.74762513	0.863207501	0.233307421	0.09375054	0.173332357	0.173332357	TRUE	0.184587923	No
EHI_007010	hypothetical protein	343	464	348	318	92	242	325	301	375	320	114	211	250.86	334	215	0.665	-0.589	0.08339483	0.208039784	0.088865004	0.096287127	0.091755826	0.091755826	TRUE	0.136438838	No
EHI_007020	hypothetical proteinconserved	651	946	1065	776	176	254	617	613	1147	781	217	222	655.02	792	407	0.557	-0.845	0.060033776	0.1662596	0.267689499	0.092622682	0.185872171	0.185872171	TRUE	0.160197392	No
EHI_007030	hypothetical proteinconserved	1900	3017	1259	2932	2920	3213	1800	1955	1356	2952	3607	2805	1776.72	1704	3121	1.785	0.836	0.003077056	0.01726616	0.046325798	0.091186736	0.062385145	0.062385145	TRUE	0.125610151	No
EHI_007040	hypothetical protein	76	99	129	285	74	84	72	64	139	287	91	73	109.57	92	150	1.555	0.637	0.152371111	0.317484057	0.228637447	0.103944662	0.174750142	0.174750142	TRUE	0.893349127	No
EHI_007140	hypothetical protein	37	55	38	49	40	47	35	36	41	49	49	41	33.95	37	46	1.235	0.305	0.362394845	0.560373645	0,00000001	0.134234803	0.06861882	0.06861882	TRUE	0.082242182	No
EHI_007150	mitochondrial-type heat shock protein 70	95	138	85	587	304	232	90	89	92	591	376	203	202.78	90	390	3.79	1.922	1.05E-06	2.46E-05	0.150203128	0.097695331	0.128638525	0.128638525	TRUE	0.049487745	No
EHI_007260	hypothetical protein	88	124	76	73	59	134	83	80	82	74	73	117	76.39	82	88	1.074	0.104	0.717519909	0.841562997	0.019019867	0.109851373	0.053436433	0.053436433	TRUE	0.44836838	No
EHI_007270	hypothetical proteinconserved domain containing	26	49	25	34	33	62	25	32	27	34	41	54	33.6	28	43	1.506	0.591	0.077915709	0.197969747	0,00000001	0.134685925	0.064370579	0.064370579	TRUE	0.224263895	No
EHI_007280	hypothetical protein	141	169	130	117	65	112	134	110	140	118	80	98	104.51	128	99	0.784	-0.351	0.211332897	0.399566172	0.023544114	0.104604097	0.053199572	0.053199572	TRUE	0.128516589	No
EHI_007290	hypothetical protein	2	1	1	1	1	2	2	1	1	1	1	2	1.63	1	1	1.073	0.102	0.882384553	0.943143099	0,00000001	1.002173939	0.576604948	0.576604948	TRUE	0.962627582	No
EHI_007300	hypothetical protein	20	35	17	24	21	26	19	23	18	24	26	23	20.15	20	24	1.184	0.244	0.534271425	0.708637574	0,00000001	0.164269616	0.090339156	0.090339156	TRUE	0.919866956	No
EHI_007310	myb-like DNA-binding domain containing protein	2	2	0	1	0	1	2	1	0	1	0	1	2.93	1	1	0.845	-0.244	0.720837939	0.843681703	0,00000001	0.59861913	0.332640137	0.332640137	TRUE	0.213773096	No
EHI_007320	hypothetical proteinconserved	248	445	397	2655	237	439	235	288	428	2673	293	383	669.58	317	1116	2.806	1.489	NA	NA	0.478416698	0.092573229	0.300039607	0.300039607	TRUE	12.59273996	Yes
EHI_007330	beta-N-acetylhexosaminidasebeta subunit	14084	22541	13240	19969	9086	14039	13344	14609	14257	20106	11225	12258	10579.43	14070	14530	1.032	0.045	0.855326099	0.928284949	0.030570956	0.090489033	0.046608278	0.046608278	TRUE	0.756170563	No
EHI_007340	rodhanase-like domain containing protein	5	13	4	7	6	17	5	8	4	7	7	15	12.75	6	10	1.505	0.59	0.248129891	0.441424447	0.088089702	0.207154061	0.15428847	0.15428847	TRUE	0.084128812	No
EHI_007350	hypothetical proteinconserved	9064	12101	9766	11143	11339	17375	8588	7843	10516	11220	14009	15171	8269.47	8982	13467	1.452	0.538	0.152986105	0.31813206	0.140600543	0.09052837	0.120915099	0.120915099	TRUE	1.98118999	No
EHI_007360	hypothetical protein	690	813	614	1128	593	801	654	527	661	1136	733	699	568.45	614	856	1.374	0.458	0.114751979	0.260548044	0.052286574	0.092969079	0.06551962	0.06551962	TRUE	0.578038297	No
EHI_007460	endonucleaseFexonucleaseFphosphatase family protein	218	282	257	326	352	487	207	183	277	328	435	425	326.71	222	396	1.753	0.81	0.001198937	0.008274941	0.022195834	0.094908248	0.04499182	0.04499182	TRUE	0.183527841	No
EHI_007470	hypothetical protein	11	13	5	11	6	9	10	8	5	11	7	8	9.65	8	9	1.067	0.093	0.862664616	0.933026747	0.167405389	0.244791581	0.20887286	0.20887286	TRUE	2.796207698	No
EHI_007480	villinputative	929	1145	1235	2531	808	1012	880	742	1330	2548	998	884	1524.73	984	1477	1.444	0.53	0.189627275	0.371793804	0.177130153	0.091325316	0.142591975	0.142591975	TRUE	2.454384223	No
EHI_007490	hypothetical protein	109	167	104	159	223	253	103	108	112	160	276	221	147.3	108	219	1.962	0.972	0.00096241	0.006897678	0.038951952	0.100462685	0.062358857	0.062358857	TRUE	0.132657231	No
EHI_007500	Sir2 family transcriptional regulatorputative	705	955	600	323	367	599	668	619	646	325	453	523	490.22	644	434	0.681	-0.553	0.017068585	0.065538942	0.016710936	0.093387285	0.039266628	0.039266628	TRUE	0.283891914	No
EHI_007510	hypothetical proteinconserved	7114	9689	10604	69202	6157	7192	6740	6280	11419	69677	7607	6280	21465.46	8146	27855	2.389	1.257	NA	NA	0.536562164	0.090417616	0.326745027	0.536562164	TRUE	8.070588783	Yes
EHI_007620	hypothetical proteinconserved	3667	5443	6074	34519	3305	3572	3474	3528	6541	34756	4083	3119	10983.23	4514	13986	2.237	1.162	NA	NA	0.530104114	0.090483855	0.320464355	0.530104114	TRUE	14.67001099	Yes
EHI_007630	hypothetical protein	103	189	68	44	64	106	98	122	73	44	79	93	74.55	98	72	0.749	-0.417	0.233721253	0.423114297	0.075080142	0.110332176	0.089931595	0.089931595	TRUE	0.131670056	No
EHI_007640	hypothetical proteinconserved	262	346	687	1305	199	433	248	224	740	1314	246	378	650.32	404	646	1.47	0.556	0.288887458	0.485909302	0.446975796	0.092639129	0.288816633	0.288816633	TRUE	0.142326729	No
EHI_007750	hypothetical protein	24	55	19	23	26	36	23	36	20	23	32	31	28.47	26	29	1.076	0.105	0.77792723	0.882016084	0.030925769	0.142675291	0.084577057	0.084577057	TRUE	0.40147359	No
EHI_007760	hypothetical protein	626	841	454	282	491	416	593	545	489	284	607	363	556.43	542	418	0.778	-0.362	0.194113518	0.377050489	0.044709529	0.093025692	0.059094169	0.059094169	TRUE	0.82058628	No
EHI_007770	hypothetical protein	197	304	99	139	267	402	187	197	107	140	330	351	173.32	164	274	1.61	0.687	0.058428105	0.16327106	0.110773283	0.098943849	0.106063969	0.106063969	TRUE	0.943889972	No
EHI_007880	hypothetical protein	116	135	65	107	98	149	110	87	70	108	121	130	87.62	89	120	1.318	0.399	0.227163244	0.416016183	0.061688259	0.107351068	0.079541594	0.079541594	TRUE	0.863179193	No
EHI_007890	hypothetical protein	2	14	5	4	8	6	2	9	5	4	10	5	7.94	5	6	1.09	0.125	0.834050907	0.917324513	0.327126641	0.277941676	0.299410186	0.299410186	TRUE	0.091759057	No
EHI_007900	hypothetical protein	56	97	46	27	51	42	53	63	50	27	63	37	55.42	55	42	0.779	-0.361	0.357711349	0.555651285	0.110348831	0.117228703	0.113594521	0.113594521	TRUE	0.799622117	No
EHI_007910	hypothetical protein	140	175	122	35	21	64	133	113	131	35	26	56	81.91	126	39	0.337	-1.57	1.49E-06	3.34E-05	0.040314931	0.108536506	0.070569445	0.070569445	TRUE	0.416913009	No
EHI_007920	ankyrin repeat proteinputative	448	659	370	161	198	243	424	427	398	162	245	212	406.65	416	206	0.504	-0.987	1.44E-05	0.000227305	0.01035013	0.094011868	0.035981906	0.035981906	TRUE	0.217367429	No
EHI_007930	hypothetical protein	1674	2202	1866	529	747	811	1586	1427	2009	533	923	708	1072.04	1674	721	0.448	-1.159	7.22E-05	0.00086031	0.056676866	0.09173792	0.066624908	0.066624908	TRUE	0.567183289	No
EHI_007940	V-type ATPaseF subunitputative	398	664	184	355	280	411	377	430	198	357	346	359	449.17	335	354	1.052	0.073	0.795915112	0.89293441	0.042145458	0.093665023	0.059644654	0.059644654	TRUE	0.740721022	No
EHI_007950	villidinputative	754	970	661	537	395	656	714	629	712	541	488	573	560.91	685	534	0.785	-0.35	0.088166326	0.215827862	0.007318406	0.093004276	0.030184147	0.030184147	TRUE	0.107166152	No
EHI_007960	hypothetical protein	174	267	128	41	77	92	165	173	138	41	95	80	151.39	159	72	0.475	-1.074	0.000682912	0.005216547	0.050666995	0.100189031	0.071033031	0.071033031	TRUE	0.446090926	No
EHI_007970	hypothetical proteinconserved	1218	1539	907	448	331	523	1154	997	977	451	409	457	722.83	1043	439	0.443	-1.175	0.000291554	0.002635952	0.079081592	0.092409298	0.083940153	0.083940153	TRUE	1.891766636	No
EHI_007980	hypothetical proteinconserved	293	440	322	223	162	347	278	285	347	225	200	303	243.41	303	243	0.812	-0.301	0.355967626	0.553933265	0.075007042	0.096468895	0.082900843	0.082900843	TRUE	0.113525292	No
EHI_007990	hypothetical protein	1227	1817	1366	735	497	1307	1163	1178	1471	740	614	1141	1033.34	1271	832	0.667	-0.585	0.030669087	0.102616968	0.0413405	0.091789968	0.056371975	0.056371975	TRUE	0.596038376	No
EHI_008000	hypothetical proteinconserved	93	133	135	115	18	54	88	86	145	116	22	47	99.39	106	62	0.62	-0.69	0.113874742	0.259365989	0.208581831	0.105338254	0.16205248	0.16205248	TRUE	0.53029119	No
EHI_008010	40S ribosomal protein S16putative	17243	20131	10094	8631	10256	11076	16337	13047	10870	8690	12671	9671	11816.58	13418	10344	0.777	-0.364	0.122154619	0.271345318	0.024085251	0.090474289	0.042433696	0.042433696	TRUE	0.133722133	No
EHI_008020	hypothetical proteinconserved	58	115	87	799	135	159	55	75	94	804	167	139	233.23	75	370	3.855	1.947	0.000101967	0.001132189	0.367763574	0.096736007	0.246919525	0.246919525	TRUE	2.120186173	No
EHI_008030	phosphate transporterputative	2120	2755	1795	874	2118	2631	2009	1786	1933	880	2617	2297	2014.63	1909	1931	1.011	0.016	0.962157032	0.986912359	0.086323805	0.091087712	0.088048102	0.088048102	TRUE	1.086541848	No
EHI_008040	Thymidylate kinaseputative	307	568	326	264	213	220	291	368	351	266	263	192	251.64	337	240	0.721	-0.473	0.058925203	0.164112376	0.020572266	0.096268643	0.044866706	0.044866706	TRUE	0.205363824	No
EHI_008050	ankyrin repeat proteinputative	317	469	211	321	182	262	300	304	227	323	225	229	240.18	277	259	0.936	-0.095	0.729236159	0.849698012	0.035164112	0.096551239	0.055818846	0.055818846	TRUE	0.272922017	No
EHI_008060	hypothetical protein	40	39	30	23	13	44	38	25	32	23	16	38	26.63	32	26	0.842	-0.248	0.519614013	0.69748413	0.042483937	0.146282988	0.093303691	0.093303691	TRUE	0.313946643	No
EHI_008070	molybdenum cofactor sulfuraseputative	158	309	157	146	143	188	150	200	169	147	177	164	166.36	173	163	0.942	-0.086	0.791086223	0.890304323	0.069348762	0.099303517	0.080679972	0.080679972	TRUE	1.549911733	No
EHI_008080	hypothetical protein	153	165	125	58	74	147	145	107	135	58	91	128	130.59	129	92	0.736	-0.443	0.150012151	0.313896958	0.046220836	0.101756711	0.066971251	0.066971251	TRUE	0.206930503	No
EHI_008090	hypothetical proteinconserved domain containing	2454	3100	2161	1972	2460	2913	2325	2009	2327	1986	3039	2543	1798.23	2220	2523	1.129	0.175	0.57285053	0.739424089	0.067316082	0.091176703	0.076575298	0.076575298	TRUE	0.175896894	No
EHI_008100	ATPFGTP-binding proteinputative	342	548	421	125	189	324	324	355	453	126	233	283	304.03	377	214	0.587	-0.769	0.01821122	0.068615812	0.075291692	0.095248433	0.082679303	0.082679303	TRUE	0.381265427	No
EHI_008110	transportermajor facilitator family	862	1037	735	621	655	1436	817	672	791	625	809	1254	1133.12	760	896	1.171	0.228	0.418446438	0.612554363	0.04647704	0.091663006	0.061413606	0.061413606	TRUE	0.523895845	No
EHI_008120	hypothetical protein	1809	3315	1788	2513	1464	4481	1714	2149	1925	2530	1809	3913	2701.09	1929	2751	1.403	0.488	0.090328732	0.219643375	0.053785783	0.090899774	0.06536941	0.06536941	TRUE	0.233724133	No
EHI_008130	Myb family DNA-binding proteinSHAQKYF family	243	391	197	449	222	790	230	253	212	452	274	690	239.89	232	472	1.949	0.963	0.004586419	0.023658349	0.087789665	0.09655853	0.091850705	0.091850705	TRUE	0.048844917	No
EHI_008140	hypothetical protein	11	33	24	4	7	11	10	21	26	4	9	10	14.74	19	8	0.445	-1.167	0.013654859	0.055066704	0.056717251	0.191431927	0.131113258	0.131113258	TRUE	0.170254333	No
EHI_008150	hypothetical protein	284	397	271	238	247	379	269	257	292	240	305	331	238.77	273	292	1.069	0.097	0.677747621	0.812435158	0.011600424	0.096587881	0.037806388	0.037806388	TRUE	0.131138928	No
EHI_008160	Sec1 family protein	69	114	103	64	9	55	65	74	111	64	11	48	66.33	83	41	0.538	-0.895	0.034955285	0.113428544	0.174680856	0.112810368	0.144764186	0.144764186	TRUE	0.712709668	No
EHI_008170	hypothetical protein	20	17	10	9	11	15	19	11	11	9	14	13	11.74	14	12	0.895	-0.16	0.737690255	0.855283017	0.064911184	0.217220182	0.146940689	0.146940689	TRUE	1.198735264	No
EHI_008180	hypothetical protein	23	37	17	16	9	10	22	24	18	16	11	9	12.64	21	12	0.59	-0.76	0.087760505	0.215148155	0,00000001	0.208228737	0.118862593	0.118862593	TRUE	0.240953059	No
EHI_008190	RNA recognition motif domain containing protein	185	302	110	197	104	221	175	196	118	198	128	193	155.17	163	173	1.056	0.079	0.834224198	0.917394586	0.127948049	0.099949188	0.116334024	0.116334024	TRUE	1.024220629	No
EHI_008200	glyceraldehyde-3-phosphate dehydrogenaseputative	44146	65490	38234	39707	49609	60177	41826	42446	41172	39980	61289	52543	50132.08	41815	51271	1.207	0.271	0.464175233	0.65267849	0.121227687	0.090377928	0.116306551	0.116306551	TRUE	0.050485268	No
EHI_008210	ribosomal protein S4putative	9791	10899	6699	9655	4541	5779	9276	7064	7214	9721	5610	5046	5834.46	7851	6792	0.873	-0.196	0.561578874	0.730640074	0.088998713	0.090603559	0.093500094	0.093500094	TRUE	1.119855637	No
EHI_008220	protein kinase domain containing protein	402	514	329	559	576	498	381	333	354	563	712	435	322.96	356	570	1.577	0.657	0.005692487	0.027723966	0.018402477	0.094961209	0.04107751	0.04107751	TRUE	0.044150421	No
EHI_008230	heat shock transcription factorputative	367	649	261	158	208	278	348	421	281	159	257	243	375.22	350	220	0.639	-0.646	0.018652434	0.069914231	0.034545742	0.094318717	0.055531853	0.055531853	TRUE	0.239371649	No
EHI_008240	tubulin gamma chain	468	520	370	270	298	287	443	337	398	272	368	251	296.92	393	297	0.764	-0.389	0.160927389	0.329812509	0.039242208	0.095365871	0.057517291	0.057517291	TRUE	0.588504774	No
EHI_008340	leucine rich repeat proteinBspA family	0	1	0	0	0	0	0	1	0	0	0	0	0.05	0	0	0.852	-0.232	0.480751765	0.665815348	0,00000001	27.67417562	12	12	TRUE	1.219788409	No
EHI_008350	Rab family GTPase	22	38	26	43	37	111	21	25	28	43	46	97	39.78	25	62	2.379	1.25	0.000663156	0.005102888	0.059909768	0.127800238	0.087972811	0.087972811	TRUE	1.356326021	No
EHI_008360	ankyrin repeat proteinputative	56	70	45	147	84	181	53	45	48	148	104	158	85.05	49	137	2.609	1.383	7.49E-05	0.000889452	0.076054742	0.107865948	0.088742341	0.088742341	TRUE	1.266583706	No
EHI_008370	hypothetical protein	874	1381	693	959	277	564	828	895	746	966	342	492	625.6	823	600	0.747	-0.422	0.248726895	0.441923083	0.124053758	0.092729645	0.111244621	0.111244621	TRUE	0.282324961	No
EHI_008380	aminopeptidaseputative	5049	7573	3656	5420	2163	3669	4784	4908	3937	5457	2672	3204	3993.06	4543	3778	0.839	-0.253	0.401523883	0.596688739	0.065574772	0.090721313	0.072304869	0.072304869	TRUE	0.600551908	No
EHI_008390	hypothetical proteinconserved	292	376	316	1145	279	333	277	244	340	1153	345	291	442.95	287	596	1.833	0.874	0.093400201	0.225150154	0.45023343	0.093711589	0.282753178	0.282753178	TRUE	1.363789164	No
EHI_008400	hypothetical protein	38	48	34	13	29	36	36	31	37	13	36	31	35.93	35	27	0.789	-0.342	0.337891107	0.53638087	0.015093318	0.131813664	0.074860627	0.074860627	TRUE	0.666719575	No
EHI_008410	serineFthreonine protein kinaseputative	123	185	127	97	74	106	117	120	137	98	91	93	120.49	125	94	0.763	-0.391	0.103290471	0.241887502	0,00000001	0.102713157	0.035099559	0.035099559	TRUE	0.069308939	No
EHI_008420	hypothetical protein	745	1060	625	2220	1831	1967	706	687	673	2235	2262	1717	962.99	689	2071	2.886	1.529	7.89E-09	3.35E-07	0.033475933	0.091895297	0.053807605	0.053807605	TRUE	0.293410393	No
EHI_008430	hypothetical proteinconserved domain containing	12	18	9	5	6	10	11	12	10	5	7	9	16.45	11	7	0.699	-0.516	0.287113863	0.484620416	0.063770878	0.180940084	0.127339264	0.127339264	TRUE	0.895400177	No
EHI_008440	hypothetical protein	4	10	2	1	2	1	4	6	2	1	2	1	4.6	4	1	0.502	-0.996	0.114661047	0.260548044	0,00000001	0.414080703	0.251907643	0.251907643	TRUE	0.28043147	No
EHI_008450	hypothetical protein	287	396	355	2301	1348	1705	272	257	382	2317	1665	1489	763.11	304	1824	5.53	2.467	4.47E-17	9.84E-15	0.050678124	0.092300506	0.066795872	0.066795872	TRUE	0.217271226	No
EHI_008460	ribose-phosphate pyrophosphokinaseputative	33	77	28	28	21	44	31	50	30	28	26	38	43.26	37	31	0.842	-0.247	0.517271518	0.695231521	0.076533011	0.124786891	0.097165797	0.097165797	TRUE	0.261650985	No
EHI_008470	vacuolar sorting protein 26putative	377	570	445	809	437	511	357	369	479	815	540	446	389.83	402	600	1.454	0.54	0.122312423	0.271545905	0.102871772	0.094169976	0.099511488	0.099511488	TRUE	0.454127694	No
EHI_008580	hypothetical protein	50	39	37	34	14	57	47	25	40	34	17	50	44.33	37	34	0.928	-0.108	0.76871583	0.875961471	0.056633758	0.12395425	0.087972954	0.087972954	TRUE	0.163769266	No
EHI_008590	hypothetical protein	2	4	3	5	2	2	2	3	3	5	2	2	3.02	3	3	1.121	0.165	0.804264328	0.899572606	0.24717744	0.583110655	0.472452063	0.472452063	TRUE	0.108735393	No
EHI_008600	heat shock protein SSA4putative	180	162	162	242	39	55	171	105	174	244	48	48	142.23	150	113	0.785	-0.349	0.452161169	0.641590459	0.276094336	0.100823277	0.197949155	0.197949155	TRUE	1.356420854	No
EHI_008610	hypothetical proteinconserved	2022	2775	2313	2211	347	723	1916	1799	2491	2226	429	631	1262.3	2069	1095	0.566	-0.821	0.054708672	0.156502727	0.234773123	0.091528456	0.164388545	0.164388545	TRUE	0.955213088	No
EHI_008620	ribosomal protein L17putative	23274	30067	17979	21319	21545	27545	22051	19487	19360	21465	26618	24051	18916.92	20299	24045	1.173	0.23	0.484715265	0.669532454	0.071873515	0.090426966	0.088132113	0.088132113	TRUE	0.482098036	No
EHI_008630	hypothetical protein	574	1128	666	7491	843	801	544	731	717	7542	1041	699	1706.97	664	3094	3.092	1.629	NA	NA	0.501022317	0.091220998	0.29713971	0.501022317	TRUE	8.975037336	Yes
EHI_008640	Rab family GTPase	55	94	26	43	66	70	52	61	28	43	82	61	51.97	47	62	1.278	0.354	0.293117808	0.490966104	0.042781513	0.119015724	0.075347991	0.075347991	TRUE	0.12143516	No
EHI_008650	60S ribosomal  protein L37aputative	14330	23109	10871	8211	11604	17543	13577	14978	11706	8267	14336	15317	19790.63	13420	12640	0.945	-0.082	0.77858501	0.882522841	0.052189348	0.090423489	0.067881873	0.067881873	TRUE	0.136862393	No
EHI_008660	heat shock transcription factorputative	217	377	211	236	334	380	206	244	227	238	413	332	217.98	226	328	1.425	0.511	0.075109768	0.193423249	0.04182948	0.097182883	0.061446599	0.061446599	TRUE	0.068622848	No
EHI_008670	hypothetical protein	176	191	163	186	114	170	167	124	176	187	141	148	147.48	156	159	1.026	0.037	0.884824317	0.944725865	0.01507829	0.100449893	0.043487118	0.043487118	TRUE	0.179167941	No
EHI_008680	ubiquitin carboxyl-terminal hydrolase domain containing protein	122	192	93	133	66	98	116	124	100	134	82	86	99.48	113	101	0.891	-0.166	0.621551478	0.773313862	0.06942143	0.105324891	0.084158612	0.084158612	TRUE	0.828816278	No
EHI_008690	hypothetical protein	40	74	39	172	8	80	38	48	42	173	10	70	63.51	43	84	1.767	0.821	0.110894914	0.254024686	0.392710468	0.113806061	0.259166205	0.259166205	TRUE	0.138422491	No
EHI_008700	hypothetical protein	10	28	17	52	145	139	9	18	18	52	179	121	51.62	15	117	6.255	2.645	1.26E-10	8.12E-09	0.120017472	0.119210943	0.119637926	0.119637926	TRUE	0.032241373	No
EHI_008710	TPR repeat protein	374	536	444	1246	467	578	354	347	478	1255	577	505	601.7	393	779	1.887	0.916	0.009651613	0.042305395	0.108959093	0.09282422	0.102821641	0.102821641	TRUE	0.832667981	No
EHI_008720	hypothetical protein	202	179	185	54	38	98	191	116	199	54	47	86	114.86	169	62	0.398	-1.331	0.000126514	0.001344131	0.080071843	0.103318554	0.089251401	0.089251401	TRUE	0.170200759	No
EHI_008730	Sec23 proteinputative	2048	2495	1742	3944	2864	3296	1940	1617	1876	3971	3538	2878	2008.06	1811	3462	1.86	0.895	0.001506121	0.009897363	0.051077994	0.091090131	0.062242481	0.062242481	TRUE	0.224523523	No
EHI_008740	hypothetical protein	22	17	17	106	101	107	21	11	18	107	125	93	43.65	17	108	5.184	2.374	2.83E-07	8.15E-06	0.228814243	0.124475939	0.17341687	0.17341687	TRUE	0.840368942	No
EHI_008750	hypothetical protein	83	155	62	122	98	136	79	100	67	123	121	119	73.26	82	121	1.443	0.529	0.058372061	0.163171756	0.010759995	0.110684402	0.051720965	0.051720965	TRUE	0.225419034	No
EHI_008760	hypothetical protein	880	1120	802	865	875	939	834	726	864	871	1081	820	722.73	808	924	1.136	0.184	0.537472922	0.710969079	0.058365357	0.092409577	0.07013187	0.07013187	TRUE	1.202514138	No
EHI_008770	zinc finger proteinputative	167	250	87	275	218	368	158	162	94	277	269	321	196.86	138	289	1.99	0.993	0.004265704	0.022368067	0.093409154	0.0979163	0.095146234	0.095146234	TRUE	1.204527955	No
EHI_008780	actinputative	643	814	680	1078	662	991	609	528	732	1085	818	865	669.13	623	923	1.465	0.551	0.0201915	0.074159869	0.019734795	0.0925747	0.041874205	0.041874205	TRUE	0.162616717	No
EHI_008790	CXXC-rich protein	246	226	142	204	205	316	233	146	153	205	253	276	186.6	177	245	1.357	0.44	0.164975805	0.336298378	0.063837128	0.098332226	0.076494371	0.076494371	TRUE	0.708802725	No
EHI_008800	serFthr protein phosphatase family protein	11	13	7	18	27	35	10	8	8	18	33	31	15.06	9	27	2.671	1.417	0.00276815	0.015938756	0.107517082	0.189285373	0.149901193	0.149901193	TRUE	0.498612107	No
EHI_008810	hypothetical protein	52	77	34	46	44	100	49	50	37	46	54	87	46.98	45	62	1.357	0.441	0.191944374	0.374233419	0.042897175	0.122058019	0.075766367	0.075766367	TRUE	0.625372392	No
EHI_008820	hypothetical protein	4	5	5	11	7	11	4	3	5	11	9	10	9.73	4	10	2.063	1.045	0.040133793	0.125795626	0,00000001	0.243394099	0.12027621	0.12027621	TRUE	0.202887128	No
EHI_008820.2	NA	38	76	46	141	37	164	36	49	50	142	46	143	85.76	45	110	2.276	1.187	0.002253179	0.013629781	0.122321669	0.107719436	0.116076301	0.116076301	TRUE	0.355250326	No
EHI_008920	hypothetical protein	0	0	0	0	0	0	0	0	0	0	0	0	0	0	0	NA	NA	NA	NA	NA	NA	NA	NA	NA	NA	NA
EHI_009020	beta-amylaseputative	90	106	80	100	203	199	85	69	86	101	251	174	98.27	80	175	2.088	1.062	0.001393533	0.009363291	0.067311946	0.105509062	0.081805129	0.081805129	TRUE	0.039749524	No
EHI_009030	hypothetical protein	17	32	18	50	70	85	16	21	19	50	86	74	38.45	19	70	3.353	1.746	3.97E-06	7.68E-05	0.057467339	0.129095006	0.09268174	0.09268174	TRUE	0.229614248	No
EHI_009130	hypothetical protein	0	0	0	0	0	0	0	0	0	0	0	0	0	0	0	NA	NA	NA	NA	NA	NA	NA	NA	NA	NA	NA
EHI_009230	hypothetical proteinpseudogene	9	11	10	84	42	150	9	7	11	85	52	131	35.11	9	89	8.085	3.015	1.30E-12	1.21E-10	0.097797277	0.132781065	0.113554982	0.113554982	TRUE	0.042619566	No
EHI_009240	tyrosyl-tRNA synthetaseputative	4214	5638	3161	6022	2037	3268	3993	3654	3404	6063	2517	2853	3042.36	3684	3811	1.033	0.046	0.887405913	0.946364513	0.093552036	0.090837903	0.086827509	0.086827509	TRUE	1.767683867	No
EHI_009250	Legume-like lectin family proteinmembrane-bound	63	98	50	89	53	68	60	64	54	90	65	59	55.62	59	71	1.194	0.256	0.451902049	0.641567568	0.053929584	0.117132685	0.080423972	0.080423972	TRUE	1.216198514	No
EHI_009260	hypothetical proteinconserved	4391	5938	3630	5702	4940	6640	4160	3849	3909	5741	6103	5798	3358.89	3973	5881	1.458	0.544	0.044273449	0.135079197	0.046119432	0.090791756	0.056928526	0.056928526	TRUE	1.009802096	No
EHI_009370	fatty acid elongaseputative	337	388	189	801	1001	1150	319	251	204	807	1237	1004	534.25	258	1016	3.696	1.886	6.44E-11	4.42E-09	0.050492393	0.093136818	0.063748489	0.063748489	TRUE	0.086704166	No
EHI_009380	hypothetical protein	1333	1704	1268	784	932	1198	1263	1104	1365	789	1151	1046	1315.17	1244	995	0.807	-0.309	0.25141509	0.444543805	0.039202479	0.091481007	0.055733134	0.055733134	TRUE	0.441086101	No
EHI_009390	hypothetical proteinconserved	196	185	152	184	174	212	186	120	164	185	215	185	140.95	157	195	1.239	0.31	0.243861074	0.4371745	0.022674967	0.100918363	0.049460354	0.049460354	TRUE	0.238666038	No
EHI_009400	hypothetical protein	26	51	14	24	20	16	25	33	15	24	25	14	32.28	24	21	0.859	-0.22	0.584932606	0.7477536	0.069636786	0.136503323	0.100560978	0.100560978	TRUE	0.271577601	No
EHI_009405	cyclin-dependent kinase regulatory subunitputative	64	152	64	39	62	61	61	99	69	39	77	53	107.59	76	56	0.749	-0.416	0.20888626	0.396282749	0.056372577	0.1041954	0.075024947	0.075024947	TRUE	0.079080603	No
EHI_009410	hypothetical proteinconserved	1786	1946	1485	2741	3425	3871	1692	1261	1599	2760	4231	3380	1759.57	1517	3457	2.216	1.148	4.70E-06	8.89E-05	0.029003276	0.091194907	0.04814739	0.04814739	TRUE	0.049207274	No
EHI_009420	Ras family GTPasepseudogene	4	7	6	13	20	25	4	5	6	13	25	22	10.76	5	20	3.21	1.683	0.001110278	0.007804576	0.087828066	0.228771565	0.171428176	0.171428176	TRUE	0.247863969	No
EHI_009430	ubiquitin carboxyl-terminal hydrolaseputative	67	94	60	210	67	114	63	61	65	211	83	100	94.02	63	131	1.971	0.979	0.008083444	0.03677967	0.105066457	0.106193438	0.104816292	0.104816292	TRUE	1.294907438	No
EHI_009440	hypothetical protein	82	118	42	50	94	114	78	76	45	50	116	100	81.76	66	89	1.3	0.379	0.279912305	0.475759058	0.076291677	0.108569596	0.089762129	0.089762129	TRUE	0.310974332	No
EHI_009450	hypothetical protein	232	387	148	109	139	169	220	251	159	110	172	148	204.86	210	143	0.69	-0.536	0.053483264	0.15408186	0.032526217	0.097620611	0.054782006	0.054782006	TRUE	0.213759972	No
EHI_009460	phospholipid-transporting P-type ATPaseputative	127	211	319	727	60	112	120	137	344	732	74	98	323.34	200	301	1.333	0.415	0.505283815	0.685835943	0.540644506	0.094955865	0.331114863	0.540644506	TRUE	0.541367048	No
EHI_009470	RNA recognition motif domain containing protein	2100	3345	2116	1749	1704	2484	1990	2168	2279	1761	2105	2169	2033.02	2146	2012	0.939	-0.09	0.692252178	0.821945147	0.018888572	0.091081022	0.03916584	0.03916584	TRUE	0.201891172	No
EHI_009480	immediate-early proteinputative	2	5	3	100	8	56	2	3	3	101	10	49	19.55	3	53	9.188	3.2	4.44E-08	1.54E-06	0.464258418	0.166545332	0.313732565	0.313732565	TRUE	0.048558578	No
EHI_009490	hypothetical protein	100	181	56	132	165	209	95	117	60	133	204	182	130.67	91	173	1.833	0.875	0.003616502	0.019606969	0.042088038	0.101749306	0.064280682	0.064280682	TRUE	0.337743769	No
EHI_009500	hypothetical protein	228	480	205	1094	515	957	216	311	221	1102	636	836	438.04	249	858	3.209	1.682	1.29E-07	3.90E-06	0.072824923	0.093749351	0.079770051	0.079770051	TRUE	0.097462935	No
EHI_009510	TBdomain containing protein	513	670	370	408	283	362	486	434	398	411	350	316	325.59	439	359	0.821	-0.285	0.233970527	0.423365017	0.017754087	0.094924033	0.041373311	0.041373311	TRUE	0.241091766	No
EHI_009520	alpha-1C2-mannosidaseputative	1661	2327	1322	1157	1136	1180	1574	1508	1424	1165	1403	1030	1075.25	1502	1199	0.81	-0.304	0.369631277	0.568224945	0.094982806	0.091733775	0.093762922	0.093762922	TRUE	2.187283275	No
EHI_009530	pyruvate phosphate dikinase	16057	25043	16808	64439	31699	27808	15213	16231	18099	64882	39162	24280	27105.1	16514	42775	2.302	1.203	0.008582402	0.03852647	0.295842928	0.090403175	0.197183786	0.197183786	TRUE	0.242623216	No
EHI_009540	hypothetical proteinconserved	127	258	216	1268	218	241	120	167	233	1277	269	210	403.02	173	585	2.791	1.481	NA	NA	0.381886261	0.094044827	0.250955668	0.250955668	TRUE	8.273255322	Yes
EHI_009560	hypothetical protein	176	209	124	109	103	188	167	135	134	110	127	164	142.36	145	134	0.926	-0.111	0.686269154	0.818322939	0.026924309	0.100813462	0.052735908	0.052735908	TRUE	0.181508704	No
EHI_009570	gelsolin repeat proteinputative	650	929	997	3670	480	927	616	602	1074	3695	593	809	1358.52	764	1699	1.99	0.993	0.037602227	0.119794612	0.340847538	0.091444861	0.220412274	0.220412274	TRUE	5.882952409	No
EHI_009580	tyrosine kinaseputative	4	8	5	29	8	29	4	5	5	29	10	25	9.35	5	21	3.613	1.853	0.000302414	0.002704928	0,00000001	0.249618878	0.163237552	0.163237552	TRUE	0.25226971	No
EHI_009590	serineFthreonine protein kinaseputative	128	245	211	1604	197	257	121	159	227	1615	243	224	356.91	169	694	3.273	1.711	0.000848025	0.006255212	0.421945623	0.094522406	0.268213055	0.268213055	TRUE	6.398605795	No
EHI_009600	hypothetical protein	65	109	64	30	12	29	62	71	69	30	15	25	50.27	67	23	0.384	-1.379	0.000204554	0.001977509	0.062432524	0.119986243	0.089923485	0.089923485	TRUE	0.228123861	No
EHI_009610	CBFFNF-Y transcription factor family protein	190	229	118	56	71	108	180	148	127	56	88	94	144.99	152	79	0.543	-0.882	0.004915607	0.024799903	0.051890176	0.100623802	0.069943164	0.069943164	TRUE	0.126155885	No
EHI_009620	hypothetical protein	13065	18867	8489	8678	9994	10192	12378	12228	9141	8738	12347	8899	8151.35	11249	9995	0.892	-0.165	0.514186233	0.692976037	0.031924996	0.09053098	0.049316207	0.049316207	TRUE	0.283126962	No
EHI_009630	Ran-binding proteinputative	384	455	258	439	124	256	364	295	278	442	153	224	267.01	312	273	0.885	-0.177	0.647204462	0.791374083	0.14530054	0.095927794	0.125002158	0.125002158	TRUE	0.518422053	No
EHI_009640	WD repeat protein	596	826	628	391	536	541	565	535	676	394	662	472	388.59	592	509	0.864	-0.21	0.413783026	0.607966215	0.027543215	0.094182107	0.049493336	0.049493336	TRUE	0.224531868	No
EHI_009650	hypothetical protein	76	156	109	96	20	109	72	101	117	97	25	95	83.77	97	72	0.77	-0.377	0.338022726	0.53638087	0.135145112	0.108132154	0.123098142	0.123098142	TRUE	0.971113161	No
EHI_009660	DENN domain protein	41	59	23	66	25	58	39	38	25	66	31	51	37.25	34	49	1.407	0.492	0.204315783	0.390039004	0.085494619	0.130338955	0.106322738	0.106322738	TRUE	0.172017819	No
EHI_009670	hypothetical protein	16	29	20	77	12	20	15	19	22	78	15	17	36.96	19	37	1.811	0.856	0.066135591	0.177705485	0.205966566	0.130660742	0.170518015	0.170518015	TRUE	3.744640825	No
EHI_009680	ribosomal protein S18putative	16358	30340	11984	12308	17826	21970	15498	19664	12905	12393	22023	19183	18213.11	16022	17866	1.11	0.151	0.56446528	0.732553607	0.035343346	0.09043001	0.053473264	0.053473264	TRUE	0.355618269	No
EHI_009690	hypothetical protein	182	297	234	119	118	181	172	192	252	120	146	158	210.46	205	141	0.703	-0.508	0.121349528	0.270497592	0.07265544	0.097427196	0.081735815	0.081735815	TRUE	0.05804745	No
EHI_009700	hypothetical protein	100	89	82	105	95	195	95	58	88	106	117	170	94.08	80	131	1.608	0.685	0.022349463	0.079893128	0.036807247	0.106184744	0.062170179	0.062170179	TRUE	0.421282219	No
EHI_009800	phosphatidylserine synthaseputative	1591	2054	1093	821	893	1326	1507	1331	1177	827	1103	1158	965.91	1338	1029	0.777	-0.364	0.17656626	0.354062928	0.036844759	0.091890615	0.055961527	0.055961527	TRUE	0.11997793	No
EHI_009810	ribosomal protein S17putative	4050	9349	2555	3098	4211	3585	3837	6059	2751	3119	5202	3130	3735.56	4216	3817	0.91	-0.136	0.659535996	0.799847046	0.067984478	0.090747032	0.076511518	0.076511518	TRUE	0.217271502	No
EHI_009820	myb-like DNA-binding domain containing protein	309	438	318	382	207	523	293	284	342	385	256	457	334.94	306	366	1.189	0.25	0.323956902	0.522374265	0.024684057	0.094796197	0.046896088	0.046896088	TRUE	0.173521298	No
EHI_009830	hypothetical protein	131	157	97	172	87	122	124	102	104	173	107	107	110.07	110	129	1.166	0.222	0.419457537	0.613182906	0.021080918	0.103883711	0.051071445	0.051071445	TRUE	0.494202561	No
EHI_009840	hypothetical proteinconserved domain containing	168	255	136	35	210	290	159	165	146	35	259	253	136.74	157	182	1.136	0.183	0.721093321	0.843862634	0.408737257	0.10124361	0.266928508	0.266928508	TRUE	2.57399519	No
EHI_009850	hypothetical protein	84	152	74	70	60	81	80	99	80	70	74	71	70.48	86	72	0.844	-0.245	0.493716689	0.677664512	0.081523808	0.11148672	0.094525776	0.094525776	TRUE	0.156948869	No
EHI_009860	hypothetical protein	297	390	352	627	152	177	281	253	379	631	188	155	372.09	304	325	1.06	0.084	0.844086397	0.923267745	0.207388219	0.094352185	0.159490307	0.159490307	TRUE	2.664710136	No
EHI_009870	hypothetical proteinconserved	20673	32758	22486	21822	23260	24531	19587	21231	24214	21972	28736	21419	17842.07	21677	24042	1.101	0.138	0.705775324	0.832410237	0.101723557	0.090431711	0.113174914	0.113174914	TRUE	0.231545436	No
EHI_009880	hypothetical proteinconserved	209	320	196	119	184	220	198	207	211	120	227	192	162.92	205	180	0.879	-0.187	0.518973184	0.697070993	0.037476514	0.09949264	0.061128928	0.061128928	TRUE	0.214719471	No
EHI_009890	phosphatidylinositol-4C5-bisphosphate 3-kinaseputative	112	133	130	141	68	94	106	86	140	142	84	82	94.96	111	103	0.935	-0.098	0.748646798	0.863551674	0.040625547	0.106037978	0.065098858	0.065098858	TRUE	0.328117142	No
EHI_009900	hypothetical protein	268	315	228	1927	1541	1846	254	204	246	1940	1904	1612	632.84	235	1819	7.167	2.841	1.11E-25	1.04E-22	0.035170767	0.092702401	0.055383737	0.055383737	TRUE	0.332335331	No
EHI_009910	TBdomain containing protein	1	5	3	6	5	12	1	3	3	6	6	10	4.38	2	7	2.307	1.206	0.045606397	0.137863839	0,00000001	0.430606557	0.249481232	0.249481232	TRUE	0.403173191	No
EHI_009920	hypothetical protein	20	32	26	35	14	37	19	21	28	35	17	32	24.63	23	28	1.237	0.307	0.474342534	0.660654748	0.105816179	0.15083654	0.128575033	0.128575033	TRUE	0.520605399	No
EHI_009930	myb-like DNA-binding domain containing protein	0	0	0	0	0	0	0	0	0	0	0	0	0.11	0	0	1	0	1	1	0,00000001	13.74323854	12	12	TRUE	1.785132591	No
EHI_009940	clathrin adaptor complex small chainputative	364	544	139	180	234	214	345	353	150	181	289	187	325.18	283	219	0.786	-0.347	0.302214421	0.500225214	0.085346668	0.094929773	0.088960808	0.088960808	TRUE	0.812832065	No
EHI_009950	putative XPA-binding protein 1	660	1113	672	1076	431	767	625	721	724	1083	532	670	650.28	690	762	1.099	0.137	0.630130817	0.779355178	0.048293126	0.092639259	0.062367482	0.062367482	TRUE	0.387372977	No
EHI_009960	helicaseputativepseudogene	0	0	0	1	2	1	0	0	0	1	2	1	0.51	0	1	2.041	1.029	0.088554187	0.216446545	0,00000001	3.036973697	1.972282127	1.972282127	TRUE	0.607655491	No
EHI_009970	Rab GTPase activating proteinputative	58	92	53	133	218	270	55	60	57	134	269	236	121.53	57	213	3.397	1.764	4.38E-07	1.20E-05	0.083766656	0.102607328	0.091410288	0.091410288	TRUE	0.202345428	No
EHI_009980	hypothetical protein	66	83	88	30	91	84	63	54	95	30	112	73	118.78	71	72	1.022	0.031	0.934959883	0.972116679	0.112038803	0.102891192	0.108073227	0.108073227	TRUE	0.293202874	No
EHI_009990	hypothetical protein	36	44	51	168	81	136	34	29	55	169	100	119	78.83	39	129	3.015	1.592	3.14E-05	0.000426245	0.111330708	0.109247624	0.110462228	0.110462228	TRUE	0.7876434	No
EHI_010000	leucine rich repeat proteinBspA family	0	0	0	0	0	0	0	0	0	0	0	0	0.38	0	0	1	0	1	1	12	4.01924921	5.309544972	5.309544972	TRUE	3.819411596	No
EHI_010010	hypothetical protein	287	248	312	229	178	188	272	161	336	231	220	164	208.16	256	205	0.821	-0.285	0.520089068	0.697669501	0.23610828	0.097505404	0.176422655	0.176422655	TRUE	0.327896197	No
EHI_010020	calmodulinputative	2208	3073	1204	2271	3945	5183	2092	1992	1297	2287	4874	4525	4257.69	1794	3895	2.083	1.059	0.000595252	0.004653078	0.059771827	0.090698123	0.075957564	0.075957564	TRUE	0.279437408	No
EHI_010030	hypothetical protein	1495	1675	911	640	1251	1192	1416	1086	981	644	1546	1041	1206.27	1161	1077	0.931	-0.104	0.733187308	0.851574909	0.06121168	0.091583275	0.072950856	0.072950856	TRUE	0.155486313	No
EHI_010040	hypothetical protein	50	92	30	42	68	72	47	60	32	42	84	63	51.77	46	63	1.314	0.394	0.26233724	0.456608601	0.060415874	0.119125241	0.085226132	0.085226132	TRUE	0.069199795	No
EHI_010050	RapFRan GTPase-activating proteinputative	379	473	410	483	216	297	359	307	442	486	267	259	311.21	369	337	0.919	-0.121	0.683052053	0.815997687	0.054429648	0.095135355	0.067301429	0.067301429	TRUE	0.652330916	No
EHI_010060	RNA recognition motif domain containing protein	940	1602	904	769	971	949	891	1038	973	774	1200	829	1233.61	967	934	0.966	-0.05	0.831667491	0.91602687	0.022521723	0.091555898	0.041564265	0.041564265	TRUE	0.342162478	No
EHI_010070	Xaa-Pro dipeptidaseputative	5342	8545	3865	5988	3615	5412	5061	5538	4162	6029	4466	4725	4227.8	4920	5073	1.03	0.042	0.878920543	0.940841681	0.04834264	0.090700597	0.06030805	0.06030805	TRUE	0.741042747	No
EHI_010080	sucrose transporterputative	94	100	86	58	70	110	89	65	93	58	86	96	83.87	82	80	0.983	-0.025	0.937223613	0.973020348	0.039929996	0.108111801	0.066097699	0.066097699	TRUE	0.163875363	No
EHI_010090	hypothetical protein	30	46	42	9	7	18	28	30	45	9	9	16	28.13	34	11	0.391	-1.355	0.005285975	0.026232472	0.215319771	0.143301798	0.179503043	0.179503043	TRUE	0.144900876	No
EHI_010100	hypothetical protein	170	156	120	18	36	46	161	101	129	18	44	40	92.48	130	34	0.296	-1.756	6.40E-06	0.000116311	0.118815887	0.106458271	0.113501546	0.113501546	TRUE	0.102516774	No
EHI_010110	hypothetical protein	69	87	55	39	9	16	65	56	59	39	11	14	42.23	60	21	0.398	-1.329	0.001398067	0.009369157	0.12327707	0.125630188	0.124470722	0.124470722	TRUE	1.109754154	No
EHI_010120	hypothetical protein	39	56	40	28	15	34	37	36	43	28	19	30	36.75	39	26	0.687	-0.541	0.151709231	0.316543378	0.053914448	0.130892212	0.090442135	0.090442135	TRUE	0.248700755	No
EHI_010130	hypothetical protein	4	4	0	0	0	0	4	3	0	0	0	0	2.86	2	0	0.424	-1.236	0.071308126	0.186559886	0.154646515	0.61201228	0.4893675	0.4893675	TRUE	0.289814081	No
EHI_010140	DNA primase small subunitputative	8	19	4	22	23	29	8	12	4	22	28	25	11.51	8	25	2.619	1.389	0.004416566	0.022980419	0.061343966	0.21976978	0.161840609	0.161840609	TRUE	0.549004995	No
EHI_010150	hypothetical protein	5	7	12	31	11	30	5	5	13	31	14	26	9.92	8	24	2.75	1.46	0.005961701	0.028678904	0.177978252	0.24060603	0.21699819	0.21699819	TRUE	0.164202882	No
EHI_010160	hypothetical proteinpseudogene	8	20	4	20	9	21	8	13	4	20	11	18	14.46	8	16	1.772	0.825	0.074577713	0.19238543	0.031722267	0.193389943	0.124537723	0.124537723	TRUE	0.593022858	No
EHI_010255	hypothetical proteinconserved	136	212	118	112	148	240	129	137	127	113	183	210	135.57	131	169	1.27	0.345	0.218148982	0.406382531	0.030404205	0.10133766	0.055360237	0.055360237	TRUE	0.253833483	No
EHI_010260	hypothetical protein	144	239	187	154	155	236	136	155	201	155	191	206	196.75	164	184	1.112	0.153	0.689975397	0.820405411	0.137861017	0.097920217	0.120317569	0.120317569	TRUE	0.094022129	No
EHI_010270	hypothetical protein	51	63	39	41	29	52	48	41	42	41	36	45	41.09	44	41	0.943	-0.085	0.795668176	0.89293441	0.019016695	0.126602465	0.066035393	0.066035393	TRUE	0.43126978	No
EHI_010280	hypothetical protein	24	44	31	18	30	33	23	29	33	18	37	29	40.2	28	28	0.99	-0.015	0.966233709	0.987800263	0.029726342	0.127404397	0.07446571	0.07446571	TRUE	0.236524612	No
EHI_010290	serineFthreonine-protein phosphataseputative	544	721	481	489	662	716	515	467	518	492	818	625	629.7	500	645	1.277	0.352	0.186901588	0.368260789	0.034810798	0.092714139	0.05388517	0.05388517	TRUE	0.156390569	No
EHI_010300	hypothetical proteinconserved	127	243	174	631	234	268	120	157	187	635	289	234	261.72	155	386	2.292	1.197	0.002674885	0.015525158	0.161251308	0.096040534	0.134480809	0.134480809	TRUE	1.082112515	No
EHI_010310	hypothetical protein	93	164	78	212	110	264	88	106	84	213	136	231	128.05	93	193	1.997	0.998	0.001965741	0.012190507	0.061688525	0.101982815	0.076874061	0.076874061	TRUE	0.582599877	No
EHI_010320	hypothetical protein	328	607	243	233	122	187	311	393	262	235	151	163	222.03	322	183	0.611	-0.711	0.128097074	0.281773175	0.292473847	0.097058183	0.204151776	0.204151776	TRUE	2.673417108	No
EHI_010330	hypothetical protein	46	54	59	30	16	52	44	35	64	30	20	45	41.91	48	32	0.706	-0.501	0.195158249	0.37812193	0.086498329	0.125894574	0.103998787	0.103998787	TRUE	0.285413815	No
EHI_010340	hypothetical protein	4213	4217	2265	1663	1706	2237	3992	2733	2439	1674	2108	1953	2056.4	3055	1912	0.647	-0.629	0.07715797	0.196589625	0.127187836	0.091072692	0.105263985	0.105263985	TRUE	2.308877791	No
EHI_010350	hypothetical protein	1252	1998	852	576	741	1029	1186	1295	917	580	915	898	1152.02	1133	798	0.714	-0.487	0.067144324	0.179480293	0.034850853	0.091641432	0.054047429	0.054047429	TRUE	0.343166263	No
EHI_010360	phosphatidylinositol-3C4C5-trisphosphate 3-phosphataseputative	40	92	28	46	38	63	38	60	30	46	47	55	50.12	43	49	1.138	0.187	0.580429597	0.744433496	0.040672269	0.120072225	0.073369593	0.073369593	TRUE	0.534184795	No
EHI_010370	Ran binding proteinputative	44	86	65	24	15	44	42	56	70	24	19	38	49.59	56	27	0.52	-0.943	0.009566701	0.042021206	0.057084565	0.120388457	0.085691784	0.085691784	TRUE	0.13779368	No
EHI_010380	hypothetical protein	88	141	77	41	53	72	83	91	83	41	65	63	79.46	86	56	0.683	-0.55	0.163174623	0.333248442	0.129846908	0.109098588	0.121094765	0.121094765	TRUE	3.148095553	No
EHI_010390	hypothetical protein	1	2	4	1	1	4	1	1	4	1	1	3	3.25	2	2	0.976	-0.035	0.957719122	0.984731323	0,00000001	0.548111213	0.400367422	0.400367422	TRUE	0.409565128	No
EHI_010500	WD domain containing protein	38	54	40	40	28	47	36	35	43	40	35	41	39.57	38	39	1.021	0.03	0.933083004	0.971300307	0.038877812	0.127999864	0.078934824	0.078934824	TRUE	0.385156874	No
EHI_010510	hypothetical protein	1465	2222	1617	1704	2141	2392	1388	1440	1741	1716	2645	2089	1330.05	1523	2150	1.38	0.465	0.177119814	0.354917923	0.092826907	0.091468339	0.097571499	0.097571499	TRUE	0.22372009	No
EHI_010520	hypothetical protein	219	231	135	16	27	67	207	150	145	16	33	59	162.52	167	36	0.244	-2.035	9.54E-09	3.99E-07	0.080851794	0.09951497	0.089489004	0.089489004	TRUE	0.535490389	No
EHI_010530	tubulin alpha chainputative	3382	3876	2852	3813	3478	4207	3204	2512	3071	3839	4297	3673	3025.11	2929	3936	1.33	0.411	0.112843996	0.257770788	0.032324298	0.090840696	0.051876274	0.051876274	TRUE	0.336035447	No
EHI_010540	TBdomain containing protein	508	673	434	240	334	433	481	436	467	242	413	378	438.66	461	344	0.754	-0.408	0.121790435	0.270984892	0.030088362	0.0937445	0.051677019	0.051677019	TRUE	0.404375209	No
EHI_010550	protein with DENN and LIM domains	232	361	203	157	117	210	220	234	219	158	145	183	175.95	224	162	0.735	-0.445	0.133972688	0.29023365	0.046564163	0.098815531	0.064929467	0.064929467	TRUE	0.702113473	No
EHI_010560	acyl-CoA synthetaseputative	2189	2806	1833	1422	2026	2065	2074	1819	1974	1432	2503	1803	1966.4	1956	1913	0.979	-0.031	0.909845214	0.958865072	0.038851067	0.091105851	0.057891036	0.057891036	TRUE	0.242965958	No
EHI_010570	hypothetical protein	12914	11370	12576	1796	1949	3030	12235	7369	13542	1808	2408	2646	7497.41	11049	2287	0.221	-2.175	5.67E-15	8.63E-13	0.043685289	0.090546922	0.060661156	0.060661156	TRUE	0.30498712	No
EHI_010580	hypothetical protein	71	127	51	104	96	95	67	82	55	105	119	83	71.59	68	102	1.436	0.522	0.199919841	0.384500094	0.156493117	0.111159522	0.134663943	0.134663943	TRUE	0.39890784	No
EHI_010590	Rho guanine nucleotide exchange factorputative	49	99	76	129	42	60	46	64	82	130	52	52	72.23	64	78	1.191	0.253	0.56724459	0.734225681	0.210997767	0.110973663	0.166068571	0.166068571	TRUE	0.619879554	No
EHI_010600	BARFSH3 domain containing protein	165	241	198	239	157	286	156	156	213	241	194	250	181.4	175	228	1.292	0.37	0.168673662	0.341809556	0.026548391	0.09856105	0.05159535	0.05159535	TRUE	0.394568213	No
EHI_010610	Ulp1 protease familyC-terminal catalytic domain containing protein	60	71	45	19	18	31	57	46	48	19	22	27	42.32	50	23	0.482	-1.054	0.002652019	0.015439986	0,00000001	0.125552478	0.071914093	0.071914093	TRUE	0.149244975	No
EHI_010620	hypothetical protein	363	549	392	248	133	250	344	356	422	250	164	218	262.59	374	211	0.584	-0.775	0.01941933	0.071810348	0.0805746	0.096021786	0.086334788	0.086334788	TRUE	0.996090723	No
EHI_010630	HEAT repeat domain containing protein	138	193	102	79	89	66	131	125	110	80	110	58	88.61	122	83	0.686	-0.543	0.089912471	0.218813931	0.050780722	0.107162166	0.072957223	0.072957223	TRUE	0.247417527	No
EHI_010640	AAA family ATPaseputative	38	36	28	34	30	37	36	23	30	34	37	32	22.62	30	34	1.15	0.202	0.584895256	0.7477536	0,00000001	0.156198303	0.084633171	0.084633171	TRUE	0.298914077	No
EHI_010650	60S ribosomal protein L7putative	11429	18976	8708	10859	14960	16556	10828	12299	9377	10934	18482	14456	9927.33	10835	14624	1.318	0.398	0.292833649	0.490965936	0.142952838	0.090498283	0.122264979	0.122264979	TRUE	0.29879247	No
EHI_010660	Rab family GTPase	154	262	87	200	183	259	146	170	94	201	226	226	163.02	137	218	1.559	0.641	0.020275735	0.074385824	0.029642968	0.099487114	0.054139839	0.054139839	TRUE	0.386251204	No
EHI_010670	hypothetical protein	238	393	168	199	78	136	225	255	181	200	96	119	167.61	220	138	0.645	-0.632	0.049149988	0.145657945	0.06491718	0.099236952	0.07792934	0.07792934	TRUE	0.55083374	No
EHI_010680	Sand family protein	362	436	373	128	63	150	343	283	402	129	78	131	229.71	343	113	0.353	-1.503	4.84E-06	9.05E-05	0.070953038	0.09683388	0.082398821	0.082398821	TRUE	0.177756804	No
EHI_010690	Rab GTPase activating proteinputative	235	401	223	85	98	154	223	260	240	86	121	134	171.57	241	114	0.492	-1.023	0.001280567	0.008751759	0.059391916	0.099031756	0.075195386	0.075195386	TRUE	0.96536457	No
EHI_010700	AFG-specific adenine glycosylaseputative	333	573	387	188	188	288	315	371	417	189	232	251	299.75	368	224	0.622	-0.686	0.009024524	0.040209323	0.027820117	0.095318399	0.050199453	0.050199453	TRUE	0.434453074	No
EHI_010710	hypothetical protein	712	1285	489	504	809	883	675	833	527	507	999	771	698.5	678	759	1.112	0.153	0.631767574	0.780436575	0.071155744	0.092481085	0.081042639	0.081042639	TRUE	0.111119305	No
EHI_010720	Ras GTPase-activating proteinputative	852	1248	896	787	362	501	807	809	965	792	447	437	651.82	860	559	0.662	-0.596	0.029547571	0.0999375	0.043100554	0.092633845	0.057344507	0.057344507	TRUE	0.753687333	No
EHI_010730	vacuolar sorting protein 26putative	666	969	600	337	224	473	631	628	646	339	277	413	570.48	635	343	0.553	-0.854	0.000916163	0.006629313	0.029838649	0.092959721	0.049308956	0.049308956	TRUE	0.394633393	No
EHI_010740	hypothetical protein	75	106	77	155	20	38	71	69	83	156	25	33	77.81	74	71	0.968	-0.047	0.918211788	0.962480784	0.247270965	0.109495719	0.184930099	0.184930099	TRUE	4.806051127	No
EHI_010750	hypothetical protein	182	219	144	222	130	138	172	142	155	224	161	120	149.34	156	168	1.072	0.1	0.713638301	0.838772969	0.026876003	0.10032407	0.05222312	0.05222312	TRUE	0.148818404	No
EHI_010850	cysteine proteinaseputative	9219	14114	9314	9474	8431	7722	8735	9148	10030	9539	10416	6742	7434.47	9304	8899	0.958	-0.062	0.821724783	0.910188816	0.043032121	0.090548604	0.058505136	0.058505136	TRUE	0.152083723	No
EHI_010950	NMN adenylyltransferaseputative	109	199	150	81	41	134	103	129	162	82	51	117	122.73	131	83	0.655	-0.61	0.063399702	0.173005966	0.063019268	0.102487529	0.078591476	0.078591476	TRUE	0.215891298	No
EHI_011060	hypothetical protein	59	111	50	21	24	23	56	72	54	21	30	20	36.91	61	24	0.412	-1.28	0.000355455	0.003074491	0.031536516	0.130707515	0.078848794	0.078848794	TRUE	0.208900774	No
EHI_011070	RhoGAP domain containing protein	46	50	21	64	37	40	44	32	23	64	46	35	30.43	33	48	1.42	0.506	0.194199918	0.377050489	0.07633087	0.139303773	0.106499091	0.106499091	TRUE	0.129635644	No
EHI_011170	protein kinaseputative	3	5	4	18	1	2	3	3	4	18	1	2	5.66	3	7	1.63	0.705	0.272982365	0.467198819	0.557873133	0.353630948	0.446470035	0.446470035	TRUE	3.144760535	No
EHI_011180	protein kinase domain containing protein	230	314	257	90	37	101	218	204	277	91	46	88	169.39	233	75	0.354	-1.497	6.66E-05	0.000806175	0.121519365	0.099143262	0.111483997	0.111483997	TRUE	1.778731847	No
EHI_011190	hypothetical protein	56	85	51	17	19	28	53	55	55	17	23	24	38.47	54	21	0.436	-1.199	0.002962523	0.016816365	0.0982604	0.129077638	0.112017036	0.112017036	TRUE	0.419282231	No
EHI_011200	hypothetical protein	43	77	33	56	20	95	41	50	36	56	25	83	50.14	42	55	1.278	0.354	0.346219774	0.544116641	0.085500612	0.120061906	0.100894115	0.100894115	TRUE	0.092583702	No
EHI_011210	elongation factor 1-alpha 1	63189	114205	81616	367690	214420	209937	59868	74020	87887	370216	264903	183304	108063.8	73925	272808	3.055	1.611	0.001305081	0.008897504	0.270318293	0.090361997	0.253950475	0.253950475	TRUE	0.11866229	No
EHI_011220	protein kinaseputative	110	169	118	117	83	208	104	110	127	118	103	182	108.92	114	134	1.178	0.236	0.383296206	0.580386297	0.021023482	0.104025726	0.049740816	0.049740816	TRUE	0.553177612	No
EHI_011230	endonuclease Vputative	8	22	10	7	1	2	8	14	11	7	1	2	5.91	11	3	0.402	-1.316	0.024570965	0.086208665	0.079669672	0.342399602	0.246950629	0.246950629	TRUE	0.188991981	No
EHI_011240	hypothetical protein	2	4	1	5	4	2	2	3	1	5	5	2	3.84	2	4	1.57	0.651	0.312817682	0.511705673	0,00000001	0.478761679	0.321693032	0.321693032	TRUE	0.231121018	No
EHI_011250	hypothetical protein	10	15	14	10	10	23	9	10	15	10	12	20	14.72	11	14	1.217	0.283	0.570265151	0.737109749	0.161730203	0.191533957	0.176998836	0.176998836	TRUE	0.214210493	No
EHI_011260	hypothetical proteinconserved	34	56	19	118	95	183	32	36	20	119	117	160	55.71	29	132	3.997	1.999	1.77E-08	6.85E-07	0.059095971	0.117091671	0.086711578	0.086711578	TRUE	0.861278118	No
EHI_011270	hypothetical proteinconserved	11	21	13	17	2	9	10	14	14	17	2	8	15.2	13	9	0.78	-0.358	0.511171748	0.690358102	0.331354101	0.188344344	0.241072048	0.241072048	TRUE	0.944110251	No
EHI_011370	hypothetical proteinconserved	101	130	81	44	79	100	96	84	87	44	98	87	100.58	89	76	0.866	-0.208	0.546285502	0.718200725	0.073637708	0.105160103	0.086211929	0.086211929	TRUE	0.286251288	No
EHI_011380	transporterauxin efflux carrier 8AEC9 family	15	16	10	39	21	39	14	10	11	39	26	34	25	12	33	2.531	1.34	0.001356781	0.009175258	0.058060878	0.149950478	0.10595803	0.10595803	TRUE	0.206150705	No
EHI_011390	Rho guanine nucleotide exchange factorputative	98	136	179	503	435	377	93	88	193	506	537	329	273.28	125	457	3.179	1.669	0.000134811	0.00141967	0.228044147	0.095799866	0.170319941	0.170319941	TRUE	0.694020273	No
EHI_011400	hypothetical protein	79	129	50	12	40	90	75	84	54	12	49	79	91.05	71	47	0.7	-0.516	0.266731617	0.460333354	0.259286015	0.10671041	0.188574477	0.188574477	TRUE	0.501129367	No
EHI_011410	transketolaseputative	2747	3560	2480	3729	2859	2487	2603	2307	2671	3755	3532	2171	2644.97	2527	3153	1.231	0.299	0.370264924	0.568781274	0.091248905	0.090911477	0.091193396	0.091193396	TRUE	1.546622279	No
EHI_011510	protein kinaseputative	1375	2060	1146	1245	770	1179	1303	1335	1234	1254	951	1029	1009.25	1291	1078	0.838	-0.254	0.196758395	0.380342018	0.006703585	0.091824378	0.028313296	0.028313296	TRUE	0.124218845	No
EHI_011520	WD domain containing protein	81	119	82	65	44	93	77	77	88	65	54	81	84.83	81	67	0.843	-0.247	0.358968407	0.556946535	0,00000001	0.107910917	0.043445547	0.043445547	TRUE	0.145863771	No
EHI_011530	ubiquitin-protein ligaseputative	562	854	693	723	463	849	532	554	746	728	572	741	687.9	611	680	1.11	0.151	0.574844025	0.741083181	0.037356166	0.092513955	0.055153337	0.055153337	TRUE	0.203492952	No
EHI_011540	hypothetical protein	60	95	47	62	52	106	57	62	51	62	64	93	72.65	57	73	1.281	0.357	0.237492332	0.42841754	0.024836523	0.110855293	0.058211383	0.058211383	TRUE	0.138821196	No
EHI_011550	hypothetical protein	579	748	529	904	641	631	549	485	570	910	792	551	578.64	535	751	1.391	0.476	0.049435396	0.146090059	0.022666111	0.092922898	0.043517521	0.043517521	TRUE	0.150395208	No
EHI_011560	hypothetical protein	2	2	3	6	4	8	2	1	3	6	5	7	5.34	2	6	2.038	1.027	0.107092123	0.248358797	0,00000001	0.369303203	0.358271285	0.358271285	TRUE	0.496060581	No
EHI_011660	hypothetical protein	114	158	183	445	50	94	108	102	197	448	62	82	186.14	136	197	1.368	0.452	0.37402547	0.570995848	0.395367055	0.098351871	0.259506452	0.259506452	TRUE	3.946384573	No
EHI_011770	hypothetical protein	7	14	3	4	5	1	7	9	3	4	6	1	6.45	6	4	0.656	-0.608	0.315312952	0.513479875	0.251669981	0.321437517	0.293434949	0.293434949	TRUE	0.290846678	No
EHI_011780	alpha-adaptinputative	20	42	14	16	9	9	19	27	15	16	11	8	17.66	20	12	0.62	-0.69	0.165930944	0.337751973	0.203089256	0.174693821	0.186792538	0.186792538	TRUE	0.193871243	No
EHI_011790	hypothetical proteinconserved domain containing	163	201	185	226	70	114	154	130	199	228	86	100	153.46	161	138	0.866	-0.208	0.543135268	0.715755783	0.083116544	0.100056264	0.089679276	0.089679276	TRUE	1.494025727	No
EHI_011800	hypothetical protein	187	271	102	81	124	150	177	176	110	82	153	131	138.97	154	122	0.803	-0.317	0.389094309	0.586144637	0.111301197	0.101068969	0.107181124	0.107181124	TRUE	0.692706985	No
EHI_011810	hypothetical proteinconserved	93	127	51	40	32	55	88	82	55	40	40	48	63.18	75	43	0.594	-0.753	0.043762549	0.133910842	0.090726764	0.113929036	0.100685034	0.100685034	TRUE	0.322026418	No
EHI_011820	hypothetical protein	2	4	0	1	2	1	2	3	0	1	2	1	1.29	2	1	0.941	-0.088	0.898385376	0.952013283	0,00000001	1.24493121	0.830812609	0.830812609	TRUE	0.29653809	No
EHI_011830	hypothetical protein	347	359	301	245	203	358	329	233	324	247	251	313	320.73	295	270	0.92	-0.12	0.623400046	0.774462856	0.019749055	0.094993361	0.042786081	0.042786081	TRUE	0.20650104	No
EHI_011840	hypothetical protein	43	80	35	47	44	84	41	52	38	47	54	73	47.69	44	58	1.311	0.39	0.288045203	0.485116563	0.074757737	0.121586329	0.095031546	0.095031546	TRUE	1.127212634	No
EHI_011850	hypothetical protein	43	63	37	125	127	152	41	41	40	126	157	133	84.91	41	139	3.162	1.661	8.02E-07	2.00E-05	0.057868657	0.107893843	0.078705988	0.078705988	TRUE	0.395466312	No
EHI_011860	hypothetical protein	75	95	63	46	37	71	71	62	68	46	46	62	61.52	67	51	0.785	-0.348	0.313721007	0.51218258	0.05761934	0.114565421	0.082391434	0.082391434	TRUE	0.75471046	No
EHI_011870	proteasome subunit beta type 5 precursorputative	2726	3801	1992	2519	2652	3585	2583	2464	2145	2536	3276	3130	3090	2397	2981	1.235	0.305	0.19389382	0.376718277	0.020987994	0.090830353	0.04181649	0.04181649	TRUE	0.237721574	No
EHI_011880	hypothetical protein	543	1050	458	1102	1111	1545	514	681	493	1110	1373	1349	933.66	563	1277	2.21	1.144	1.94E-06	4.19E-05	0.023104829	0.091943881	0.043157115	0.043157115	TRUE	0.315296496	No
EHI_011890	peptidaseC54 family	69	98	56	40	48	78	65	64	60	40	59	68	64.73	63	56	0.892	-0.165	0.573635508	0.739980966	0.006990092	0.113362902	0.051651414	0.051651414	TRUE	0.266234203	No
EHI_011900	hypothetical protein	219	391	128	89	156	218	207	253	138	90	193	190	211.1	199	158	0.802	-0.318	0.378150394	0.574986396	0.108605912	0.097405519	0.104182406	0.104182406	TRUE	0.161383428	No
EHI_011910	hypothetical protein	44	88	24	20	29	46	42	57	26	20	36	40	38.94	42	32	0.78	-0.358	0.337158988	0.536022606	0.062562389	0.128604779	0.091674797	0.091674797	TRUE	0.091162369	No
EHI_011920	protein kinaseputative	370	645	383	990	558	694	351	418	412	997	689	606	380.12	394	764	1.844	0.883	0.018660345	0.069914231	0.134614085	0.094267537	0.118204852	0.118204852	TRUE	0.488365881	No
EHI_011930	hypothetical protein	75	129	77	53	64	112	71	84	83	53	79	98	100.53	79	77	0.972	-0.041	0.888955423	0.947055113	0.026906346	0.105168563	0.056551953	0.056551953	TRUE	0.253182052	No
EHI_011940	dolichyl-diphosphooligosaccharide--protein glycosyltransferase subunit STT3Aputative	3537	4378	3500	1830	2084	2160	3351	2838	3769	1843	2575	1886	2330.5	3319	2101	0.642	-0.638	0.009315433	0.041198525	0.027824525	0.090987483	0.046044476	0.046044476	TRUE	0.159514533	No
EHI_011950	serineFthreonine-protein phosphatase 2A catalytic subunit alpha isoformputative	4516	4738	3294	1851	2647	2562	4279	3071	3547	1864	3270	2237	3272.23	3632	2457	0.686	-0.543	0.036542569	0.117441223	0.035946258	0.090803503	0.052126661	0.052126661	TRUE	0.435269958	No
EHI_011960	hypothetical protein	114	195	151	136	36	269	108	126	163	137	44	235	132.81	132	139	1.048	0.068	0.87019081	0.937471041	0.178138272	0.101566137	0.145100197	0.145100197	TRUE	0.094042403	No
EHI_011970	high-affinity potassium uptake transporterputative	546	855	408	205	324	497	517	554	439	206	400	434	423.8	503	347	0.701	-0.512	0.086733507	0.213782277	0.055363258	0.093863638	0.068856582	0.068856582	TRUE	0.291537027	No
EHI_011980	hypothetical protein	5	19	17	3	7	14	5	12	18	3	9	12	14.75	12	8	0.74	-0.434	0.414075956	0.608183141	0.225837897	0.191320997	0.207888096	0.207888096	TRUE	0.118517856	No
EHI_011990	hypothetical protein	0	0	0	0	1	18	0	0	0	0	1	16	1.81	0	6	3.854	1.946	0.003557692	0.019391272	3.49834732	0.911723087	1.507836882	1.507836882	TRUE	6.388807094	No
EHI_012000	hypothetical protein	64	110	78	13	20	58	61	71	84	13	25	51	39.84	72	30	0.449	-1.156	0.004895867	0.024721472	0.124391188	0.127741677	0.125937279	0.125937279	TRUE	0.450061463	No
EHI_012010	beta-N-acetylhexosaminidaseputative	1415	1917	1202	1141	1084	1540	1341	1242	1294	1149	1339	1345	1076.68	1292	1278	0.989	-0.016	0.960776746	0.986221544	0.077870746	0.091731935	0.082877216	0.082877216	TRUE	1.975564225	No
EHI_012020	hypothetical protein	10127	12981	13592	8652	2014	4908	9595	8413	14636	8711	2488	4285	6640.57	10881	5161	0.507	-0.979	0.013998077	0.056099523	0.180623987	0.090572562	0.138410327	0.138410327	TRUE	0.542927877	No
EHI_012030	Rab family GTPase	890	1476	846	627	448	1031	843	957	911	631	553	900	773.64	904	695	0.776	-0.365	0.142174372	0.302102498	0.026508341	0.092273942	0.046483826	0.046483826	TRUE	0.385340784	No
EHI_012040	poly8A9 polymeraseputative	565	659	458	408	354	512	535	427	493	411	437	447	365.86	485	432	0.893	-0.163	0.461212818	0.650196919	0.010416473	0.094420354	0.035128148	0.035128148	TRUE	0.165407049	No
EHI_012050	melanocyte prolifeating gene 1putative	376	564	358	190	213	294	356	366	386	191	263	257	320.29	369	237	0.65	-0.622	0.005798885	0.028143921	0.010320948	0.094999629	0.035284673	0.035284673	TRUE	0.169143984	No
EHI_012060	hypothetical protein	1176	1047	1078	539	654	827	1114	679	1161	543	808	722	1011.01	985	691	0.718	-0.478	0.155265428	0.321514263	0.091403638	0.091821805	0.091651489	0.091651489	TRUE	0.302056059	No
EHI_012070	hypothetical protein	174	391	197	113	41	114	165	253	212	114	51	100	142.49	210	88	0.442	-1.177	0.000320804	0.002840551	0.065147777	0.100803944	0.079272196	0.079272196	TRUE	0.196311466	No
EHI_012080	hypothetical protein	94	158	54	160	143	150	89	102	58	161	177	131	90.03	83	156	1.798	0.846	0.011682912	0.049274227	0.066525614	0.10689567	0.083644988	0.083644988	TRUE	0.265432815	No
EHI_012090	leucine rich repeat proteinBspA family	2	6	3	1	4	9	2	4	3	1	5	8	3.57	3	5	1.35	0.433	0.492969886	0.677358261	0,00000001	0.507797814	0.324329747	0.324329747	TRUE	0.114077984	No
EHI_012100	Sec1 family protein	66	70	33	38	17	43	63	45	36	38	21	38	43.49	48	32	0.709	-0.496	0.254591334	0.448157831	0.169788886	0.12460097	0.148514779	0.148514779	TRUE	0.199608848	No
EHI_012110	hypothetical protein	17	11	6	2	16	10	16	7	6	2	20	9	15.25	10	10	1.01	0.014	0.978748999	0.995152613	0.244527658	0.188010378	0.212929704	0.212929704	TRUE	0.250010565	No
EHI_012120	hypothetical protein	43	73	57	12	28	45	41	47	61	12	35	39	49.48	50	29	0.603	-0.729	0.045436854	0.137526153	0.050650157	0.120460385	0.085586682	0.085586682	TRUE	0.91473777	No
EHI_012130	hypothetical protein	83	93	56	44	25	61	79	60	60	44	31	53	47.08	66	43	0.666	-0.587	0.063016737	0.172248925	0.012508676	0.121992544	0.061721836	0.061721836	TRUE	0.171593212	No
EHI_012140	hypothetical protein	528	446	559	302	514	437	500	289	602	304	635	382	344.28	464	440	0.953	-0.069	0.852077079	0.926319869	0.128217765	0.094675612	0.114958277	0.114958277	TRUE	0.238416986	No
EHI_012150	hypothetical proteinconserved	339	506	347	46	108	185	321	328	374	46	133	162	279.93	341	114	0.361	-1.471	2.60E-05	0.000365959	0.096262488	0.095670361	0.095958311	0.095958311	TRUE	0.839952739	No
EHI_012160	serFthr protein phosphatase family protein	135	243	122	68	105	136	128	157	131	68	130	119	114.08	139	106	0.771	-0.376	0.244211395	0.437521463	0.059500885	0.103408052	0.076577774	0.076577774	TRUE	0.40389534	No
EHI_012170	hypothetical protein	1284	2107	928	628	878	1037	1217	1366	999	632	1085	905	860.61	1194	874	0.74	-0.434	0.097994327	0.233269407	0.032719647	0.09207933	0.052527158	0.052527158	TRUE	0.160495561	No
EHI_012180	hypothetical protein	7	24	7	15	7	16	7	16	8	15	9	14	14.44	10	13	1.207	0.271	0.55659478	0.727486289	0.034259362	0.193520054	0.120879543	0.120879543	TRUE	0.344354673	No
EHI_012190	brix domain containing protein	353	560	396	328	96	200	334	363	426	330	119	175	322.22	374	208	0.576	-0.795	0.016997589	0.065382358	0.085432651	0.094971795	0.087149321	0.087149321	TRUE	0.887879397	No
EHI_012200	hypothetical protein	66	82	54	51	41	76	63	53	58	51	51	66	63.6	58	56	0.975	-0.036	0.910908638	0.959273339	0.038286739	0.113772128	0.06942442	0.06942442	TRUE	0.102715711	No
EHI_012210	hypothetical protein	8	22	4	1	2	7	8	14	4	1	2	6	4.6	9	3	0.478	-1.066	0.088388662	0.216308062	0.27581247	0.414063994	0.35683801	0.35683801	TRUE	0.1941285	No
EHI_012220	protein kinase domain containing protein	25	67	33	854	312	920	24	43	36	860	385	803	221.34	34	683	15.964	3.997	1.56E-27	1.86E-24	0.105392203	0.097079182	0.101687661	0.101687661	TRUE	0.266389944	No
EHI_012230	xylulose kinaseputative	133	182	117	102	91	192	126	118	126	103	112	168	123.61	123	128	1.037	0.052	0.847422567	0.923778871	0.021983599	0.102401261	0.050482628	0.050482628	TRUE	0.368171115	No
EHI_012240	Rho family GTPase	1697	2872	877	1231	1516	1488	1608	1861	944	1239	1873	1299	1473.01	1471	1470	0.999	-0.002	0.995322867	1	0.044619376	0.091359622	0.061876724	0.061876724	TRUE	0.395121575	No
EHI_012250	hypothetical protein	325	640	236	214	214	435	308	415	254	215	264	380	313.88	326	286	0.886	-0.175	0.575784588	0.741842085	0.063708212	0.09509471	0.075724904	0.075724904	TRUE	0.097088093	No
EHI_012260	hypothetical protein	123	191	205	203	69	208	117	124	221	204	85	182	124.78	154	157	1.022	0.031	0.943683866	0.977116679	0.233761025	0.102287877	0.17650398	0.17650398	TRUE	0.144424487	No
EHI_012270	GalFGalNAc lectin heavy subunit	12687	15974	12623	16126	5780	7333	12020	10353	13593	16237	7141	6403	12906.23	11989	9927	0.84	-0.251	0.498947857	0.681068325	0.146319501	0.090463645	0.116622371	0.116622371	TRUE	0.575944484	No
EHI_012280	hypothetical proteinconserved	1623	2375	3148	1655	718	975	1538	1539	3390	1666	887	851	1780	2156	1135	0.565	-0.825	0.054399851	0.156077982	0.226855816	0.091185187	0.165714928	0.165714928	TRUE	0.166138805	No
EHI_012290	ubiquitin carboxyl-terminal hydrolase domain containing protein	699	492	586	370	82	153	662	319	631	373	101	134	397.85	537	203	0.414	-1.273	0.001525827	0.009992795	0.169506622	0.09409287	0.138166974	0.138166974	TRUE	0.932548173	No
EHI_012300	hypothetical protein	36	68	38	24	8	23	34	44	41	24	10	20	32.67	40	18	0.496	-1.01	0.012821334	0.052437815	0.07981326	0.135953539	0.107263107	0.107263107	TRUE	0.084749528	No
EHI_012310	hypothetical protein	140	183	96	52	69	96	133	119	103	52	85	84	144.54	118	74	0.638	-0.647	0.026540532	0.091703398	0.032355048	0.100655466	0.057018692	0.057018692	TRUE	0.34330767	No
EHI_012320	pumilio domain-containing protein C6G9.14putative	107	165	118	98	36	91	101	107	127	99	44	79	112.14	112	74	0.691	-0.534	0.168944051	0.34222105	0.130581728	0.103633754	0.119090479	0.119090479	TRUE	0.159510671	No
EHI_012330	serine-threonine-isoleucine rich proteinputative	903	1382	847	1670	393	558	856	896	912	1681	486	487	1050.09	888	885	0.997	-0.004	0.990985898	1	0.1758005	0.091766968	0.135552934	0.135552934	TRUE	4.845447469	No
EHI_012340	hypothetical protein	1454	1550	1088	1730	905	1099	1378	1005	1172	1742	1118	960	1060.98	1185	1273	1.072	0.1	0.707224107	0.833373791	0.038913397	0.091752399	0.054838337	0.054838337	TRUE	0.540844374	No
EHI_012350	hypothetical protein	388	597	385	411	215	323	368	387	415	414	266	282	309.85	390	321	0.83	-0.269	0.345109128	0.542990719	0.044825372	0.095156464	0.061343404	0.061343404	TRUE	0.432876722	No
EHI_012360	ribosomal protein S14putative	63811	81484	51698	38051	47031	54194	60457	52812	55670	38312	58104	47319	58746.56	56313	47912	0.857	-0.222	0.452672535	0.641899468	0.051558172	0.09037357	0.069382441	0.069382441	TRUE	0.682621628	No
EHI_012370	hypothetical protein	19	32	29	31	66	65	18	21	31	31	82	57	38.08	23	57	2.238	1.162	0.003810086	0.02043436	0.100704163	0.129467369	0.113418899	0.113418899	TRUE	0.054348154	No
EHI_012380	Rab family GTPase	809	1066	452	476	717	634	766	691	487	479	886	554	604.33	648	640	0.986	-0.02	0.944745087	0.977676869	0.049186292	0.092813446	0.063782424	0.063782424	TRUE	0.483376994	No
EHI_012390	peptidyl-prolyl cis-trans isomeraseputative	1088	1882	1436	811	823	1351	1031	1220	1546	817	1017	1180	1298.16	1266	1005	0.801	-0.32	0.226178944	0.414983589	0.034854878	0.091495852	0.053730851	0.053730851	TRUE	0.219131249	No
EHI_012400	hypothetical proteinconserved	321	596	445	312	282	645	304	386	479	314	348	563	452.23	390	408	1.047	0.066	0.819858836	0.909843342	0.051877991	0.093642628	0.065028969	0.065028969	TRUE	0.307538543	No
EHI_012410	hypothetical protein	0	2	0	4	3	3	0	1	0	4	4	3	1.26	0	4	2.601	1.379	0.04478673	0.136000907	0,00000001	1.270529326	0.847130802	0.847130802	TRUE	0.351657818	No
EHI_012420	myb-like DNA-binding domain containing protein	577	893	392	557	1078	1257	547	579	422	561	1332	1098	802.23	516	997	1.826	0.868	0.024311226	0.085518312	0.149559772	0.092205302	0.126589954	0.126589954	TRUE	0.406810867	No
EHI_012430	hypothetical proteinconserved	43	82	27	22	43	62	41	53	29	22	53	54	54.58	41	43	1.039	0.055	0.881496097	0.942546968	0.076610456	0.117643037	0.094527388	0.094527388	TRUE	0.190520936	No
EHI_012440	hypothetical protein	6	2	3	1	0	3	6	1	3	1	0	3	3.01	3	1	0.571	-0.809	0.227234803	0.416016183	0,00000001	0.58568861	0.394463069	0.394463069	TRUE	0.19411721	No
EHI_012450	hypothetical protein	3	1	1	5	1	4	3	1	1	5	1	3	1.64	2	3	1.632	0.707	0.303731445	0.501375427	0,00000001	0.999985676	0.6092977	0.6092977	TRUE	0.131102362	No
EHI_012460	splicing factor 3B subunit 4putative	131	162	88	114	136	206	124	105	95	115	168	180	135.32	108	154	1.409	0.495	0.059923493	0.166064045	0.018145799	0.101357633	0.046371975	0.046371975	TRUE	0.257220908	No
EHI_012470	helicase domain-containing protein	121	118	133	393	89	116	115	76	143	396	110	101	144.22	111	202	1.697	0.763	0.086814952	0.213829082	0.235841714	0.100678674	0.17728099	0.17728099	TRUE	1.370038618	No
EHI_012480	60S ribosomal protein L10a-2putative	23137	26171	13343	15063	13631	20496	21921	16962	14368	15166	16840	17896	14379.46	17750	16634	0.941	-0.088	0.785663046	0.887047851	0.069895963	0.090451818	0.085632721	0.085632721	TRUE	0.743270463	No
EHI_012490	ARF GTPase activating proteinputative	39	84	64	449	160	277	37	54	69	452	198	242	126.48	53	297	4.81	2.266	7.42E-09	3.18E-07	0.139147351	0.102127544	0.123430811	0.123430811	TRUE	0.339834771	No
EHI_012500	Coatomer gamma subunitputative	563	624	469	260	105	192	533	404	505	262	130	168	339.74	481	187	0.405	-1.304	4.55E-06	8.68E-05	0.041669709	0.09473345	0.060168622	0.060168622	TRUE	0.564447986	No
EHI_012510	hypothetical protein	127	175	114	215	64	139	120	113	123	216	79	121	149.22	119	139	1.161	0.216	0.514040592	0.692891296	0.069581242	0.100332163	0.08181659	0.08181659	TRUE	0.347903535	No
EHI_012520	hypothetical protein	1	8	2	6	13	5	1	5	2	6	16	4	5.71	3	9	2.18	1.124	0.067219273	0.179531049	0.290940263	0.35116507	0.324212714	0.324212714	TRUE	0.977920599	No
EHI_012530	hypothetical protein	21	31	30	13	12	31	20	20	32	13	15	27	21.37	24	18	0.798	-0.326	0.462623036	0.651594895	0.111262313	0.160053313	0.135742813	0.135742813	TRUE	0.128556607	No
EHI_012540	RhoGAP domain containing protein	29	27	51	32	13	23	27	17	55	32	16	20	29.96	33	23	0.725	-0.463	0.271542705	0.465977099	0.110672972	0.140072541	0.123919994	0.123919994	TRUE	0.367744428	No
EHI_012550	hypothetical protein	0	1	0	4	1	3	0	1	0	4	1	3	1.16	0	3	2.456	1.297	0.055620189	0.15779472	0,00000001	1.377496288	1.051515521	1.051515521	TRUE	0.220382018	No
EHI_012560	hypothetical protein	17	34	14	17	28	15	16	22	15	17	35	13	22.41	18	22	1.163	0.218	0.622744508	0.77412752	0.111211513	0.156842493	0.133329077	0.133329077	TRUE	0.610416577	No
EHI_012570	toxin resistance proteinputative	1435	2384	1033	1557	1290	1897	1360	1545	1112	1568	1594	1656	1438.37	1339	1606	1.194	0.256	0.204016922	0.389694198	0.008638629	0.091383981	0.029883357	0.029883357	TRUE	0.133096158	No
EHI_012580	hypothetical proteinconserved	322	427	328	1348	453	936	305	277	353	1357	560	817	475.86	312	911	2.764	1.467	2.91E-06	5.85E-05	0.068828352	0.09347903	0.077230115	0.077230115	TRUE	0.095106282	No
EHI_012590	hypothetical protein	98	148	119	566	258	291	93	96	128	570	319	254	233.08	106	381	3.283	1.715	2.15E-06	4.60E-05	0.10976334	0.096740025	0.104645018	0.104645018	TRUE	0.38422635	No
EHI_012600	metallo-beta-lactamase family protein	613	828	441	840	775	1506	581	537	475	846	957	1315	989.66	531	1039	1.921	0.942	4.44E-05	0.000566642	0.01821607	0.091853603	0.039302571	0.039302571	TRUE	0.334477319	No
EHI_012700	hypothetical protein	1	8	1	2	2	1	1	5	1	2	2	1	2.15	2	2	0.792	-0.336	0.622760254	0.77412752	0,00000001	0.782620136	0.536265519	0.536265519	TRUE	1.144540454	No
EHI_012710	RNA recognition motif domain containing protein	65	76	118	65	32	100	62	49	127	65	40	87	87	79	64	0.832	-0.265	0.473521504	0.659840552	0.098803095	0.107472155	0.10240222	0.10240222	TRUE	0.501460249	No
EHI_012720	purine nucleoside phosphorylaseputative	1365	1922	1311	806	943	1235	1293	1246	1412	812	1165	1078	1511.84	1317	1018	0.781	-0.356	0.190128214	0.372427095	0.040274566	0.091333645	0.056886388	0.056886388	TRUE	0.515203845	No
EHI_012920	hypothetical protein	28	48	30	20	25	24	27	31	32	20	31	21	32.96	30	24	0.806	-0.311	0.371172157	0.569443522	0,00000001	0.135550274	0.064788792	0.064788792	TRUE	0.167975372	No
EHI_012930	cytidine deaminaseputative	402	333	283	144	96	142	381	216	305	145	119	124	186.18	301	129	0.448	-1.16	6.08E-05	0.000745874	0.040194818	0.098350417	0.06078433	0.06078433	TRUE	0.049323712	No
EHI_012940	hypothetical protein	104	117	179	113	96	104	99	76	193	114	119	91	96.88	123	108	0.892	-0.165	0.668463994	0.805415226	0.128635377	0.105726948	0.118784509	0.118784509	TRUE	0.475030038	No
EHI_012940.2	NA	55	90	30	12	30	36	52	58	32	12	37	31	48.69	47	27	0.59	-0.762	0.051093443	0.149512166	0.090077154	0.120944447	0.10448446	0.10448446	TRUE	0.247237975	No
EHI_012950	hypothetical protein	60	68	31	18	31	35	57	44	33	18	38	31	31.89	45	29	0.67	-0.579	0.151844028	0.316543378	0.09047344	0.137068737	0.11521169	0.11521169	TRUE	0.081758186	No
EHI_012960	hypothetical proteinconserved	65	95	67	24	6	44	62	62	72	24	7	38	52.01	65	23	0.407	-1.295	0.002035831	0.012541556	0.143426104	0.118994268	0.130920799	0.130920799	TRUE	0.475828522	No
EHI_012970	hypothetical protein	66	86	85	58	137	191	63	56	92	58	169	167	148.21	70	131	1.79	0.84	0.024386777	0.085640142	0.113704772	0.100400361	0.108266908	0.108266908	TRUE	0.323436195	No
EHI_012980	dihydropyrimidine dehydrogenaseputative	613	651	441	981	865	836	581	422	475	988	1069	730	955.34	493	929	1.746	0.804	0.070661578	0.185447879	0.246334093	0.091907681	0.181729576	0.181729576	TRUE	0.201803092	No
EHI_012990	hypothetical protein	31	46	23	19	10	22	29	30	25	19	12	19	23.74	28	17	0.638	-0.648	0.109747985	0.252628576	0.035170045	0.153099701	0.099606965	0.099606965	TRUE	0.376496161	No
EHI_013000	hypothetical protein	98	147	112	89	82	128	93	95	121	90	101	112	101.77	103	101	0.984	-0.023	0.934749725	0.972018966	0.02262322	0.104987082	0.053337489	0.053337489	TRUE	0.193949879	No
EHI_013010	hypothetical protein	342	497	318	543	264	666	324	322	342	547	326	582	400.81	329	485	1.45	0.536	0.050502815	0.148182207	0.037710014	0.09406527	0.056466686	0.056466686	TRUE	0.142384978	No
EHI_013020	hypothetical protein	272	367	333	282	108	235	258	238	359	284	133	205	219.31	285	207	0.747	-0.421	0.236107301	0.426102678	0.104565161	0.097141483	0.101604924	0.101604924	TRUE	0.181333322	No
EHI_013030	hypothetical proteinconserved	884	1303	781	1144	390	1199	838	845	841	1152	482	1047	884.18	841	894	1.06	0.084	0.785170541	0.886856061	0.064949896	0.09203319	0.074455373	0.074455373	TRUE	0.68641748	No
EHI_013040	adaptor protein 8AP9 family protein	1673	2248	1789	1064	848	964	1585	1457	1926	1071	1048	842	1466.51	1656	987	0.616	-0.699	0.038013065	0.120684633	0.097848	0.091364109	0.09251112	0.09251112	TRUE	0.462884614	No
EHI_013050	RhoGAP domain containing protein	657	891	635	956	849	854	622	577	684	963	1049	746	538.26	628	919	1.447	0.533	0.025206251	0.08800114	0.020012097	0.093116082	0.042203669	0.042203669	TRUE	0.203220127	No
EHI_013060	hypothetical protein	0	0	1	3	0	0	0	0	1	3	0	0	0.56	0	1	1.306	0.385	0.499672586	0.681430946	5.759420638	2.756981348	3.19103021	3.19103021	TRUE	1.752324469	No
EHI_013070	hypothetical protein	31	36	29	22	22	32	29	23	31	22	27	28	37.47	28	26	0.934	-0.098	0.783952545	0.886632361	0.022829078	0.130106911	0.073017227	0.073017227	TRUE	0.332286251	No
EHI_013080	hypothetical protein	28	23	22	9	14	77	27	15	24	9	17	67	23.13	22	31	1.373	0.458	0.375061732	0.571754698	0.313159354	0.154763167	0.239156706	0.239156706	TRUE	1.241639835	No
EHI_013090	hypothetical protein	6	13	1	1	6	7	6	8	1	1	7	6	6.57	5	5	0.934	-0.099	0.866815455	0.935864042	0.157447398	0.316949765	0.258622795	0.258622795	TRUE	0.312284743	No
EHI_013100	AP-2 complex subunit beta-1putative	112	199	140	94	102	146	106	129	151	95	126	127	158.36	129	116	0.91	-0.137	0.70333358	0.831803569	0.100030973	0.099755983	0.099950779	0.099950779	TRUE	0.10824865	No
EHI_013110	hypothetical protein	9	6	7	11	18	33	9	4	8	11	22	29	13.51	7	21	2.599	1.378	0.008274862	0.037386479	0.20071529	0.200628525	0.200663939	0.200663939	TRUE	0.149500297	No
EHI_013120	hypothetical protein	18	44	31	69	67	138	17	29	33	69	83	120	65.61	26	91	3.165	1.662	2.54E-06	5.24E-05	0.059840871	0.113054753	0.082540547	0.082540547	TRUE	0.324365646	No
EHI_013130	hypothetical protein	1	2	1	0	5	4	1	1	1	0	6	3	1.61	1	3	1.725	0.786	0.254580688	0.448157831	0.767901968	1.014308328	0.934644058	0.934644058	TRUE	0.131176379	No
EHI_013140	Ras guanine nucleotide exchange factorputative	60	81	70	141	87	107	57	52	75	142	107	93	71.72	61	114	1.789	0.839	0.015130504	0.059807638	0.06934946	0.111121652	0.08693307	0.08693307	TRUE	0.290154931	No
EHI_013150	phosphoesteraseputative	81	126	84	44	86	104	77	82	90	44	106	91	106.21	83	80	0.97	-0.044	0.889971842	0.947620939	0.045850692	0.104375423	0.069278644	0.069278644	TRUE	0.348303797	No
EHI_013160	hypothetical protein	48	53	15	154	182	231	45	34	16	155	225	202	84.81	32	194	4.863	2.282	4.71E-07	1.27E-05	0.238947767	0.107914257	0.176443091	0.176443091	TRUE	0.764904523	No
EHI_013170	protein kinase domain containing protein	1722	2221	1880	3963	2858	5316	1632	1439	2024	3990	3531	4642	2004.7	1698	4054	2.3	1.202	2.13E-05	0.000314078	0.048639862	0.091091374	0.062607966	0.062607966	TRUE	0.18267857	No
EHI_013180	dynamin-1-like proteinputative	380	508	364	3101	789	933	360	329	392	3122	975	815	710.37	360	1637	3.919	1.971	2.34E-06	4.88E-05	0.198085478	0.092445456	0.153875399	0.153875399	TRUE	2.331935811	No
EHI_013190	hypothetical protein	810	1122	691	1653	269	427	767	727	744	1664	332	373	626.3	746	790	1.052	0.073	0.868323664	0.936738669	0.239546784	0.092726967	0.176634694	0.176634694	TRUE	2.335793009	No
EHI_013200	hypothetical protein	171	254	171	162	230	256	162	165	184	163	284	224	173.34	170	224	1.298	0.376	0.164893959	0.336213401	0.028127423	0.098943039	0.052460276	0.052460276	TRUE	0.060943679	No
EHI_013210	hypothetical protein	109	154	120	257	119	306	103	100	129	259	147	267	142.51	111	224	1.929	0.948	0.008567174	0.038478746	0.104313851	0.100802245	0.10286641	0.10286641	TRUE	0.160107453	No
EHI_013220	eukaryotic translation initiation factor 4Eputative	2813	4675	1685	2304	2951	4603	2665	3030	1814	2320	3646	4019	2964.15	2503	3328	1.309	0.389	0.211579628	0.399761826	0.067016829	0.090850824	0.077574125	0.077574125	TRUE	0.064850979	No
EHI_013230	hypothetical protein	77	108	51	59	37	91	73	70	55	59	46	79	64.86	66	61	0.94	-0.089	0.80650176	0.900871613	0.084320363	0.113316283	0.096270728	0.096270728	TRUE	0.759279748	No
EHI_013240	hypothetical protein	374	472	376	207	83	200	354	306	405	208	103	175	271.57	355	162	0.474	-1.077	0.000221539	0.00210286	0.04003179	0.095834256	0.063018905	0.063018905	TRUE	0.357741	No
EHI_013250	splicing factorputative	499	894	701	272	188	431	473	579	755	274	232	376	399.86	602	294	0.505	-0.986	0.000531564	0.004234301	0.044486698	0.094074109	0.061432628	0.061432628	TRUE	0.100249265	No
EHI_013260	Rho family GTPase	1542	2675	1049	1159	1368	1585	1461	1734	1130	1167	1690	1384	1266.96	1442	1414	0.981	-0.028	0.919905052	0.962911939	0.044423985	0.091524116	0.058737534	0.058737534	TRUE	0.233412795	No
EHI_013270	hypothetical protein	20	28	12	6	9	13	19	18	13	6	11	11	13.37	17	9	0.606	-0.722	0.106765684	0.247807682	0,00000001	0.201768966	0.107755919	0.107755919	TRUE	0.208186808	No
EHI_013280	hypothetical protein	384	606	340	370	182	358	364	393	366	373	225	313	264.78	374	304	0.817	-0.292	0.247714044	0.440886291	0.022662008	0.095974915	0.046260948	0.046260948	TRUE	0.112917493	No
EHI_013290	hypothetical protein	71	134	61	82	76	138	67	87	66	83	94	120	68.57	73	99	1.326	0.407	0.207637032	0.394415156	0.046686328	0.112075448	0.07320721	0.07320721	TRUE	0.613783652	No
EHI_013300	hypothetical proteinconserved	151	217	134	75	59	125	143	141	144	76	73	109	100.26	143	86	0.618	-0.695	0.015303855	0.060378827	0.025385648	0.105207737	0.055739725	0.055739725	TRUE	0.379874799	No
EHI_013310	hypothetical protein	22	37	41	61	40	104	21	24	44	61	49	91	55.67	30	67	2.142	1.099	0.003917162	0.020928195	0.091140319	0.117111653	0.102160169	0.102160169	TRUE	0.298513869	No
EHI_013320	hypothetical protein	55	94	38	98	34	79	52	61	41	99	42	69	56.29	51	70	1.324	0.405	0.306192602	0.504245288	0.123311748	0.116817379	0.12014383	0.12014383	TRUE	0.108777566	No
EHI_013330	pre-mRNA-splicing factorputative	241	411	237	327	256	271	228	266	255	329	316	237	243.54	250	294	1.169	0.225	0.344564853	0.542440193	0.015248681	0.096465455	0.039812836	0.039812836	TRUE	0.166854031	No
EHI_013340	hypothetical protein	43	57	20	41	44	36	41	37	22	41	54	31	64.45	33	42	1.241	0.311	0.346326186	0.544116641	0.024568759	0.113465699	0.064308998	0.064308998	TRUE	0.320502034	No
EHI_013440	hypothetical protein	0	0	0	1	0	2	0	0	0	1	0	2	0.44	0	1	1.56	0.642	0.243318208	0.436481688	0,00000001	3.491990963	3.342018983	3.342018983	TRUE	0.80249092	No
EHI_013450	hypothetical protein	1	0	3	1	1	0	1	0	3	1	1	0	0.74	1	1	0.791	-0.339	0.604474868	0.762262931	0,00000001	2.092785266	1.508752602	1.508752602	TRUE	0.324416196	No
EHI_013550	heat shock protein 101putative	2	4	1	16	3	2	2	3	1	16	4	2	18.7	2	7	2.151	1.105	0.081869743	0.205459678	0.709479833	0.17003643	0.419097042	0.419097042	TRUE	1.133214727	No
EHI_013650	rac-like GTP-binding protein RAC2putative	1403	2113	1280	1296	1175	1469	1329	1369	1378	1305	1452	1283	1213.53	1359	1347	0.991	-0.013	0.952005058	0.981318044	0.016906543	0.091575886	0.036814001	0.036814001	TRUE	0.370469476	No
EHI_013750	leucine rich repeat proteinBspA family	2	0	7	0	0	0	2	0	8	0	0	0	1.84	3	0	0.357	-1.485	0.029045296	0.098847708	1.151910812	0.901639236	0.981366673	0.981366673	TRUE	0.464832727	No
EHI_013760	heat shock protein 70mitochondrialputative	92	126	72	647	278	234	87	82	78	651	343	204	190.58	82	399	4.247	2.086	8.68E-08	2.80E-06	0.143204553	0.098165655	0.124911828	0.124911828	TRUE	0.099661421	No
EHI_013860	hypothetical protein	606	900	768	292	216	400	574	583	827	294	267	349	493.03	661	303	0.477	-1.069	0.000286214	0.002604547	0.054327374	0.093369975	0.066669522	0.066669522	TRUE	0.378394685	No
EHI_013870	dimethyladenosine transferaseputative	709	859	665	334	396	393	672	557	716	336	489	343	462.9	648	389	0.611	-0.712	0.003694728	0.019893489	0.023487787	0.093566672	0.044276909	0.044276909	TRUE	0.268672278	No
EHI_013880	hypothetical protein	111	160	69	225	94	120	105	104	74	227	116	105	90.9	94	149	1.5	0.585	0.188859228	0.370635129	0.239134819	0.106738437	0.174796294	0.174796294	TRUE	0.865046606	No
EHI_013890	40S ribosomal protein S6putative	24153	29759	23417	22144	27517	25548	22884	19288	25216	22296	33996	22307	19507.64	22463	26200	1.154	0.207	0.556650402	0.727486289	0.096293538	0.090424581	0.103012231	0.103012231	TRUE	0.258063095	No
EHI_013895	4F5 family protein	6367	12121	4947	2966	3476	3517	6032	7856	5327	2986	4294	3071	6805.93	6405	3450	0.552	-0.856	0.001613952	0.010433982	0.04176223	0.090567111	0.057478082	0.057478082	TRUE	0.149636275	No
EHI_013900	hypothetical protein	29627	37446	35365	25494	4919	13999	28070	24270	38082	25669	6077	12223	17192.73	30141	14656	0.524	-0.931	0.029884618	0.100844023	0.206199399	0.090434864	0.166350274	0.166350274	TRUE	0.39122351	No
EHI_013910	hypothetical protein	1825	3171	1607	1519	875	1050	1729	2055	1730	1529	1081	917	1313.93	1838	1176	0.654	-0.613	0.041691853	0.128893719	0.059878538	0.091482077	0.071663037	0.071663037	TRUE	0.632190766	No
EHI_013920	hypothetical protein	106	239	66	49	105	100	100	155	71	49	130	87	165.98	109	89	0.823	-0.282	0.428046628	0.621767721	0.092228453	0.099323993	0.096031048	0.096031048	TRUE	0.363083186	No
EHI_013930	hypothetical protein	58	113	117	56	16	56	55	73	126	56	20	49	62.28	85	42	0.538	-0.895	0.044008024	0.134465393	0.206278544	0.114270846	0.165105255	0.165105255	TRUE	0.353083495	No
EHI_013940	leucine rich repeat proteinBspA family	119	123	112	120	115	131	113	80	121	121	142	114	91.88	105	126	1.199	0.262	0.34357887	0.541600885	0.019259054	0.106562201	0.051741144	0.051741144	TRUE	0.225443244	No
EHI_013950	hypothetical protein	536	868	579	261	168	424	508	563	623	263	208	370	422.91	565	280	0.51	-0.972	0.000125648	0.001336625	0.02580252	0.09387102	0.047098736	0.047098736	TRUE	0.396947594	No
EHI_013960	DEADFDEAH box helicaseputative	231	299	278	508	64	154	219	194	299	511	79	134	258.96	237	241	1.017	0.025	0.957083289	0.984482282	0.2651941	0.096101215	0.19097743	0.19097743	TRUE	2.422265674	No
EHI_013970	hypothetical protein	0	1	0	0	0	0	0	1	0	0	0	0	0.29	0	0	0.849	-0.236	0.640654772	0.786676701	0,00000001	5.250848429	3.323305377	3.323305377	TRUE	0.281383949	No
EHI_013980	phosphatidylinositol 3-kinaseputative	272	342	186	296	186	224	258	222	200	298	230	196	196.22	227	241	1.06	0.084	0.790328995	0.890050355	0.064750717	0.097940856	0.077308206	0.077308206	TRUE	0.436435544	No
EHI_013990	hypothetical protein	16	20	18	31	35	50	15	13	19	31	43	44	28.46	16	39	2.348	1.232	0.00073238	0.00552884	0,00000001	0.142692311	0.0718515	0.0718515	TRUE	0.322317591	No
EHI_014000	Retinoblatoma-binding protein 6 putative	687	913	602	1816	450	885	651	592	648	1828	556	773	615.11	630	1052	1.608	0.685	0.061797392	0.169907312	0.124940368	0.09277024	0.112423938	0.112423938	TRUE	0.500165946	No
EHI_014010	myosin-2 heavy chainputative	1853	2455	1929	3354	490	1017	1756	1591	2077	3377	605	888	1356.36	1808	1623	0.908	-0.139	0.742982906	0.859744698	0.2293926	0.09144661	0.161682552	0.161682552	TRUE	2.714211355	No
EHI_014020	hypothetical protein	10	16	7	26	8	9	9	10	8	26	10	8	13.24	9	15	1.481	0.566	0.250155075	0.443519332	0.118142934	0.202865551	0.160785691	0.160785691	TRUE	1.152316863	No
EHI_014030	NAD8P9 transhydrogenase subunit alphaputative	10808	13681	10037	10261	6598	4850	10240	8867	10808	10331	8151	4235	6523.9	9972	7572	0.774	-0.37	0.297700167	0.495693277	0.105086914	0.090576574	0.105050046	0.105050046	TRUE	0.153706377	No
EHI_014040	hypothetical protein	3	19	5	11	12	29	3	12	5	11	15	25	9.01	7	17	2.053	1.038	0.062490925	0.171307802	0.264030343	0.255670213	0.259314998	0.259314998	TRUE	0.172134733	No
EHI_014050	hypothetical proteinconserved	175	288	212	881	370	393	166	187	228	887	457	343	297.57	194	562	2.681	1.423	0.000114356	0.001238541	0.121282968	0.095354834	0.111886504	0.111886504	TRUE	0.281701002	No
EHI_014060	Rab family GTPase	787	1120	730	698	354	1028	746	726	786	703	437	898	719.87	753	679	0.908	-0.14	0.61826188	0.771629168	0.045041637	0.092417784	0.060747331	0.060747331	TRUE	0.158794312	No
EHI_014070	hypothetical proteinconserved	1007	1460	1052	473	71	119	954	946	1133	476	88	104	521.97	1011	223	0.262	-1.933	1.14E-05	0.000188286	0.239541422	0.093202442	0.175718356	0.175718356	TRUE	1.811644722	No
EHI_014080	DEADFDEAH box helicaseputative	288	324	198	197	137	164	273	210	213	198	169	143	167.36	232	170	0.75	-0.415	0.244105359	0.437496193	0.102862598	0.099250146	0.101347364	0.101347364	TRUE	0.21318082	No
EHI_014090	hypothetical proteinconserved domain containing	37	41	23	14	8	8	35	27	25	14	10	7	24.89	29	10	0.407	-1.298	0.003096229	0.017338885	0.086689867	0.150193292	0.116503798	0.116503798	TRUE	1.54253376	No
EHI_014100	protein kinaseputative	162	215	133	120	136	156	153	139	143	121	168	136	176.25	145	142	0.975	-0.037	0.893041167	0.948558824	0.02968054	0.098801243	0.053030033	0.053030033	TRUE	0.071097369	No
EHI_014110	60S ribosomal protein L35aputative	9516	14046	8720	6972	7499	9481	9016	9104	9390	7020	9265	8278	8277.38	9170	8188	0.898	-0.156	0.589876197	0.751551289	0.054116695	0.090528197	0.066199826	0.066199826	TRUE	0.32757384	No
EHI_014120	RNA recognition motif domain containing protein	239	401	333	489	189	215	226	260	359	492	233	188	340.22	282	304	1.076	0.106	0.766109439	0.875437972	0.106427435	0.094727245	0.101905333	0.101905333	TRUE	1.603785932	No
EHI_014130	hypothetical protein	0	0	0	0	0	0	0	0	0	0	0	0	0.04	0	0	1	0	1	1	0,00000001	35.810238	12	12	TRUE	1.352463087	No
EHI_014140	hypothetical protein	36	29	17	26	10	9	34	19	18	26	12	8	18.5	24	15	0.688	-0.54	0.241827822	0.434366557	0.127284649	0.170896963	0.149993368	0.149993368	TRUE	0.408097149	No
EHI_014150	hypothetical proteinconserved	189	248	236	346	58	60	179	161	254	348	72	52	188.25	198	157	0.824	-0.28	0.568673929	0.735507204	0.345412719	0.098262398	0.233632154	0.233632154	TRUE	0.689849031	No
EHI_014160	hypothetical protein	614	959	570	491	428	670	582	622	614	494	529	585	474.24	606	536	0.889	-0.17	0.515172049	0.693634673	0.033157087	0.093489699	0.051115131	0.051115131	TRUE	0.632474837	No
EHI_014170	hypothetical protein	0	3	20	1	5	1	0	2	22	1	6	1	8.81	8	3	0.687	-0.542	0.427658471	0.621481812	1.702904859	0.259486973	0.911862306	1.702904859	TRUE	0.442993509	No
EHI_014180	hypothetical protein	5	2	2	4	12	14	5	1	2	4	15	12	5.86	3	10	2.558	1.355	0.031431773	0.104630935	0.460502571	0.344585771	0.39102366	0.39102366	TRUE	1.461460068	No
EHI_014190	RhoGAP domain containing protein	216	337	169	128	91	127	205	218	182	129	112	111	162.37	202	117	0.607	-0.721	0.051151897	0.149557625	0.115485408	0.099523603	0.109050589	0.109050589	TRUE	3.060042267	No
EHI_014200	hypothetical protein	1094	1499	799	2639	984	1350	1037	972	860	2657	1216	1179	871.44	956	1684	1.708	0.772	0.015076567	0.059678968	0.074593947	0.092057812	0.080854724	0.080854724	TRUE	1.992319241	No
EHI_014210	hypothetical protein	34	35	24	16	23	21	32	23	26	16	28	18	31.52	27	21	0.797	-0.328	0.42868251	0.622227831	0.090750011	0.137609675	0.112439885	0.112439885	TRUE	0.199926379	No
EHI_014220	small Rab GTPaseputative	111	173	126	41	47	92	105	112	136	41	58	80	110.89	118	60	0.54	-0.889	0.018007318	0.068189471	0.111211937	0.103783596	0.108195102	0.108195102	TRUE	1.980374274	No
EHI_014230	hypothetical protein	94	128	79	19	31	38	89	83	85	19	38	33	179.71	86	30	0.376	-1.412	3.71E-06	7.25E-05	0.023363812	0.098638206	0.053780726	0.053780726	TRUE	0.421840021	No
EHI_014240	RNA recognition motif domain containing protein	409	464	365	327	214	290	388	301	393	329	264	253	270.1	361	282	0.791	-0.339	0.182815997	0.362772109	0.023495546	0.09586396	0.047004936	0.047004936	TRUE	0.269639588	No
EHI_014250	hypothetical protein	729	1097	988	722	112	450	691	711	1064	727	138	393	612.47	822	419	0.556	-0.848	0.064190101	0.174423735	0.276496734	0.092780691	0.196036231	0.196036231	TRUE	0.246708623	No
EHI_014260	small GTP-binding protein domainpseudogene	1491	2131	1200	673	620	900	1413	1381	1292	678	766	786	1185.17	1362	743	0.555	-0.849	0.000214026	0.002045462	0.01770061	0.091605267	0.039147414	0.039147414	TRUE	0.20283658	No
EHI_014270	hypothetical proteinconserved domain containing	33	55	39	6	18	25	31	36	42	6	22	22	48.02	36	17	0.501	-0.996	0.014491499	0.057855426	0.090965314	0.121373243	0.106201494	0.106201494	TRUE	0.12759131	No
EHI_014280	hypothetical protein	1347	2093	1187	370	193	360	1276	1357	1278	373	238	314	725.36	1304	308	0.255	-1.969	1.77E-10	1.08E-08	0.063546094	0.092402129	0.074531156	0.074531156	TRUE	0.551422836	No
EHI_014290	hypothetical protein	27	57	25	15	24	24	26	37	27	15	30	21	31.04	30	22	0.742	-0.431	0.248431583	0.441674388	0.023757821	0.138341259	0.080927959	0.080927959	TRUE	0.350416226	No
EHI_014300	hypothetical protein	116	212	93	85	138	120	110	137	100	86	170	105	111.71	116	120	1.03	0.042	0.890467057	0.94780661	0.044707898	0.103684352	0.06686872	0.06686872	TRUE	0.540160408	No
EHI_014310	calcium-gated potassium channel proteinputative	70	125	83	28	51	37	66	81	89	28	63	32	58.41	79	41	0.544	-0.879	0.016940176	0.06527869	0.082447491	0.115855099	0.096543078	0.096543078	TRUE	0.126225334	No
EHI_014320	adenosine deaminaseputative	1856	2108	1462	436	550	512	1758	1366	1574	439	679	447	1574.37	1566	522	0.349	-1.518	5.53E-08	1.86E-06	0.048118998	0.091294507	0.060099419	0.060099419	TRUE	0.137699096	No
EHI_014330	hypothetical protein	35	37	18	25	50	36	33	24	19	25	62	31	32.56	25	39	1.473	0.559	0.156404883	0.323154413	0.078147588	0.136107411	0.104544131	0.104544131	TRUE	0.382270958	No
EHI_014340	hypothetical protein	651	666	769	1135	809	904	617	432	828	1143	999	789	724.99	626	977	1.522	0.606	0.065586468	0.176783616	0.084150624	0.092403166	0.087149426	0.087149426	TRUE	0.260085384	No
EHI_014350	protein kinase domain containing protein	20	36	19	93	57	58	19	23	20	94	70	51	34.17	21	72	2.895	1.534	0.001481679	0.009798273	0.265791919	0.13394678	0.199589987	0.199589987	TRUE	0.390391431	No
EHI_014360	patatin-like phospholipaseputative	520	783	499	612	731	619	493	507	537	616	903	540	501.96	512	686	1.321	0.401	0.171371638	0.345883161	0.052868919	0.093316197	0.066701157	0.066701157	TRUE	0.839799103	No
EHI_014370	GTP-binding proteinputative	578	894	376	385	350	310	548	579	405	388	432	271	382.48	511	364	0.723	-0.467	0.124567659	0.275311627	0.057841529	0.094243368	0.071840374	0.071840374	TRUE	0.150008412	No
EHI_014380	hypothetical protein	58	106	49	40	21	74	55	69	53	40	26	65	54.33	59	44	0.763	-0.391	0.268257766	0.462204983	0.060146018	0.117769886	0.084883621	0.084883621	TRUE	0.276581421	No
EHI_014390	AP-2 complex proteinputative	0	1	0	1	0	0	0	1	0	1	0	0	0.37	0	0	1.052	0.074	0.8903982	0.94780661	0,00000001	4.10925115	3.707891011	3.707891011	TRUE	2.582874428	No
EHI_014400	hypothetical protein	1598	2989	807	863	1312	1108	1514	1937	869	869	1621	967	1400.72	1440	1152	0.81	-0.304	0.342948461	0.541090156	0.077712496	0.091411821	0.082626402	0.082626402	TRUE	0.157065294	No
EHI_014410	malate dehydrogenaseputative	8391	11143	7624	4739	3547	3882	7950	7222	8210	4772	4382	3390	7987.83	7794	4181	0.544	-0.878	2.20E-05	0.00032139	0.011880872	0.090534722	0.032119089	0.032119089	TRUE	0.186943649	No
EHI_014510	hypothetical protein	0	0	0	0	0	1	0	0	0	0	0	1	0.07	0	0	1.216	0.282	0.391288751	0.588338618	0,00000001	20.56573597	12	12	TRUE	1.450070381	No
EHI_014610	hypothetical protein	0	1	0	0	0	0	0	1	0	0	0	0	0.27	0	0	0.889	-0.17	0.717626705	0.841565769	0,00000001	5.621847118	5.468713129	5.468713129	TRUE	1.186230607	No
EHI_014810	hypothetical protein	91	27	13	35	46	68	86	17	14	35	57	59	34.42	39	50	1.246	0.317	0.517152486	0.695231521	0.28479975	0.133626103	0.214721822	0.214721822	TRUE	1.10466839	No
EHI_014910	hypothetical protein	1	3	8	11	5	10	1	2	9	11	6	9	3.95	4	9	1.84	0.88	0.180844208	0.360054152	0.642737627	0.467864155	0.522396743	0.522396743	TRUE	0.742416437	No
EHI_015010	hypothetical protein	260	457	181	118	215	296	246	296	195	119	266	258	215.41	246	214	0.878	-0.188	0.577981309	0.743014195	0.084583652	0.097264464	0.089491326	0.089491326	TRUE	0.340197563	No
EHI_015110	Rho guanine nucleotide exchange factorputative	364	555	233	182	108	130	345	360	251	183	133	114	160.55	319	143	0.475	-1.074	0.002609025	0.015264538	0.102978753	0.099627892	0.101341942	0.101341942	TRUE	1.138712017	No
EHI_015120	leucine rich repeat proteinBspA family	1319	2529	1101	2140	2666	2336	1250	1639	1186	2155	3294	2040	1882.87	1358	2496	1.785	0.836	0.004266818	0.022368067	0.055363484	0.091139461	0.06741751	0.06741751	TRUE	0.254371955	No
EHI_015220	hypothetical protein	1	1	1	22	7	5	1	1	1	22	9	4	5.93	1	12	4.589	2.198	0.000831258	0.006147786	0.630485555	0.341607833	0.471655064	0.471655064	TRUE	0.389889836	No
EHI_015230	hypothetical protein	500	907	605	444	182	315	474	588	651	447	225	275	412.11	571	316	0.574	-0.8	0.017574376	0.067091964	0.08911823	0.093963321	0.090956467	0.090956467	TRUE	1.166574536	No
EHI_015240	hypothetical protein	4	5	5	7	1	1	4	3	5	7	1	1	5.26	4	3	0.83	-0.269	0.664654647	0.802724856	0.166622839	0.373657104	0.294839398	0.294839398	TRUE	0.157467828	No
EHI_015250	lysozymeputative	564	963	768	2032	587	1265	534	624	827	2046	725	1105	810.28	662	1292	1.825	0.868	0.038469139	0.121947607	0.20238679	0.092186862	0.156285124	0.156285124	TRUE	0.187000355	No
EHI_015260	Rab GTPase activating proteinputative	116	193	90	68	51	108	110	125	97	68	63	94	89.74	111	75	0.693	-0.529	0.060813611	0.167919376	0.018242984	0.106948999	0.05195233	0.05195233	TRUE	0.23554601	No
EHI_015270	N-acetylglucosaminyl-phosphatidylinositol de-N-acetylaseputative	55	122	45	36	64	66	52	79	48	36	79	58	74.1	60	58	0.954	-0.068	0.839723791	0.920279287	0.050917772	0.110454107	0.075712626	0.075712626	TRUE	0.154128325	No
EHI_015280	UDP-glucose 3Aglycoprotein glucosyltransferaseputative	404	448	365	298	137	203	383	290	393	300	169	177	270.08	355	215	0.62	-0.691	0.010527738	0.045291994	0.031255248	0.0958645	0.053334009	0.053334009	TRUE	0.620058867	No
EHI_015290	C2 domain proteinputative	6	8	6	15	9	7	6	5	6	15	11	6	11.25	6	11	1.684	0.752	0.123869818	0.274276147	0,00000001	0.22283005	0.119578611	0.119578611	TRUE	0.157719876	No
EHI_015300	hypothetical proteinconserved	1166	2700	948	1024	1223	1619	1105	1750	1021	1031	1511	1414	1261.41	1292	1319	1.019	0.027	0.929638064	0.969231616	0.067080386	0.091529284	0.075611815	0.075611815	TRUE	0.956095304	No
EHI_015310	60S ribosomal protein L35aputative	2998	5274	1884	1737	1942	3115	2840	3418	2029	1749	2399	2720	2608.31	2762	2289	0.834	-0.262	0.309547213	0.508142994	0.033434462	0.090919393	0.050991297	0.050991297	TRUE	0.130379311	No
EHI_015320	60S ribosomal protein L37	31139	51041	28960	23965	28460	34885	29503	33081	31185	24130	35161	30459	33960.78	31256	29917	0.958	-0.061	0.789649134	0.889546902	0.02048506	0.090392079	0.04044102	0.04044102	TRUE	0.182934831	No
EHI_015330	citrate transporterputative	164	284	112	180	170	223	155	184	121	181	210	195	147.12	153	195	1.248	0.319	0.392385681	0.589090906	0.121641261	0.100474901	0.112836559	0.112836559	TRUE	1.652784902	No
EHI_015340	serineFthreonine protein phosphatase PP1putative	18	60	27	10	24	27	17	39	29	10	30	24	26.89	28	21	0.755	-0.406	0.314855674	0.513034586	0.063254587	0.145743126	0.104079421	0.104079421	TRUE	0.190607141	No
EHI_015350	Ras family GTPase	16	34	19	29	36	86	15	22	20	29	44	75	31.65	19	49	2.32	1.214	0.005566052	0.027203147	0.147962034	0.137416836	0.143124395	0.143124395	TRUE	0.270236123	No
EHI_015360	hypothetical proteinconserved	1835	2622	1674	1115	1351	1752	1739	1699	1803	1123	1669	1530	1544.54	1747	1441	0.829	-0.271	0.223231389	0.411741173	0.015631796	0.091312782	0.037029908	0.037029908	TRUE	0.186862427	No
EHI_015370	hypothetical protein	655	783	483	432	528	627	621	507	520	435	652	547	340.82	549	545	0.992	-0.012	0.968004616	0.988809754	0.050443186	0.094719448	0.067089829	0.067089829	TRUE	0.113955596	No
EHI_015380	immuno-dominant variable surface antigen	15326	22709	15448	17069	8180	8898	14521	14718	16635	17186	10106	7769	12814.37	15291	11687	0.775	-0.368	0.22312447	0.411725383	0.066460798	0.090464472	0.072998127	0.072998127	TRUE	0.611451963	No
EHI_015390	heat shock protein70hsp70A2putative	1	9	2	13	7	5	1	6	2	13	9	4	11.54	3	9	2.114	1.08	0.061069334	0.168473792	0.236145484	0.219417012	0.226304305	0.226304305	TRUE	0.849660976	No
EHI_015400	hypothetical protein	15	43	11	14	5	15	14	28	12	14	6	13	14.75	18	11	0.658	-0.604	0.204121953	0.389805883	0.109029132	0.191337326	0.150534955	0.150534955	TRUE	0.247532978	No
EHI_015410	hypothetical protein	214	403	168	184	123	180	203	261	181	185	152	157	179.28	215	165	0.777	-0.364	0.252870224	0.446348201	0.063498398	0.098658466	0.076698639	0.076698639	TRUE	0.440541657	No
EHI_015420	hypothetical protein	1163	900	1035	621	659	619	1102	583	1115	625	814	540	651.48	933	660	0.718	-0.479	0.086308179	0.213101738	0.044207362	0.092635029	0.059951836	0.059951836	TRUE	0.615196567	No
EHI_015430	hypothetical protein	22	61	38	109	31	101	21	40	41	110	38	88	40.96	34	79	2.104	1.073	0.021499276	0.077616187	0.241834012	0.126720935	0.187784593	0.187784593	TRUE	0.139593365	No
EHI_015440	Rho family GTPase	1416	2131	780	830	1074	1177	1342	1381	840	836	1327	1028	1084.4	1188	1064	0.898	-0.155	0.554866913	0.725721886	0.03453652	0.091722082	0.052374061	0.052374061	TRUE	0.246234595	No
EHI_015450	hypothetical protein	52	94	61	98	64	65	49	61	66	99	79	57	61.81	59	78	1.306	0.385	0.267102433	0.460832111	0.065092883	0.114450191	0.085568297	0.085568297	TRUE	0.170294626	No
EHI_015550	retroviral aspartyl protease domain-containing protein	269	455	266	211	177	317	255	295	286	212	219	277	229.75	279	236	0.853	-0.229	0.41318603	0.60782403	0.035651419	0.096832872	0.058020071	0.058020071	TRUE	0.059821359	No
EHI_015750	chitinase Jessie3putative	33	26	26	67	61	87	31	17	28	67	75	76	38.7	25	73	2.736	1.452	1.58E-05	0.000243986	0,00000001	0.128843485	0.068392133	0.068392133	TRUE	0.404847808	No
EHI_015760	serineFthreonine kinaseputative	3	1	0	4	6	6	3	1	0	4	7	5	2.19	1	5	2.663	1.413	0.037519169	0.119661137	0,00000001	0.770189394	0.537281968	0.537281968	TRUE	0.296853058	No
EHI_015960	protein kinaseputative	44	51	24	43	29	47	42	33	26	43	36	41	31.38	34	40	1.178	0.236	0.53041057	0.705528645	0.053577592	0.137830462	0.094329562	0.094329562	TRUE	0.686512977	No
EHI_015970	hypothetical protein	27	41	16	56	13	80	26	27	17	56	16	70	31.13	23	47	1.911	0.935	0.027270909	0.093955575	0.125486344	0.138207629	0.131450009	0.131450009	TRUE	0.198596714	No
EHI_015980	hypothetical protein	9	4	5	55	37	53	9	3	5	55	46	46	18	6	49	7.243	2.857	4.15E-10	2.36E-08	0,00000001	0.173107679	0.114140107	0.114140107	TRUE	0.566472938	No
EHI_015990	hypothetical protein	30	36	22	30	22	34	28	23	24	30	27	30	26.28	25	29	1.147	0.198	0.572643205	0.739270456	0,00000001	0.147028734	0.067031045	0.067031045	TRUE	0.12734741	No
EHI_016000	hypothetical proteinconserved domain containing	125	148	112	195	122	231	118	96	121	196	151	202	161.26	112	183	1.618	0.695	0.005832236	0.028256641	0.013453929	0.099586635	0.042295419	0.042295419	TRUE	0.1155824	No
EHI_016010	66 kDa stress proteinputative	238	370	279	1632	271	213	225	240	300	1643	335	186	567.91	255	721	1.978	0.984	0.133200141	0.28904914	0.710286787	0.092971568	0.411881546	0.710286787	TRUE	3.773082312	No
EHI_016110	hypothetical protein	95	154	47	96	76	187	90	100	51	97	94	163	99.72	80	118	1.435	0.521	0.110257363	0.253174614	0.05859447	0.10528796	0.076850225	0.076850225	TRUE	0.59077223	No
EHI_016120	EF-hand calcium-binding domain containing protein	166	265	162	222	75	140	157	172	174	224	93	122	177.85	168	146	0.879	-0.186	0.566208608	0.733355733	0.0670119	0.098724835	0.078976162	0.078976162	TRUE	0.856038206	No
EHI_016130	hypothetical protein	889	1518	977	4566	4352	3777	842	984	1052	4597	5377	3298	1982.52	959	4424	3.856	1.947	1.46E-05	0.000230069	0.237918295	0.091099691	0.187266322	0.187266322	TRUE	0.546034712	No
EHI_016140	U2 snRNP auxiliary factor small subunitputative	252	436	216	376	388	463	239	283	233	379	479	404	312.78	252	421	1.621	0.697	0.035463032	0.114760147	0.081374096	0.095111396	0.086758254	0.086758254	TRUE	0.856660723	No
EHI_016240	leucine rich repeat proteinBspA family	0	0	0	0	0	0	0	0	0	0	0	0	0	0	0	NA	NA	NA	NA	NA	NA	NA	NA	NA	NA	NA
EHI_016340	hypothetical protein	31	36	51	95	19	37	29	23	55	96	23	32	44.46	36	50	1.358	0.441	0.342051858	0.540210932	0.230298407	0.123857509	0.182622173	0.182622173	TRUE	2.082149655	No
EHI_016350	hypothetical proteinconserved	612	1014	1512	3118	646	1077	580	657	1628	3139	798	940	1237.86	955	1626	1.574	0.655	0.182563164	0.362524534	0.365230211	0.091551757	0.238764465	0.238764465	TRUE	1.630232882	No
EHI_016360	hypothetical protein	78	127	58	148	46	109	74	82	62	149	57	95	75.85	73	100	1.352	0.435	0.183688954	0.363758456	0.053793078	0.109989078	0.075864879	0.075864879	TRUE	0.093388039	No
EHI_016370	hypothetical protein	958	1454	1308	1354	1514	2730	908	942	1409	1363	1870	2384	1381.18	1086	1872	1.671	0.741	0.021695308	0.078121771	0.07485358	0.09142687	0.083877235	0.083877235	TRUE	0.113262565	No
EHI_016380	P-glycoprotein-2	39	61	32	209	68	188	37	40	34	210	84	164	101.14	37	153	3.614	1.854	3.77E-06	7.34E-05	0.141952534	0.105078644	0.126194906	0.126194906	TRUE	0.223251233	No
EHI_016390	hypothetical protein	94	100	54	39	60	65	89	65	58	39	74	57	87.63	71	57	0.81	-0.304	0.342452542	0.540627428	0.041241258	0.107349609	0.067719201	0.067719201	TRUE	0.22536356	No
EHI_016400	Ras guanine nucleotide exchange factorputative	270	260	274	511	226	265	256	169	295	515	279	231	221.62	240	342	1.393	0.479	0.173212525	0.348590207	0.101789937	0.097070524	0.09929994	0.09929994	TRUE	0.626807332	No
EHI_016410	hypothetical protein	61	72	72	62	58	62	58	47	78	62	72	54	62.16	61	63	1.035	0.05	0.880961366	0.942272322	0.050497746	0.114316705	0.076767164	0.076767164	TRUE	0.635022747	No
EHI_016420	hypothetical proteinconserved domain containing	0	5	0	11	7	3	0	3	0	11	9	3	5.14	1	8	3.01	1.59	0.013342313	0.054066719	0.334784501	0.380275382	0.364776077	0.364776077	TRUE	0.457632768	No
EHI_016430	myotubularinputative	286	433	216	566	183	323	271	281	233	570	226	282	235.67	262	359	1.345	0.427	0.229154055	0.417866986	0.105913476	0.096669869	0.102266489	0.102266489	TRUE	0.6812907	No
EHI_016440	hypothetical protein	168	302	96	249	368	608	159	196	103	251	455	531	292.05	153	412	2.502	1.323	0.000246726	0.002292557	0.111565049	0.095449425	0.105275018	0.105275018	TRUE	0.422054502	No
EHI_016450	hypothetical protein	29	19	17	25	24	31	27	12	18	25	30	27	16.56	19	27	1.379	0.464	0.263292927	0.457321242	0,00000001	0.180330105	0.109371149	0.109371149	TRUE	0.152967951	No
EHI_016460	hypothetical protein	650	793	359	532	439	639	616	514	387	536	542	558	692.19	506	545	1.076	0.106	0.650008195	0.793390962	0.017150749	0.092500555	0.039609459	0.039609459	TRUE	0.199536962	No
EHI_016470	hypothetical protein	17	26	17	11	4	19	16	17	18	11	5	17	15.23	17	11	0.692	-0.53	0.258438307	0.452107025	0.086427772	0.188197954	0.14100404	0.14100404	TRUE	0.40297817	No
EHI_016480	Plasma membrane calcium-transporting ATPaseputative	1263	1447	1098	2657	1862	1721	1197	938	1182	2675	2300	1503	1388.13	1106	2159	1.911	0.934	0.000171592	0.001718382	0.028226096	0.091421471	0.047014455	0.047014455	TRUE	0.108019964	No
EHI_016490	leucine rich repeat proteinBspA family	22	44	31	14	9	13	21	29	33	14	11	11	16.5	28	12	0.494	-1.017	0.034832648	0.113074419	0.143551202	0.180623162	0.169450641	0.169450641	TRUE	0.583013336	No
EHI_016900	hypothetical protein	0	3	0	34	1	3	0	2	0	34	1	3	4.71	1	13	4.465	2.159	NA	NA	1.506395458	0.406462148	0.827747625	0.827747625	TRUE	12.44947278	Yes
EHI_017000	hypothetical protein	1707	1939	1858	3018	2169	1176	1617	1257	2001	3039	2680	1027	1839.23	1625	2249	1.347	0.43	0.25757317	0.451478036	0.143970382	0.091158237	0.12305848	0.12305848	TRUE	0.372424762	No
EHI_017010	hypothetical protein	178	269	175	79	98	110	169	174	188	80	121	96	129.7	177	99	0.568	-0.816	0.001437112	0.009552011	0.005349738	0.101834895	0.043000029	0.043000029	TRUE	0.167458404	No
EHI_017020	hypothetical protein	174	251	135	54	64	84	165	163	145	54	79	73	107.8	158	69	0.452	-1.146	4.02E-05	0.000526871	0.018619501	0.104169047	0.051033685	0.051033685	TRUE	0.343540682	No
EHI_017030	hypothetical proteinconserved	260	446	196	110	168	208	246	289	211	111	208	182	313.49	249	167	0.681	-0.554	0.054672099	0.156502727	0.040376469	0.095100647	0.061050196	0.061050196	TRUE	0.180999495	No
EHI_017040	nucleoside transporterputative	34	66	20	7	15	27	32	43	22	7	19	24	31.96	32	17	0.551	-0.86	0.050256247	0.147681748	0.131878064	0.136960898	0.134312266	0.134312266	TRUE	0.097841975	No
EHI_017050	Ras GTPase-activating proteinputative	115	209	133	143	150	212	109	135	143	144	185	185	121	129	171	1.309	0.388	0.191854557	0.374154189	0.036131247	0.102660466	0.063994364	0.063994364	TRUE	0.606034446	No
EHI_017060	DENN domain containing protein	7	9	3	16	2	4	7	6	3	16	2	3	5.56	5	7	1.28	0.357	0.565108487	0.732706869	0.399292922	0.358131805	0.373698	0.373698	TRUE	1.880574471	No
EHI_017150	hypothetical protein	60	85	67	66	32	37	57	55	72	66	40	32	51.47	61	46	0.766	-0.385	0.241000693	0.433159682	0.03208395	0.119294939	0.069359427	0.069359427	TRUE	0.582509976	No
EHI_017350	heat shock proteinputative	18	41	29	123	9	68	17	27	31	124	11	59	206.72	25	65	1.761	0.817	0.202494466	0.387848014	0.609683733	0.097555171	0.360704505	0.609683733	TRUE	0.858314373	No
EHI_017450	proteoglycan-4 precursorputative	18	28	14	51	17	21	17	18	15	51	21	18	21.04	17	30	1.648	0.72	0.151163813	0.315833153	0.253046871	0.161166639	0.21076108	0.21076108	TRUE	0.086667397	No
EHI_017550	hypothetical protein	32	44	21	21	16	29	30	29	23	21	20	25	29.37	27	22	0.828	-0.273	0.445458273	0.636219898	0,00000001	0.14106964	0.068298292	0.068298292	TRUE	0.276648036	No
EHI_017560	hypothetical protein	120	248	150	222	502	465	114	161	162	224	620	406	238.57	146	417	2.642	1.402	0.000147103	0.001518558	0.120685937	0.096593	0.111159832	0.111159832	TRUE	0.04983784	No
EHI_017570	hypothetical protein	167	370	146	109	169	132	158	240	157	110	209	115	167.38	185	145	0.788	-0.344	0.278398313	0.473922464	0.061798635	0.099248914	0.075655695	0.075655695	TRUE	0.723618756	No
EHI_017580	hypothetical protein	140	185	259	903	160	262	133	120	279	909	198	229	278.03	177	445	2.205	1.141	0.019007078	0.07084918	0.346660591	0.095706689	0.22934743	0.22934743	TRUE	1.127580662	No
EHI_017590	hypothetical proteinconserved	156	208	126	674	650	1048	148	135	136	679	803	915	340.28	140	799	5.361	2.423	1.40E-19	4.50E-17	0.029868287	0.094726386	0.052116645	0.052116645	TRUE	0.07794911	No
EHI_017600	SerFThr protein phosphataseputative	371	560	478	1026	473	492	352	363	515	1033	584	430	425.88	410	682	1.619	0.695	0.030379058	0.101937264	0.074753495	0.093846409	0.08175901	0.08175901	TRUE	0.2228006	No
EHI_017610	hypothetical proteinconserved	408	613	378	823	292	421	387	397	407	829	361	368	480.45	397	519	1.29	0.367	0.230612236	0.419349618	0.062015012	0.093449119	0.073022054	0.073022054	TRUE	1.633512459	No
EHI_017620	nitroreductase family protein	228	414	224	139	183	271	216	268	241	140	226	237	258.78	242	201	0.836	-0.259	0.319401983	0.517421324	0.024882016	0.096105363	0.048190274	0.048190274	TRUE	0.401071947	No
EHI_017630	hypothetical protein	1078	1403	817	547	667	740	1021	909	880	551	824	646	799.32	937	674	0.731	-0.453	0.131779725	0.286859038	0.063148979	0.092212067	0.070748071	0.070748071	TRUE	0.66474332	No
EHI_017640	hypothetical protein	4	22	12	3	8	20	4	14	13	3	10	17	14.35	10	10	0.987	-0.018	0.972751457	0.991221421	0.254217965	0.194180192	0.221091752	0.221091752	TRUE	0.245510005	No
EHI_017650	RhoGAP domain containing protein	101	203	108	276	272	218	96	132	116	278	336	190	138.83	115	268	2.242	1.165	9.02E-05	0.001030079	0.043322841	0.101079147	0.064596021	0.064596021	TRUE	0.047220399	No
EHI_017660	hypothetical protein	464	772	282	444	327	1017	440	500	304	447	404	888	1112.86	415	580	1.368	0.452	0.178478732	0.357058986	0.097463675	0.091686941	0.090742531	0.090742531	TRUE	1.080814615	No
EHI_017670	hypothetical protein	113	252	125	276	162	199	107	163	135	278	200	174	143.11	135	217	1.556	0.638	0.068071586	0.18114918	0.09550542	0.100758494	0.09587121	0.09587121	TRUE	0.749879407	No
EHI_017680	hypothetical protein	17	21	24	6	10	18	16	14	26	6	12	16	19.63	19	11	0.664	-0.59	0.170176414	0.344051422	0.023279542	0.16625233	0.101421613	0.101421613	TRUE	0.391862625	No
EHI_017690	hypothetical protein	488	1010	801	5586	1991	1560	462	655	863	5624	2460	1362	2006.98	660	3149	2.987	1.579	0.011773267	0.049437107	0.5591186	0.091090529	0.361046119	0.5591186	TRUE	0.407939766	No
EHI_017700	ribosomal protein L13putative	19683	19202	13642	9560	11076	14974	18649	12445	14690	9626	13684	13074	12026.25	15261	12128	0.807	-0.31	0.364042556	0.561903444	0.084229202	0.090472091	0.096210278	0.096210278	TRUE	0.165857222	No
EHI_017710	leucine rich repeat proteinBspA family	11	12	6	10	11	19	10	8	6	10	14	17	10.03	8	14	1.525	0.609	0.213480869	0.401503328	0,00000001	0.238869384	0.145021178	0.145021178	TRUE	0.107366421	No
EHI_017720	zinc finger proteinputative	2183	2652	1976	2432	3167	2889	2068	1719	2128	2449	3913	2522	2643.5	1972	2961	1.48	0.566	0.028229009	0.096620304	0.035228762	0.090911789	0.05112925	0.05112925	TRUE	0.497353757	No
EHI_017730	hypothetical protein	33	17	14	18	16	19	31	11	15	18	20	17	27.37	19	18	0.965	-0.051	0.899028762	0.952145382	0.044682959	0.144786193	0.093036317	0.093036317	TRUE	0.493325162	No
EHI_017740	Rab family GTPase	55	95	47	53	47	77	52	62	51	53	58	67	59.4	55	59	1.081	0.112	0.708602748	0.834612015	0.014159581	0.115430047	0.054839656	0.054839656	TRUE	0.504816243	No
EHI_017750	hypothetical protein	30446	39251	36202	29762	21245	30697	28846	25440	38984	29966	26247	26803	29400.82	31090	27672	0.893	-0.163	0.503972893	0.684800833	0.027560444	0.090398883	0.045511947	0.045511947	TRUE	0.062947649	No
EHI_017760	tyrosine kinaseputative	51	53	41	192	37	92	48	34	44	193	46	80	76.36	42	106	2.323	1.216	0.00232969	0.01397065	0.134864091	0.109858699	0.124375635	0.124375635	TRUE	0.348026402	No
EHI_017770	hypothetical protein	7	3	0	3	0	0	7	2	0	3	0	0	2.74	3	1	0.616	-0.699	0.310168126	0.508862934	0.860724268	0.633909268	0.709642191	0.709642191	TRUE	0.174983066	No
EHI_017780	hypothetical protein	22	28	20	14	3	4	21	18	22	14	4	3	16.42	20	7	0.412	-1.28	0.005548805	0.027150305	0.003619782	0.181100514	0.116560083	0.116560083	TRUE	0.659375317	No
EHI_017790	hypothetical protein	4	2	3	8	6	4	4	1	3	8	7	3	4.82	3	6	1.836	0.876	0.152704067	0.317936526	0,00000001	0.399381666	0.281462874	0.281462874	TRUE	0.805759801	No
EHI_017890	60S ribosome subunit biogenesis protein NIP7putative	277	435	293	172	156	303	262	282	316	173	193	265	239.95	287	210	0.742	-0.43	0.084681832	0.210482046	0.018719419	0.096557092	0.043925205	0.043925205	TRUE	0.278265455	No
EHI_017900	hypothetical protein	6	4	6	11	3	13	6	3	6	11	4	11	5.53	5	9	1.595	0.673	0.265477244	0.458616297	0.270950883	0.359653612	0.322330859	0.322330859	TRUE	1.094400391	No
EHI_018000	hypothetical protein	2	0	2	0	0	0	2	0	2	0	0	0	0.85	1	0	0.516	-0.955	0.135854777	0.29277791	0,00000001	1.835734516	1.349570116	1.349570116	TRUE	0.357107311	No
EHI_018010	DNA polymeraseputative	1	0	1	0	0	1	1	0	1	0	0	1	1.84	1	0	0.877	-0.189	0.784010913	0.886632361	0,00000001	0.899241326	0.582597008	0.582597008	TRUE	0.217239629	No
EHI_018020	hypothetical protein	1	2	0	0	0	1	1	1	0	0	0	1	0.48	1	0	0.808	-0.308	0.601540406	0.759874159	0,00000001	3.226416862	2.553417001	2.553417001	TRUE	0.531740175	No
EHI_018030	hypothetical protein	1	7	0	1	4	11	1	5	0	1	5	10	3.69	2	5	1.691	0.758	0.271267558	0.465688589	1.633942629	0.494561313	0.892648978	0.892648978	TRUE	0.174208165	No
EHI_018140	hypothetical protein	0	0	0	6	1	3	0	0	0	6	1	3	1.06	0	3	3.74	1.903	0.004582372	0.023652047	0,00000001	1.496690797	0.961742558	0.961742558	TRUE	0.38603891	No
EHI_018150	hypothetical protein	0	2	1	0	2	1	0	1	1	0	2	1	0.48	1	1	1.1	0.138	0.816119352	0.907497837	0,00000001	3.217427187	2.494505355	2.494505355	TRUE	0.28773041	No
EHI_018260	hypothetical protein	0	0	0	0	0	0	0	0	0	0	0	0	0	0	0	NA	NA	NA	NA	NA	NA	NA	NA	NA	NA	NA
EHI_018270	hypothetical protein	1	0	0	0	0	0	1	0	0	0	0	0	0.4	0	0	0.837	-0.256	0.626232654	0.776483972	0,00000001	3.824516187	3.305945399	3.305945399	TRUE	0.298929962	No
EHI_018280	hypothetical protein	0	0	0	0	0	0	0	0	0	0	0	0	0.04	0	0	1	0	1	1	0,00000001	35.810238	12	12	TRUE	1.352463087	No
EHI_018290	hypothetical protein	3	2	1	2	1	1	3	1	1	2	1	1	1.64	2	1	0.887	-0.172	0.803032307	0.898794983	0,00000001	1.001003597	0.717808273	0.717808273	TRUE	0.820295213	No
EHI_018390	hypothetical proteinconserved	2	4	2	5	1	17	2	3	2	5	1	15	4.57	2	7	2.288	1.194	0.056698178	0.160039526	0,00000001	0.416212876	0.326336613	0.326336613	TRUE	0.273637179	No
EHI_018490	hypothetical protein	61	69	54	51	23	37	58	45	58	51	28	32	40.98	54	37	0.719	-0.476	0.170567998	0.344719764	0.039941627	0.126702642	0.077992591	0.077992591	TRUE	0.26381751	No
EHI_018590	hypothetical proteinconserved	92	91	94	98	39	54	87	59	101	99	48	47	72.06	82	65	0.802	-0.318	0.380405297	0.577575834	0.086627243	0.111023832	0.096808419	0.096808419	TRUE	0.290796801	No
EHI_018600	hypothetical protein	0	1	0	0	3	7	0	1	0	0	4	6	1.39	0	3	2.657	1.41	0.039217027	0.123772351	0,00000001	1.163114963	1.016493011	1.016493011	TRUE	0.130393316	No
EHI_018610	hypothetical protein	165	178	156	238	134	139	156	115	168	240	166	121	138.26	146	176	1.187	0.248	0.439275836	0.630484708	0.060693344	0.101123517	0.077046584	0.077046584	TRUE	0.137647826	No
EHI_018620	hypothetical protein	40	59	23	45	61	44	38	38	25	45	75	38	33.13	34	53	1.505	0.59	0.108277669	0.250276269	0.053592636	0.135311635	0.090829112	0.090829112	TRUE	0.505285253	No
EHI_018630	hypothetical protein	9	22	14	8	17	16	9	14	15	8	21	14	20.46	13	14	1.105	0.144	0.746959836	0.862767132	0.065243606	0.163147609	0.116025876	0.116025876	TRUE	0.217187136	No
EHI_018640	hypothetical protein	62	86	61	38	56	57	59	56	66	38	69	50	82.83	60	52	0.876	-0.191	0.522389373	0.699975005	0.01434455	0.108334431	0.053876809	0.053876809	TRUE	0.249996582	No
EHI_018740	peroxiredoxinputative	0	2	4	1	5	5	0	1	4	1	6	4	2.37	2	4	1.576	0.656	0.336665544	0.535644989	0.422829824	0.717699285	0.615787079	0.615787079	TRUE	0.182230667	No
EHI_018840	leucine rich repeat proteinBspA family	0	0	0	1	0	0	0	0	0	1	0	0	0.08	0	0	1.227	0.295	0.370922905	0.569269764	0,00000001	17.84624261	12	12	TRUE	1.517267309	No
EHI_018950	hypothetical protein	4	0	1	1	0	0	4	0	1	1	0	0	0.85	2	0	0.648	-0.627	0.314661502	0.513017741	3.674443605	1.846284879	2.222406277	2.222406277	TRUE	0.487381299	No
EHI_018960	small GTPase RhoQputative	2	0	0	0	0	3	2	0	0	0	0	3	0.54	1	1	1.102	0.14	0.802806993	0.898783116	12	2.833901767	3.712730021	3.712730021	TRUE	1.737779405	No
EHI_019060	DNA mismatch repair protein mutSputative	1	3	0	3	4	10	1	2	0	3	5	9	2.04	1	6	2.873	1.523	0.026098753	0.090288745	0,00000001	0.821099316	0.586805407	0.586805407	TRUE	0.260285967	No
EHI_019070	hypothetical protein	71	120	89	107	21	67	67	78	96	108	26	59	89.62	80	64	0.819	-0.287	0.474882395	0.661186664	0.145486912	0.106972339	0.128372252	0.128372252	TRUE	0.269901292	No
EHI_019080	hypothetical protein	63	109	53	27	61	70	60	71	57	27	75	61	58.52	63	54	0.877	-0.19	0.593241728	0.753660052	0.068076849	0.115807832	0.089320561	0.089320561	TRUE	0.306121234	No
EHI_019090	hypothetical proteinconserved	298	564	205	99	137	225	282	366	221	100	169	196	235.88	290	155	0.561	-0.835	0.020818703	0.075846033	0.110030557	0.096664348	0.104713625	0.104713625	TRUE	0.306769331	No
EHI_019100	hypothetical protein	192	312	196	150	142	282	182	202	211	151	175	246	192.6	198	191	0.965	-0.051	0.853453593	0.926655371	0.031222955	0.098083623	0.05468607	0.05468607	TRUE	0.362888496	No
EHI_019110	hypothetical protein	19	13	10	3	4	12	18	8	11	3	5	10	13.47	12	6	0.593	-0.755	0.175320175	0.352070163	0.287081179	0.200985992	0.245928471	0.245928471	TRUE	0.179395571	No
EHI_019120	hypothetical protein	66	96	37	51	29	79	63	62	40	51	36	69	49.37	55	52	0.954	-0.068	0.841096924	0.921005057	0.043920467	0.120526975	0.076452455	0.076452455	TRUE	0.111090827	No
EHI_019130	hypothetical protein	6	18	6	9	11	35	6	12	6	9	14	31	19.03	8	18	1.942	0.958	0.048837584	0.144988743	0.145098421	0.168619878	0.156828905	0.156828905	TRUE	0.914899888	No
EHI_019140	hypothetical protein	14	11	13	0	12	21	13	7	14	0	15	18	19.87	11	11	0.987	-0.019	0.97099752	0.990512279	0.281601066	0.165314987	0.202030122	0.202030122	TRUE	1.541553505	No
EHI_019150	zinc finger proteinputative	3	11	5	1	8	16	3	7	5	1	10	14	6.84	5	8	1.426	0.512	0.388894947	0.58600225	0.293451883	0.308287963	0.302355531	0.302355531	TRUE	0.20459656	No
EHI_019160	hypothetical protein	198	302	205	272	173	428	188	196	221	274	214	374	215.86	202	287	1.408	0.494	0.074380634	0.192164506	0.034804082	0.097250142	0.056149887	0.056149887	TRUE	0.121370358	No
EHI_019170	translation initiation factor eIF-2B beta subunitputative	265	386	163	132	140	164	251	250	176	133	173	143	193.08	226	150	0.673	-0.571	0.038883886	0.122843734	0.032386668	0.098064384	0.054593771	0.054593771	TRUE	0.614819903	No
EHI_019180	nucleosome assembly proteinputative	42	115	68	90	9	49	40	75	73	91	11	43	53.8	63	48	0.8	-0.321	0.493244648	0.677492161	0.260795966	0.118039407	0.193026988	0.193026988	TRUE	0.191170703	No
EHI_019190	hypothetical protein	19	56	15	21	27	47	18	36	16	21	33	41	31.24	23	32	1.297	0.376	0.340872009	0.539263126	0.069745338	0.138031264	0.100964387	0.100964387	TRUE	0.425896308	No
EHI_019290	hypothetical protein	2	6	2	42	23	36	2	4	2	42	28	31	15.87	3	34	6.691	2.742	2.17E-06	4.61E-05	0.431124163	0.184249201	0.285930709	0.285930709	TRUE	0.929280813	No
EHI_019390	cysteine proteinasepseudogene	0	0	0	0	1	2	0	0	0	0	1	2	0.68	0	1	1.735	0.795	0.193628313	0.376551972	0,00000001	2.293678262	1.832455377	1.832455377	TRUE	0.167258161	No
EHI_019590	hypothetical protein	10	9	6	5	3	13	9	6	6	5	4	11	6.75	7	7	0.963	-0.054	0.920369501	0.963166682	0,00000001	0.31118253	0.183945342	0.183945342	TRUE	0.598112232	No
EHI_019600	pelota proteinputative	593	847	513	606	429	853	562	549	552	610	530	745	599.86	554	628	1.131	0.177	0.427326025	0.621344902	0.013257162	0.092831829	0.036190686	0.036190686	TRUE	0.159088727	No
EHI_019610	protein phosphataseputative	276	384	280	145	144	148	261	249	302	146	178	129	201.53	271	151	0.567	-0.819	0.0004763	0.0038684	0.008809818	0.097740917	0.037005071	0.037005071	TRUE	0.109042776	No
EHI_019620	serineFthreonine-protein phosphatase 2A 65 kDa regulatory subunit Aputative	315	473	196	218	190	196	298	307	211	219	235	171	212.5	272	208	0.772	-0.373	0.163200981	0.333248442	0.028317739	0.097359261	0.051838442	0.051838442	TRUE	0.24644389	No
EHI_019630	hypothetical protein	20	57	19	13	13	31	19	37	20	13	16	27	18.58	25	19	0.763	-0.391	0.406034927	0.601158639	0.16446179	0.170522164	0.167414002	0.167414002	TRUE	0.868279059	No
EHI_019640	caldesmonputative	234	364	383	905	189	336	222	236	412	911	233	293	535.5	290	479	1.555	0.637	0.153577421	0.319123894	0.263246844	0.093130326	0.182447508	0.182447508	TRUE	0.24503172	No
EHI_019650	hypothetical protein	334	393	288	154	195	195	316	255	310	155	241	170	248.34	294	189	0.659	-0.601	0.066851953	0.178755845	0.075953674	0.096347425	0.08345751	0.08345751	TRUE	0.074794825	No
EHI_019660	hypothetical protein	33	72	25	54	14	32	31	47	27	54	17	28	29.05	35	33	0.952	-0.071	0.864367211	0.934342452	0.114078398	0.141635371	0.126958908	0.126958908	TRUE	0.298593823	No
EHI_019860	hypothetical protein	360	705	419	772	2176	2853	341	457	451	777	2688	2491	1192.06	416	1985	3.613	1.853	0.000398596	0.003354435	0.45552434	0.091598	0.287713757	0.287713757	TRUE	0.216517078	No
EHI_019870	hypothetical protein	377	566	398	154	132	282	357	367	429	155	163	246	273.83	384	188	0.504	-0.988	0.000173988	0.001738216	0.027471766	0.095788951	0.04999349	0.04999349	TRUE	0.367454782	No
EHI_019970	hypothetical proteinconserved	48	71	58	20	16	64	45	46	62	20	20	56	51.4	51	32	0.659	-0.601	0.123739758	0.27420506	0.098028214	0.119332186	0.107749583	0.107749583	TRUE	0.168418087	No
EHI_020070	hypothetical protein	230	377	204	357	99	248	218	244	220	359	122	217	229.31	227	233	1.023	0.033	0.931047441	0.9703385	0.130014929	0.096845234	0.116611551	0.116611551	TRUE	0.164597579	No
EHI_020080	hypothetical protein	16771	25581	13542	19813	6858	12078	15890	16580	14583	19949	8473	10546	11178.33	15684	12989	0.839	-0.254	0.466043532	0.654101668	0.112241238	0.090481488	0.100533863	0.100533863	TRUE	0.360424255	No
EHI_020090	leucine rich repeat proteinBspA family	27	23	30	11	6	11	26	15	32	11	7	10	20.7	24	9	0.45	-1.151	0.013338813	0.054066719	0.115767812	0.16232975	0.139018646	0.139018646	TRUE	0.090468993	No
EHI_020100	hypothetical protein	577	788	553	2437	487	532	547	511	595	2454	602	465	771.88	551	1174	1.964	0.974	0.02348503	0.083206378	0.220257543	0.092278324	0.166227536	0.166227536	TRUE	3.156456954	No
EHI_020110	hypothetical protein	56	80	64	19	38	49	53	52	69	19	47	43	60.54	58	36	0.648	-0.625	0.074485333	0.192288377	0.051765572	0.114956762	0.080630649	0.080630649	TRUE	0.680603719	No
EHI_020210	Ras guanine nucleotide exchange factorputative	183	251	172	125	82	92	173	163	185	126	101	80	119.19	174	102	0.605	-0.726	0.014716285	0.058529569	0.039156045	0.102848133	0.062878663	0.062878663	TRUE	0.617324278	No
EHI_020220	ankyrin repeat proteinputative	32	84	26	27	39	39	30	54	28	27	48	34	35.12	37	36	0.954	-0.069	0.848028377	0.92419859	0.041889566	0.132774538	0.081422047	0.081422047	TRUE	0.606808446	No
EHI_020230	hypothetical protein	37	56	31	38	20	41	35	36	33	38	25	36	29.29	35	33	0.95	-0.073	0.837569207	0.918980699	0.01412965	0.141206446	0.078662128	0.078662128	TRUE	0.146761728	No
EHI_020240	tryptophanyl-tRNA synthetaseputative	238	355	217	149	119	181	225	230	234	150	147	158	159.96	230	152	0.673	-0.572	0.044810774	0.136024582	0.027275233	0.099661764	0.058858105	0.058858105	TRUE	0.68787028	No
EHI_020250	lecithin 3Acholesterol acyltransferase domain-containing protein	776	886	503	1298	1008	1328	735	574	542	1307	1245	1160	626.57	617	1237	1.953	0.966	0.000287625	0.00260671	0.035319823	0.092725948	0.054167541	0.054167541	TRUE	0.676074309	No
EHI_020260	dual specificity protein phosphataseputative	89	45	90	25	18	53	84	29	97	25	22	46	48.83	70	31	0.511	-0.968	0.058216322	0.16289674	0.35118784	0.120858078	0.24646846	0.24646846	TRUE	1.003980574	No
EHI_020270	ubiquitin-activating enzymeputative	287	458	252	3688	356	502	272	297	271	3713	440	438	1128.09	280	1530	4.079	2.028	NA	NA	0.471341874	0.091668868	0.279150744	0.279150744	TRUE	13.99257683	Yes
EHI_020280	40S ribosomal protein S2putative	158929	234182	171423	142746	189190	203118	150577	151780	184595	143727	233733	177350	141297.16	162317	184937	1.129	0.175	0.620410728	0.772469438	0.093391719	0.090358754	0.104309871	0.104309871	TRUE	0.518637908	No
EHI_020290	WD domain containing protein	2485	2503	1844	3581	2516	3261	2354	1622	1986	3606	3108	2847	2212.93	1987	3187	1.584	0.664	0.00265439	0.015443051	0.016180446	0.091021445	0.036700028	0.036700028	TRUE	0.117978242	No
EHI_020300	60S ribosomal protein L15putative	59877	80910	61091	54466	62383	71899	56730	52440	65785	54840	77070	62778	53007.81	58318	64896	1.106	0.145	0.657056164	0.798239908	0.071987136	0.090376316	0.086993336	0.086993336	TRUE	0.662848741	No
EHI_020310	40S ribosomal protein S23putative	13152	10153	11139	4753	7062	7274	12461	6580	11995	4786	8725	6351	9191.13	10345	6621	0.657	-0.607	0.058653961	0.163738233	0.072006548	0.090510304	0.083425425	0.083425425	TRUE	0.408791135	No
EHI_020320	amino acid-polyamine transporterputative	485	546	300	158	266	317	460	354	323	159	329	277	282.67	379	255	0.687	-0.543	0.082950355	0.207301604	0.064168465	0.095618734	0.075647866	0.075647866	TRUE	0.389550819	No
EHI_020330	hypothetical protein	2153	3309	2127	940	1292	1662	2040	2145	2290	946	1596	1451	1781.4	2158	1331	0.626	-0.675	0.005293899	0.02624069	0.023126918	0.091184533	0.04446574	0.04446574	TRUE	0.401312232	No
EHI_020340	peptidyl-prolyl cis-trans isomeraseputative	654	960	534	533	628	934	620	622	575	537	776	816	657.64	606	710	1.163	0.218	0.44067889	0.631773942	0.04604347	0.092613612	0.061476952	0.061476952	TRUE	0.308795793	No
EHI_020350	hypothetical protein	2027	2912	1608	1659	1371	2282	1920	1887	1732	1670	1694	1993	1857.34	1846	1786	0.968	-0.047	0.84489664	0.923443874	0.023788235	0.091150338	0.043397855	0.043397855	TRUE	0.116477395	No
EHI_020360	hypothetical protein	329	513	296	250	271	384	312	332	319	252	335	335	329.31	321	307	0.958	-0.061	0.811419803	0.904300885	0.025821727	0.094872327	0.048048945	0.048048945	TRUE	0.116610353	No
EHI_020370	ribosomal protein L27aputative	20106	29841	25526	10288	13326	25930	19049	19341	27487	10359	16463	22640	21947.45	21959	16487	0.764	-0.388	0.245228205	0.438498619	0.084540444	0.090416092	0.091077495	0.091077495	TRUE	0.197530179	No
EHI_020470	protein kinase domain containing protein	248	265	221	159	188	221	235	172	238	160	232	193	192.45	215	195	0.912	-0.133	0.617964766	0.771373344	0.026846937	0.098089416	0.050751561	0.050751561	TRUE	0.130219042	No
EHI_020480	hypothetical protein	64	119	73	28	13	14	61	77	79	28	16	12	43.52	72	19	0.309	-1.694	0.000193739	0.001897058	0.198353038	0.124582456	0.162744015	0.162744015	TRUE	0.908012387	No
EHI_020490	hypothetical proteinconserved	24	39	21	2	22	16	23	25	23	2	27	14	18.97	24	14	0.643	-0.637	0.183540944	0.363693441	0.168281319	0.168883075	0.168639251	0.168639251	TRUE	0.171609171	No
EHI_020600	hypothetical protein	153	154	105	177	59	106	145	100	113	178	73	93	87.39	119	115	0.965	-0.051	0.898540601	0.952013283	0.150151346	0.107395236	0.130493146	0.130493146	TRUE	0.678246548	No
EHI_020610	transcription initiation factor TFIID family protein	243	324	268	229	277	436	230	210	289	231	342	381	362.73	243	318	1.297	0.375	0.156450838	0.323169607	0.03066698	0.094455497	0.051157591	0.051157591	TRUE	0.334628149	No
EHI_020710	hypothetical protein	0	0	0	0	0	0	0	0	0	0	0	0	0	0	0	NA	NA	NA	NA	NA	NA	NA	NA	NA	NA	NA
EHI_020720	hypothetical protein	0	0	0	1	0	0	0	0	0	1	0	0	0.19	0	0	1.202	0.265	0.528909194	0.704426944	0,00000001	8.133610404	7.044696482	7.044696482	TRUE	0.557095555	No
EHI_020830	hypothetical protein	0	2	2	0	1	0	0	1	2	0	1	0	2.08	1	0	0.744	-0.426	0.534772556	0.708818391	0,00000001	0.807417677	0.95045836	0.95045836	TRUE	0.856687338	No
EHI_020840	hypothetical protein	1	1	2	0	1	1	1	1	2	0	1	1	1.89	1	1	0.817	-0.292	0.672812998	0.808495826	0,00000001	0.877306935	0.551341487	0.551341487	TRUE	0.501662833	No
EHI_020850	hypothetical protein	0	0	0	0	0	1	0	0	0	0	0	1	0.96	0	0	1.25	0.322	0.62011097	0.772469438	0,00000001	1.641115952	1.205869958	1.205869958	TRUE	0.206270824	No
EHI_020860	hypothetical protein	0	0	0	0	0	0	0	0	0	0	0	0	0	0	0	NA	NA	NA	NA	NA	NA	NA	NA	NA	NA	NA
EHI_020870	hypothetical protein	0	0	0	0	0	0	0	0	0	0	0	0	0	0	0	NA	NA	NA	NA	NA	NA	NA	NA	NA	NA	NA
EHI_020880	hypothetical protein	0	0	0	0	1	1	0	0	0	0	1	1	0.22	0	1	1.459	0.545	0.228711832	0.417407673	0,00000001	6.942518534	5.45271858	5.45271858	TRUE	0.425002587	No
EHI_020890	hypothetical protein	0	1	0	2	0	0	0	1	0	2	0	0	0.22	0	1	1.196	0.258	0.539892309	0.713042816	0,00000001	6.806635771	7.861997103	7.861997103	TRUE	2.268344694	No
EHI_020900	hypothetical protein	0	0	0	0	0	0	0	0	0	0	0	0	0.18	0	0	1	0	1	1	0,00000001	8.599986645	8.555563954	8.555563954	TRUE	0.306679512	No
EHI_020910	hypothetical protein	0	0	0	0	0	0	0	0	0	0	0	0	0.17	0	0	1	0	1	1	0,00000001	8.919801514	8.841636306	8.841636306	TRUE	0.236617763	No
EHI_020920	hypothetical protein	0	3	0	1	0	0	0	2	0	1	0	0	0.7	1	0	0.836	-0.259	0.681705119	0.815086441	0,00000001	2.226535183	1.774811626	1.774811626	TRUE	0.762447471	No
EHI_020930	hypothetical protein	0	0	0	0	0	0	0	0	0	0	0	0	0	0	0	NA	NA	NA	NA	NA	NA	NA	NA	NA	NA	NA
EHI_020940	hypothetical protein	0	2	0	0	0	0	0	1	0	0	0	0	0.26	0	0	0.79	-0.341	0.461242176	0.650196919	0,00000001	5.845862308	5.654404635	5.654404635	TRUE	1.131514921	No
EHI_020950	hypothetical protein	0	0	1	2	3	3	0	0	1	2	4	3	1.25	0	3	2.497	1.32	0.053635353	0.154360665	0,00000001	1.286552958	0.868710864	0.868710864	TRUE	0.867736552	No
EHI_020960	hypothetical protein	0	0	0	0	0	0	0	0	0	0	0	0	0.38	0	0	1	0	1	1	0,00000001	3.964945995	2.800064996	2.800064996	TRUE	0.230607833	No
EHI_020970	hypothetical protein	0	2	1	3	0	1	0	1	1	3	0	1	2.48	1	1	1.246	0.317	0.64433125	0.789528031	0,00000001	0.689882132	0.48728188	0.48728188	TRUE	0.137718365	No
EHI_020980	hypothetical protein	2	4	5	0	1	2	2	3	5	0	1	2	7.49	3	1	0.564	-0.827	0.195818223	0.378962126	0,00000001	0.289253829	0.268115135	0.268115135	TRUE	0.477590604	No
EHI_020990	hypothetical protein	9	17	19	6	3	5	9	11	20	6	4	4	26.88	13	5	0.449	-1.155	0.017697231	0.067407288	0.089858089	0.145776325	0.120020439	0.120020439	TRUE	0.439182535	No
EHI_021190	hypothetical protein	3400	5304	3771	5151	539	680	3221	3438	4061	5186	666	594	2196.36	3573	2149	0.649	-0.624	0.212330612	0.400638244	0.402776658	0.091026524	0.252511471	0.252511471	TRUE	3.891310884	No
EHI_021200	UDP-N-acetylglucosamine pyrophosphorylaseputative	544	816	420	289	195	274	515	529	452	291	241	239	387.85	499	257	0.528	-0.923	0.000324515	0.002862842	0.026931902	0.094189478	0.04816682	0.04816682	TRUE	0.086508806	No
EHI_021210	ras-related protein Rab-1Aputative	44	49	38	101	61	255	42	32	41	102	75	223	67.05	38	133	3.147	1.654	3.59E-05	0.00047989	0.133479342	0.112566614	0.124768944	0.124768944	TRUE	0.391357013	No
EHI_021220	hypothetical protein	79	131	60	79	111	92	75	85	65	80	137	80	79.1	75	99	1.292	0.37	0.271566345	0.465977099	0.064438672	0.109182862	0.081739897	0.081739897	TRUE	1.065622566	No
EHI_021230	Rho guanine nucleotide exchange factorputative	330	511	297	402	343	510	313	331	320	405	424	445	286.68	321	425	1.31	0.39	0.110637959	0.253700628	0.016697145	0.095545055	0.043271849	0.043271849	TRUE	0.380166515	No
EHI_021240	hypothetical protein	93	129	135	128	38	122	88	84	145	129	47	107	109.21	106	94	0.905	-0.144	0.716422461	0.84062913	0.145227344	0.103989517	0.127944861	0.127944861	TRUE	0.152178444	No
EHI_021250	hypothetical protein	386	550	353	484	264	462	366	356	380	487	326	403	308.86	367	405	1.096	0.132	0.719308406	0.842663034	0.123954952	0.095171836	0.11228385	0.11228385	TRUE	0.117586094	No
EHI_021260	villidinputative	596	705	1005	4470	532	890	565	457	1082	4501	657	777	1501.84	701	1978	2.368	1.244	NA	NA	0.436137358	0.091340211	0.271073408	0.271073408	TRUE	9.170813287	Yes
EHI_021270	villidinputative	506	778	574	2311	328	545	479	504	618	2327	405	476	827.73	534	1069	1.839	0.879	NA	NA	0.266346627	0.092148092	0.190779049	0.190779049	TRUE	7.26767085	No
EHI_021280	LIM zinc finger domain containing protein	398	442	241	84	119	224	377	286	260	85	147	196	239.13	308	143	0.481	-1.056	0.000334295	0.002930594	0.045264513	0.096578356	0.063870739	0.063870739	TRUE	0.38338338	No
EHI_021290	hypothetical protein	59	86	47	136	28	32	56	56	51	137	35	28	61.9	54	67	1.202	0.265	0.54120297	0.713872895	0.188488685	0.11441633	0.155870567	0.155870567	TRUE	4.032700753	No
EHI_021300	lecithin 3Acholesterol acyltransferase domain-containing protein	80	105	56	115	119	212	76	68	60	116	147	185	87.69	68	149	2.089	1.063	0.001870036	0.011732258	0.070314116	0.107337544	0.086225746	0.086225746	TRUE	0.147579285	No
EHI_021310	receptor protein kinaseputative	48	74	69	150	71	82	45	48	74	151	88	72	51.57	56	104	1.757	0.813	0.046594659	0.13995574	0.146154516	0.11923837	0.133721357	0.133721357	TRUE	0.335704673	No
EHI_021320	hypothetical protein	112	180	120	50	45	27	106	117	129	50	56	24	97.28	117	43	0.394	-1.345	0.000157756	0.001608689	0.079922004	0.105662841	0.090704839	0.090704839	TRUE	0.092690524	No
EHI_021330	hypothetical protein	119	219	85	118	121	170	113	142	92	119	149	148	157.44	116	139	1.187	0.248	0.427653437	0.621481812	0.053956761	0.09981072	0.071101991	0.071101991	TRUE	0.166828808	No
EHI_021340	aminopeptidaseputative	2603	3773	2467	3732	2030	4224	2466	2445	2657	3758	2508	3688	2589.1	2523	3318	1.302	0.38	0.151765788	0.316543378	0.038801905	0.090923631	0.054569331	0.054569331	TRUE	0.586844501	No
EHI_021350	hypothetical protein	36	50	26	167	147	171	34	32	28	168	182	149	79.41	31	166	4.761	2.251	1.19E-11	9.02E-10	0.041985005	0.1091104	0.073656708	0.073656708	TRUE	0.466756415	No
EHI_021360	hypothetical proteinconserved	10140	8288	9366	852	1643	1960	9607	5372	10086	858	2030	1711	7708.39	8355	1533	0.214	-2.226	9.46E-09	3.98E-07	0.126909823	0.090541483	0.129401655	0.129401655	TRUE	0.582598734	No
EHI_021370	hypothetical protein	511	768	671	674	274	678	484	498	723	679	339	592	594.12	568	537	0.948	-0.077	0.810513631	0.903785312	0.07251374	0.092855804	0.08094678	0.08094678	TRUE	0.293468806	No
EHI_021380	U5 small nuclear ribonucleoprotein subunitputative	86	113	63	388	83	157	81	73	68	391	103	137	133.77	74	210	2.597	1.377	0.000345939	0.00301688	0.129241628	0.1014852	0.118993708	0.118993708	TRUE	1.272570413	No
EHI_021390	hypothetical protein	43	55	39	82	88	123	41	36	42	83	109	107	55.69	40	100	2.413	1.271	4.40E-05	0.000562907	0.017681158	0.117097905	0.061486512	0.061486512	TRUE	0.260314917	No
EHI_021400	exosome component 10putative	94	148	83	45	38	44	89	96	89	45	47	38	79.27	91	43	0.496	-1.011	0.001596126	0.010350709	0.040838341	0.109143473	0.066787531	0.066787531	TRUE	0.424904256	No
EHI_021410	hypothetical protein	561	903	288	720	944	1580	532	585	310	725	1166	1380	614.41	476	1090	2.201	1.138	0.000123111	0.001317389	0.055852876	0.092773026	0.068513749	0.068513749	TRUE	0.094200271	No
EHI_021420	hypothetical protein	149	169	169	184	152	215	141	110	182	185	188	188	146.61	144	187	1.29	0.367	0.155920139	0.322550878	0.018637714	0.10051024	0.046098494	0.046098494	TRUE	0.136374626	No
EHI_021430	hypothetical protein	25	52	20	13	2	19	24	34	22	13	2	17	24.97	27	11	0.472	-1.083	0.019136309	0.071077587	0.137605775	0.150024399	0.144517147	0.144517147	TRUE	0.325339134	No
EHI_021440	DEADFDEAH box helicaseputative	272	312	232	361	168	293	258	202	250	363	208	256	206.23	237	276	1.161	0.215	0.416908079	0.611033379	0.028137979	0.097572248	0.050987306	0.050987306	TRUE	0.189622109	No
EHI_021450	40S ribosomal protein S28putative	2743	4957	1304	1578	2157	2115	2599	3213	1404	1589	2665	1847	2596.64	2405	2034	0.852	-0.23	0.450828973	0.640882499	0.061209086	0.09092196	0.074300804	0.074300804	TRUE	0.286810916	No
EHI_021460	hypothetical protein	61	81	80	30	43	70	58	52	86	30	53	61	70.95	65	48	0.756	-0.404	0.234479992	0.42382167	0.053926113	0.111347063	0.077959165	0.077959165	TRUE	0.206339835	No
EHI_021470	hypothetical protein	4	15	11	13	19	21	4	10	12	13	23	18	15.51	9	18	1.929	0.948	0.044542485	0.135616507	0.083624234	0.186377825	0.137671699	0.137671699	TRUE	0.282390025	No
EHI_021480	Rab family GTPase	0	0	0	0	2	3	0	0	0	0	2	3	0.54	0	2	2.04	1.029	0.074534301	0.192355476	0,00000001	2.831939288	2.78176525	2.78176525	TRUE	1.1406835	No
EHI_021490	coiled-coil domain-containing protein 25putative	390	728	336	321	332	543	370	472	362	323	410	474	344.96	401	402	1.003	0.004	0.988673348	1	0.044570817	0.09466698	0.061920193	0.061920193	TRUE	0.363916812	No
EHI_021500	ankyrin repeat proteinputative	87	106	76	270	151	145	82	69	82	272	187	127	101.4	78	195	2.245	1.167	0.01175571	0.049437107	0.284324722	0.105040888	0.195058224	0.195058224	TRUE	0.243014575	No
EHI_021510	hypothetical proteinconserved	1099	1607	1274	1492	777	1621	1041	1042	1372	1502	960	1415	1100.79	1152	1292	1.118	0.161	0.536989661	0.710666683	0.032631614	0.091701623	0.052282128	0.052282128	TRUE	0.291103939	No
EHI_021520	phosphoserine aminotransferaseputative	40	70	31	18	46	26	38	45	33	18	57	23	43.73	39	33	0.852	-0.23	0.637277455	0.784631986	0.289492498	0.124414429	0.209562068	0.209562068	TRUE	0.09417727	No
EHI_021530	hypothetical protein	3	8	2	1	7	9	3	5	2	1	9	8	5.69	3	6	1.441	0.527	0.383272855	0.580386297	0,00000001	0.352409312	0.274239699	0.274239699	TRUE	0.589105467	No
EHI_021540	hypothetical protein	10	16	14	24	15	42	9	10	15	24	19	37	14.52	11	27	2.137	1.095	0.011966043	0.049847167	0,00000001	0.192935247	0.11474243	0.11474243	TRUE	0.179672837	No
EHI_021550	hypothetical protein	8	9	11	3	18	42	8	6	12	3	22	37	8.98	9	21	2.084	1.059	0.070018078	0.184510969	0.418878778	0.256168632	0.33296373	0.33296373	TRUE	0.0543571	No
EHI_021560	thioredoxinputative	5374	8114	5366	1690	1448	2112	5092	5259	5778	1702	1789	1844	3146.49	5376	1778	0.34	-1.557	3.16E-13	3.39E-11	0.013128848	0.090821697	0.034204986	0.034204986	TRUE	0.267736675	No
EHI_021570	serine acetyltransferase 1	7	9	3	47	55	74	7	6	3	47	68	65	41.33	5	60	7.695	2.944	2.91E-10	1.68E-08	0.154174818	0.126390865	0.140812532	0.140812532	TRUE	1.573083845	No
EHI_021580	hypothetical protein	0	0	1	2	2	0	0	0	1	2	2	0	0.73	0	1	1.602	0.68	0.293018081	0.490965936	0,00000001	2.125489208	1.60589847	1.60589847	TRUE	0.29378949	No
EHI_021680	cell division protein kinaseputative	65	89	53	81	66	123	62	58	57	82	82	107	92.34	59	90	1.483	0.568	0.131693105	0.286745039	0.109242092	0.106482598	0.108094388	0.108094388	TRUE	0.232256998	No
EHI_021780	heat shock protein 70putative	300	298	280	384	208	229	284	193	302	387	257	200	215.46	260	281	1.071	0.099	0.843228834	0.922570805	0.369692693	0.097262751	0.245736386	0.245736386	TRUE	0.545888629	No
EHI_021880	hypothetical protein	0	0	0	0	0	0	0	0	0	0	0	0	0.13	0	0	1	0	1	1	0,00000001	11.95528162	11.73068767	11.73068767	TRUE	0.651565687	No
EHI_021890	hypothetical protein	1	1	0	0	0	4	1	1	0	0	0	3	0.51	1	1	1.284	0.361	0.537884388	0.711150875	2.167139722	3.026375138	2.862595559	2.862595559	TRUE	2.721901341	No
EHI_022000	protein kinase domain containing proteinpseudogene	169	217	129	154	139	176	160	141	139	155	172	154	126.56	147	160	1.089	0.123	0.623074162	0.774313835	0.005707983	0.102119761	0.041768789	0.041768789	TRUE	0.164772449	No
EHI_022010	hypothetical protein	7627	9808	7619	4016	8369	7412	7226	6357	8204	4044	10339	6472	8419.46	7262	6952	0.962	-0.056	0.899104482	0.952145382	0.243884065	0.09052516	0.178358104	0.178358104	TRUE	0.06339328	No
EHI_022020	hypothetical protein	370	633	456	1061	349	619	351	410	491	1068	431	540	436.78	417	680	1.586	0.665	0.039835038	0.125187289	0.080877925	0.093759133	0.083175254	0.083175254	TRUE	0.559680478	No
EHI_022130	hypothetical proteinconserved	16699	23746	15590	48781	10998	12760	15821	15390	16788	49116	13587	11141	16047.24	16000	24615	1.479	0.565	0.160763737	0.329557789	0.197994335	0.09044105	0.142173331	0.142173331	TRUE	4.710925732	No
EHI_022140	hypothetical protein	21	24	10	28	28	39	20	16	11	28	35	34	18.5	16	32	1.962	0.973	0.012964429	0.052945461	0,00000001	0.170880778	0.087854916	0.087854916	TRUE	0.236551319	No
EHI_022240	actinputative	281	105	185	78	87	92	266	68	199	79	107	80	105.37	178	89	0.536	-0.9	0.033111335	0.108623861	0.186368834	0.10448772	0.15188102	0.15188102	TRUE	0.081500251	No
EHI_022250	hypothetical protein	14	31	11	12	9	37	13	20	12	12	11	32	26.85	15	18	1.203	0.267	0.534441294	0.708638345	0.081039244	0.145826142	0.113843221	0.113843221	TRUE	1.089017012	No
EHI_022260	hypothetical protein	119	163	124	73	20	22	113	106	134	74	25	19	86.12	118	39	0.368	-1.441	0.00019862	0.001935797	0.117649195	0.107647412	0.113063211	0.113063211	TRUE	1.689310263	No
EHI_022270	hypothetical protein	103	137	65	75	155	95	98	89	70	76	191	83	173.86	86	117	1.325	0.406	0.27188896	0.466350004	0.110734046	0.098917402	0.105939518	0.105939518	TRUE	0.235008921	No
EHI_022280	protein kinase domain containing protein	38	84	29	174	116	268	36	54	31	175	143	234	82.64	40	184	4.013	2.005	9.47E-08	2.99E-06	0.108255395	0.108376413	0.106880544	0.106880544	TRUE	0.2444956	No
EHI_022290	hypothetical protein	3	1	0	0	0	2	3	1	0	0	0	2	1.12	1	1	0.807	-0.309	0.649241113	0.792805738	0,00000001	1.414807633	1.055089341	1.055089341	TRUE	0.229037946	No
EHI_022300	hypothetical proteinconserved	140	192	147	66	56	129	133	124	158	66	69	113	120.79	138	83	0.617	-0.697	0.01805219	0.06822179	0.034387328	0.102681935	0.059806184	0.059806184	TRUE	0.299893196	No
EHI_022490	AIG family protein	658	1087	548	984	688	526	623	705	590	991	850	459	497.95	639	767	1.13	0.176	NA	NA	0.886003698	0.093340117	0.495541416	0.886003698	TRUE	7.173268689	No
EHI_022500	AIG1 family protein	48	81	53	315	78	295	45	52	57	317	96	258	101.1	51	224	3.359	1.748	0.001257745	0.008616892	0.499597909	0.105084232	0.311143152	0.311143152	TRUE	0.856241978	No
EHI_022600	NADPH-dependent FMN reductase domain containing protein	26	43	14	32	76	34	25	28	15	32	94	30	78.4	23	52	2.047	1.033	0.018416657	0.069202984	0.180007912	0.109350414	0.148786988	0.148786988	TRUE	0.486780734	No
EHI_022610	endonucleaseFexonucleaseFphosphatase family protein	206	256	244	312	336	437	195	166	263	314	415	382	307.12	208	370	1.748	0.806	0.00173475	0.011019213	0.025618773	0.095199134	0.047784929	0.047784929	TRUE	0.252598559	No
EHI_022620	heat shock proteinputative	28	34	27	120	6	49	27	22	29	121	7	43	192.44	26	57	1.574	0.654	0.313300645	0.512104685	0.655482269	0.098089777	0.380878059	0.655482269	TRUE	0.927174117	No
EHI_022730	signal recognition particle 54 kDa proteinputative	247	393	275	625	241	243	234	255	296	629	298	212	272.74	262	380	1.4	0.486	0.239375703	0.430979223	0.186446239	0.095810585	0.148120037	0.148120037	TRUE	0.492901551	No
EHI_022840	hypothetical protein	12	21	9	12	10	17	11	14	10	12	12	15	17.52	12	13	1.11	0.151	0.722481811	0.844516086	0,00000001	0.175407868	0.089143021	0.089143021	TRUE	0.486465867	No
EHI_022850	hypothetical protein	53	60	42	37	14	61	50	39	45	37	17	53	47.43	45	36	0.83	-0.27	0.449110502	0.639774225	0.04692026	0.12176073	0.082310887	0.082310887	TRUE	0.19840679	No
EHI_022860	RhoGAP domain containing protein	25	38	41	33	9	22	24	25	44	33	11	19	29.51	31	21	0.73	-0.454	0.318871001	0.516861185	0.172555741	0.140824997	0.156865811	0.156865811	TRUE	0.078185918	No
EHI_022870	hypothetical proteinconserved	83	164	126	191	62	195	79	106	136	192	77	170	121.79	107	146	1.349	0.432	0.198753729	0.38278496	0.073295181	0.102580621	0.084868329	0.084868329	TRUE	0.381157175	No
EHI_022880	hypothetical protein	105	193	70	61	87	157	99	125	75	61	107	137	106.67	100	102	1.016	0.023	0.943064903	0.977019186	0.05898005	0.10431513	0.076449144	0.076449144	TRUE	0.191240436	No
EHI_022890	hypothetical protein	268	462	110	120	248	246	254	299	118	121	306	215	277.18	224	214	0.956	-0.065	0.861554285	0.932352072	0.122505718	0.095723203	0.111774234	0.111774234	TRUE	0.189751859	No
EHI_022900	hypothetical protein	26	28	7	10	19	22	25	18	8	10	23	19	30.68	17	17	1.029	0.041	0.922595735	0.964625776	0.073018746	0.1389152	0.107655198	0.107655198	TRUE	0.290831367	No
EHI_022910	longin-type vesicle-associated membrane proteinputative	247	329	272	112	167	259	234	213	293	113	206	226	294.43	247	182	0.749	-0.418	0.152754563	0.317936526	0.045511974	0.095408297	0.063095194	0.063095194	TRUE	0.525596193	No
EHI_022920	hypothetical protein	42	62	21	26	29	39	40	40	23	26	36	34	42.72	34	32	0.93	-0.104	0.753404354	0.865820351	0.001465709	0.125219996	0.06167335	0.06167335	TRUE	0.291033501	No
EHI_022930	hypothetical protein	36	92	25	26	73	60	34	60	27	26	90	52	65.76	40	56	1.335	0.416	0.292270701	0.490347507	0.119053671	0.113004286	0.116381334	0.116381334	TRUE	0.193362822	No
EHI_022940	DNA-directed RNA polymerase subunitputative	638	846	753	3285	1441	1504	604	548	811	3308	1780	1313	1340.9	654	2134	2.993	1.582	1.01E-05	0.00017041	0.12399656	0.091459273	0.106547118	0.106547118	TRUE	0.287927002	No
EHI_022950	DnaJ family protein	4244	7486	4414	1469	1625	2970	4021	4852	4753	1479	2008	2593	2537.21	4542	2027	0.464	-1.108	0.0002158	0.002057719	0.055475865	0.0909354	0.071111939	0.071111939	TRUE	0.303880304	No
EHI_022960	LIM zinc finger domain containing protein	1867	2956	1985	5546	4433	4300	1769	1916	2138	5584	5477	3754	2961.52	1941	4938	2.357	1.237	0.001193522	0.00825117	0.132455123	0.090851269	0.124530092	0.124530092	TRUE	0.375567926	No
EHI_022970	hypothetical protein	8449	10629	6833	6028	3993	5168	8005	6889	7358	6069	4933	4512	5291.44	7417	5171	0.704	-0.506	0.022888983	0.081506539	0.017251876	0.090629764	0.037532672	0.037532672	TRUE	0.195958266	No
EHI_022980	ubiquitin-like protein	846	1421	648	1535	1212	2254	802	921	698	1546	1497	1968	1183.94	807	1670	2.024	1.017	2.18E-05	0.000320383	0.023107723	0.091606564	0.043175514	0.043175514	TRUE	0.091814415	No
EHI_022990	hypothetical protein	11	20	3	2	3	7	10	13	3	2	4	6	8.78	9	4	0.54	-0.89	0.116407901	0.262988591	0.173413156	0.260090069	0.221583357	0.221583357	TRUE	0.526301659	No
EHI_023000	hypothetical protein	286	413	222	94	197	238	271	268	239	95	243	208	272.86	259	182	0.716	-0.483	0.134023326	0.29023365	0.070023952	0.09580831	0.079691795	0.079691795	TRUE	0.396026767	No
EHI_023010	protein kinaseputative	43	69	29	62	76	108	41	45	31	62	94	94	46.02	39	83	2.015	1.011	0.007535932	0.034570315	0.087076095	0.122720703	0.104414083	0.104414083	TRUE	0.157401294	No
EHI_023020	proteasome subunit alpha type 5putative	1299	1948	1251	2153	2187	3280	1231	1263	1347	2168	2702	2864	1714.5	1280	2578	1.973	0.98	2.76E-05	0.000385692	0.021023609	0.091217167	0.041285546	0.041285546	TRUE	0.167922582	No
EHI_023030	hypothetical protein	171	256	127	82	113	172	162	166	137	83	140	150	147.21	155	124	0.808	-0.307	0.282749266	0.479476779	0.032833272	0.100468392	0.057441547	0.057441547	TRUE	0.452867897	No
EHI_023040	hypothetical protein	177	259	157	186	227	291	168	168	169	187	280	254	256.82	168	240	1.414	0.5	0.030367177	0.101937264	0.009424767	0.096149206	0.035968074	0.035968074	TRUE	0.209737563	No
EHI_023050	protein kinase domain containing protein	55	52	56	44	18	35	52	34	60	44	22	31	30.21	49	32	0.696	-0.522	0.209054431	0.396511939	0.117003892	0.139664151	0.128398739	0.128398739	TRUE	0.471538443	No
EHI_023060	thioredoxinputative	280	389	227	312	156	320	265	252	244	314	193	279	232.12	254	262	1.032	0.046	0.867416693	0.936067614	0.033327292	0.096766489	0.054737112	0.054737112	TRUE	0.134233415	No
EHI_023070	hypothetical proteinconserved	1507	2271	1197	833	1558	1461	1428	1472	1289	839	1925	1276	1704.82	1396	1347	0.965	-0.051	0.856801424	0.929404188	0.046447075	0.091222096	0.061752597	0.061752597	TRUE	0.241297815	No
EHI_023080	WD domain containing protein	268	375	242	330	153	220	254	243	261	332	189	192	248.17	253	238	0.945	-0.082	0.75300071	0.865594115	0.025925793	0.096351511	0.049132215	0.049132215	TRUE	0.670808352	No
EHI_023090	recQ family DNA helicase	320	327	370	1048	439	480	303	212	398	1055	542	419	374.54	304	672	1.997	0.998	0.032782598	0.107756543	0.296126526	0.094325914	0.206565984	0.206565984	TRUE	0.427287975	No
EHI_023100	hypothetical protein	13	10	8	32	12	46	12	6	9	32	15	40	17.05	9	29	2.864	1.518	0.000561564	0.004435294	0,00000001	0.177740127	0.114294113	0.114294113	TRUE	0.101183316	No
EHI_023110	NADP-dependent alcohol dehydrogenase	35256	47796	32744	53996	41585	30989	33403	30978	35260	54367	51376	27058	38743.87	33214	44267	1.305	0.384	0.286032888	0.483478162	0.094239862	0.090386663	0.108727488	0.108727488	TRUE	0.150994445	No
EHI_023120	protein kinase domain containing protein	252	395	193	277	178	294	239	256	208	279	220	257	204.9	234	252	1.07	0.098	0.766439444	0.875437972	0.077026209	0.097619301	0.085129294	0.085129294	TRUE	0.169754505	No
EHI_023130	hypothetical proteinconserved	1130	1655	981	933	665	1026	1071	1073	1056	939	822	896	912.4	1067	886	0.834	-0.261	0.228407736	0.417189892	0.013737864	0.091981073	0.034678602	0.034678602	TRUE	0.279747213	No
EHI_023140	protein phosphatase domain-containing protein	369	465	322	1133	478	579	350	301	347	1141	591	506	430.15	333	746	2.153	1.107	0.000287697	0.00260671	0.063081983	0.093811709	0.072540473	0.072540473	TRUE	0.809038862	No
EHI_023150	hypothetical protein	10	24	19	240	79	95	9	16	20	242	98	83	57.39	15	141	6.465	2.693	1.48E-07	4.44E-06	0.362281787	0.116309733	0.242713755	0.242713755	TRUE	1.665171042	No
EHI_023160	hypothetical protein	32	50	21	17	7	25	30	32	23	17	9	22	34	28	16	0.601	-0.735	0.068424219	0.181873109	0.065537012	0.134171979	0.097866873	0.097866873	TRUE	0.886689566	No
EHI_023170	hypothetical protein	65	88	42	111	91	64	62	57	45	112	112	56	58.4	55	93	1.61	0.687	0.11240987	0.25684919	0.190920449	0.115859492	0.156257006	0.156257006	TRUE	1.189485457	No
EHI_023180	Rab geranylgeranyltransferase alpha subunitputative	563	898	600	485	124	465	533	582	646	488	153	406	465.06	587	349	0.616	-0.7	0.038787447	0.122677939	0.09121366	0.093551748	0.092100525	0.092100525	TRUE	0.918916524	No
EHI_023190	exonucleaseputative	161	211	108	217	122	199	153	137	116	218	151	174	147.08	135	181	1.321	0.402	0.167872591	0.340875415	0.038963657	0.100477632	0.061051272	0.061051272	TRUE	0.438451647	No
EHI_023200	hypothetical protein	144	213	159	299	327	259	136	138	171	301	404	226	161.74	148	310	2.01	1.007	0.001264814	0.008658236	0.056778844	0.099559457	0.073877246	0.073877246	TRUE	0.078934055	No
EHI_023210	GTP-binding proteinputative	289	423	193	129	188	239	274	274	208	130	232	209	280.99	252	190	0.763	-0.391	0.154251992	0.320207706	0.033293601	0.095650207	0.054520798	0.054520798	TRUE	0.445639673	No
EHI_023220	hypothetical protein	8869	14356	7430	6352	10719	12521	8403	9305	8001	6396	13243	10933	14502.67	8570	10191	1.18	0.239	0.395839337	0.59177981	0.044325576	0.090450938	0.062212895	0.062212895	TRUE	0.206570176	No
EHI_023230	histone H4	153047	274928	156273	167332	181515	236739	145004	178189	168281	168481	224251	206706	177483.46	163825	199813	1.213	0.279	0.219426055	0.407935898	0.01911202	0.090356604	0.039219303	0.039219303	TRUE	0.162553994	No
EHI_023240	dihydrouridine synthase 8Dus9 family protein	283	402	264	664	318	437	268	261	284	669	393	382	276.32	271	481	1.737	0.797	0.003168701	0.017673795	0.032903394	0.095739936	0.054191487	0.054191487	TRUE	0.806778356	No
EHI_023250	hypothetical protein	44	47	46	8	9	14	42	30	50	8	11	12	40.85	41	10	0.297	-1.751	1.93E-06	4.18E-05	0,00000001	0.126818371	0.060509728	0.060509728	TRUE	0.175536405	No
EHI_023260	nicotinate phosphoribosyltransferaseputative	1262	1927	877	633	886	1385	1196	1249	944	637	1095	1209	932.73	1130	980	0.874	-0.194	0.524912988	0.701662263	0.059761838	0.091945472	0.073873061	0.073873061	TRUE	0.163415627	No
EHI_023270	Ras guanine nucleotide exchange factorputative	269	303	197	298	119	160	255	196	212	300	147	140	230.5	221	196	0.891	-0.167	0.58086792	0.744720709	0.052129344	0.096811524	0.068184059	0.068184059	TRUE	1.146990109	No
EHI_023280	hypothetical protein	2	4	3	1	0	2	2	3	3	1	0	2	5.16	3	1	0.623	-0.682	0.29596019	0.494073522	0,00000001	0.37934182	0.268852961	0.268852961	TRUE	0.196947897	No
EHI_023290	hypothetical protein	2	1	0	2	1	1	2	1	0	2	1	1	2.03	1	1	1.24	0.31	0.653496695	0.795634708	0,00000001	0.82416178	0.60389075	0.60389075	TRUE	0.752010019	No
EHI_023300	TPR repeat protein	517	743	486	851	277	376	490	482	523	857	342	328	766.43	498	509	1.02	0.028	0.948544838	0.979792398	0.22402575	0.092292064	0.168109188	0.168109188	TRUE	0.677350706	No
EHI_023310	RING zinc finger proteinputative	326	464	325	324	193	275	309	301	350	326	238	240	248.25	320	268	0.847	-0.24	0.4359891	0.628352684	0.059440679	0.096349511	0.072818973	0.072818973	TRUE	1.394187111	No
EHI_023320	hypothetical proteinconserved	208	289	248	792	283	390	197	187	267	797	350	341	330.14	217	496	2.179	1.124	0.000530786	0.004232138	0.07541714	0.09486097	0.082470619	0.082470619	TRUE	1.90278088	No
EHI_023330	hypothetical protein	42	84	51	2605	1929	1895	40	54	55	2623	2383	1655	622.13	50	2220	37.191	5.217	2.47E-66	1.03E-62	0.045876975	0.092742908	0.065045931	0.065045931	TRUE	0.117576177	No
EHI_023340	leucine-rich repeat containing protein	19	33	15	22	35	31	18	21	16	22	43	27	17.64	18	31	1.54	0.623	0.201525357	0.386398133	0.215659063	0.174786673	0.19233455	0.19233455	TRUE	0.900548741	No
EHI_023350	hypothetical proteinconserved	2	4	0	2	5	3	2	3	0	2	6	3	4.84	2	4	1.598	0.676	0.295397281	0.493724503	0.239877189	0.397877267	0.33632409	0.33632409	TRUE	0.153224136	No
EHI_023360	alpha-amylase family protein	5105	6750	4469	15003	19771	20885	4837	4375	4812	15106	24426	18236	8610.7	4675	19256	3.63	1.86	3.17E-06	6.27E-05	0.167361433	0.09052123	0.139075728	0.139075728	TRUE	0.257780018	No
EHI_023370	hypothetical protein	228	321	232	376	140	299	216	208	250	379	173	261	199.88	225	271	1.188	0.249	0.523369147	0.700555727	0.148360445	0.097801961	0.127175168	0.127175168	TRUE	0.157065826	No
EHI_023380	hypothetical protein	62	106	72	47	20	33	59	69	78	47	25	29	50.69	69	34	0.526	-0.926	0.01931013	0.071558546	0.110958786	0.119738238	0.114982018	0.114982018	TRUE	0.382150771	No
EHI_023390	hypothetical protein	415	572	366	220	198	280	393	371	394	222	245	244	275.98	386	237	0.628	-0.671	0.023720215	0.08389761	0.052756937	0.095746558	0.066645331	0.066645331	TRUE	0.721377747	No
EHI_023400	Ribosomal protein S30putative	60	101	68	1720	1156	890	57	65	73	1732	1428	777	450.7	65	1312	15.648	3.968	7.37E-25	6.17E-22	0.140652229	0.0936538	0.121380735	0.121380735	TRUE	0.051070746	No
EHI_023410	hypothetical proteinconserved	2294	3569	2408	1108	1014	1297	2173	2313	2593	1116	1253	1132	1816.68	2360	1167	0.505	-0.985	3.36E-05	0.000451289	0.023872899	0.091168289	0.042613664	0.042613664	TRUE	0.421981347	No
EHI_023420	hypothetical proteinconserved	2	7	7	2	6	6	2	5	8	2	7	5	3.92	5	5	1.032	0.046	0.942323373	0.976498487	0,00000001	0.470250577	0.361344021	0.361344021	TRUE	0.224282673	No
EHI_023430	glycosyl hydrolasefamily 31 protein	1368	1770	1155	3963	2951	2760	1296	1147	1244	3990	3646	2410	1742.62	1229	3349	2.551	1.351	9.48E-05	0.001070885	0.113315336	0.091203144	0.098687485	0.098687485	TRUE	0.819676557	No
EHI_023440	hypothetical protein	91	137	97	57	63	104	86	89	104	57	78	91	120.6	93	75	0.827	-0.274	0.491426504	0.675903185	0.144941768	0.102701226	0.127725639	0.127725639	TRUE	1.562550359	No
EHI_023450	hypothetical protein	57	70	38	33	58	102	54	45	41	33	72	89	67.86	47	65	1.352	0.435	0.215516597	0.403359177	0.066566092	0.112301254	0.085584243	0.085584243	TRUE	0.333222168	No
EHI_023460	hypothetical protein	122	137	101	93	59	93	116	89	109	94	73	81	101.51	105	83	0.802	-0.318	0.220206333	0.408863921	0.00686462	0.105025042	0.041913449	0.041913449	TRUE	0.109738555	No
EHI_023470	Oxysterol binding proteinputative	5800	8718	5271	13539	9277	14891	5495	5650	5676	13632	11461	13002	6406.86	5607	12698	2.221	1.151	6.43E-08	2.12E-06	0.013204623	0.090580746	0.034189847	0.034189847	TRUE	0.275937531	No
EHI_023480	hypothetical protein	3170	2430	2604	1229	671	1482	3003	1575	2804	1237	829	1294	1423.24	2461	1120	0.478	-1.065	0.001470663	0.009740813	0.091696061	0.091394994	0.091288453	0.091288453	TRUE	1.298726845	No
EHI_023490	hypothetical proteinconserved	1299	1532	1401	2787	969	1460	1231	993	1509	2806	1197	1275	1509.4	1244	1759	1.385	0.47	0.154335838	0.320302339	0.092949745	0.091335241	0.088301091	0.088301091	TRUE	0.94604726	No
EHI_023500	calmodulinputative	3597	5820	2117	2508	2185	3390	3408	3772	2280	2525	2699	2960	3044.48	3153	2728	0.869	-0.202	0.40433299	0.599340614	0.02369279	0.090837563	0.044999251	0.044999251	TRUE	0.354001237	No
EHI_023600	adaptor protein 8AP9 family protein	941	1576	768	2680	1813	2031	892	1021	827	2698	2240	1773	1063.9	913	2237	2.229	1.156	0.007614222	0.034872136	0.22901496	0.091748555	0.170148475	0.170148475	TRUE	0.245002087	No
EHI_023610	protein kinaseputative	220	263	181	382	234	247	208	170	195	385	289	216	204.73	191	297	1.522	0.606	0.031494003	0.104796419	0.036023211	0.097625098	0.058376167	0.058376167	TRUE	0.074520571	No
EHI_023620	hypothetical protein	675	929	758	1054	658	913	640	602	816	1061	813	797	701.45	686	890	1.288	0.365	0.144985699	0.306597694	0.026401716	0.092472116	0.047090862	0.047090862	TRUE	0.285885953	No
EHI_023630	hypothetical protein	70	101	79	44	39	67	66	65	85	44	48	59	58.11	72	50	0.714	-0.487	0.116416115	0.262988591	0.022256267	0.115986545	0.06095957	0.06095957	TRUE	0.18870867	No
EHI_023840	60S ribosomal protein L38putative	759	1077	461	331	592	691	719	698	496	333	731	603	994.7	638	556	0.878	-0.188	0.556013018	0.726969587	0.069665641	0.091845965	0.080583889	0.080583889	TRUE	0.156818209	No
EHI_023850	hypothetical protein	3	11	6	11	13	11	3	7	6	11	16	10	12.6	5	12	1.885	0.914	0.07573365	0.194420734	0.116058082	0.208550104	0.164148917	0.164148917	TRUE	0.181508451	No
EHI_023860	protein kinase domain containing protein	14	9	8	8	13	22	13	6	9	8	16	19	16.87	9	14	1.501	0.586	0.196182478	0.379491614	0,00000001	0.178650126	0.112333286	0.112333286	TRUE	0.366043547	No
EHI_023870	WD domain containing protein	223	223	184	284	136	137	211	145	198	286	168	120	164.64	185	191	1.032	0.045	0.918099888	0.962480784	0.229287478	0.099397082	0.172496977	0.172496977	TRUE	0.592813377	No
EHI_023880	ubiquitin-conjugating enzyme family protein	515	669	463	260	320	388	488	434	499	262	395	339	669.71	474	332	0.71	-0.495	0.04554484	0.137753396	0.024026302	0.092572793	0.044723903	0.044723903	TRUE	0.073038934	No
EHI_023890	nuclear movement proteinputative	1480	2029	943	659	268	632	1402	1315	1015	664	331	552	1475.31	1244	516	0.438	-1.19	0.000352112	0.003057966	0.088254915	0.091358047	0.089409381	0.089409381	TRUE	0.950678771	No
EHI_023900	hypothetical proteinconserved	756	728	649	773	446	700	716	472	699	778	551	611	570.71	629	647	1.029	0.041	0.873530278	0.939395695	0.029406994	0.092958678	0.048882265	0.048882265	TRUE	0.093420019	No
EHI_024000	hypothetical protein	9	15	6	13	8	25	9	10	6	13	10	22	10.69	8	15	1.658	0.729	0.147415845	0.310091823	0.082253388	0.229695798	0.170110327	0.170110327	TRUE	0.475401675	No
EHI_024110	disulphide oxidoreductaseputative	1303	1924	1051	908	1418	2105	1235	1247	1132	914	1752	1838	1387.76	1205	1501	1.232	0.301	0.331870183	0.52992889	0.065766087	0.091421754	0.076569908	0.076569908	TRUE	0.780745253	No
EHI_024120	phospholipid-transporting P-type ATPaseputative	171	240	195	595	203	267	162	156	210	599	251	233	225.24	176	361	1.955	0.967	0.006515115	0.030729318	0.108015016	0.096962682	0.101550852	0.101550852	TRUE	1.169901128	No
EHI_024220	hypothetical protein	257	407	246	210	140	226	243	264	265	211	173	197	206.66	257	194	0.76	-0.395	0.09165171	0.2219578	0.009071081	0.097557378	0.037648219	0.037648219	TRUE	0.119302186	No
EHI_024230	cysteine synthase Aputative	10705	17096	10522	78296	13222	22699	10142	11080	11330	78834	16335	19819	20400.51	10851	38329	3.076	1.621	0.000197144	0.001928141	0.253490871	0.090421239	0.173065317	0.173065317	TRUE	2.780641265	No
EHI_024240	aldehyde-alcohol dehydrogenase 2putative	3641	5938	4496	24466	10886	9116	3450	3849	4841	24634	13449	7960	11663.75	4047	15348	3.099	1.632	0.000856622	0.006307509	0.335203292	0.090475941	0.237152064	0.237152064	TRUE	0.427145861	No
EHI_024350	hypothetical protein	571	944	457	469	122	245	541	612	492	472	151	214	402.8	548	279	0.537	-0.898	0.015944486	0.062231812	0.132434631	0.094046846	0.115227655	0.115227655	TRUE	1.442907132	No
EHI_024360	hypothetical protein	22	22	24	5	16	27	21	14	26	5	20	24	29.19	20	16	0.829	-0.271	0.525805982	0.702192962	0.077829937	0.141388513	0.113097909	0.113097909	TRUE	0.962522735	No
EHI_024370	hypothetical protein	79	79	49	18	47	81	75	51	53	18	58	71	72.79	60	49	0.839	-0.253	0.524857353	0.701662263	0.128797654	0.110814252	0.12058937	0.12058937	TRUE	1.151582255	No
EHI_024380	myotubularinputative	104	163	69	237	107	242	99	106	74	239	132	211	117.46	93	194	1.96	0.971	0.01340582	0.054271532	0.141346576	0.103031827	0.126194761	0.126194761	TRUE	0.527794468	No
EHI_024390	hypothetical protein	24	42	25	38	51	90	23	27	27	38	63	79	49.17	26	60	2.208	1.143	0.000843762	0.006229254	0.038414964	0.120644819	0.071637762	0.071637762	TRUE	0.117228438	No
EHI_024400	hypothetical protein	74	150	75	85	36	119	70	97	81	86	44	104	65.7	83	78	0.95	-0.075	0.819332253	0.909619625	0.047781966	0.113025028	0.074823442	0.074823442	TRUE	0.200676066	No
EHI_024410	lipid phosphate phosphataseputative	39	43	9	17	39	30	37	28	10	17	48	26	33.64	25	30	1.181	0.24	0.575787132	0.741842085	0.130411376	0.134641071	0.132467685	0.132467685	TRUE	0.416486652	No
EHI_024420	D-hydantoinaseputative	3775	3738	4473	1012	1546	1857	3577	2423	4817	1019	1910	1621	2584.21	3606	1517	0.442	-1.179	0.000199985	0.001944574	0.069989366	0.09092472	0.080803583	0.080803583	TRUE	0.061234609	No
EHI_024430	phospholipase Bputative	187	317	134	152	298	225	177	205	144	153	368	196	216.03	175	239	1.33	0.411	0.233723516	0.423114297	0.094292423	0.097244494	0.093949731	0.093949731	TRUE	0.679830064	No
EHI_024440	hypothetical protein	97	54	71	53	57	128	92	35	76	53	70	112	78.98	68	78	1.151	0.203	0.61501916	0.768957648	0.143654076	0.10921042	0.12929264	0.12929264	TRUE	0.133018614	No
EHI_024450	protein tyrosine phosphataseputative	897	1294	340	885	937	1031	850	839	366	891	1158	900	658.12	685	983	1.407	0.492	0.115066448	0.260784055	0.068916188	0.09261198	0.077363034	0.077363034	TRUE	0.960387076	No
EHI_024460	HEAT repeat domain containing protein	120	247	141	172	35	135	114	160	152	173	43	118	119.93	142	111	0.805	-0.312	0.442976896	0.634165966	0.164881485	0.102770232	0.138119498	0.138119498	TRUE	0.158966536	No
EHI_024470	proteasome subunit beta type 6 precursorputative	1753	2884	975	2565	2561	3279	1661	1869	1050	2583	3164	2863	2579.04	1527	2870	1.84	0.88	0.000355483	0.003074491	0.025289631	0.090925876	0.046288726	0.046288726	TRUE	0.47918657	No
EHI_024480	hypothetical protein	11	6	6	30	27	37	10	4	6	30	33	32	17.55	7	32	3.964	1.987	5.00E-06	9.30E-05	0,00000001	0.175214728	0.099412851	0.099412851	TRUE	0.490841988	No
EHI_024490	phosphatidate cytidylyltransferaseputative	202	180	126	2872	2818	5311	191	117	136	2892	3481	4637	1433.5	148	3670	15.576	3.961	1.68E-16	3.35E-14	0.356591697	0.0913875	0.222902351	0.222902351	TRUE	0.900897386	No
EHI_024500	hypothetical proteinconserved	232	352	230	181	260	289	220	228	248	182	321	252	336.24	232	252	1.081	0.113	0.706870006	0.833274527	0.053129974	0.094778994	0.067571956	0.067571956	TRUE	0.332501993	No
EHI_024510	hypothetical proteinconserved	260	322	146	366	440	428	246	209	157	369	544	374	317.62	204	429	1.989	0.992	0.005325686	0.026367028	0.107374545	0.095038828	0.102616403	0.102616403	TRUE	0.603366258	No
EHI_024520	hypothetical protein	13	40	6	26	27	41	12	26	6	26	33	36	27.33	15	32	1.911	0.934	0.02035762	0.074555553	0.046730666	0.144867155	0.099122145	0.099122145	TRUE	0.813794098	No
EHI_024530	hypothetical protein	1758	2456	1129	704	1081	990	1666	1592	1216	709	1336	864	1362.26	1491	970	0.664	-0.591	0.048019691	0.143220824	0.062595243	0.09144185	0.070395688	0.070395688	TRUE	0.572782233	No
EHI_024540	hypothetical protein	0	0	0	1	0	1	0	0	0	1	0	1	0.88	0	1	1.528	0.612	0.350022698	0.547327237	0,00000001	1.773764826	1.067405427	1.067405427	TRUE	0.115837884	No
EHI_024550	hypothetical protein	25	42	21	40	16	16	24	27	23	40	20	14	21.8	25	25	1.002	0.003	0.99524256	1	0.186462942	0.158700374	0.172082818	0.172082818	TRUE	1.142979478	No
EHI_024560	hypothetical protein	129	195	91	305	236	453	122	126	98	307	292	396	218.67	115	332	2.67	1.417	4.21E-05	0.000542772	0.091584074	0.097161365	0.093794066	0.093794066	TRUE	1.850873361	No
EHI_024570	hypothetical protein	33	54	29	51	26	56	31	35	31	51	32	49	45.58	32	44	1.33	0.412	0.250671328	0.443893551	0.050043681	0.123037113	0.082858731	0.082858731	TRUE	0.149490994	No
EHI_024580	leucine rich repeat proteinBspA family	44	48	35	24	23	40	42	31	38	24	28	35	44.61	37	29	0.812	-0.3	0.368558	0.5668873	0,00000001	0.123745952	0.062284008	0.062284008	TRUE	0.079046706	No
EHI_024590	Sec7 domain protein	526	616	518	1394	336	454	498	399	558	1404	415	396	554.77	485	738	1.468	0.553	0.159986128	0.328365743	0.16043743	0.093033673	0.133082269	0.133082269	TRUE	4.219811565	No
EHI_024600	hypothetical protein	386	699	422	551	379	618	366	453	454	555	468	540	435.62	424	521	1.221	0.288	0.20057887	0.385413426	0.013283771	0.093768233	0.036468993	0.036468993	TRUE	0.12841948	No
EHI_024610	hypothetical proteinconserved	134	161	83	176	54	130	127	104	89	177	67	114	123.22	107	119	1.107	0.146	0.697251091	0.826474039	0.118922336	0.102438826	0.112039242	0.112039242	TRUE	0.225476998	No
EHI_024620	hypothetical protein	18	23	17	16	8	18	17	15	18	16	10	16	17.88	17	14	0.86	-0.217	0.614987978	0.768957648	0.035322314	0.173665656	0.106812066	0.106812066	TRUE	0.639694576	No
EHI_024630	glycoprotein endopeptidaseputative	606	821	400	411	524	750	574	532	431	414	647	655	490.49	512	572	1.111	0.152	0.562197303	0.731310724	0.032726246	0.093385631	0.051953074	0.051953074	TRUE	0.332908633	No
EHI_024640	leucine-rich repeat containing protein	153	320	105	228	199	223	145	207	113	230	246	195	187.31	155	224	1.407	0.493	0.103181705	0.241768048	0.049333642	0.098301976	0.067933361	0.067933361	TRUE	0.22345945	No
EHI_024650	formin homology 2 family protein	26	40	31	22	25	54	25	26	33	22	31	47	32.72	28	33	1.185	0.245	0.534373713	0.708638345	0.078242932	0.135882773	0.103853666	0.103853666	TRUE	0.106164047	No
EHI_024660	chitinase Jessieputative	51	60	43	26	88	49	48	39	46	26	109	43	76.2	44	59	1.285	0.361	0.383546934	0.580451	0.154082214	0.109899194	0.134743981	0.134743981	TRUE	1.141039947	No
EHI_024670	hypothetical proteinconserved	216	275	126	97	206	204	205	178	136	98	255	178	153.74	173	177	1.018	0.026	0.935559707	0.972146385	0.066926673	0.100038673	0.079396788	0.079396788	TRUE	0.075424158	No
EHI_024680	Rab family GTPase	986	1416	674	684	749	1171	934	918	726	689	925	1022	1022.85	859	879	1.022	0.031	0.905816145	0.956063132	0.034012066	0.091804744	0.052330243	0.052330243	TRUE	0.385630678	No
EHI_024690	hypothetical protein	713	764	393	306	517	705	676	495	423	308	639	616	649.52	531	521	0.981	-0.027	0.935075922	0.972116679	0.088203064	0.092641926	0.089849936	0.089849936	TRUE	0.773919202	No
EHI_024890	hypothetical protein	6	7	2	1	1	4	6	5	2	1	1	3	5.08	4	2	0.616	-0.699	0.260684113	0.454487171	0,00000001	0.383680913	0.243591979	0.243591979	TRUE	0.174406933	No
EHI_024990	hypothetical protein	157	185	122	149	107	180	149	120	131	150	132	157	124.93	133	146	1.096	0.132	0.65794975	0.798891271	0.039444619	0.102273545	0.063458358	0.063458358	TRUE	0.608611966	No
EHI_025090	long-chain-fatty-acid--CoA ligaseputative	206	352	223	607	596	610	195	228	240	611	736	533	426.59	221	627	2.748	1.458	2.88E-10	1.68E-08	0.014890712	0.093840618	0.038064502	0.038064502	TRUE	0.100327561	No
EHI_025100	hypothetical proteinconserved	4942	6343	4879	2323	2883	3944	4682	4111	5254	2339	3562	3444	3962.31	4682	3115	0.674	-0.57	0.016503885	0.064027118	0.022423462	0.090724208	0.043090877	0.043090877	TRUE	0.285609264	No
EHI_025110	Rab geranylgeranyltransferase beta subunitputative	1248	1641	1234	512	426	709	1182	1064	1329	516	526	619	906.83	1192	554	0.474	-1.076	8.24E-07	2.03E-05	0.013490146	0.091991097	0.034882812	0.034882812	TRUE	0.224200785	No
EHI_025210	hypothetical protein	6	16	9	1	2	2	6	10	10	1	2	2	14.54	9	2	0.344	-1.54	0.006633214	0.031180947	0,00000001	0.192806989	0.168620167	0.168620167	TRUE	1.551595491	No
EHI_025220	hypothetical protein	5	4	2	1	2	2	5	3	2	1	2	2	2.35	3	2	0.683	-0.551	0.411842062	0.607627992	0,00000001	0.723415381	0.427542433	0.427542433	TRUE	0.21726632	No
EHI_025230	ubiquitin-conjugating enzyme family protein	1207	2000	861	1696	1257	2378	1144	1296	927	1708	1553	2076	1653.69	1122	1779	1.562	0.643	0.007272191	0.033581239	0.023257178	0.091249116	0.043433371	0.043433371	TRUE	0.060661577	No
EHI_025240	hypothetical protein	118	138	90	56	27	45	112	89	97	56	33	39	64.43	99	43	0.463	-1.111	0.002631645	0.01534271	0.086838867	0.113471071	0.099374344	0.099374344	TRUE	0.281872619	No
EHI_025250	cation transporterputative	349	465	370	97	149	161	331	301	398	98	184	141	264.95	343	141	0.424	-1.238	4.05E-06	7.79E-05	0.027617858	0.095971294	0.051410479	0.051410479	TRUE	0.342507197	No
EHI_025260	hypothetical protein	43	68	32	38	57	77	41	44	34	38	70	67	50.07	40	58	1.406	0.492	0.266099055	0.459431077	0.195370888	0.12010028	0.160176617	0.160176617	TRUE	1.692605163	No
EHI_025270	vacuolar sorting protein 29	3804	5693	5290	2661	2209	3038	3604	3690	5696	2679	2729	2653	3476	4330	2687	0.638	-0.648	0.04569885	0.138051584	0.071973101	0.090776812	0.085231654	0.085231654	TRUE	1.018328323	No
EHI_025280	tyrosine kinaseputative	139	193	110	248	183	227	132	125	118	250	226	198	159.74	125	225	1.747	0.805	0.005888341	0.028429752	0.033451506	0.09967492	0.0618929	0.0618929	TRUE	0.742045253	No
EHI_025290	hypothetical protein	2684	3426	1456	1669	1738	2056	2543	2220	1568	1680	2147	1795	1933.25	2110	1874	0.891	-0.166	0.501724064	0.682923124	0.025601582	0.09111884	0.046571874	0.046571874	TRUE	0.214043008	No
EHI_025300	serineFthreonine protein kinaseputative	110	184	98	202	179	259	104	119	106	203	221	226	122.99	110	217	1.936	0.953	4.58E-05	0.000579975	0,00000001	0.102461666	0.03537795	0.03537795	TRUE	0.114706834	No
EHI_025310	hypothetical proteinconserved	236	405	165	297	132	259	224	262	178	299	163	226	209.9	221	229	1.034	0.049	0.875037695	0.9399288	0.061442073	0.097446088	0.073483545	0.073483545	TRUE	0.157022147	No
EHI_025320	hypothetical proteinconserved domain containing	5	7	2	1	3	5	5	5	2	1	4	4	5.91	4	3	0.852	-0.231	0.703547208	0.831803569	0,00000001	0.342574437	0.242979671	0.242979671	TRUE	0.226360725	No
EHI_025330	hypothetical protein	89	143	78	22	49	73	84	93	84	22	61	64	75.46	87	49	0.582	-0.78	0.022568239	0.080537637	0.057208237	0.110092225	0.081100733	0.081100733	TRUE	0.984371065	No
EHI_025330.2	NA	2	8	10	1	2	7	2	5	11	1	2	6	6.66	6	3	0.668	-0.583	0.328599235	0.526815932	0.159870095	0.314071193	0.250968243	0.250968243	TRUE	0.205320365	No
EHI_025340	hypothetical protein	23	37	30	11	32	39	22	24	32	11	40	34	38.04	26	28	1.073	0.102	0.826507547	0.913106517	0.206731298	0.129512002	0.170836315	0.170836315	TRUE	0.247105564	No
EHI_025350	importin alphaputative	67	122	67	26	29	37	63	79	72	26	36	32	57.92	71	31	0.465	-1.106	0.001675996	0.0107274	0.056673943	0.116070501	0.081103557	0.081103557	TRUE	1.286763318	No
EHI_025360	14-3-3 protein 1	2036	3259	1523	1369	1160	1471	1929	2112	1640	1378	1433	1284	1585.98	1894	1365	0.726	-0.461	0.030079817	0.10135351	0.013045681	0.09128758	0.03360282	0.03360282	TRUE	0.229516464	No
EHI_025370	hypothetical proteinconserved	777	1334	1402	3333	1577	2109	736	865	1510	3356	1948	1841	1378.12	1037	2382	2.071	1.051	0.022737074	0.081071034	0.285903548	0.091429267	0.200788964	0.200788964	TRUE	1.466636593	No
EHI_025380	hypothetical membrane-spanning protein	230	437	186	103	113	199	218	283	200	104	140	174	196.94	234	139	0.607	-0.721	0.007265053	0.033566792	0.026942943	0.097912956	0.050806241	0.050806241	TRUE	0.209141626	No
EHI_025390	inositol polyphosphate kinaseputative	84	171	57	35	57	48	80	111	61	35	70	42	80.37	84	49	0.6	-0.738	0.029556289	0.0999375	0.058397567	0.108885225	0.07903474	0.07903474	TRUE	0.191116035	No
EHI_025400	START domain containing protein	378	442	232	227	227	250	358	286	250	229	280	218	229.88	298	242	0.818	-0.29	0.263275646	0.457321242	0.023011258	0.096829045	0.048476014	0.048476014	TRUE	0.211814461	No
EHI_025410	Ulp1 protease familyC-terminal catalytic domain containing protein	53	71	57	59	24	59	50	46	61	59	30	52	52.74	52	47	0.908	-0.139	0.678608581	0.813009593	0.035873354	0.118595669	0.073489271	0.073489271	TRUE	0.368673454	No
EHI_025420	long-chain-fatty-acid--CoA ligaseputative	67	94	102	36	35	54	63	61	110	36	43	47	53.53	78	42	0.566	-0.82	0.018175845	0.068575111	0.057012091	0.118181881	0.082068184	0.082068184	TRUE	0.328049762	No
EHI_025430	hypothetical protein	847	771	619	353	466	898	802	500	667	355	576	784	512.95	656	572	0.878	-0.188	0.531945003	0.707008027	0.058529693	0.093252637	0.070536728	0.070536728	TRUE	0.081082294	No
EHI_025440	RNA recognition motif domain containing protein	163	185	124	81	89	180	154	120	134	82	110	157	104.74	136	116	0.865	-0.209	0.524640729	0.701642866	0.065721533	0.104572604	0.080523372	0.080523372	TRUE	0.125825544	No
EHI_025450	LIM zinc finger domain containing protein	4647	5328	3080	3512	2604	3126	4403	3453	3317	3536	3217	2729	2887.02	3724	3161	0.853	-0.229	0.337249271	0.536064344	0.025289702	0.090864252	0.043572805	0.043572805	TRUE	0.234636357	No
EHI_025460	hypothetical protein	7	9	5	7	9	12	7	6	5	7	11	10	6.71	6	9	1.476	0.562	0.287205008	0.484676542	0,00000001	0.312306341	0.167745103	0.167745103	TRUE	0.136303723	No
EHI_025470	hypothetical protein	51	111	64	296	117	80	48	72	69	298	145	70	108.71	63	171	2.303	1.203	0.018850017	0.070514898	0.404101006	0.104052937	0.261128898	0.261128898	TRUE	0.171398288	No
EHI_025480	hypothetical protein	119	208	125	73	45	133	113	135	135	74	56	116	80.93	128	82	0.66	-0.6	0.049293927	0.145826417	0.035805247	0.108756217	0.064823518	0.064823518	TRUE	0.349888497	No
EHI_025490	hypothetical protein	1284	2155	2157	769	994	991	1217	1397	2323	774	1228	865	1263.3	1646	956	0.602	-0.731	0.035053931	0.113572567	0.102388142	0.09152752	0.098876598	0.098876598	TRUE	0.063072309	No
EHI_025590	60S ribosomal protein L35aputative	2767	5214	1873	1838	1965	3207	2622	3379	2017	1851	2428	2800	2594.9	2673	2360	0.887	-0.174	0.496124709	0.678796546	0.032283858	0.090922345	0.050077442	0.050077442	TRUE	0.119892468	No
EHI_025600	60S ribosomal protein L37putative	26405	45523	24774	22179	25485	30461	25017	29505	26678	22331	31485	26597	29736.64	27067	26804	0.991	-0.014	0.951025484	0.98102333	0.018117991	0.090398311	0.037795175	0.037795175	TRUE	0.097144015	No
EHI_025700	serine-threonine-isoleucine rich proteinputative	658	1155	676	1635	319	483	623	749	728	1646	394	422	914.63	700	821	1.153	0.206	0.638518868	0.785523926	0.258900744	0.091977085	0.174179191	0.174179191	TRUE	6.64886912	No
EHI_025710	iron-sulfur flavoproteinputative	349	619	427	481	505	850	331	401	460	484	624	742	849.74	397	617	1.511	0.595	0.071826456	0.187622806	0.079286514	0.092101484	0.087501999	0.087501999	TRUE	0.043417958	No
EHI_025720	hypothetical protein	20	28	18	12	3	7	19	18	19	12	4	6	13.96	19	7	0.449	-1.157	0.01371104	0.05521348	0.037824585	0.19705193	0.124304771	0.124304771	TRUE	0.386239569	No
EHI_025820	transport protein particleBet3 subunitputative	335	460	269	77	70	173	317	298	290	78	86	151	235.73	302	105	0.365	-1.454	7.01E-08	2.29E-06	0.024214486	0.096668213	0.050563673	0.050563673	TRUE	0.619191475	No
EHI_025830	60S ribosomal protein L7putative	5932	8390	3656	2504	3327	5042	5620	5438	3937	2521	4110	4402	4144.56	4998	3678	0.745	-0.425	0.118992074	0.266935061	0.038859422	0.090707675	0.057878016	0.057878016	TRUE	0.318082818	No
EHI_025840	LSM domain containing protein	135	204	138	55	84	133	128	132	149	55	104	116	127.41	136	92	0.688	-0.539	0.075100607	0.193423249	0.04206401	0.10204122	0.064624266	0.064624266	TRUE	0.135244484	No
EHI_025850	hypothetical protein	2883	4827	4839	15273	1960	2181	2731	3129	5211	15378	2421	1904	6623.07	3690	6568	1.604	0.682	0.194296325	0.377150205	0.46978885	0.090573154	0.291543434	0.291543434	TRUE	2.106827407	No
EHI_025860	hypothetical protein	331	542	363	224	94	162	314	351	391	226	116	141	245.66	352	161	0.474	-1.078	0.000109112	0.001194102	0.034957993	0.0964128	0.056523621	0.056523621	TRUE	0.531026396	No
EHI_025870	hypothetical protein	83	86	75	46	14	15	79	56	81	46	17	13	56.76	72	25	0.406	-1.3	0.003526534	0.019233971	0.195973944	0.116594229	0.159164998	0.159164998	TRUE	2.806721061	No
EHI_025880	hypothetical protein	109	157	174	236	24	62	103	102	187	238	30	54	136.82	131	107	0.85	-0.234	0.656285246	0.797692602	0.445337942	0.101237283	0.284670978	0.284670978	TRUE	3.590262013	No
EHI_025890	hypothetical protein	2840	3446	2665	1186	1288	1218	2691	2233	2870	1194	1591	1063	2078.27	2598	1283	0.507	-0.98	0.00020613	0.001988931	0.038564738	0.091065068	0.053661855	0.053661855	TRUE	0.551322446	No
EHI_025990	AIG1 family proteinputative	0	11	3	7	2	38	0	7	3	7	2	33	5.67	3	14	2.537	1.343	0.045830215	0.138302694	1.316848597	0.353272559	0.695415953	0.695415953	TRUE	0.880166658	No
EHI_026000	AIG1 family proteinputative	3	12	3	4	6	25	3	8	3	4	7	22	5.06	5	11	1.931	0.949	0.124266663	0.274791468	0.356343195	0.384827769	0.372381243	0.372381243	TRUE	0.503243968	No
EHI_026200	hypothetical protein	17	21	16	5	2	7	16	14	17	5	2	6	10.04	16	4	0.371	-1.432	0.005264069	0.026139258	3.37E-05	0.238738316	0.150209578	0.150209578	TRUE	0.364609736	No
EHI_026310	hypothetical protein	1994	3444	2497	2577	1197	1844	1889	2232	2689	2595	1479	1610	1607.68	2270	1895	0.845	-0.242	0.498169681	0.680704515	0.115354031	0.091274903	0.106708932	0.106708932	TRUE	0.473043528	No
EHI_026320	hypothetical proteinconserved	171	76	71	15	37	49	162	49	76	15	46	43	54	96	35	0.407	-1.297	0.004261832	0.022368067	0.220343559	0.11793522	0.173674535	0.173674535	TRUE	0.253116891	No
EHI_026330	pumilio family RNA-binding protein	473	558	397	875	143	249	448	362	428	881	177	217	390.59	413	425	1.028	0.039	0.92666818	0.966978188	0.215111112	0.094162452	0.163863635	0.163863635	TRUE	5.420459839	No
EHI_026340	thioredoxinputative	10312	15918	7412	7442	9043	10006	9770	10317	7982	7493	11172	8737	11203.4	9356	9134	0.977	-0.034	0.882249455	0.943143099	0.02045189	0.09048119	0.039702018	0.039702018	TRUE	0.157300004	No
EHI_026350	Rho guanine nucleotide exchange factorputative	92	123	58	81	128	116	87	80	62	82	158	101	70.9	76	114	1.444	0.53	0.12160455	0.270837968	0.067927804	0.111362443	0.085988329	0.085988329	TRUE	0.362608473	No
EHI_026360	phosphoserine aminotransferaseputative	454	591	377	191	180	171	430	383	406	192	222	149	328.77	406	188	0.511	-0.968	0.036052656	0.116268427	0.280470113	0.094879763	0.19835305	0.19835305	TRUE	2.297575213	No
EHI_026370	ENTH domain proteinputative	678	978	638	1070	744	1070	642	634	687	1077	919	934	491.12	654	977	1.481	0.566	0.005460161	0.026854585	0.004398712	0.093381707	0.030060648	0.030060648	TRUE	0.073428158	No
EHI_026380	Sec7 domain containing protein	243	281	265	500	187	313	230	182	285	503	231	273	242.16	232	336	1.414	0.499	0.141179572	0.300675496	0.089917364	0.096500307	0.091355873	0.091355873	TRUE	0.681750547	No
EHI_026390	cation transporterputative	1680	1264	1238	559	666	826	1592	819	1333	563	823	721	844.14	1248	702	0.577	-0.793	0.005071572	0.025470427	0.047275553	0.092113112	0.062050292	0.062050292	TRUE	0.107957045	No
EHI_026400	hypothetical protein	200	333	181	167	67	196	189	216	195	168	83	171	172.78	200	141	0.718	-0.479	0.10751849	0.248947509	0.044206693	0.098971087	0.06458851	0.06458851	TRUE	0.265867238	No
EHI_026410	40S ribosomal protein S20putative	14771	23579	10959	10848	15234	22222	13995	15282	11801	10923	18821	19403	17516.97	13693	16382	1.187	0.248	0.37630061	0.572791339	0.04320258	0.09043326	0.061512253	0.061512253	TRUE	0.524043427	No
EHI_026420	Rab family GTPase	1143	2080	794	926	1137	1365	1083	1348	855	932	1405	1192	1217.94	1095	1176	1.07	0.098	0.689788143	0.820405411	0.025839009	0.091571444	0.045824523	0.045824523	TRUE	0.136012839	No
EHI_026430	hypothetical protein	14	37	12	24	36	36	13	24	13	24	44	31	20.58	17	33	1.827	0.869	0.034127712	0.111378282	0.052260189	0.162755769	0.107389191	0.107389191	TRUE	0.138042237	No
EHI_026440	RNA recognition motif domain containing protein	2583	4431	2683	2304	824	2355	2447	2872	2889	2320	1018	2056	2264.47	2736	1798	0.671	-0.576	0.05276355	0.152638715	0.059033863	0.091006121	0.06992897	0.06992897	TRUE	0.471324479	No
EHI_026450	hypothetical protein	459	630	480	755	509	612	435	408	517	760	629	534	496.3	453	641	1.392	0.477	0.103547184	0.241933065	0.049636243	0.093350084	0.066370196	0.066370196	TRUE	0.336121273	No
EHI_026460	hypothetical protein	2	2	1	0	5	6	2	1	1	0	6	5	3.59	1	4	1.704	0.769	0.255969837	0.449639	0,00000001	0.504902698	0.569558204	0.569558204	TRUE	0.167786003	No
EHI_026470	hypothetical protein	357	579	423	1869	1383	1684	338	375	456	1882	1709	1470	841.85	390	1687	3.677	1.878	1.73E-05	0.00026308	0.234372114	0.092117907	0.173548021	0.173548021	TRUE	1.411440114	No
EHI_026480	82r9-phospho-3-sulfolactate synthaseputative	1358	1642	1025	4269	3909	5068	1287	1064	1104	4298	4829	4425	2096.91	1152	4517	3.65	1.868	1.90E-09	9.47E-08	0.065085075	0.091058695	0.077316596	0.077316596	TRUE	0.68888197	No
EHI_026490	hypothetical protein	270	495	271	650	329	730	256	321	292	654	406	637	357.03	290	566	1.885	0.914	0.003995126	0.021223061	0.073632462	0.09452101	0.079122672	0.079122672	TRUE	1.415004562	No
EHI_026590	heat shock protein 70putative	66	99	43	153	59	95	63	64	46	154	73	83	76.66	58	103	1.72	0.783	0.023741797	0.083903048	0.070638157	0.109782795	0.086508544	0.086508544	TRUE	1.047508026	No
EHI_026690	protein kinase domain containing protein	0	0	0	0	0	0	0	0	0	0	0	0	0	0	0	NA	NA	NA	NA	NA	NA	NA	NA	NA	NA	NA
EHI_026890	deoxyuridine 57-triphosphate nucleotidohydrolasemitochondrial precursorputative	0	1	0	8	2	15	0	1	0	8	2	13	2.54	0	8	5.86	2.551	0.000181925	0.001802723	0,00000001	0.676889901	0.51842273	0.51842273	TRUE	0.065236157	No
EHI_027000	hypothetical protein	1	1	1	0	0	0	1	1	1	0	0	0	1.05	1	0	0.638	-0.649	0.322928418	0.521142927	0,00000001	1.508193318	1.217883575	1.217883575	TRUE	0.537809116	No
EHI_027010	hypothetical protein	0	0	0	0	0	0	0	0	0	0	0	0	0.04	0	0	1	0	1	1	0,00000001	35.810238	12	12	TRUE	1.352463087	No
EHI_027020	hypothetical protein	1	1	1	0	1	0	1	1	1	0	1	0	1.47	1	0	0.782	-0.354	0.605226331	0.762374273	0,00000001	1.101369441	0.729228053	0.729228053	TRUE	1.47585299	No
EHI_027030	hypothetical protein	1	0	0	0	0	1	1	0	0	0	0	1	1.72	0	0	1.045	0.064	0.925435227	0.966052833	0,00000001	0.958175454	0.673769634	0.673769634	TRUE	0.620789192	No
EHI_027130	hypothetical protein	205	284	164	205	150	251	194	184	177	206	185	219	158.86	185	203	1.098	0.135	0.59506756	0.754834184	0.01596986	0.099726438	0.044933273	0.044933273	TRUE	0.387382227	No
EHI_027230	hypothetical proteinconserved	0	0	0	0	0	0	0	0	0	0	0	0	0	0	0	NA	NA	NA	NA	NA	NA	NA	NA	NA	NA	NA
EHI_027330	hypothetical protein	24	32	15	16	27	23	23	21	16	16	33	20	17.37	20	23	1.133	0.18	0.664945913	0.802844993	0.033385678	0.176111536	0.108535749	0.108535749	TRUE	0.400796886	No
EHI_027340	hypothetical proteinconserved	112	164	61	125	190	197	106	106	66	126	235	172	149.74	93	178	1.839	0.879	0.004687242	0.02400097	0.05198981	0.100297592	0.070146505	0.070146505	TRUE	0.107879475	No
EHI_027350	hypothetical protein	2	2	0	0	3	1	2	1	0	0	4	1	2.18	1	2	1.125	0.169	0.805831912	0.900363642	1.56658408	0.77252065	1.026946694	1.026946694	TRUE	0.346700909	No
EHI_027360	hypothetical proteinconserved	58	120	43	67	79	82	55	78	46	67	98	72	75.19	60	79	1.286	0.363	0.291969659	0.489951891	0.067146214	0.110162108	0.084088243	0.084088243	TRUE	1.245310231	No
EHI_027370	hypothetical protein	603	1088	582	549	677	1154	571	705	627	553	836	1008	664.97	634	799	1.246	0.317	0.281214148	0.477260257	0.054317548	0.09258866	0.067290233	0.067290233	TRUE	0.1404631	No
EHI_027380	hypothetical protein	4806	7229	4285	23324	3805	5791	4553	4685	4614	23484	4701	5056	6613.65	4617	11080	2.188	1.13	NA	NA	0.243027818	0.090573475	0.165087286	0.165087286	TRUE	7.442121615	No
EHI_027490	hypothetical protein	930	1015	636	859	1378	2048	881	658	685	865	1702	1788	981.74	741	1452	1.878	0.909	0.006812479	0.031827049	0.088616424	0.09186574	0.091742063	0.091742063	TRUE	0.797737754	No
EHI_027500	hypothetical protein	61	112	24	36	118	143	58	73	26	36	146	125	96.76	52	102	1.815	0.86	0.04102882	0.127503075	0.177164728	0.105745935	0.145544517	0.145544517	TRUE	0.81388409	No
EHI_027510	zinc finger domain containing protein	18	39	18	22	53	29	17	25	19	22	65	25	29.76	20	37	1.691	0.758	0.066496273	0.178275205	0.097145032	0.140413787	0.1165068	0.1165068	TRUE	1.526742923	No
EHI_027520	hypothetical protein	274	624	194	379	203	448	260	404	209	382	251	391	286.01	291	341	1.163	0.217	0.449219306	0.639808942	0.044879558	0.0955572	0.062106485	0.062106485	TRUE	0.460562984	No
EHI_027530	hypothetical protein	556	770	365	420	555	658	527	499	393	423	686	575	627.42	473	561	1.177	0.235	0.394126434	0.590463105	0.039108656	0.092722739	0.057691074	0.057691074	TRUE	0.088456933	No
EHI_027540	hypothetical protein	47	86	51	36	58	84	45	56	55	36	72	73	82.68	52	60	1.156	0.209	0.499678043	0.681430946	0.025520128	0.108367862	0.060253236	0.060253236	TRUE	0.558803769	No
EHI_027550	thioredoxinputative	1441	1690	1393	319	245	487	1365	1095	1500	321	303	425	806.63	1320	350	0.28	-1.836	2.12E-11	1.55E-09	0.041024741	0.092195181	0.057106865	0.057106865	TRUE	0.436772331	No
EHI_027560	pre-mRNA-splicing factor PRP46putative	81	76	86	181	112	106	77	49	93	182	138	93	80.72	73	138	1.835	0.876	0.006352378	0.030116523	0.051962405	0.108805414	0.073487579	0.073487579	TRUE	0.043504805	No
EHI_027560.2	NA	24	34	22	54	49	42	23	22	24	54	61	37	30.1	23	51	2.084	1.059	0.00369498	0.019893489	0.031985347	0.139846131	0.082551011	0.082551011	TRUE	0.353341213	No
EHI_027570	hypothetical protein	598	476	275	182	228	221	567	309	296	183	282	193	486.52	391	219	0.585	-0.773	0.028424892	0.097068954	0.103299841	0.093410411	0.100166084	0.100166084	TRUE	0.794574213	No
EHI_027580	importin alphaputative	103	161	59	51	38	71	98	104	64	51	47	62	92.92	89	53	0.624	-0.681	0.042293017	0.130239054	0.059409176	0.106381433	0.077818192	0.077818192	TRUE	0.078226142	No
EHI_027590	hypothetical protein	21	41	22	19	10	29	20	27	24	19	12	25	27.6	24	19	0.834	-0.262	0.494441876	0.678267637	0.022170613	0.14433474	0.081711782	0.081711782	TRUE	0.253331269	No
EHI_027600	4-methyl-58B-hydroxyethyl9-thiazol monophosphate biosynthesis enzymeputative	1961	2024	1280	729	1015	1072	1858	1312	1378	734	1254	936	1435.95	1516	975	0.655	-0.61	0.030430196	0.102067949	0.04901673	0.091385728	0.061706392	0.061706392	TRUE	0.40621	No
EHI_027610	hypothetical protein	316	560	199	235	340	481	299	363	214	237	420	420	407.16	292	359	1.215	0.28	0.320393368	0.518225131	0.042376573	0.094007296	0.059834545	0.059834545	TRUE	0.443225886	No
EHI_027620	hypothetical protein	126	151	122	117	67	123	119	98	131	118	83	107	112.7	116	103	0.893	-0.163	0.528076733	0.704081697	0.010127538	0.103567569	0.042932863	0.042932863	TRUE	0.132594283	No
EHI_027630	hypothetical membrane-spanning protein	11	17	5	5	3	9	10	11	5	5	4	8	12.04	9	6	0.688	-0.54	0.296814488	0.49480902	0.072664	0.214137648	0.153990747	0.153990747	TRUE	0.049531375	No
EHI_027640	cell cycle-associated GTPaseputative	2450	3136	1532	1759	2229	2654	2321	2033	1650	1771	2754	2317	2262.46	2001	2281	1.135	0.183	0.431807077	0.624691351	0.019354614	0.091006707	0.040883653	0.040883653	TRUE	0.122993238	No
EHI_027650	hypothetical protein	70	124	50	168	192	229	66	80	54	169	237	200	94.14	67	202	2.719	1.443	0.00045262	0.003722335	0.170458576	0.106173401	0.140663832	0.140663832	TRUE	0.228839321	No
EHI_027660	hypothetical protein	225	316	159	338	109	232	213	205	171	340	135	203	225.52	196	226	1.142	0.191	0.548435458	0.720256828	0.065925233	0.096954515	0.077666988	0.077666988	TRUE	0.260251436	No
EHI_027670	hypothetical protein	221	253	200	51	69	105	209	164	215	51	85	92	157.81	196	76	0.404	-1.307	1.52E-06	3.38E-05	0.018555686	0.099788686	0.048921181	0.048921181	TRUE	0.424954488	No
EHI_027680	leucine rich repeat proteinBspA family	36	33	13	20	21	20	34	21	14	20	26	17	22.13	23	21	0.917	-0.125	0.776447963	0.880816036	0.114348753	0.157661696	0.135708253	0.135708253	TRUE	0.0697817	No
EHI_027690	hypothetical proteinconserved domain containing	702	942	439	589	558	724	665	611	473	593	689	632	508.41	583	638	1.091	0.125	0.627221561	0.77724969	0.030005323	0.093278547	0.050144524	0.050144524	TRUE	0.256064787	No
EHI_027700	molybdenum cofactor sulfuraseputative	2261	3901	2055	2405	2435	2002	2142	2528	2213	2422	3008	1748	2027.78	2294	2393	1.04	0.057	0.851443113	0.926111698	0.063274138	0.091082918	0.073759281	0.073759281	TRUE	0.14659775	No
EHI_027710	calcium-transporting P-type ATPaseputative	627	843	591	1592	917	1425	594	546	636	1603	1133	1244	792.36	592	1327	2.181	1.125	7.16E-06	0.00012777	0.026388759	0.092228447	0.047360125	0.047360125	TRUE	0.252157756	No
EHI_027720	coatomer beta subunitputative	1578	2143	1378	1992	1268	1681	1495	1389	1484	2006	1567	1468	1305.2	1456	1680	1.149	0.2	0.400298108	0.595997824	0.023171353	0.091489665	0.042876671	0.042876671	TRUE	0.210409961	No
EHI_027730	WD repeat protein	397	486	459	380	218	281	376	315	494	383	269	245	357.88	395	299	0.768	-0.382	0.185151233	0.365931569	0.045889603	0.094511136	0.062804195	0.062804195	TRUE	0.227254476	No
EHI_027740	hypothetical protein	14	20	17	2	12	31	13	13	18	2	15	27	26.33	15	15	1.004	0.006	0.991054641	1	0.227052686	0.146937766	0.182147863	0.182147863	TRUE	0.310995678	No
EHI_027750	hypothetical protein	330	435	339	188	214	323	313	282	365	189	264	282	330.69	320	245	0.775	-0.368	0.147710647	0.310633895	0.024440909	0.094853417	0.046529658	0.046529658	TRUE	0.237292945	No
EHI_027760	DEADFDEAH box helicaseputative	196	314	205	117	196	195	186	204	221	118	242	170	223.03	204	177	0.873	-0.197	0.480450688	0.665815348	0.033090195	0.097028269	0.055949433	0.055949433	TRUE	0.204606742	No
EHI_027770	hypothetical protein	442	619	268	443	615	539	419	401	289	446	760	471	357.84	370	559	1.473	0.559	0.095112978	0.228298994	0.089711473	0.094511532	0.089684105	0.089684105	TRUE	0.871305891	No
EHI_027780	signal peptide peptidase family protein	85	129	51	131	139	182	81	84	55	132	172	159	140.23	73	154	2.034	1.025	0.000163253	0.001656673	0.019085408	0.100972152	0.048538775	0.048538775	TRUE	0.093967266	No
EHI_027790	hypothetical protein	81	108	54	79	74	100	77	70	58	80	91	87	80.98	68	86	1.243	0.314	0.305066085	0.503055597	0.033505916	0.108745861	0.062481906	0.062481906	TRUE	0.594210918	No
EHI_027800	galactose binding lectin 35 kDa subunitputative	848	1758	940	223	286	253	803	1139	1012	225	353	221	745.61	985	266	0.298	-1.745	1.58E-06	3.49E-05	0.119421324	0.09234633	0.108885156	0.108885156	TRUE	1.638362448	No
EHI_027810	hypothetical protein	38	54	22	14	5	11	36	35	24	14	6	10	29.92	32	10	0.374	-1.419	0.001874945	0.011749279	0.135979345	0.140137634	0.137973446	0.137973446	TRUE	0.577603022	No
EHI_027910	hypothetical proteinconserved	168	198	250	437	325	523	159	128	269	440	402	457	250.06	185	433	2.108	1.076	0.018551233	0.069635175	0.267317127	0.096306035	0.192697274	0.192697274	TRUE	2.976720678	No
EHI_028010	hypothetical protein	33	81	95	51	25	57	31	52	102	51	31	50	50.95	62	44	0.744	-0.427	0.35148372	0.548996587	0.226396199	0.119586653	0.178238889	0.178238889	TRUE	0.155614157	No
EHI_028020	leucine rich repeat protein	36	36	32	42	36	51	34	23	34	42	44	45	28.92	30	44	1.406	0.492	0.169054762	0.342362474	0.017599804	0.141869273	0.080154134	0.080154134	TRUE	0.398951786	No
EHI_028220	hypothetical protein	0	0	1	1	0	0	0	0	1	1	0	0	0.3	0	0	1.005	0.008	0.987755518	1	0,00000001	5.069577066	3.878823742	3.878823742	TRUE	0.304244549	No
EHI_028330	leucine rich repeat proteinBspA family	0	2	1	0	0	0	0	1	1	0	0	0	0.35	1	0	0.654	-0.613	0.249576532	0.442823988	0,00000001	4.364228037	3.374229083	3.374229083	TRUE	0.580719939	No
EHI_028430	surface antigen ariel1putative	0	0	1	2	0	1	0	0	1	2	0	1	0.33	0	1	1.335	0.417	0.418515403	0.612554363	0,00000001	4.600728641	4.079125422	4.079125422	TRUE	0.234348941	No
EHI_028530	hypothetical protein	66	120	64	50	61	110	63	78	69	50	75	96	66.56	70	74	1.056	0.079	0.795011707	0.892574442	0.027645243	0.112729958	0.061116585	0.061116585	TRUE	0.096673638	No
EHI_028540	hypothetical protein	46	76	52	30	55	88	44	49	56	30	68	77	67.05	50	58	1.162	0.217	0.560705961	0.73005137	0.090451536	0.11256721	0.100285786	0.100285786	TRUE	0.785525779	No
EHI_028550	hypothetical protein	190	253	166	116	33	98	180	164	179	117	41	86	134.19	174	81	0.499	-1.003	0.009688215	0.042443607	0.135626287	0.101450361	0.120988456	0.120988456	TRUE	0.111309444	No
EHI_028560	hypothetical proteinconserved	118	220	79	300	314	424	112	143	85	302	388	370	271.84	113	353	2.961	1.566	1.54E-08	6.04E-07	0.033524083	0.095828807	0.054868118	0.054868118	TRUE	0.427055598	No
EHI_028670	hypothetical protein	67	156	60	34	30	53	63	101	65	34	37	46	61.93	76	39	0.542	-0.884	0.020858018	0.07595621	0.101617175	0.1144064	0.106922539	0.106922539	TRUE	2.017345455	No
EHI_028770	hypothetical protein	0	0	0	0	0	0	0	0	0	0	0	0	0	0	0	NA	NA	NA	NA	NA	NA	NA	NA	NA	NA	NA
EHI_028780	hypothetical protein	0	0	0	0	0	0	0	0	0	0	0	0	0.11	0	0	1	0	1	1	0,00000001	13.74323854	12	12	TRUE	1.785132591	No
EHI_028880	geranylgeranyl pyrophosphate synthetaseputative	4513	8078	4399	2791	2981	5214	4276	5236	4737	2810	3683	4553	4378.07	4750	3682	0.789	-0.343	0.320808257	0.518695775	0.089457108	0.090688502	0.098392283	0.098392283	TRUE	0.351310424	No
EHI_028890	recQ family helicaseputative	60	65	85	182	16	49	57	42	92	183	20	43	94.16	64	82	1.242	0.312	0.537721073	0.711150875	0.37473336	0.106170168	0.249717084	0.249717084	TRUE	2.19477973	No
EHI_028900	dolichyl-diphosphooligosaccharide-protein glycotransferaseputative	163	253	178	88	58	129	154	164	192	89	72	113	116.93	170	91	0.56	-0.837	0.015982709	0.06234176	0.084336619	0.103088947	0.091930915	0.091930915	TRUE	1.116778332	No
EHI_028910	ARF GTPase activating proteinputative	937	1320	851	996	819	1147	888	856	916	1003	1012	1001	829.32	887	1005	1.128	0.174	0.5288607	0.704426944	0.043750545	0.092144658	0.058921347	0.058921347	TRUE	0.493171137	No
EHI_028920	heat shock proteinputative	8	28	25	121	13	40	8	18	27	122	16	35	190.05	18	58	1.975	0.982	0.127704813	0.281279845	0.627039493	0.098187274	0.376671205	0.627039493	TRUE	1.11159597	No
EHI_028930	cyst wall-specific glycoprotein Jacob	3	0	0	38	20	23	3	0	0	38	25	20	19.05	1	28	10.928	3.45	1.19E-09	6.13E-08	0.195786094	0.168567377	0.178147421	0.178147421	TRUE	1.758631523	No
EHI_028940	hypothetical protein	11	24	9	422	161	374	10	16	10	425	199	327	173.16	12	317	18.834	4.235	7.77E-27	8.14E-24	0.111757857	0.098952168	0.106080851	0.106080851	TRUE	0.078743815	No
EHI_028950	chitobiosyldiphosphodolichol beta-mannosyltransferaseputative	395	541	331	270	174	347	374	351	356	272	215	303	334.02	360	263	0.744	-0.426	0.184153157	0.364475232	0.071511908	0.094808536	0.080137172	0.080137172	TRUE	0.144900494	No
EHI_028960	hypothetical protein	83	119	109	41	37	47	79	77	117	41	46	41	57.85	91	43	0.488	-1.034	0.000843672	0.006229254	0.021610415	0.116101344	0.060156349	0.060156349	TRUE	0.363005594	No
EHI_028970	hypothetical protein	118	161	113	80	93	173	112	104	122	81	115	151	114.27	113	116	1.027	0.038	0.906083315	0.95622457	0.058990047	0.103386406	0.075784663	0.075784663	TRUE	0.119347994	No
EHI_028980	hypothetical protein	24	49	34	21	24	28	23	32	37	21	30	24	30.14	31	25	0.838	-0.255	0.51770385	0.695700904	0.065066508	0.13978605	0.09960197	0.09960197	TRUE	0.299209369	No
EHI_028990	hypothetical protein	176	309	100	431	434	757	167	200	108	434	536	661	436.14	158	544	3.239	1.696	2.38E-09	1.16E-07	0.042295922	0.093764131	0.059983494	0.059983494	TRUE	0.189470247	No
EHI_029000	zinc finger domain containing protein	98	196	132	102	44	140	93	127	142	103	54	122	89.53	121	93	0.787	-0.346	0.273155286	0.467198819	0.048378064	0.10698909	0.071317245	0.071317245	TRUE	0.310957439	No
EHI_029010	hypothetical protein	89	165	75	79	65	193	84	107	81	80	80	169	97.09	91	110	1.191	0.252	0.498986604	0.681068325	0.110212331	0.105692888	0.108344431	0.108344431	TRUE	0.276655827	No
EHI_029020	Rho family GTPase	1308	1888	720	706	938	1093	1239	1224	775	711	1159	954	1103.76	1079	941	0.876	-0.191	0.466141088	0.654128928	0.034650932	0.091697983	0.052521181	0.052521181	TRUE	0.212015169	No
EHI_029030	hypothetical protein	494	753	496	283	530	714	468	488	534	285	655	623	733.37	497	521	1.046	0.065	0.846511636	0.923640496	0.087192361	0.092379694	0.089115062	0.089115062	TRUE	0.117414065	No
EHI_029040	exportin Tputative	188	263	203	275	74	144	178	170	219	277	91	126	192.79	189	165	0.882	-0.18	0.631844136	0.780436575	0.127346336	0.098075911	0.115460274	0.115460274	TRUE	1.250634527	No
EHI_029050	long-chain-fatty-acid--CoA ligaseputative	2755	3469	1770	1521	1857	2178	2610	2248	1906	1531	2294	1902	1603.76	2255	1909	0.852	-0.231	0.385554986	0.582722701	0.039789047	0.091277164	0.054921885	0.054921885	TRUE	0.202809991	No
EHI_029060	hypothetical protein	499	1026	361	1064	922	1277	473	665	389	1071	1139	1115	718.15	509	1108	2.103	1.072	0.000156255	0.001595328	0.047639391	0.092422735	0.062093949	0.062093949	TRUE	0.245705299	No
EHI_029070	hypothetical protein	67	101	59	54	23	86	63	65	64	54	28	75	44.57	64	52	0.841	-0.25	0.558179716	0.728347971	0.170299882	0.123774425	0.147414271	0.147414271	TRUE	0.199216884	No
EHI_029080	FHA domain proteinputative	20	40	12	17	21	41	19	26	13	17	26	36	26.79	19	26	1.312	0.391	0.313424345	0.512104685	0.035844604	0.145951149	0.088721624	0.088721624	TRUE	0.120257648	No
EHI_029090	hypothetical protein	713	1160	801	645	361	801	676	752	863	649	446	699	695.69	764	598	0.794	-0.333	0.264450924	0.458476525	0.06088361	0.092489728	0.069584644	0.069584644	TRUE	1.089229106	No
EHI_029100	AMP deaminaseputative	212	191	177	247	61	142	201	124	191	249	75	124	163.87	172	149	0.881	-0.182	0.614752617	0.768957648	0.104854933	0.099439864	0.103846274	0.103846274	TRUE	0.448590631	No
EHI_029200	ribosome biogenesis proteinputative	267	355	229	112	82	158	253	230	247	113	101	138	184.01	243	117	0.5	-1.001	0.0004021	0.003369753	0.034404639	0.098444837	0.056944613	0.056944613	TRUE	0.093031645	No
EHI_029210	proteasome subunit alpha type 3putative	656	1246	442	995	899	1280	622	808	476	1002	1111	1118	863.07	635	1077	1.654	0.726	0.012133941	0.050339622	0.047619559	0.092074395	0.065062947	0.065062947	TRUE	0.467950034	No
EHI_029220	peptidase S54 8rhomboid9 family protein	28	62	7	11	19	23	27	40	8	11	23	20	25.47	25	18	0.756	-0.403	0.400464188	0.596117804	0.207669604	0.14885034	0.178837837	0.178837837	TRUE	0.145554983	No
EHI_029230	hydrolase yafVputative	128	144	111	155	126	160	121	93	120	156	156	140	140.56	111	151	1.338	0.42	0.119688079	0.268065435	0.02016502	0.100947495	0.049530543	0.049530543	TRUE	0.336602601	No
EHI_029340	short chain dehydrogenase family protein	37	41	31	145	56	93	35	27	33	146	69	81	50.74	32	99	2.89	1.531	2.74E-05	0.000383644	0.07426565	0.119711363	0.093234055	0.093234055	TRUE	0.560414747	No
EHI_029350	hypothetical proteinconserved	2410	4331	2323	3008	3171	4168	2283	2807	2501	3029	3918	3639	2622.21	2530	3529	1.365	0.449	0.182135727	0.361936934	0.095388815	0.090916366	0.092859725	0.092859725	TRUE	0.130194751	No
EHI_029360	hypothetical protein	149	217	153	111	80	160	141	141	165	112	99	140	103.16	149	117	0.794	-0.333	0.180471968	0.359655157	0,00000001	0.104789934	0.040097254	0.040097254	TRUE	0.169630531	No
EHI_029370	Vacuolar ATP synthase proteolipid subunitputative	868	1387	392	562	799	1078	822	899	422	566	987	941	1273.27	714	831	1.152	0.204	0.529250744	0.704657638	0.080812635	0.091518284	0.08468311	0.08468311	TRUE	0.092041716	No
EHI_029380	thioredoxinputative	11	17	7	6	9	13	10	11	8	6	11	11	16.33	10	9	0.979	-0.031	0.94647192	0.978063423	0,00000001	0.181592788	0.103752849	0.103752849	TRUE	0.237378119	No
EHI_029390	hypothetical protein	0	1	0	0	3	2	0	1	0	0	4	2	1.27	0	2	1.753	0.81	0.223641198	0.411951947	2.02148896	1.265610781	1.43964249	1.43964249	TRUE	0.152252111	No
EHI_029490	hypothetical proteinpseudogene	0	0	0	0	0	0	0	0	0	0	0	0	0	0	0	NA	NA	NA	NA	NA	NA	NA	NA	NA	NA	NA
EHI_029500	hypothetical protein	4	7	0	40	19	57	4	5	0	40	23	50	13.97	3	38	8.139	3.025	1.16E-08	4.74E-07	0.148579147	0.196991898	0.179454371	0.179454371	TRUE	0.125495317	No
EHI_029510	hypothetical protein	1	0	1	0	0	2	1	0	1	0	0	2	0.6	1	1	0.997	-0.005	0.993783353	1	0,00000001	2.586071726	1.946513851	1.946513851	TRUE	0.51813192	No
EHI_029520	hypothetical protein	20	29	17	19	7	6	19	19	18	19	9	5	18.27	19	11	0.631	-0.664	0.149637359	0.313269309	0.085613931	0.171900626	0.133270688	0.133270688	TRUE	0.182884531	No
EHI_029530	60S ribosomal protein L7aputative	7381	10121	6460	10627	7472	10098	6993	6560	6956	10700	9231	8817	6781.7	6836	9583	1.361	0.445	0.257421572	0.451336838	0.162788871	0.090567893	0.133684902	0.133684902	TRUE	2.463024741	No
EHI_029540	dolychil-diphosphooligosaccharide-- protein glycosyltransferase subunitputative	444	429	357	159	170	243	421	278	384	160	210	212	312.4	361	194	0.551	-0.86	0.000990607	0.007064193	0.027496519	0.095117232	0.049153843	0.049153843	TRUE	0.228298023	No
EHI_029550	hypothetical protein	187	338	181	112	185	234	177	219	195	113	229	204	287.75	197	182	0.926	-0.111	0.717297388	0.841419887	0.057231028	0.095525634	0.070982783	0.070982783	TRUE	0.093197173	No
EHI_029560	glucosamine--fructose-6-phosphate aminotransferaseputative	2127	2744	1769	807	1264	1285	2015	1778	1905	813	1562	1122	2553.34	1899	1166	0.625	-0.678	0.0103673	0.044811348	0.036359392	0.09093169	0.053825693	0.053825693	TRUE	0.465032933	No
EHI_029570	methyltransferaseputative	680	816	736	477	404	487	644	529	793	480	499	425	758.52	655	468	0.731	-0.452	0.188797979	0.370635129	0.099930709	0.092312329	0.095916212	0.095916212	TRUE	0.15290148	No
EHI_029580	mannosyltransferaseputative	240	366	198	100	156	181	227	237	213	101	193	158	285.57	226	151	0.678	-0.56	0.057428513	0.161393592	0.044420888	0.095565294	0.063718949	0.063718949	TRUE	0.114505551	No
EHI_029590	protein kinase domain containing protein	90	137	77	158	92	135	85	89	83	159	114	118	106	86	130	1.499	0.584	0.017496776	0.066843624	0,00000001	0.104403163	0.037399107	0.037399107	TRUE	0.210738862	No
EHI_029600	hypothetical proteinconserved	129	246	316	4070	423	544	122	159	340	4098	523	475	838.34	207	1699	3.851	1.945	NA	NA	0.720647043	0.092125329	0.419279812	0.720647043	TRUE	7.590734681	Yes
EHI_029610	maltose O-acetyltransferaseputative	220	291	200	517	298	513	208	189	215	521	368	448	356.13	204	446	2.089	1.063	0.000885007	0.006465338	0.070782771	0.094531556	0.079481434	0.079481434	TRUE	0.368215517	No
EHI_029620	aldose reductaseputative	1401	2613	1875	13115	1661	4685	1327	1694	2019	13205	2052	4091	3580.05	1680	6449	3.279	1.713	0.00013568	0.001423453	0.269296238	0.090764356	0.187122288	0.187122288	TRUE	0.45399857	No
EHI_029720	hypothetical protein	65	137	75	91	17	98	62	89	81	92	21	86	81.32	77	66	0.874	-0.194	0.624575614	0.775348019	0.135863149	0.108669376	0.123379623	0.123379623	TRUE	1.468393224	No
EHI_029730	hypothetical protein	12	36	23	42	17	17	11	23	25	42	21	15	30.43	20	26	1.256	0.329	0.50771965	0.687915344	0.264722097	0.139314785	0.206416533	0.206416533	TRUE	0.334011755	No
EHI_029830	hypothetical proteinconserved	23	68	19	12	14	28	22	44	20	12	17	24	27.02	29	18	0.666	-0.586	0.227902995	0.41677673	0.235284073	0.145485798	0.190242459	0.190242459	TRUE	3.522666419	No
EHI_029930	hypothetical protein	3	8	1	0	4	3	3	5	1	0	5	3	12.87	3	3	0.827	-0.274	0.648267166	0.79206728	0.041370915	0.206151957	0.170349469	0.170349469	TRUE	0.319156079	No
EHI_029940	hypothetical protein	0	0	0	0	0	0	0	0	0	0	0	0	0.15	0	0	1	0	1	1	0,00000001	9.938249043	12	12	TRUE	2.582018101	No
EHI_029950	hypothetical protein	0	0	0	0	0	0	0	0	0	0	0	0	0	0	0	NA	NA	NA	NA	NA	NA	NA	NA	NA	NA	NA
EHI_030050	hypothetical protein	35	53	43	59	33	62	33	34	46	59	41	54	39.1	38	51	1.344	0.426	0.193520611	0.376517443	0.013018191	0.128447947	0.065870583	0.065870583	TRUE	0.320134452	No
EHI_030060	hypothetical protein	320	397	401	590	638	836	303	257	432	594	788	730	499.08	331	704	2.075	1.053	4.37E-05	0.000559622	0.029320592	0.093333342	0.049425207	0.049425207	TRUE	0.358465308	No
EHI_030070	hypothetical protein	3058	6444	2366	2280	5108	6687	2897	4177	2548	2296	6311	5839	5157.65	3207	4815	1.463	0.549	0.098863077	0.234736722	0.090416319	0.090637067	0.090451449	0.090451449	TRUE	1.155112851	No
EHI_030080	hypothetical protein	35	81	48	234	213	172	33	52	52	236	263	150	102.2	46	216	4.158	2.056	6.33E-08	2.09E-06	0.117183986	0.104925093	0.11190198	0.11190198	TRUE	0.240959336	No
EHI_030090	eukaryotic initiation factor 4Eputative	84	163	140	73	146	178	80	106	151	74	180	155	158.29	112	136	1.203	0.266	0.438128242	0.630133936	0.08334748	0.099759983	0.089786702	0.089786702	TRUE	0.721285184	No
EHI_030100	hypothetical protein	8	22	10	12	21	25	8	14	11	12	26	22	19.11	11	20	1.68	0.748	0.079656349	0.201171329	0,00000001	0.168301765	0.101161396	0.101161396	TRUE	0.165183575	No
EHI_030110	hypothetical proteinconserved	84	125	124	46	31	79	80	81	134	46	38	69	81.67	98	51	0.554	-0.852	0.022270146	0.079677634	0.100303576	0.10859001	0.103698533	0.103698533	TRUE	0.360230454	No
EHI_030120	tyrosine kinaseputative	68	89	68	116	99	187	64	58	73	117	122	163	75.7	65	134	1.988	0.991	0.002118317	0.013001868	0.046211721	0.110028397	0.073621968	0.073621968	TRUE	0.387670579	No
EHI_030130	hypothetical protein	107	192	97	97	58	100	101	124	104	98	72	87	104.32	110	86	0.788	-0.343	0.276921716	0.472369316	0.048889216	0.10462987	0.070563637	0.070563637	TRUE	0.07495101	No
EHI_030140	hypothetical protein	15	16	17	12	10	10	14	10	18	12	12	9	12.09	14	11	0.808	-0.307	0.54450455	0.716534438	0.141300941	0.213574199	0.183408043	0.183408043	TRUE	0.549585051	No
EHI_030150	hypothetical proteinconserved	71	114	73	263	26	61	67	74	79	265	32	53	103.67	73	117	1.492	0.577	0.232628479	0.422099182	0.318849546	0.104718988	0.218835013	0.218835013	TRUE	3.919901323	No
EHI_030160	SOH1 proteinputative	9	16	9	11	13	16	9	10	10	11	16	14	13.93	10	14	1.361	0.444	0.331394678	0.529877052	0,00000001	0.19729761	0.11570064	0.11570064	TRUE	0.415081061	No
EHI_030170	26S proteasome non-ATPase regulatory subunitputative	272	484	257	345	151	392	258	314	277	347	187	342	313.3	283	292	1.032	0.046	0.882422348	0.943143099	0.061142717	0.095103403	0.07380987	0.07380987	TRUE	0.817750705	No
EHI_030180	alcohol dehydrogenase 3putative	2252	3196	2128	3947	1877	1927	2134	2071	2292	3974	2319	1683	2052.25	2166	2659	1.207	0.272	0.47543962	0.661522436	0.139176834	0.091074155	0.123963646	0.123963646	TRUE	0.30291149	No
EHI_030390	hypothetical protein	371	697	323	289	145	394	352	452	348	291	179	344	346.67	384	271	0.721	-0.472	0.121238863	0.270381397	0.05832662	0.094645726	0.071364535	0.071364535	TRUE	0.346904674	No
EHI_030400	protein kinase domain containing protein	102	166	67	145	92	287	97	108	72	146	114	251	118.66	92	170	1.783	0.834	0.009852986	0.043052817	0.061216758	0.102903536	0.076941238	0.076941238	TRUE	0.325542383	No
EHI_030410	hypothetical protein	140	232	106	224	246	370	133	150	114	226	304	323	203.76	132	284	2.083	1.058	4.09E-05	0.000531502	0.021429364	0.097659766	0.046504822	0.046504822	TRUE	0.168082749	No
EHI_030420	tyrosine kinaseputative	184	307	232	597	497	470	174	199	250	601	614	410	308.35	208	542	2.431	1.281	0.000436853	0.003613969	0.11789215	0.095179764	0.108722974	0.108722974	TRUE	1.254042321	No
EHI_030430	RNA recognition motif domain containing protein	390	486	282	324	249	364	370	315	304	326	308	318	274.37	330	317	0.964	-0.052	0.825536292	0.912515162	0.014942243	0.095778156	0.040351849	0.040351849	TRUE	0.118175448	No
EHI_030440	hypothetical protein	287	393	395	133	96	201	272	255	425	134	119	176	218.35	317	143	0.466	-1.102	4.02E-05	0.000527137	0.028743366	0.097171279	0.051217891	0.051217891	TRUE	0.568966833	No
EHI_030450	hypothetical protein	331	477	374	176	63	110	314	309	403	177	78	96	268.07	342	117	0.363	-1.463	1.35E-06	3.11E-05	0.050785477	0.095905788	0.067696995	0.067696995	TRUE	0.802235925	No
EHI_030460	hypothetical protein	526	329	323	157	148	296	498	213	348	158	183	258	260.45	353	200	0.592	-0.756	0.040356134	0.126256185	0.121084954	0.096068438	0.111295551	0.111295551	TRUE	0.082804423	No
EHI_030470	hypothetical protein	210	242	198	139	82	141	199	157	213	140	101	123	145.85	190	121	0.654	-0.614	0.018953033	0.070742215	0.018723825	0.100562827	0.046549476	0.046549476	TRUE	0.149851408	No
EHI_030480	hypothetical protein	686	1046	530	538	794	840	650	678	571	542	981	733	869.14	633	752	1.18	0.239	0.348675057	0.546444698	0.029330432	0.092062353	0.048828277	0.048828277	TRUE	0.167379905	No
EHI_030490	hypothetical protein	56	73	51	58	57	65	53	47	55	58	70	57	53.27	52	62	1.186	0.246	0.385969228	0.583062861	0,00000001	0.118313558	0.046336647	0.046336647	TRUE	0.154270109	No
EHI_030590	hypothetical protein	0	3	0	0	0	2	0	2	0	0	0	2	1.19	1	1	0.962	-0.055	0.934404146	0.971901045	0,00000001	1.337578684	1.152706405	1.152706405	TRUE	0.18160713	No
EHI_030600	metal cation transporterzinc 8Zn2 9-iron 8Fe2 9 permease 8ZIP9 family	559	813	459	849	1265	1765	530	527	494	855	1563	1541	803.53	517	1320	2.466	1.302	5.44E-07	1.42E-05	0.032942575	0.092202303	0.051228289	0.051228289	TRUE	0.527779497	No
EHI_030610	HECT domain and RCC1-like domain-containing proteinputative	2902	4656	3082	7696	6031	8777	2749	3018	3319	7749	7451	7664	3709.19	3029	7621	2.417	1.273	8.35E-06	0.000146839	0.045171396	0.090749867	0.064226133	0.064226133	TRUE	0.739001827	No
EHI_030710	60S ribosomal protein L12putative	49669	68493	35428	35599	44660	47086	47059	44392	38150	35844	55175	41113	45746.26	43200	44044	1.019	0.027	0.908578208	0.958157046	0.023952684	0.090380777	0.042413869	0.042413869	TRUE	0.137705783	No
EHI_030720	cysteine proteaseputative	822	899	441	508	594	740	779	583	475	511	734	646	574	612	630	1.028	0.04	0.885119547	0.944819692	0.042010631	0.092943706	0.059448341	0.059448341	TRUE	0.138039619	No
EHI_030730	hypothetical protein	189	323	111	164	153	197	179	209	120	165	189	172	168.72	169	175	1.03	0.043	0.879480791	0.941080417	0.03581576	0.099178181	0.058069206	0.058069206	TRUE	0.082842178	No
EHI_030740	Ras guanine nucleotide exchange factorputative	58	131	54	23	31	43	55	85	58	23	38	38	50.68	66	33	0.524	-0.931	0.01143502	0.048399387	0.070362626	0.119745337	0.092593339	0.092593339	TRUE	0.066035238	No
EHI_030750	hypothetical protein	2354	3691	2383	8330	2172	2432	2230	2392	2566	8387	2683	2123	4427.05	2396	4398	1.73	0.791	0.052247186	0.151879668	0.206204313	0.090684737	0.146110131	0.146110131	TRUE	4.083144361	No
EHI_030760	60S ribosomal protein L24putative	67640	98406	67708	52327	37370	82039	64085	63780	72911	52686	46168	71631	59332.84	66925	56828	0.853	-0.229	0.320306891	0.51818537	0.022058051	0.09037332	0.040596845	0.040596845	TRUE	0.318018318	No
EHI_030770	hypothetical proteinconserved	148	217	156	1187	159	220	140	141	168	1195	196	192	397.02	150	528	2.95	1.561	0.001191375	0.008249345	0.326824893	0.094100759	0.222900971	0.222900971	TRUE	1.031621859	No
EHI_030780	hypothetical protein	232	223	141	107	131	169	220	145	152	108	162	148	158.75	172	139	0.815	-0.295	0.267659478	0.461364041	0.022936581	0.099733102	0.049090059	0.049090059	TRUE	0.329477881	No
EHI_030790	hypothetical proteinconserved	1515	2359	1047	5437	5413	4235	1435	1529	1127	5474	6687	3698	2144.92	1364	5286	3.393	1.762	2.83E-05	0.000394166	0.207961906	0.091042791	0.158454444	0.158454444	TRUE	0.14424463	No
EHI_030800	LIM zinc finger domain containing protein	5664	3778	3689	1601	2772	3191	5366	2449	3972	1612	3425	2786	4222.84	3929	2608	0.688	-0.539	0.167825952	0.340863384	0.159300172	0.090701011	0.13171521	0.13171521	TRUE	0.267753244	No
EHI_030810	malate dehydrogenaseCcytoplasmicputative	5822	9131	5297	5219	6446	7132	5516	5918	5704	5255	7964	6227	6445.17	5713	6482	1.131	0.177	0.428692084	0.622227831	0.018643119	0.090579364	0.037997184	0.037997184	TRUE	0.211620621	No
EHI_030820	ARP2F3 complex 20 kDa subunitputative	1823	2587	1622	1305	2081	2073	1727	1677	1747	1314	2571	1810	2394.1	1717	1898	1.101	0.139	0.587855143	0.750069766	0.032899348	0.0909705	0.050735167	0.050735167	TRUE	0.253247531	No
EHI_030830	Plasma membrane calcium-transporting ATPaseputative	2963	3320	2662	2533	2498	1812	2807	2152	2867	2550	3086	1582	2398.65	2609	2406	0.926	-0.111	0.704696684	0.832253997	0.051986014	0.09096932	0.067872649	0.067872649	TRUE	0.220452388	No
EHI_030840	casein kinase II regulatory subunit family protein	128	214	72	51	71	94	121	139	78	51	88	82	125.94	113	74	0.666	-0.587	0.048878796	0.145008251	0.034131375	0.102177793	0.059973555	0.059973555	TRUE	0.362696638	No
EHI_030850	hypothetical protein	7	7	3	21	6	23	7	5	3	21	7	20	14.4	5	16	2.682	1.423	0.006299649	0.02998332	0.164126523	0.193818678	0.179441714	0.179441714	TRUE	0.090717105	No
EHI_030860	cysteine surface proteinputative	2	3	4	6	0	1	2	2	4	6	0	1	2.37	3	2	0.929	-0.107	0.876849861	0.940308318	0.819577676	0.719906115	0.75072225	0.75072225	TRUE	1.149567147	No
EHI_030870	MmpL efflux pumpputative	633	841	466	1006	876	699	600	545	502	1013	1082	610	514.7	549	902	1.591	0.67	0.052189485	0.151764629	0.099247337	0.093242744	0.096946179	0.096946179	TRUE	0.207692123	No
EHI_030880	cyclinputative	223	335	187	223	144	184	211	217	201	225	178	161	209.45	210	188	0.896	-0.158	0.48212399	0.666943498	0.005428264	0.097461224	0.033823778	0.033823778	TRUE	0.155389088	No
EHI_030890	hypothetical protein	927	1292	780	1566	1333	1338	878	837	840	1577	1647	1168	859.58	852	1464	1.696	0.762	0.00031882	0.002827505	0.01173207	0.092081411	0.033040087	0.033040087	TRUE	0.1677186	No
EHI_030900	RapFRan GTPase-activating proteinputative	157	250	135	404	117	186	149	162	145	407	145	162	195.21	152	238	1.512	0.597	0.106336955	0.247018033	0.119242474	0.097980082	0.110393354	0.110393354	TRUE	2.402770545	No
EHI_031100	hypothetical protein	287	455	277	190	93	204	272	295	298	191	115	178	314.01	288	161	0.576	-0.796	0.004724792	0.024119487	0.038214241	0.095092657	0.057843629	0.057843629	TRUE	0.104271665	No
EHI_031200	hypothetical protein	1	1	0	2	1	1	1	1	0	2	1	1	1.29	1	1	1.428	0.514	0.455297022	0.644959723	0,00000001	1.243787506	0.784169506	0.784169506	TRUE	1.476322706	No
EHI_031210	hypothetical protein	152	153	136	63	110	85	144	99	146	63	136	74	71.5	130	91	0.716	-0.483	0.168008853	0.340986695	0.078323779	0.111185956	0.092420813	0.092420813	TRUE	1.013951382	No
EHI_031220	DNA repair protein RAD51putative	442	462	408	1079	403	696	419	299	439	1086	498	608	558.2	386	731	1.816	0.861	0.012610608	0.051752945	0.101418817	0.093017169	0.096716533	0.096716533	TRUE	0.506645495	No
EHI_031230	hypothetical protein	80	126	49	13	49	49	76	82	53	13	61	43	68.33	70	39	0.584	-0.775	0.060094664	0.166373191	0.149032484	0.112151407	0.131790673	0.131790673	TRUE	0.552803003	No
EHI_031240	serineFthreonine-protein phosphataseputative	1179	1046	1097	301	744	641	1117	678	1181	303	919	560	1047.94	992	594	0.626	-0.676	0.079046549	0.199872457	0.139831755	0.091769871	0.12624077	0.12624077	TRUE	0.400045807	No
EHI_031250	signal peptidaseputative	3860	6010	3290	2585	2868	3312	3657	3895	3543	2603	3543	2892	2981.76	3698	3013	0.819	-0.288	0.203792551	0.389473462	0.019790719	0.090847855	0.038853574	0.038853574	TRUE	0.244229724	No
EHI_031260	hypothetical protein	213	373	344	207	43	190	202	242	370	208	53	166	224.23	271	142	0.559	-0.84	0.034704064	0.112875844	0.158688261	0.096992474	0.132700794	0.132700794	TRUE	0.977823536	No
EHI_031270	DNA damage-binding proteinputative	443	405	310	342	125	197	420	262	334	344	154	172	266.67	339	223	0.677	-0.563	0.081763141	0.205253677	0.072476766	0.095935021	0.081192406	0.081192406	TRUE	0.354398324	No
EHI_031280	hypothetical protein	60	79	61	23	9	31	57	51	66	23	11	27	37.25	58	20	0.402	-1.316	0.002413937	0.014343825	0.149755914	0.130341623	0.140246147	0.140246147	TRUE	0.207165944	No
EHI_031290	hypothetical protein	100	189	81	133	59	88	95	122	87	134	73	77	85.95	101	95	0.936	-0.096	0.803205427	0.898868578	0.124315726	0.107682151	0.117091736	0.117091736	TRUE	1.927236674	No
EHI_031300	hypothetical protein	26	54	20	20	3	14	25	35	22	20	4	12	25.8	27	12	0.506	-0.984	0.038855439	0.122800244	0.186240652	0.148089457	0.165416771	0.165416771	TRUE	0.203799139	No
EHI_031310	myotubularinputative	155	215	132	152	94	114	147	139	142	153	116	100	119.91	143	123	0.869	-0.202	0.559295263	0.72912176	0.08477701	0.102773066	0.092049564	0.092049564	TRUE	2.035900148	No
EHI_031320	hypothetical protein	49	77	27	56	33	72	46	50	29	56	41	63	45.66	42	53	1.254	0.327	0.318751173	0.516767006	0.022004665	0.122973898	0.067271848	0.067271848	TRUE	0.255533508	No
EHI_031330	hypothetical protein	1850	2563	1668	1080	1292	1656	1753	1661	1796	1087	1596	1446	1412.58	1737	1376	0.798	-0.325	0.184256382	0.364593343	0.026234084	0.091402889	0.045381353	0.045381353	TRUE	0.421801213	No
EHI_031340	hypothetical protein	63	115	74	283	130	377	60	75	80	285	161	329	114.89	72	258	3.398	1.765	1.47E-08	5.81E-07	0.050154116	0.103316123	0.069871315	0.069871315	TRUE	0.074138995	No
EHI_031350	60S ribosome subunit biogenesis protein NIP7putative	315	463	297	199	120	253	298	300	320	200	148	221	262.57	306	190	0.631	-0.664	0.005340633	0.026394201	0.013465794	0.096022225	0.03938043	0.03938043	TRUE	0.100543768	No
EHI_031360	lecithin 3Acholesterol acyltransferase domain-containing protein	4589	8011	3804	5281	7052	9458	4348	5192	4096	5317	8712	8258	3868.85	4545	7429	1.603	0.681	0.011792392	0.049437107	0.040280741	0.090733292	0.057011169	0.057011169	TRUE	0.315965956	No
EHI_031370	hypothetical protein	106	163	120	249	47	128	100	106	129	251	58	112	155.53	112	140	1.231	0.3	0.450822258	0.640882499	0.147919119	0.099927044	0.130505733	0.130505733	TRUE	0.468817102	No
EHI_031380	hypothetical protein	161	342	103	115	156	142	153	222	111	116	193	124	140.47	162	144	0.891	-0.167	0.586487085	0.748942935	0.050917418	0.100954333	0.069141066	0.069141066	TRUE	0.156691846	No
EHI_031390	hypothetical protein	4628	7396	4994	2439	2052	2916	4385	4794	5378	2456	2535	2546	3487.78	4852	2512	0.525	-0.93	1.91E-06	4.15E-05	0.008081594	0.090775365	0.028345244	0.028345244	TRUE	0.096516309	No
EHI_031400	ribosomal protein S18putative	20313	32631	17220	10294	14418	16076	19245	21149	18543	10365	17813	14037	19242.29	19646	14072	0.725	-0.464	0.075367771	0.193849149	0.035494245	0.090425635	0.052767496	0.052767496	TRUE	0.127020505	No
EHI_031410	GTP-binding protein	5387	9045	5147	5661	2694	6771	5104	5862	5542	5700	3328	5912	4663.39	5503	4980	0.908	-0.139	0.593135104	0.753660052	0.032340495	0.090667682	0.052092147	0.052092147	TRUE	0.505889221	No
EHI_031510	pumilio family RNA-binding protein	65	91	65	74	36	76	62	59	70	75	44	66	54.64	64	62	0.979	-0.031	0.933953771	0.971674036	0.086358724	0.117614045	0.100558333	0.100558333	TRUE	1.892907651	No
EHI_031520	phosphatidylinositol N-acetylglucosaminyltransferase subunit Cputative	145	208	104	56	99	123	137	135	112	56	122	107	129.12	128	95	0.755	-0.405	0.203164599	0.388775776	0.054184705	0.101886312	0.073020116	0.073020116	TRUE	0.182749055	No
EHI_031630	hypothetical proteinconserved	629	779	514	341	282	578	596	505	553	343	348	505	466.78	551	399	0.731	-0.451	0.053342619	0.153888492	0.017068288	0.093539915	0.039670135	0.039670135	TRUE	0.303044058	No
EHI_031630.2	NA	11	23	17	27	6	25	10	15	18	27	7	22	14.12	14	19	1.259	0.332	0.506104904	0.686394015	0.188575912	0.195876879	0.192489224	0.192489224	TRUE	0.227641699	No
EHI_031640	hypothetical protein	100	92	79	421	242	460	95	60	85	424	299	402	263.25	80	375	4.38	2.131	3.48E-13	3.69E-11	0.042406467	0.096007524	0.061408779	0.061408779	TRUE	0.290109851	No
EHI_031740	RAS-related protein racGputative	4	4	1	1	1	10	4	3	1	1	1	9	1.84	3	4	1.276	0.352	0.610441881	0.764833796	1.010466455	0.90063466	0.935791553	0.935791553	TRUE	1.895610502	No
EHI_031950	hypothetical protein	1	2	4	1	0	13	1	1	4	1	0	11	1.64	2	4	1.502	0.587	0.393454124	0.589816278	1.566946308	0.997846066	1.184841757	1.184841757	TRUE	5.208365138	No
EHI_031960	hypothetical proteinconserved domain containing	229	389	245	163	194	211	217	252	264	164	240	184	209.38	244	196	0.809	-0.307	0.272843436	0.467198819	0.035944904	0.097463473	0.056972565	0.056972565	TRUE	0.214385567	No
EHI_032060	hypothetical protein	1	1	2	9	1	14	1	1	2	9	1	12	4.32	1	7	3.026	1.597	0.016670597	0.064467804	0.629582687	0.435017602	0.517783251	0.517783251	TRUE	0.142565092	No
EHI_032470	hypothetical protein	124	174	156	303	329	1547	117	113	168	305	406	1351	243.3	133	687	4.293	2.102	4.22E-06	8.09E-05	0.267923497	0.096471647	0.192251996	0.192251996	TRUE	0.963038023	No
EHI_032670	hypothetical protein	47	59	28	37	33	45	45	38	30	37	41	39	69.47	38	39	1.034	0.048	0.876474424	0.940308318	0,00000001	0.111794658	0.050636338	0.050636338	TRUE	0.368658447	No
EHI_032780	hypothetical protein	102	234	87	100	150	149	97	152	94	101	185	130	202.1	114	139	1.195	0.257	0.433875895	0.626686401	0.070440402	0.097719976	0.080626295	0.080626295	TRUE	0.268837076	No
EHI_032790	hypothetical protein	6	3	4	12	2	6	6	2	4	12	2	5	4.6	4	6	1.464	0.55	0.385604845	0.582722701	0.376081349	0.413889152	0.398169531	0.398169531	TRUE	0.591097788	No
EHI_032900	hypothetical protein	7	23	10	23	5	20	7	15	11	23	6	17	13.67	11	15	1.367	0.451	0.366424582	0.564230465	0.153311556	0.199336583	0.178500847	0.178500847	TRUE	0.167677097	No
EHI_033010	hypothetical protein	2	1	2	26	3	51	2	1	2	26	4	45	26.66	2	25	7.043	2.816	1.11E-06	2.57E-05	0,00000001	0.14622441	0.251393685	0.251393685	TRUE	0.238577308	No
EHI_033120	hypothetical protein	1	0	1	1	1	0	1	0	1	1	1	0	1.25	1	1	1.058	0.081	0.905722018	0.956063132	0,00000001	1.28113189	0.784798854	0.784798854	TRUE	0.386902354	No
EHI_033130	cleavage and polyadenylation specificity factor 100 kDa subunitputative	153	213	154	249	62	90	145	138	166	251	77	79	134.04	150	136	0.913	-0.131	0.729249229	0.849698012	0.126943958	0.101462943	0.116485126	0.116485126	TRUE	2.92260166	No
EHI_033240	Riboflavin kinase F FAD synthetaseputative	41	75	31	77	34	59	39	49	33	78	42	52	121.19	40	57	1.372	0.457	0.203767873	0.389473462	0.080156416	0.102641221	0.089190219	0.089190219	TRUE	0.098614196	No
EHI_033250	polyadenylate-binding proteinputative	29292	45770	21200	30325	15394	12927	27753	29665	22829	30533	19018	11287	17249.16	26749	20279	0.769	-0.378	0.224290286	0.412694125	0.068638942	0.090434581	0.078012348	0.078012348	TRUE	0.126775848	No
EHI_033350	RNA-binding proteinputative	27	43	24	41	19	25	26	28	26	41	23	22	26.3	27	29	1.081	0.112	0.789370855	0.889449905	0.103652387	0.147005398	0.123536168	0.123536168	TRUE	2.204088668	No
EHI_033450	hypothetical protein	0	0	0	0	0	0	0	0	0	0	0	0	0.15	0	0	1	0	1	1	0,00000001	9.938249043	12	12	TRUE	2.582018101	No
EHI_033550	hypothetical proteinconserved	4	4	6	6	1	11	4	3	6	6	1	10	3.89	4	6	1.273	0.349	0.578571358	0.743141978	0.154155698	0.47318392	0.355896534	0.355896534	TRUE	0.096596004	No
EHI_033560	leucine rich repeat protein 1	1	1	0	0	1	3	1	1	0	0	1	3	1.17	1	1	1.341	0.424	0.526648808	0.702685577	1.322979584	1.360582656	1.350635769	1.350635769	TRUE	0.243244761	No
EHI_033670	S1 RNA binding domain-containing protein	47	64	83	49	13	23	45	41	89	49	16	20	85.68	58	28	0.546	-0.874	0.061565619	0.169492721	0.250028502	0.107735818	0.185569758	0.185569758	TRUE	0.13749545	No
EHI_033680	valyl-tRNA synthetaseputative	522	705	1695	1816	232	530	495	457	1825	1828	287	463	1554.18	926	859	0.951	-0.073	0.906839206	0.956901667	0.55139841	0.0913068	0.335297036	0.55139841	TRUE	0.199834888	No
EHI_033690	hypothetical proteinconserved	15	18	24	59	21	48	14	12	26	59	26	42	30.86	17	42	2.258	1.175	0.007489929	0.034378115	0.141393279	0.138629701	0.140152069	0.140152069	TRUE	0.073647737	No
EHI_033700	RecFFRecNFSMdomain containing protein	179	261	186	491	101	208	170	169	200	494	125	182	218.82	180	267	1.436	0.522	0.18246244	0.362414128	0.150123263	0.097156704	0.128591197	0.128591197	TRUE	1.074586732	No
EHI_033710	cysteine proteinase 2	95350	123745	78636	124506	167478	196444	90339	80203	84678	125361	206909	171523	142552.44	85073	167931	1.928	0.947	0.000179326	0.001781612	0.031950716	0.090358661	0.049399296	0.049399296	TRUE	0.092622145	No
EHI_033720	DEADFDEAH box helicaseputative	3	9	16	39	8	16	3	6	17	39	10	14	21.28	9	21	2.14	1.097	0.029529638	0.0999375	0.222557541	0.160368478	0.188845258	0.188845258	TRUE	1.674528428	No
EHI_033730	hypothetical protein	6	6	1	7	5	6	6	4	1	7	6	5	5.65	4	6	1.497	0.582	0.308382626	0.506529203	0,00000001	0.354056075	0.191186022	0.191186022	TRUE	0.257631728	No
EHI_033740	F-actin capping protein alpha subunitputative	2065	3139	1520	1605	1512	2416	1956	2034	1637	1616	1868	2110	2126.94	1876	1865	0.994	-0.009	0.971345654	0.990512279	0.025650337	0.091048664	0.044053572	0.044053572	TRUE	0.494171842	No
EHI_033750	hypothetical proteinconserved	185	255	215	235	79	97	175	165	232	237	98	85	211.33	191	140	0.752	-0.411	0.27311293	0.467198819	0.124749379	0.097398008	0.113695271	0.113695271	TRUE	1.649968643	No
EHI_033850	serineFthreonine- protein kinase 6putative	195	227	163	141	119	221	185	147	176	142	147	193	133.77	169	161	0.955	-0.066	0.785488114	0.886984959	0.010217758	0.101485573	0.040051386	0.040051386	TRUE	0.18533493	No
EHI_033860	endonuclease Vputative	4	2	6	8	3	3	4	1	6	8	4	3	5.18	4	5	1.204	0.268	0.666455252	0.803624279	0.256897385	0.378209172	0.325136572	0.325136572	TRUE	0.318395854	No
EHI_033870	hypothetical protein	1	0	0	0	0	0	1	0	0	0	0	0	0.31	0	0	0.861	-0.215	0.658609679	0.799344771	0,00000001	4.869385487	4.944408241	4.944408241	TRUE	3.250331821	No
EHI_033880	hypothetical protein	0	3	0	1	2	2	0	2	0	1	2	2	1.29	1	2	1.438	0.524	0.44425239	0.63544866	0,00000001	1.241582884	0.963165698	0.963165698	TRUE	0.072058939	No
EHI_033890	hypothetical protein	10	13	12	10	8	21	9	8	13	10	10	18	14.13	10	13	1.239	0.309	0.496935193	0.679461284	0,00000001	0.195787286	0.113402436	0.113402436	TRUE	0.248350623	No
EHI_033900	hypothetical proteinconserved	18	33	8	91	77	136	17	21	9	92	95	119	40.45	16	102	5.505	2.461	9.99E-11	6.48E-09	0.053179022	0.127175724	0.092996827	0.092996827	TRUE	0.458119752	No
EHI_033910	hypothetical proteinconserved	40	55	28	111	83	140	38	36	30	112	103	122	62.31	35	112	3.085	1.625	6.36E-09	2.76E-07	0,00000001	0.114258043	0.044567841	0.044567841	TRUE	0.075929471	No
EHI_034010	hypothetical proteinconserved	65	122	88	800	114	146	62	79	95	805	141	127	215.07	79	358	3.426	1.777	NA	NA	0.504422419	0.097275356	0.312402436	0.312402436	TRUE	10.75530915	Yes
EHI_034210	protein kinase domain containing protein	4	15	9	31	4	12	4	10	10	31	5	10	10.86	8	15	1.768	0.822	0.129266074	0.283394143	0.239386503	0.227535033	0.233371507	0.233371507	TRUE	0.495635047	No
EHI_034410	hypothetical protein	0	0	0	0	0	0	0	0	0	0	0	0	0.11	0	0	1	0	1	1	0,00000001	13.74323854	12	12	TRUE	1.785132591	No
EHI_034510	hypothetical protein	1	2	1	0	0	2	1	1	1	0	0	2	1.06	1	1	0.814	-0.297	0.66235107	0.800906736	0,00000001	1.495971381	0.964599965	0.964599965	TRUE	0.468060864	No
EHI_034520	hypothetical protein	0	0	1	0	0	0	0	0	1	0	0	0	0.31	0	0	0.85	-0.234	0.601013051	0.759829799	12	4.927759414	6.31854378	6.31854378	TRUE	2.087305742	No
EHI_034530	hypothetical protein	0	1	0	0	0	0	0	1	0	0	0	0	0.41	0	0	0.856	-0.224	0.685560707	0.818003695	0,00000001	3.76709987	2.493400312	2.493400312	TRUE	0.205125305	No
EHI_034540	hypothetical protein	0	0	0	0	0	0	0	0	0	0	0	0	0	0	0	NA	NA	NA	NA	NA	NA	NA	NA	NA	NA	NA
EHI_034550	hypothetical protein	0	0	0	0	0	0	0	0	0	0	0	0	0.18	0	0	1	0	1	1	0,00000001	8.599986645	8.555563954	8.555563954	TRUE	0.306679512	No
EHI_034560	deoxyuridine 57-triphosphate nucleotidohydrolase domain containing protein	1	0	1	12	2	13	1	0	1	12	2	11	3.48	1	8	4.415	2.142	0.001571057	0.010227754	0,00000001	0.518856046	0.564088921	0.564088921	TRUE	0.972583851	No
EHI_034570	hypothetical protein	2	4	1	3	0	4	2	3	1	3	0	3	2.06	2	2	1.107	0.146	0.830447832	0.915285578	0,00000001	0.814237828	0.51777027	0.51777027	TRUE	0.295092072	No
EHI_034580	hypothetical protein	0	0	0	1	0	0	0	0	0	1	0	0	0.71	0	0	1.256	0.329	0.588805564	0.750644157	0,00000001	2.180005959	1.800608751	1.800608751	TRUE	0.224990699	No
EHI_034590	hypothetical protein	2	1	1	2	5	10	2	1	1	2	6	9	2.92	1	6	2.736	1.452	0.02865896	0.097772133	0,00000001	0.600190763	0.407967353	0.407967353	TRUE	0.135875059	No
EHI_034600	hypothetical protein	2	4	2	0	0	0	2	3	2	0	0	0	3.02	2	0	0.414	-1.274	0.063452303	0.173093085	0,00000001	0.58342275	0.512758913	0.512758913	TRUE	0.151495186	No
EHI_034610	leucine rich repeat proteinBspA family	14	10	8	2	6	2	13	6	9	2	7	2	9.21	9	4	0.479	-1.062	0.058789841	0.163953549	0.12336676	0.252122166	0.199369815	0.199369815	TRUE	0.123475195	No
EHI_034710	heat shock proteinputative	19	30	34	120	16	51	18	19	37	121	20	45	209.34	25	62	1.789	0.839	0.178550681	0.357058986	0.530042395	0.097465009	0.328219888	0.530042395	TRUE	0.955021218	No
EHI_034810	hypothetical protein	2	4	1	6	2	2	2	3	1	6	2	2	3.7	2	3	1.418	0.504	0.444799317	0.636063131	0.318341427	0.493381768	0.424750768	0.424750768	TRUE	1.746037519	No
EHI_034820	hypothetical protein	1	0	1	4	1	0	1	0	1	4	1	0	2.92	1	2	1.541	0.623	0.363861918	0.561831792	0,00000001	0.600054653	0.507711356	0.507711356	TRUE	0.624927682	No
EHI_034830	hypothetical protein	3	13	16	16	7	6	3	8	17	16	9	5	13.12	9	10	1.056	0.078	0.877826945	0.940512821	0.132710939	0.203886647	0.173336791	0.173336791	TRUE	0.231489658	No
EHI_034840	hypothetical protein	0	0	0	1	0	0	0	0	0	1	0	0	0.49	0	0	1.242	0.312	0.565511665	0.73291838	0,00000001	3.161775321	2.93233558	2.93233558	TRUE	0.30090284	No
EHI_034960	heat shock protein70hsp70A2putative	158	282	125	465	139	203	150	183	135	468	172	177	238.37	156	272	1.665	0.736	0.058693437	0.163744615	0.146855087	0.096598282	0.126144675	0.126144675	TRUE	2.43771289	No
EHI_035060	fumarate hydratase class Ianaerobicputative	197	318	163	69	97	130	187	206	176	69	120	114	155.06	190	101	0.545	-0.875	0.001165866	0.008120327	0.020841165	0.099956438	0.049343279	0.049343279	TRUE	0.267281279	No
EHI_035070	hypothetical proteinconserved	9	17	5	9	15	25	9	11	5	9	19	22	13.48	8	17	1.765	0.82	0.087461936	0.214604728	0.075823651	0.200887804	0.143823415	0.143823415	TRUE	0.323835413	No
EHI_035080	WD domain containing protein	4323	5981	3499	2071	2241	3322	4096	3876	3768	2085	2769	2901	3402.81	3913	2585	0.668	-0.583	0.008536233	0.038360356	0.016134856	0.090786031	0.036986221	0.036986221	TRUE	0.182466375	No
EHI_035090	60S ribosomal protein L7aputative	9058	11819	8123	11690	8777	12080	8582	7660	8747	11770	10843	10548	7825.87	8330	11054	1.293	0.371	0.355844232	0.553844192	0.176300397	0.090538582	0.141328696	0.141328696	TRUE	2.605721485	No
EHI_035100	hypothetical protein	127	215	131	476	544	757	120	139	141	479	672	661	294.92	133	604	4.308	2.107	7.23E-18	1.78E-15	0.018241654	0.095399848	0.041952954	0.041952954	TRUE	0.152670564	No
EHI_035110	hypothetical protein	148	159	97	90	107	153	140	103	104	91	132	134	92.49	116	119	1.024	0.034	0.917833931	0.962480784	0.059639799	0.106455368	0.079093501	0.079093501	TRUE	0.351288334	No
EHI_035120	hypothetical protein	5	7	3	2	5	3	5	5	3	2	6	3	2.87	4	4	0.868	-0.204	0.750379187	0.86414755	0,00000001	0.609997687	0.345523671	0.345523671	TRUE	0.503865341	No
EHI_035130	hypothetical protein	75	82	46	82	48	75	71	53	50	83	59	65	65.76	58	69	1.186	0.246	0.40596579	0.601158639	0.014731455	0.113002607	0.054656995	0.054656995	TRUE	0.142070325	No
EHI_035140	Rab GTPase activating proteinputative	573	742	536	600	335	596	543	481	577	604	414	520	546.55	534	513	0.963	-0.054	0.842637561	0.922164922	0.037999693	0.09307407	0.055820534	0.055820534	TRUE	0.171997109	No
EHI_035150	TBdomain containing protein	198	407	199	188	202	278	188	264	214	189	250	243	213.05	222	227	1.021	0.03	0.91929711	0.962911939	0.04935926	0.097340932	0.066572365	0.066572365	TRUE	0.554531	No
EHI_035160	hypothetical protein	78	105	86	313	56	62	74	68	93	315	69	54	119.8	78	146	1.71	0.774	0.111236982	0.254586115	0.3229211	0.102784085	0.22313333	0.22313333	TRUE	6.196176392	No
EHI_035170	U3 small nucleolar ribonucleoprotein subunitputative	131	185	79	77	112	128	124	120	85	78	138	112	130.24	110	109	0.991	-0.013	0.964554257	0.987525571	0.031305275	0.101787337	0.057603382	0.057603382	TRUE	0.188221325	No
EHI_035180	ubiquitin carboxyl-terminal hydrolase domain containing protein	380	534	387	384	271	361	360	346	417	387	335	315	282.77	374	346	0.926	-0.111	0.646368303	0.790908424	0.016258565	0.095616854	0.042208314	0.042208314	TRUE	0.183408625	No
EHI_035190	hypothetical protein	95	168	110	73	84	109	90	109	118	74	104	95	150.08	106	91	0.866	-0.208	0.508978009	0.688643679	0.053539592	0.100275162	0.070301007	0.070301007	TRUE	0.163830893	No
EHI_035200	hypothetical proteinconserved	639	823	745	261	393	445	605	533	802	263	486	389	684.82	647	379	0.6	-0.738	0.008691561	0.038953828	0.044249009	0.092523709	0.060229863	0.060229863	TRUE	0.458370735	No
EHI_035210	serFthr protein phosphatase family protein	130	194	85	94	113	163	123	126	92	95	140	142	106.04	114	126	1.098	0.135	0.644995166	0.789805401	0.033073526	0.104398361	0.05995413	0.05995413	TRUE	0.507791161	No
EHI_035220	hypothetical protein	77	88	36	129	270	276	73	57	39	130	334	241	122.92	56	235	3.772	1.915	4.89E-08	1.67E-06	0.086378909	0.102468832	0.092718055	0.092718055	TRUE	0.039652984	No
EHI_035230	hypothetical protein	3	10	3	2	5	11	3	6	3	2	6	10	4.33	4	6	1.279	0.355	0.558127482	0.728347971	0,00000001	0.434185051	0.288521085	0.288521085	TRUE	0.096155917	No
EHI_035240	hypothetical protein	7	20	8	1	1	5	7	13	9	1	1	4	6.91	10	2	0.358	-1.483	0.011249793	0.047760278	0.083196334	0.305875275	0.217582103	0.217582103	TRUE	0.667605977	No
EHI_035250	casein kinase II regulatory subunit family protein	52	100	37	19	31	35	49	65	40	19	38	31	50.87	51	29	0.592	-0.756	0.040588806	0.126709347	0.067124871	0.119636788	0.089770374	0.089770374	TRUE	0.678804594	No
EHI_035260	endoglucanaseputative	18	41	26	41	30	52	17	27	28	41	37	45	29.71	24	41	1.62	0.696	0.121906296	0.271147585	0.177155164	0.140497907	0.157525427	0.157525427	TRUE	0.203373855	No
EHI_035270	hypothetical protein	370	577	290	201	218	275	351	374	312	202	269	240	332.49	346	237	0.694	-0.527	0.030332183	0.101902502	0.018001478	0.094829064	0.042133342	0.042133342	TRUE	0.264658005	No
EHI_035370	hypothetical protein	124	152	177	48	41	57	117	99	191	48	51	50	99.77	136	50	0.394	-1.345	0.000127376	0.001351576	0.078734842	0.105280243	0.089076534	0.089076534	TRUE	0.510395142	No
EHI_035380	hypothetical protein	41	55	29	27	10	15	39	36	31	27	12	13	36.54	35	17	0.533	-0.909	0.017649264	0.067285811	0.045872995	0.131120817	0.08600881	0.08600881	TRUE	0.136962496	No
EHI_035390	phosphatidylinositol-glycan biosynthesis class O proteinputative	141	305	241	103	90	152	134	198	260	104	111	133	124.68	197	116	0.608	-0.717	0.030879991	0.103056438	0.071605604	0.102297052	0.083601044	0.083601044	TRUE	0.086331011	No
EHI_035400	hypothetical protein	10	18	5	16	16	23	9	12	5	16	20	20	15.02	9	19	1.895	0.922	0.030067948	0.10135351	0,00000001	0.18954005	0.089323924	0.089323924	TRUE	0.191239457	No
EHI_035410	hypothetical protein	48	85	61	34	36	59	45	55	66	34	44	52	58.76	55	43	0.797	-0.327	0.293160482	0.490966104	0.017790212	0.115703828	0.058178359	0.058178359	TRUE	0.319100722	No
EHI_035420	PP-loop family protein	1290	1421	1475	1057	1123	1239	1222	921	1588	1064	1387	1082	1039.4	1244	1178	0.949	-0.075	0.792395885	0.89105955	0.04969234	0.091781557	0.063105516	0.063105516	TRUE	0.1142376	No
EHI_035430	hypothetical protein	307	407	255	297	60	191	291	264	275	299	74	167	235.29	277	180	0.68	-0.555	0.178561953	0.357058986	0.184534104	0.096679985	0.146927456	0.146927456	TRUE	0.227084592	No
EHI_035440	60S ribosomal protein L4putative	49909	75382	47818	71449	70310	75552	47286	48857	51492	71940	86864	65967	46439.02	49212	74924	1.489	0.575	0.063653422	0.17352864	0.06824438	0.090380291	0.077181152	0.077181152	TRUE	0.298144433	No
EHI_035450	hypothetical protein	29	60	33	18	13	67	27	39	36	18	16	59	31.28	34	31	0.928	-0.107	0.807677667	0.90163788	0.161166747	0.137980619	0.149045698	0.149045698	TRUE	2.255786386	No
EHI_035460	40S ribosomal protein S13putative	14446	23814	10385	9718	14431	17412	13687	15435	11183	9785	17829	15203	17416.97	13435	14272	1.06	0.084	0.751433911	0.864389324	0.036611494	0.090433749	0.054469067	0.054469067	TRUE	0.411358221	No
EHI_035470	hypothetical protein	117	233	121	80	51	135	111	151	130	81	63	118	93.09	131	87	0.685	-0.547	0.094933326	0.228024043	0.05858357	0.106353123	0.078034715	0.078034715	TRUE	0.262187355	No
EHI_035480	hypothetical proteinconserved	100	160	139	51	61	92	95	104	150	51	75	80	104.94	116	69	0.613	-0.707	0.018812404	0.070405651	0.035064055	0.104544788	0.061115096	0.061115096	TRUE	0.32926651	No
EHI_035490	hypothetical protein	380	476	354	417	240	349	360	309	381	420	297	305	280.66	350	341	0.975	-0.037	0.900216565	0.95301278	0.0480396	0.095656399	0.066119837	0.066119837	TRUE	0.323460821	No
EHI_035500	protein kinaseputative	903	1255	520	745	1029	1004	856	813	560	750	1271	877	709.63	743	966	1.284	0.36	0.211763166	0.399928091	0.049140558	0.092447637	0.064776279	0.064776279	TRUE	0.301271997	No
EHI_035510	hypothetical protein	1677	2198	1254	1264	1493	1648	1589	1425	1350	1273	1845	1439	1582.79	1455	1519	1.043	0.06	0.776185625	0.880757123	0.012577614	0.091289475	0.033266275	0.033266275	TRUE	0.209330057	No
EHI_035520	hypothetical protein	21	25	16	66	26	24	20	16	17	66	32	21	24.82	18	40	2.034	1.024	0.024947761	0.087244216	0.166381921	0.150384956	0.158528539	0.158528539	TRUE	0.284219379	No
EHI_035530	hypothetical protein	2581	3892	2898	4768	621	1443	2445	2523	3121	4801	767	1260	2237.35	2696	2276	0.863	-0.213	0.647387755	0.791385287	0.2959244	0.091014098	0.206010692	0.206010692	TRUE	2.364831472	No
EHI_035540	ubiquitin-activating enzymeputative	1370	863	800	320	377	417	1298	559	861	322	466	364	505.3	906	384	0.443	-1.174	0.00015624	0.001595328	0.063699285	0.093296628	0.075695465	0.075695465	TRUE	0.060798623	No
EHI_035550	regulator of nonsense transcriptsputative	254	344	184	1050	185	290	241	223	198	1057	229	253	328.49	221	513	2.134	1.094	0.009483094	0.04174157	0.200652441	0.094883608	0.156391811	0.156391811	TRUE	6.219995471	No
EHI_035560	hypothetical protein	13	25	26	20	6	12	12	16	28	20	7	10	18.65	19	12	0.72	-0.475	0.287976349	0.485116563	0.070017981	0.170235748	0.122977773	0.122977773	TRUE	0.188882028	No
EHI_035570	protein kinaseputative	33	38	14	46	12	22	31	25	15	46	15	19	29.94	24	27	1.117	0.16	0.705093658	0.832278242	0.107412013	0.140110955	0.123042358	0.123042358	TRUE	0.908265297	No
EHI_035580	Der1 family proteinputative	278	387	296	161	224	274	263	251	319	162	277	239	242.52	278	226	0.821	-0.285	0.29326656	0.491045528	0.030334749	0.096491395	0.053639358	0.053639358	TRUE	0.307729009	No
EHI_035590	WD domain containing protein	228	141	136	465	203	367	216	91	146	468	251	320	166.34	151	346	2.181	1.125	0.001000788	0.007118604	0.087320482	0.099304651	0.091936195	0.091936195	TRUE	0.100568293	No
EHI_035600	ribosomal protein L18aputative	19266	22435	15392	9183	13719	20731	18253	14541	16575	9246	16949	18101	17415.92	16456	14765	0.902	-0.148	0.626116703	0.776455197	0.057264006	0.090433754	0.074182234	0.074182234	TRUE	0.668795907	No
EHI_035610	hypothetical protein	49	80	79	27	6	52	46	52	85	27	7	45	55.89	61	26	0.486	-1.041	0.012590821	0.05172245	0.144317751	0.117005669	0.130244022	0.130244022	TRUE	0.395887907	No
EHI_035620	hypothetical protein	0	0	0	0	0	0	0	0	0	0	0	0	0.2	0	0	1	0	1	1	12	7.62003064	11.32811277	11.32811277	TRUE	4.890066611	No
EHI_035630	hypothetical protein	621	930	526	277	596	674	588	603	566	279	736	588	866.62	586	534	0.917	-0.126	0.687624085	0.819142125	0.068492106	0.092067324	0.076900191	0.076900191	TRUE	0.580474512	No
EHI_035640	hypothetical protein	8	13	5	11	10	8	8	8	5	11	12	7	10.02	7	10	1.315	0.395	0.41703831	0.611033379	0,00000001	0.23898692	0.125169547	0.125169547	TRUE	0.191092579	No
EHI_035650	ribose-phosphate pyrophosphokinaseputative	1323	2023	1039	1218	1468	2025	1253	1311	1119	1226	1814	1768	1429.72	1228	1603	1.294	0.372	0.11624591	0.262854072	0.021339428	0.091390244	0.042386841	0.042386841	TRUE	0.11934899	No
EHI_035660	queuine tRNA-ribosyltransferaseputative	967	1367	840	542	656	800	916	886	905	546	810	699	805.29	902	685	0.767	-0.382	0.155320979	0.321535936	0.035787308	0.092198254	0.055297755	0.055297755	TRUE	0.145860451	No
EHI_035670	hypothetical protein	1252	1974	911	998	1489	1282	1186	1279	981	1005	1840	1119	1380.5	1149	1321	1.143	0.192	0.488468238	0.673161496	0.046223377	0.091427398	0.059678794	0.059678794	TRUE	0.21901792	No
EHI_035680	hydrolasecarbon-nitrogen family	152	260	125	74	139	98	144	169	135	75	172	86	165.83	149	111	0.752	-0.411	0.21646861	0.404074739	0.072819255	0.099332341	0.083068595	0.083068595	TRUE	0.968567034	No
EHI_035690	galactose-inhibitable lectin 35 kda subunit precursor	14850	24662	13222	10942	9175	15614	14070	15984	14238	11017	11335	13633	12893.63	14764	11995	0.817	-0.292	0.188728268	0.370635129	0.018551358	0.090463757	0.03737735	0.03737735	TRUE	0.279567856	No
EHI_035700	beta-amylaseputative	81	126	75	100	224	212	77	82	81	101	277	185	100.11	80	188	2.225	1.154	0.000689519	0.005252641	0.075226735	0.105229733	0.08680165	0.08680165	TRUE	0.038262515	No
EHI_035710	RhoGAP domain containing protein	246	292	164	395	99	133	233	189	177	398	122	116	155.05	200	212	1.057	0.08	0.83343607	0.917120645	0.134422382	0.099956952	0.120565821	0.120565821	TRUE	3.699484616	No
EHI_035720	hypothetical protein	144	244	151	191	58	96	136	158	163	192	72	84	129.91	152	116	0.779	-0.36	0.351651502	0.549156198	0.135611393	0.101816737	0.121093602	0.121093602	TRUE	1.598573956	No
EHI_035730	hypothetical protein	901	1482	797	664	236	409	854	961	858	669	292	357	648.64	891	439	0.513	-0.962	0.002764928	0.015931159	0.076005346	0.092645067	0.082075278	0.082075278	TRUE	0.601184097	No
EHI_035740	hypothetical protein	0	0	0	1	0	1	0	0	0	1	0	1	0.16	0	1	1.383	0.467	0.215702988	0.403359177	0,00000001	9.59980754	9.359188423	9.359188423	TRUE	0.713127899	No
EHI_035750	lecithin 3Acholesterol acyltransferase domain-containing protein	399	570	236	251	365	301	378	369	254	253	451	263	269.09	334	322	0.966	-0.05	0.891608777	0.94811999	0.119973808	0.095884809	0.110491132	0.110491132	TRUE	2.328163017	No
EHI_035760	hypothetical protein	1	0	0	0	1	4	1	0	0	0	1	3	2.23	0	1	1.771	0.825	0.232549004	0.422046447	0,00000001	0.758722449	0.608691452	0.608691452	TRUE	0.367926897	No
EHI_035770	protein with RhoGEF and ArfGAP domains	215	310	271	328	155	209	204	201	292	330	191	182	215.62	232	234	1.011	0.016	0.962996743	0.987037701	0.10295431	0.097257553	0.100743461	0.100743461	TRUE	0.42911829	No
EHI_035780	hypothetical protein	0	2	0	2	4	3	0	1	0	2	5	3	1.62	0	3	2.395	1.26	0.067792806	0.180579502	0,00000001	1.010389466	0.692361779	0.692361779	TRUE	0.240800505	No
EHI_035790	hypothetical protein	607	854	708	643	310	937	575	554	762	647	383	818	874.15	630	616	0.98	-0.029	0.936147886	0.972506527	0.122708268	0.092052529	0.108675875	0.108675875	TRUE	0.340016201	No
EHI_035800	Ras GTPase activating proteinputative	1053	1392	928	1552	484	482	998	902	999	1563	598	421	1174.82	966	861	0.9	-0.152	0.698040175	0.827063308	0.160639722	0.091616341	0.132691104	0.132691104	TRUE	2.47503934	No
EHI_035810	hypothetical protein	260	393	267	144	130	290	246	255	288	145	161	253	208.11	263	186	0.722	-0.47	0.109921518	0.252819491	0.047017968	0.097507041	0.064239536	0.064239536	TRUE	0.105965299	No
EHI_035820	hypothetical proteinconserved	477	608	426	285	132	259	452	394	459	287	163	226	332.71	435	225	0.533	-0.908	0.000714745	0.005425061	0.032183568	0.094826021	0.052925622	0.052925622	TRUE	0.213590297	No
EHI_035920	regulator of nonsense transcriptsputative	99	116	94	401	155	248	94	75	101	404	191	217	158.73	90	271	2.843	1.507	1.52E-06	3.38E-05	0.057093763	0.099734232	0.072377698	0.072377698	TRUE	1.165953504	No
EHI_035930	leucine rich repeat and phosphatase domain containing protein	739	800	792	295	200	467	700	519	853	297	247	408	566.41	691	317	0.476	-1.07	0.000135969	0.001424695	0.042458809	0.092978513	0.059638589	0.059638589	TRUE	0.083066964	No
EHI_035940	Rho GTPase activating proteinputative	77	153	125	564	82	140	73	99	135	568	101	122	185.55	102	264	2.247	1.168	0.016943454	0.06527869	0.338636099	0.098377598	0.230498616	0.230498616	TRUE	1.159519724	No
EHI_035950	protein kinase domain containing protein	36	41	72	293	48	96	34	27	78	295	59	84	97.08	46	146	2.713	1.44	0.002575055	0.015128671	0.292999042	0.105694565	0.209001048	0.209001048	TRUE	1.991639798	No
EHI_035960	hypothetical protein	278	524	357	298	27	78	263	340	384	300	33	68	227.3	329	134	0.46	-1.119	0.01831649	0.068919394	0.309094588	0.096902609	0.212256958	0.212256958	TRUE	2.736616778	No
EHI_035970	PQ loop repeat protein	334	602	176	412	560	885	316	390	190	415	692	773	459.3	299	627	1.985	0.989	0.00565715	0.027567904	0.111836745	0.093591876	0.104740312	0.104740312	TRUE	0.085061878	No
EHI_035980	hypothetical protein	539	774	604	687	73	152	511	502	650	692	90	133	584.47	554	305	0.596	-0.747	0.108044747	0.249875862	0.291096476	0.092897225	0.202960917	0.202960917	TRUE	5.404287978	No
EHI_035990	hypothetical protein	209	300	122	213	241	399	198	194	131	214	298	348	278.79	174	287	1.602	0.68	0.020701315	0.075549873	0.047551455	0.095692053	0.064277246	0.064277246	TRUE	0.182336356	No
EHI_036390	hypothetical protein	0	0	0	0	0	1	0	0	0	0	0	1	0.07	0	0	1.216	0.282	0.391288751	0.588338618	0,00000001	20.56573597	12	12	TRUE	1.450070381	No
EHI_036490	surface antigen ariel1putative	3	1	1	67	3	75	3	1	1	67	4	65	12.71	2	45	11.298	3.498	6.22E-08	2.07E-06	0.910913305	0.20759299	0.474983244	0.474983244	TRUE	5.125012583	No
EHI_036500	hypothetical protein	15	25	17	18	25	33	14	16	18	18	31	29	26.36	16	26	1.517	0.601	0.156584996	0.323287198	0.087300239	0.146856133	0.116191394	0.116191394	TRUE	0.109355579	No
EHI_036510	hypothetical protein	597	281	668	95	66	130	566	182	719	96	82	114	282.96	489	97	0.227	-2.137	1.85E-08	7.08E-07	0.131845566	0.095613383	0.117546086	0.117546086	TRUE	0.115773002	No
EHI_036520	importin betaputative	518	586	486	241	126	310	491	380	523	243	156	271	360.55	465	223	0.498	-1.005	0.000590489	0.00463315	0.0487073	0.094480335	0.064651348	0.064651348	TRUE	0.112637871	No
EHI_036530	40S ribosomal protein S27aputative	89745	93616	66849	51266	45006	63717	85029	60675	71986	51618	55602	55634	57745.88	72563	54285	0.762	-0.392	0.249875399	0.443211195	0.077027515	0.09037401	0.095506135	0.095506135	TRUE	0.756504427	No
EHI_036540	hypothetical protein	10	15	10	10	20	27	9	10	11	10	25	24	18.1	10	20	1.779	0.831	0.070513224	0.185224947	0.092257698	0.172639735	0.132048233	0.132048233	TRUE	0.188467212	No
EHI_036550	HAD hydrolasefamily IAvariant 3	22	31	23	4	2	8	21	20	25	4	2	7	12.54	22	4	0.271	-1.884	0.000100939	0.001126746	0,00000001	0.209189662	0.119586328	0.119586328	TRUE	0.274188391	No
EHI_036560	hypothetical protein	52	102	64	7	31	46	49	66	69	7	38	40	82.24	61	28	0.51	-0.971	0.02534988	0.088277022	0.188296099	0.108462851	0.148726712	0.148726712	TRUE	0.214067909	No
EHI_036570	hypothetical protein	144	209	114	43	16	58	136	135	123	43	20	51	77.72	131	38	0.312	-1.681	5.33E-08	1.81E-06	0.008910605	0.109518174	0.060380301	0.060380301	TRUE	0.599516024	No
EHI_036580	BRAC1 domain containing protein	1793	1746	1315	867	1370	1532	1699	1132	1416	873	1693	1338	2157.75	1416	1301	0.925	-0.113	0.749793795	0.863926457	0.111369373	0.091038662	0.103673011	0.103673011	TRUE	0.27752871	No
EHI_036590	hypothetical protein	43	102	42	116	45	97	41	66	45	117	56	85	54.04	51	86	1.629	0.704	0.040663064	0.126798812	0.057843246	0.117919241	0.082924452	0.082924452	TRUE	0.052810182	No
EHI_036600	hypothetical protein	325	505	528	236	399	461	308	327	569	238	493	403	531.01	401	378	0.946	-0.08	0.82142424	0.910188816	0.110104134	0.093153833	0.103600519	0.103600519	TRUE	0.34215805	No
EHI_036610	hypothetical protein	4	17	9	2	3	6	4	11	10	2	4	5	8.05	8	4	0.539	-0.891	0.105467045	0.245610598	0,00000001	0.275336553	0.171226617	0.171226617	TRUE	0.346964459	No
EHI_036620	P-glycoprotein 5 pseudogene	21	22	20	39	13	21	20	14	22	39	16	18	25.41	19	24	1.306	0.386	0.335328009	0.533959736	0.047750194	0.14897245	0.095780784	0.095780784	TRUE	0.832666791	No
EHI_036630	hypothetical protein	1436	914	958	221	250	442	1361	592	1032	223	309	386	744.45	995	306	0.338	-1.566	2.48E-05	0.00035371	0.129264445	0.092349436	0.11487616	0.11487616	TRUE	0.11666897	No
EHI_036640	zinc finger domain containing protein	261	372	232	191	63	131	247	241	250	192	78	114	184.92	246	128	0.544	-0.879	0.008465157	0.038122807	0.077387592	0.098404831	0.085633383	0.085633383	TRUE	0.497892677	No
EHI_036840	hypothetical protein	48	81	46	34	22	41	45	52	50	34	27	36	40.27	49	32	0.68	-0.557	0.105856924	0.246105723	0.029784721	0.127341896	0.073576114	0.073576114	TRUE	0.278697661	No
EHI_036850	hypothetical proteinconserved	50	81	73	22	37	37	47	52	79	22	46	32	49.23	59	33	0.583	-0.778	0.027678918	0.095165461	0.0510873	0.120613081	0.081242756	0.081242756	TRUE	0.221476969	No
EHI_036860	hypothetical protein	60	108	66	26	7	52	57	70	71	26	9	45	48.5	66	27	0.451	-1.149	0.005208055	0.025940675	0.128046005	0.121064028	0.125143077	0.125143077	TRUE	0.291612467	No
EHI_036870	hypothetical protein	55	102	40	27	15	33	52	66	43	27	19	29	38.75	54	25	0.504	-0.99	0.021479591	0.077578576	0.15005156	0.128795873	0.139865481	0.139865481	TRUE	0.187481137	No
EHI_036880	RhoGAP domain containing protein	16	14	9	17	16	31	15	9	10	17	20	27	19.13	11	21	1.775	0.828	0.05286537	0.152880441	0.04086169	0.168241897	0.104263508	0.104263508	TRUE	0.47316926	No
EHI_036890	ATPaseVps4 oligomerisation domain containing protein	57	66	70	211	51	104	54	43	75	212	63	91	81.85	57	122	1.992	0.994	0.015052931	0.059641809	0.157067036	0.108549187	0.13567171	0.13567171	TRUE	0.564464088	No
EHI_036900	DEADFDEAH box helicaseputative	9232	12546	9364	5916	8870	9542	8747	8131	10084	5957	10958	8331	6526.97	8987	8415	0.94	-0.09	0.769157126	0.876225808	0.06876116	0.090576467	0.075324487	0.075324487	TRUE	0.072735088	No
EHI_036910	hypothetical protein	18	20	17	23	9	33	17	13	18	23	11	29	13.25	16	21	1.288	0.365	0.430026191	0.623361524	0.077729595	0.202783421	0.149170907	0.149170907	TRUE	0.142549487	No
EHI_037010	dentin sialophospho protein precursorputative	0	1	1	21	4	11	0	1	1	21	5	10	3.77	1	12	6.903	2.787	2.99E-05	0.000411488	0,00000001	0.485013083	0.425861464	0.425861464	TRUE	0.193414034	No
EHI_037120	ankyrin repeat proteinputative	90	133	73	123	81	87	85	86	79	124	100	76	81.66	83	100	1.184	0.244	0.450772737	0.640882499	0.051844071	0.108591348	0.074443429	0.074443429	TRUE	0.279378729	No
EHI_037130	ribosomal protein S17putative	16351	31643	12301	14021	21010	23294	15492	20509	13246	14117	25957	20339	22687.8	16416	20138	1.216	0.282	0.306896659	0.50502502	0.044888719	0.090413876	0.059884895	0.059884895	TRUE	0.136049622	No
EHI_037140	receptor protein kinaseputative	1893	2030	1715	3091	1434	1584	1794	1316	1847	3112	1772	1383	1675.45	1652	2089	1.25	0.322	0.285556985	0.48286873	0.063941104	0.09123742	0.072098445	0.072098445	TRUE	0.447051085	No
EHI_037150	hypothetical protein	114	201	145	106	69	215	108	130	156	107	85	188	108.44	131	127	0.969	-0.045	0.888000142	0.946808099	0.05681504	0.104087135	0.074863868	0.074863868	TRUE	0.563077696	No
EHI_037160	hypothetical protein	803	1316	479	592	524	1004	761	853	516	596	647	877	772.59	710	707	0.995	-0.007	0.979667406	0.995559733	0.032598922	0.092276559	0.052536798	0.052536798	TRUE	0.340950504	No
EHI_037170	hypothetical protein	37	105	75	39	53	95	35	68	81	39	65	83	62.99	61	62	1.021	0.03	0.936586015	0.972720273	0.095320464	0.113998459	0.103134163	0.103134163	TRUE	0.216356908	No
EHI_037180	Ras family GTPase	2	3	1	5	16	17	2	2	1	5	20	15	8.19	2	13	4.439	2.15	0.000207289	0.001991759	0,00000001	0.272306942	0.207220826	0.207220826	TRUE	0.127720145	No
EHI_037190	serine carboxypeptidase 8S289 family protein	413	557	333	726	919	891	391	361	359	731	1135	778	475.45	370	881	2.276	1.187	0.000113106	0.001229768	0.063954212	0.093481683	0.073993612	0.073993612	TRUE	0.134613978	No
EHI_037200	hypothetical protein	57	74	27	44	89	70	54	48	29	44	110	61	53.5	44	72	1.57	0.651	0.067559157	0.180186448	0.067334173	0.118197716	0.08863357	0.08863357	TRUE	0.29286187	No
EHI_037210	hypothetical protein	321	541	324	211	287	299	304	351	349	212	355	261	301.42	335	276	0.833	-0.263	0.417592422	0.611631169	0.07470678	0.095290838	0.082222191	0.082222191	TRUE	1.256301464	No
EHI_037220	hypothetical proteinconserved	144	197	189	217	86	235	136	128	204	218	106	205	176.2	156	176	1.13	0.177	0.582362631	0.745733922	0.06541448	0.098803454	0.077968125	0.077968125	TRUE	0.620520593	No
EHI_037230	chaperone protein dnaKputative	731	1095	810	435	176	352	693	710	872	438	217	307	663.48	758	321	0.458	-1.128	0.003953746	0.021069865	0.156436495	0.092593689	0.130597435	0.130597435	TRUE	2.747782787	No
EHI_037240	U5 small nuclear ribonucleoprotein subunitputative	66	141	60	373	86	139	63	91	65	376	106	121	131.68	73	201	2.518	1.332	0.000706089	0.005364228	0.142309407	0.101661838	0.125782109	0.125782109	TRUE	3.80167098	No
EHI_037340	hypothetical proteinconserved	0	2	0	0	0	0	0	1	0	0	0	0	0.67	0	0	0.774	-0.37	0.531121772	0.706362426	0,00000001	2.314315613	2.286089002	2.286089002	TRUE	1.783068892	No
EHI_037440	hypothetical protein	15	32	5	49	16	52	14	21	5	49	20	45	25.4	13	38	2.461	1.299	0.003617338	0.019606969	0.133011618	0.14899172	0.141278536	0.141278536	TRUE	0.398066777	No
EHI_037540	hypothetical protein	220	341	141	207	112	207	208	221	152	208	138	181	197.46	194	176	0.91	-0.135	0.605479299	0.762374273	0.023282221	0.097892962	0.048175222	0.048175222	TRUE	0.196832352	No
EHI_037550	hypothetical protein	4	8	9	2	3	3	4	5	10	2	4	3	5.8	6	3	0.565	-0.824	0.167999346	0.340986695	0,00000001	0.34736237	0.233570384	0.233570384	TRUE	0.163080943	No
EHI_037670	hypothetical protein	3	2	2	0	0	0	3	1	2	0	0	0	0.71	2	0	0.376	-1.411	0.027032301	0.093287068	0,00000001	2.198151617	1.350580174	1.350580174	TRUE	0.399408246	No
EHI_037680	DNA polymeraseputative	1	2	0	0	1	0	1	1	0	0	1	0	1.14	1	0	0.805	-0.313	0.644859204	0.789754426	0,00000001	1.402731632	0.83401863	0.83401863	TRUE	0.157913604	No
EHI_037690	hypothetical protein	1	0	0	2	2	1	1	0	0	2	2	1	0.8	0	2	1.883	0.913	0.168436772	0.341689521	0,00000001	1.963190578	1.223083739	1.223083739	TRUE	0.241946212	No
EHI_037700	hypothetical protein	4	8	0	6	4	21	4	5	0	6	5	18	5.56	3	10	2.313	1.21	0.051236623	0.149592223	0.349552469	0.358250714	0.355037167	0.355037167	TRUE	1.952646877	No
EHI_037710	hypothetical protein	0	1	0	0	0	1	0	1	0	0	0	1	1.19	0	0	1.054	0.076	0.905029977	0.955587323	0,00000001	1.343688589	1.540318411	1.540318411	TRUE	0.159647596	No
EHI_037810	hypothetical protein	146	265	121	143	144	275	138	172	130	144	178	240	181.75	147	187	1.262	0.335	0.228982419	0.417746963	0.0329341	0.098545205	0.055366943	0.055366943	TRUE	0.163386383	No
EHI_037820	hypothetical proteinconserved domain containing	15	30	9	13	5	31	14	19	10	13	6	27	18.34	14	15	1.068	0.095	0.833646454	0.917120645	0.079366022	0.171561555	0.128728542	0.128728542	TRUE	0.334564605	No
EHI_037920	hypothetical protein	6	1	2	19	5	18	6	1	2	19	6	16	4.98	3	14	3.419	1.774	0.004917324	0.024799903	0.362334934	0.389571291	0.381047023	0.381047023	TRUE	0.610407829	No
EHI_038020	hypothetical protein	0	0	0	0	0	0	0	0	0	0	0	0	0	0	0	NA	NA	NA	NA	NA	NA	NA	NA	NA	NA	NA
EHI_038030	hypothetical protein	0	0	0	0	0	0	0	0	0	0	0	0	0	0	0	NA	NA	NA	NA	NA	NA	NA	NA	NA	NA	NA
EHI_038130	hypothetical protein	83	81	65	84	29	57	79	52	70	85	36	50	57.84	67	57	0.861	-0.215	0.535928741	0.709711392	0.060940985	0.116103714	0.084524806	0.084524806	TRUE	0.377363604	No
EHI_038140	hypothetical protein	108	152	134	734	1004	1447	102	99	144	739	1240	1263	485.08	115	1081	8.58	3.101	4.16E-29	6.97E-26	0.037546151	0.093419509	0.056027503	0.056027503	TRUE	0.373097173	No
EHI_038150	hypothetical protein	1	1	4	15	5	7	1	1	4	15	6	6	7	2	9	3.216	1.685	0.00393514	0.021010839	0.02533501	0.30314514	0.200503985	0.200503985	TRUE	0.736999769	No
EHI_038160	1C4-alpha-glucan branching enzymeputative	1859	2620	2092	1915	1180	1621	1761	1698	2253	1928	1458	1415	1903.89	1904	1600	0.845	-0.243	0.279295923	0.475353826	0.018083908	0.091130726	0.037974264	0.037974264	TRUE	0.183462481	No
EHI_038270	hypothetical protein	13	28	10	18	20	31	12	18	11	18	25	27	22.54	14	23	1.585	0.664	0.093638687	0.225572351	0,00000001	0.156452279	0.08459266	0.08459266	TRUE	0.100108533	No
EHI_038280	hypothetical protein	330	540	307	956	232	348	313	350	331	963	287	304	507.97	331	518	1.508	0.592	0.116157838	0.262759638	0.135678477	0.093281103	0.118884432	0.118884432	TRUE	2.058981006	No
EHI_038290	hypothetical proteinpseudogene	0	0	1	0	0	0	0	0	1	0	0	0	0.09	0	0	0.825	-0.278	0.401486592	0.596688739	0,00000001	16.6925395	12	12	TRUE	1.503914851	No
EHI_038300	hypothetical protein	59	120	31	74	263	221	56	78	33	75	325	193	91.9	56	198	3.029	1.599	0.000474186	0.003858367	0.250976981	0.106559564	0.186480588	0.186480588	TRUE	0.038415214	No
EHI_038310	60S ribosome subunit biogenesis protein NIP7putativepseudogene	192	265	188	120	91	182	182	172	202	121	112	159	152.53	185	131	0.717	-0.48	0.065900889	0.177238305	0.017486113	0.100115395	0.046560249	0.046560249	TRUE	0.229666696	No
EHI_038330	zinc finger domain containing protein	876	1363	1131	552	720	1212	830	883	1218	556	890	1058	823.5	977	835	0.863	-0.213	0.523803697	0.700860564	0.088870746	0.092157342	0.090499111	0.090499111	TRUE	0.149623062	No
EHI_038340	hypothetical protein	5	11	5	13	0	2	5	7	5	13	0	2	5.04	6	5	0.902	-0.149	0.81937395	0.909619625	0.774507004	0.386221255	0.498212335	0.498212335	TRUE	0.909217885	No
EHI_038440	hypothetical protein	0	0	0	0	0	2	0	0	0	0	0	2	0.19	0	1	1.32	0.401	0.313612126	0.512104685	0,00000001	8.047452738	8.848771655	8.848771655	TRUE	2.333440095	No
EHI_038540	hypothetical proteinconserved	429	737	470	423	119	461	406	478	506	426	147	403	455.64	463	325	0.718	-0.477	0.147881388	0.31075878	0.081985668	0.093617935	0.086391912	0.086391912	TRUE	1.310581174	No
EHI_038550	hypothetical protein	7	15	11	6	1	9	7	10	12	6	1	8	8.59	10	5	0.629	-0.67	0.208082561	0.395026576	0,00000001	0.263870625	0.168779076	0.168779076	TRUE	0.298671892	No
EHI_038560	hypothetical protein	297	463	205	231	297	315	281	300	221	233	367	275	288.72	267	292	1.084	0.116	0.653747008	0.795733746	0.025025635	0.095508368	0.048473766	0.048473766	TRUE	0.277202623	No
EHI_038570	RNA polymerase subunit Rpb8	571	781	526	250	344	352	541	506	566	252	425	307	685.15	538	328	0.624	-0.681	0.019110825	0.071046103	0.048275718	0.092522642	0.064461657	0.064461657	TRUE	0.08041898	No
EHI_038580	ribosomal protein L11putative	29693	29115	24737	9978	13103	14702	28133	18870	26638	10047	16188	12837	22629.7	24547	13024	0.548	-0.866	0.004737418	0.024154486	0.061875401	0.090414045	0.075406508	0.075406508	TRUE	0.096734933	No
EHI_038590	hypothetical protein	1425	2867	889	982	1304	1701	1350	1858	957	989	1611	1485	1583.5	1388	1362	0.981	-0.028	0.924063402	0.965463472	0.051913109	0.091289054	0.066285965	0.066285965	TRUE	0.163704948	No
EHI_038600	splicing factor 3A subunit 3putative	188	336	165	218	37	70	178	218	178	219	46	61	141.92	191	109	0.604	-0.726	0.088516522	0.216446545	0.200455775	0.100845559	0.157174538	0.157174538	TRUE	3.555310201	No
EHI_038610	hypothetical protein	0	0	0	0	0	0	0	0	0	0	0	0	0.11	0	0	1	0	1	1	0,00000001	13.74323854	12	12	TRUE	1.785132591	No
EHI_038620	40S ribosomal protein S16putative	20105	25525	8696	9580	10828	12260	19048	16543	9364	9646	13377	10705	13171.58	14985	11243	0.761	-0.395	0.181870518	0.361667452	0.053391556	0.090461319	0.069442259	0.069442259	TRUE	0.349867819	No
EHI_038630	hypothetical protein	51	67	32	26	35	42	48	43	34	26	43	37	28.85	42	35	0.851	-0.232	0.584740306	0.7477536	0.134194142	0.141997237	0.137159867	0.137159867	TRUE	0.693871206	No
EHI_038640	Myb family DNA-binding proteinSHAQKYF family	10	16	10	8	5	18	9	10	11	8	6	16	10.5	10	10	1.002	0.002	0.996374891	1	0,00000001	0.232255673	0.126669722	0.126669722	TRUE	0.48736191	No
EHI_038650	hypothetical protein	16	53	32	27	22	65	15	34	34	27	27	57	31.77	28	37	1.297	0.375	0.342764286	0.540927918	0.080378586	0.137237851	0.106345402	0.106345402	TRUE	0.945740895	No
EHI_038660	hypothetical proteinconserved	46	87	39	32	13	42	44	56	42	32	16	37	38.15	47	28	0.627	-0.674	0.066390129	0.178203964	0.045843485	0.129402512	0.086885472	0.086885472	TRUE	0.31715974	No
EHI_038670	protein kinase domain containing protein	111	106	113	32	37	66	105	69	122	32	46	58	86.77	99	45	0.486	-1.042	0.001673017	0.010716524	0.052717914	0.107517996	0.074413637	0.074413637	TRUE	0.099353743	No
EHI_038680	Rab family GTPase	194	369	128	131	63	186	184	239	138	132	78	162	148.26	187	124	0.685	-0.547	0.131192662	0.28632559	0.106020876	0.100396708	0.10375635	0.10375635	TRUE	0.151128178	No
EHI_038690	ubiquitin-activating enzyme E1 1putative	57	90	69	466	85	156	54	58	74	469	105	136	201.76	62	237	3.263	1.706	0.000101082	0.001126841	0.221611469	0.097732345	0.167881562	0.167881562	TRUE	4.636120886	No
EHI_038800	actin binding proteinputative	1532	1507	1080	1121	977	888	1451	977	1163	1129	1207	775	972.18	1197	1037	0.871	-0.199	0.476850246	0.66238553	0.046082089	0.091880661	0.060349693	0.060349693	TRUE	0.272189666	No
EHI_038810	leucine rich repeat proteinBspA family	28	61	18	2	11	14	27	40	19	2	14	12	20.27	29	9	0.374	-1.419	0.002276931	0.013704148	0.10878421	0.163835434	0.140426609	0.140426609	TRUE	0.408573803	No
EHI_038820	hypothetical protein	1186	1879	1118	127	193	383	1124	1218	1204	128	238	334	844.17	1182	233	0.216	-2.209	1.42E-12	1.30E-10	0.062297008	0.092113056	0.075839554	0.075839554	TRUE	1.009499535	No
EHI_038830	hypothetical protein	50	108	62	45	13	38	47	70	67	45	16	33	50.61	61	31	0.549	-0.864	0.028932371	0.098504193	0.105991933	0.119782984	0.113197451	0.113197451	TRUE	0.504991966	No
EHI_038840	Rab GTPase activating proteinputative	109	125	99	129	54	75	103	81	107	130	67	65	78.34	97	87	0.909	-0.138	0.670785325	0.807079924	0.052060415	0.109364402	0.0744661	0.0744661	TRUE	0.904561474	No
EHI_038850	hypothetical protein	15	19	17	8	7	21	14	12	18	8	9	18	18.73	15	12	0.83	-0.269	0.556964684	0.727669841	0.085951042	0.169895062	0.128636484	0.128636484	TRUE	0.085025635	No
EHI_038860	40S ribosomal protein S28putative	37714	64876	34942	20727	32120	45621	35732	42048	37627	20869	39682	39833	45533.19	38469	33461	0.876	-0.192	0.515036757	0.693634673	0.052586042	0.09038093	0.068735499	0.068735499	TRUE	0.344195454	No
EHI_038870	Rho guanine nucleotide exchange factorputative	241	383	226	180	49	98	228	248	243	181	61	86	185.77	240	109	0.478	-1.065	0.00121315	0.00836463	0.070946813	0.098367862	0.08189374	0.08189374	TRUE	1.424475176	No
EHI_038880	WD repeat protein	270	492	183	135	258	273	256	319	197	136	319	238	326.17	257	231	0.9	-0.151	0.622693734	0.77412752	0.058762101	0.094915886	0.071842868	0.071842868	TRUE	0.265752752	No
EHI_038890	hypothetical protein	339	477	311	388	212	279	321	309	335	391	262	244	305.08	322	299	0.931	-0.103	0.684460715	0.817330639	0.022870997	0.095231633	0.04640547	0.04640547	TRUE	0.415160057	No
EHI_038900	hypothetical protein	49	107	45	224	69	76	46	69	48	226	85	66	86.76	54	126	2.113	1.079	0.00818764	0.037098509	0.157390041	0.107520212	0.134944783	0.134944783	TRUE	1.096654063	No
EHI_038910	hypothetical protein	3	4	3	10	2	4	3	3	3	10	2	3	3.45	3	5	1.577	0.657	0.300827157	0.498390834	0,00000001	0.522204034	0.33886247	0.33886247	TRUE	1.025224156	No
EHI_038920	DNA topoisomerase IIIputative	270	362	244	728	356	477	256	235	263	733	440	416	325.06	251	530	2.052	1.037	9.73E-05	0.001092078	0.032681667	0.09493143	0.052477369	0.052477369	TRUE	0.763506699	No
EHI_038930	hypothetical proteinconserved domain containing	164	201	160	362	97	140	155	130	172	364	120	122	158.04	152	202	1.293	0.371	0.353279936	0.550883993	0.160562985	0.099775017	0.133701742	0.133701742	TRUE	2.978753258	No
EHI_038940	Sec7 domain protein	98	138	99	81	11	35	93	89	107	82	14	31	78.51	96	42	0.478	-1.064	0.011967767	0.049847167	0.177456822	0.109324307	0.144859373	0.144859373	TRUE	1.216275046	No
EHI_038950	hypothetical protein	65	78	43	26	28	40	62	51	46	26	35	35	50.48	53	32	0.624	-0.681	0.0405959	0.126709347	0.025356556	0.119858471	0.066313477	0.066313477	TRUE	0.270939106	No
EHI_038960	hypothetical protein	111	135	98	108	27	37	105	87	106	109	33	32	73.95	99	58	0.617	-0.696	0.088697417	0.216620413	0.153337672	0.110494034	0.134582802	0.134582802	TRUE	1.037900324	No
EHI_038970	hypothetical protein	200	285	204	102	33	88	189	185	220	103	41	77	159.91	198	74	0.397	-1.332	6.65E-05	0.000805528	0.068744168	0.099664915	0.08239203	0.08239203	TRUE	0.404604987	No
EHI_038980	hypothetical protein	32	70	42	36	76	126	30	45	45	36	94	110	64.43	40	80	1.885	0.915	0.011127401	0.047408956	0.076402419	0.113472081	0.091770289	0.091770289	TRUE	0.43950521	No
EHI_038990	Protein transport protein SEC61  gamma subunitputative	2	3	2	0	1	4	2	2	2	0	1	3	4.87	2	1	0.916	-0.127	0.847021278	0.923778871	0,00000001	0.396230961	0.335637321	0.335637321	TRUE	0.887658623	No
EHI_039000	CAF1 family ribonucleaseputative	80	107	64	31	41	85	76	69	69	31	51	74	93.5	71	52	0.747	-0.42	0.195114748	0.37812193	0.044556831	0.106282034	0.069667353	0.069667353	TRUE	0.348560772	No
EHI_039010	40S ribosomal protein S26putative	18736	16312	11603	6606	6228	11584	17751	10572	12495	6651	7694	10114	10860.35	13606	8153	0.623	-0.682	0.063729454	0.173622471	0.110644286	0.09048539	0.114311659	0.114311659	TRUE	0.569267859	No
EHI_039020	actobindinputative	6484	11492	4856	1656	2409	3421	6143	7448	5229	1667	2976	2987	7191.91	6273	2543	0.426	-1.23	8.84E-05	0.001013864	0.064860811	0.090555363	0.079055944	0.079055944	TRUE	0.397558792	No
EHI_039030	RhoGAP domain containing protein	5	11	4	13	5	9	5	7	4	13	6	8	7.77	5	9	1.507	0.592	0.258403483	0.452107025	0,00000001	0.28214163	0.157835896	0.157835896	TRUE	0.281446406	No
EHI_039040	hypothetical protein	941	991	866	1700	743	913	892	642	933	1712	918	797	755.24	822	1142	1.366	0.45	0.148309623	0.311252472	0.071784528	0.092320846	0.076995975	0.076995975	TRUE	1.046055073	No
EHI_039050	hypothetical proteinconserved	28	56	22	8	17	22	27	36	24	8	21	19	31.89	29	16	0.585	-0.772	0.052308073	0.151905222	0.046669258	0.137059966	0.093190125	0.093190125	TRUE	0.539429328	No
EHI_039060	high mobility group 8HMG9 box domain containing protein	932	1367	851	1087	1656	1785	883	886	916	1094	2046	1559	885.16	895	1566	1.662	0.733	0.070930107	0.185803147	0.182378062	0.092031316	0.144174622	0.144174622	TRUE	0.181702576	No
EHI_039070	actinputative	765	1359	592	483	677	777	725	881	637	486	836	678	807.03	748	667	0.895	-0.159	0.556853143	0.727637664	0.03743512	0.092194268	0.056224703	0.056224703	TRUE	0.182359037	No
EHI_039080	hypothetical protein	144	188	69	69	94	83	136	122	74	69	116	72	104.66	111	86	0.784	-0.351	0.297160435	0.494991477	0.069520668	0.10458277	0.083180469	0.083180469	TRUE	0.958766583	No
EHI_039180	acetyltransferaseputative	259	442	198	655	398	712	245	286	213	659	492	622	431.68	248	591	2.244	1.166	0.000733442	0.005531871	0.097410035	0.093799406	0.096037718	0.096037718	TRUE	0.267608137	No
EHI_039190	aldose reductaseputative	1368	2612	1824	12790	1652	4488	1296	1693	1964	12878	2041	3919	3486.76	1651	6279	3.256	1.703	0.000139259	0.001455523	0.267113713	0.09077549	0.185132967	0.185132967	TRUE	0.508393408	No
EHI_039200	hypothetical protein	253	464	208	117	140	232	240	301	224	118	173	203	184.14	255	165	0.655	-0.61	0.020431504	0.07472807	0.023670636	0.098438816	0.048958006	0.048958006	TRUE	0.290328353	No
EHI_039210	tRNA -methyltransferase catalytic subunitputative	278	388	230	67	62	108	263	251	248	67	77	94	161.42	254	79	0.329	-1.602	1.19E-08	4.82E-07	0.029351994	0.099577521	0.054045084	0.054045084	TRUE	0.109230189	No
EHI_039320	hypothetical protein	6	4	5	4	3	5	6	3	5	4	4	4	4.64	5	4	0.938	-0.093	0.878625729	0.940739481	0,00000001	0.411693949	0.276475709	0.276475709	TRUE	0.137015553	No
EHI_039330	hypothetical proteinconserved	1631	2540	3011	9482	1645	1963	1545	1646	3242	9547	2032	1714	3659.6	2144	4431	1.819	0.864	0.098161494	0.23353601	0.440476914	0.09075531	0.286473829	0.286473829	TRUE	0.490859827	No
EHI_039340	USP6 N-terminal-like proteinputative	4	5	3	14	7	27	4	3	3	14	9	24	7.64	3	16	3.326	1.734	0.002295902	0.013808402	0.175462446	0.285378787	0.235528242	0.235528242	TRUE	0.187836089	No
EHI_039350	s phingosine-1-phosphate lyase 1putative	1790	1858	1137	1994	1769	1596	1696	1204	1224	2008	2185	1394	1212.71	1375	1862	1.339	0.421	0.11567449	0.261807741	0.036208378	0.09157672	0.055209295	0.055209295	TRUE	0.326166435	No
EHI_039360	pumilio family RNA-binding protein	77	122	31	144	114	115	73	79	33	145	141	100	75.81	62	129	1.902	0.928	0.040751407	0.126829286	0.243727104	0.109999956	0.181065599	0.181065599	TRUE	4.763637435	No
EHI_039470	pumilio family RNA-binding protein	9	9	6	13	13	6	9	6	6	13	16	5	7.8	7	11	1.493	0.578	0.289865937	0.486909636	0.139457438	0.281287575	0.218503163	0.218503163	TRUE	0.405495324	No
EHI_039480	Rho guanine nucleotide exchange factorputative	767	1103	590	903	622	781	727	715	635	909	768	682	603.21	692	786	1.132	0.179	0.407600924	0.603223428	0.010763227	0.092818024	0.034066994	0.034066994	TRUE	0.123944764	No
EHI_039490	hypothetical protein	28	41	16	23	32	67	27	27	17	23	40	59	41.64	24	41	1.646	0.719	0.048127319	0.14349071	0.043243994	0.126125223	0.08077399	0.08077399	TRUE	0.128736446	No
EHI_039590	hypothetical proteinconserved	1631	1970	1371	179	389	382	1545	1277	1476	180	481	334	919.03	1433	332	0.249	-2.004	5.46E-11	3.78E-09	0.05931359	0.091969295	0.07295959	0.07295959	TRUE	0.803429531	No
EHI_039600	hypothetical protein	276	456	352	112	101	137	261	296	379	113	125	120	216.61	312	119	0.396	-1.337	3.30E-07	9.32E-06	0.023569282	0.097226005	0.047644811	0.047644811	TRUE	0.260083003	No
EHI_039610	cysteine proteinaseputative	10728	15955	11677	11495	10591	10317	10164	10341	12574	11574	13085	9008	9006.16	11026	11222	1.017	0.025	0.921329596	0.963817134	0.029821539	0.090513633	0.047476336	0.047476336	TRUE	0.186041499	No
EHI_039710	hypothetical protein	0	0	0	13	0	0	0	0	0	13	0	0	3.76	0	4	2.824	1.498	0.029917176	0.100913214	2.053813474	0.486844688	1.023809689	1.023809689	TRUE	0.462374206	No
EHI_039720	hypothetical protein	0	2	1	0	0	1	0	1	1	0	0	1	2.03	1	0	0.796	-0.329	0.633374141	0.781703925	0,00000001	0.823939201	0.537235804	0.537235804	TRUE	0.751805703	No
EHI_039820	hypothetical protein	708	1221	808	389	378	835	671	791	870	392	467	729	726.34	777	529	0.692	-0.531	0.04903783	0.14542852	0.039588266	0.092399348	0.055395858	0.055395858	TRUE	0.589909576	No
EHI_039830	UDP-N-acetylglucosamine pyrophosphorylaseputative	880	1447	548	802	305	464	834	938	590	808	377	405	564.34	787	530	0.692	-0.532	0.132149526	0.28736515	0.108358154	0.092988158	0.102488942	0.102488942	TRUE	0.766697742	No
EHI_039840	hydrolasealphaFbeta fold family domain containing protein	48	58	38	50	35	44	45	38	41	50	43	38	50.33	41	44	1.062	0.087	0.785268034	0.886856061	0.01716095	0.119948564	0.061090965	0.061090965	TRUE	0.282754898	No
EHI_039850	Rho guanine nucleotide exchange factorputative	147	223	175	545	390	496	139	145	188	549	482	433	201.36	157	488	2.925	1.548	9.21E-07	2.24E-05	0.061536254	0.097746969	0.076379287	0.076379287	TRUE	0.382636411	No
EHI_039860	histidine acid phosphatase family protein	1215	1882	1293	583	213	445	1151	1220	1392	587	263	389	778.55	1254	413	0.36	-1.472	9.74E-05	0.001092078	0.138810679	0.092261793	0.120265642	0.120265642	TRUE	2.088970166	No
EHI_039960	hypothetical protein	0	0	0	4	3	12	0	0	0	4	4	10	2	0	6	5.354	2.421	0.000413132	0.003444959	0.523364245	0.83702762	0.774030023	0.774030023	TRUE	2.864577011	No
EHI_040060	cylicin-2putative	1	1	2	9	1	7	1	1	2	9	1	6	1.89	1	5	2.652	1.407	0.040981951	0.127404715	0,00000001	0.880044695	0.6916346	0.6916346	TRUE	0.153139906	No
EHI_040260	HEAT repeat domain containing protein	209	247	224	720	153	239	198	160	241	725	189	209	329.67	200	374	1.769	0.823	0.039700801	0.124875037	0.165394096	0.094867287	0.136477204	0.136477204	TRUE	4.204434773	No
EHI_040270	TBdomain containing protein	256	385	305	182	180	218	243	250	328	183	222	190	182.06	274	198	0.737	-0.439	0.141674328	0.301411575	0.049329355	0.098531486	0.066934935	0.066934935	TRUE	0.17473312	No
EHI_040280	eukaryotic translation initiation factor 4Eputative	1508	3302	1305	1355	2060	1999	1429	2140	1405	1364	2545	1745	1914.27	1658	1885	1.13	0.177	0.515885477	0.6941487	0.041508352	0.091126481	0.057296756	0.057296756	TRUE	0.282480645	No
EHI_040290	hypothetical protein	237	425	151	533	433	1050	225	275	163	537	535	917	440.84	221	663	2.834	1.503	7.26E-07	1.82E-05	0.059370679	0.093727727	0.070820224	0.070820224	TRUE	0.525414824	No
EHI_040300	WD domain containing protein	856	1066	616	1945	828	968	811	691	663	1958	1023	845	854.94	722	1275	1.706	0.77	0.021940408	0.078786222	0.097388954	0.092090824	0.091764996	0.091764996	TRUE	0.725340678	No
EHI_040310	Rab family GTPase	9638	12563	7126	12366	11360	19400	9131	8142	7674	12451	14035	16939	11748.25	8316	14475	1.706	0.771	0.002870248	0.016391349	0.035748286	0.090475022	0.051750637	0.051750637	TRUE	0.513071158	No
EHI_040320	37 exoribonuclease family protein	1081	1551	1019	628	765	1131	1024	1005	1097	632	945	988	1024.3	1042	855	0.828	-0.272	0.352381666	0.549886172	0.056334288	0.091802691	0.066920934	0.066920934	TRUE	0.549266909	No
EHI_040330	GTP-binding proteinRas family	24	32	8	23	28	42	23	21	9	23	35	37	36.46	18	32	1.693	0.76	0.04503812	0.136467295	0.025505341	0.13121058	0.083091976	0.083091976	TRUE	0.305770367	No
EHI_040340	hypothetical protein	670	1063	860	4298	1189	3726	635	689	926	4328	1469	3253	1462.59	750	3017	3.497	1.806	1.65E-05	0.000253495	0.203210807	0.091366829	0.156555235	0.156555235	TRUE	0.076237003	No
EHI_040350	hypothetical protein	109	194	117	104	24	69	103	126	126	105	30	60	85.88	118	65	0.576	-0.796	0.030169366	0.101600132	0.095670856	0.107695087	0.102208692	0.102208692	TRUE	0.24088867	No
EHI_040360	ruvB-like DNA helicaseputative	692	962	629	947	789	684	656	623	677	954	975	597	651.67	652	842	1.27	0.345	0.305989159	0.504180524	0.091517119	0.092634375	0.091952394	0.091952394	TRUE	1.536239332	No
EHI_040370	hypothetical protein	515	914	391	345	396	403	488	592	421	347	489	352	446.14	500	396	0.798	-0.325	0.246374645	0.439467604	0.042901699	0.093687564	0.059690658	0.059690658	TRUE	0.232732518	No
EHI_040380	hypothetical proteinconserved	449	670	340	275	121	276	425	434	366	277	149	241	295	408	222	0.583	-0.778	0.075525111	0.194015411	0.230799448	0.095398504	0.172050099	0.172050099	TRUE	1.620508581	No
EHI_040390	hypothetical protein	20	37	36	16	46	43	19	24	39	16	57	38	45.05	27	37	1.311	0.39	0.343996964	0.541953817	0.119326133	0.123421838	0.121300981	0.121300981	TRUE	0.160074344	No
EHI_040400	prolyl-tRNA synthetaseputative	4176	6313	3511	2877	3009	2887	3957	4092	3781	2897	3717	2521	3928.67	3943	3045	0.779	-0.361	0.145940994	0.308073123	0.027422762	0.090727428	0.047168767	0.047168767	TRUE	0.399256393	No
EHI_040410	hypothetical proteinconserved	306	546	344	587	222	401	290	354	370	591	274	350	373.15	338	405	1.189	0.249	0.398582252	0.59460631	0.054120835	0.094340804	0.066824057	0.066824057	TRUE	0.482480631	No
EHI_040420	hypothetical proteinconserved domain containing	4652	6863	5302	7642	6302	7390	4408	4448	5709	7694	7786	6452	4491.74	4855	7311	1.457	0.543	0.152808709	0.317936526	0.131831546	0.09067989	0.123412629	0.123412629	TRUE	0.416079247	No
EHI_040430	hypothetical protein	170	269	236	115	159	267	161	174	254	116	196	233	158.27	196	182	0.931	-0.104	0.737212587	0.855076721	0.055498086	0.099761571	0.071847176	0.071847176	TRUE	0.221324573	No
EHI_040440	hypothetical protein	1247	1656	935	1637	1641	1312	1181	1073	1007	1648	2027	1146	1124.53	1087	1607	1.455	0.541	0.044626156	0.135710199	0.040277867	0.091673048	0.056005694	0.056005694	TRUE	0.065718023	No
EHI_040450	Rab family GTPase	1024	1880	959	613	539	1106	970	1218	1033	617	666	966	920.76	1074	750	0.706	-0.503	0.031948806	0.105805145	0.020953413	0.09196625	0.04092497	0.04092497	TRUE	0.360505034	No
EHI_040460	cysteine protease inhibitor 2 8EhICP29	2340	3452	2002	1321	1532	2206	2217	2237	2156	1330	1893	1926	2161.35	2203	1716	0.784	-0.351	0.121355585	0.270497592	0.017119748	0.091037512	0.038519809	0.038519809	TRUE	0.244122908	No
EHI_040470	hypothetical proteinconserved domain containing	74	124	59	26	54	54	70	80	64	26	67	47	58.23	71	47	0.667	-0.584	0.088856669	0.21675642	0.051015522	0.115933673	0.080018203	0.080018203	TRUE	0.159394382	No
EHI_040480	mRNA cap guanine-N7 methyltransferaseputative	165	270	154	79	33	102	156	175	166	80	41	89	112.62	166	70	0.452	-1.147	0.00166125	0.010662835	0.10129026	0.103577319	0.102241072	0.102241072	TRUE	0.257762444	No
EHI_040580	hypothetical protein	88	108	74	134	122	162	83	70	80	135	151	141	102.21	78	142	1.802	0.85	0.000420594	0.003489804	0,00000001	0.104924729	0.035295706	0.035295706	TRUE	0.062301869	No
EHI_040590	hypothetical protein	220	354	259	143	184	258	208	229	279	144	227	225	269.94	239	199	0.839	-0.253	0.350090191	0.547330546	0.030296398	0.095867272	0.053037356	0.053037356	TRUE	0.33777644	No
EHI_040600	Acid sphingomyelinase-like phosphodiesteraseputative	301	503	253	27	23	62	285	326	272	27	28	54	150.02	294	36	0.142	-2.814	4.89E-18	1.24E-15	0.051565758	0.100279129	0.07161168	0.07161168	TRUE	0.41150551	No
EHI_040610	hypothetical protein	12	32	11	15	35	32	11	21	12	15	43	28	35	15	29	1.777	0.83	0.043059116	0.132144765	0.076253419	0.132914607	0.103646419	0.103646419	TRUE	0.151775293	No
EHI_040620	hypothetical protein	69	93	47	38	43	84	65	60	51	38	53	73	77.09	59	55	0.941	-0.088	0.774828949	0.880170403	0.026542824	0.109674785	0.060183947	0.060183947	TRUE	0.246150188	No
EHI_040630	hypothetical protein	139	189	123	40	27	39	132	122	132	40	33	34	91.03	129	36	0.308	-1.701	2.50E-06	5.18E-05	0.084689189	0.106714264	0.092698844	0.092698844	TRUE	2.244347172	No
EHI_040640	hypothetical protein	4	6	2	16	15	63	4	4	2	16	19	55	16.16	3	30	5.807	2.538	2.28E-06	4.80E-05	0.222621755	0.182531823	0.201110915	0.201110915	TRUE	3.165554408	No
EHI_040650	hypothetical protein	540	787	471	928	301	465	512	510	507	934	372	406	487.73	510	571	1.112	0.153	0.658536651	0.799344771	0.099548196	0.093402794	0.097246104	0.097246104	TRUE	0.431369477	No
EHI_040660	ribosomal protein L11putative	39081	41689	25181	16697	18963	19314	37027	27020	27116	16812	23428	16864	22807.2	30388	19035	0.639	-0.647	0.019804163	0.073007687	0.044402375	0.090413533	0.060437533	0.060437533	TRUE	0.538076311	No
EHI_040670	hypothetical protein	23	58	21	17	34	58	22	38	23	17	42	51	26.96	28	37	1.289	0.366	0.388017568	0.585312267	0.118851747	0.145605248	0.131211773	0.131211773	TRUE	0.310930052	No
EHI_040680	hypothetical protein	324	525	449	271	174	319	307	340	484	273	215	279	319.02	377	256	0.69	-0.535	0.049942383	0.146912962	0.035578625	0.095018186	0.055218602	0.055218602	TRUE	0.489441262	No
EHI_040690	phosphatidylinositol 3-kinaseputative	46	80	43	69	19	21	44	52	46	69	23	18	41.77	47	37	0.803	-0.316	0.446808715	0.63758012	0.13607232	0.126012431	0.130315589	0.130315589	TRUE	2.122730096	No
EHI_040700	coatomer protein gamma subunitputative	624	916	434	804	431	523	591	594	467	810	532	457	590.55	551	600	1.084	0.116	0.685622705	0.818003695	0.048246844	0.092870997	0.06361216	0.06361216	TRUE	0.097324676	No
EHI_040800	60S ribosomal protein L15putative	59929	80976	60352	55218	62024	71342	56780	52483	64989	55597	76627	62291	52930.02	58084	64838	1.109	0.149	0.645676612	0.790293069	0.070478325	0.090376357	0.085957186	0.085957186	TRUE	0.645660031	No
EHI_040810	hypothetical protein	58	90	35	43	47	72	55	58	38	43	58	63	49.43	50	55	1.077	0.106	0.736678245	0.854693773	0.018726958	0.120486813	0.062611371	0.062611371	TRUE	0.231674006	No
EHI_040820	hypothetical protein	633	1071	460	436	593	741	600	694	495	439	733	647	850.27	596	606	1.015	0.021	0.93548615	0.972146385	0.030707137	0.092100391	0.05119212	0.05119212	TRUE	0.354879266	No
EHI_040830	40S ribosomal protein S23putative	12937	10070	11215	4852	7027	7318	12257	6527	12077	4885	8681	6390	9185.18	10287	6652	0.663	-0.593	0.064355418	0.17470284	0.071176238	0.090510409	0.083139611	0.083139611	TRUE	0.446746889	No
EHI_040840	dephospho-CoA kinaseputative	46	92	45	90	91	131	44	60	48	91	112	114	76.94	51	106	2.018	1.013	0.000197607	0.001930417	0,00000001	0.109712194	0.044531258	0.044531258	TRUE	0.097393274	No
EHI_040850	protein kinase domain containing protein	54	73	30	190	121	184	51	47	32	191	149	161	70.38	43	167	3.558	1.831	1.10E-08	4.50E-07	0.034560929	0.111516831	0.06997157	0.06997157	TRUE	0.439085663	No
EHI_040950	hypothetical protein	0	0	0	0	0	0	0	0	0	0	0	0	0	0	0	NA	NA	NA	NA	NA	NA	NA	NA	NA	NA	NA
EHI_041050	UDP-galactose transporter-related protein 1putative	236	467	220	113	166	241	224	303	237	114	205	210	234.59	255	176	0.704	-0.507	0.074979547	0.19320676	0.039155049	0.096698864	0.059221902	0.059221902	TRUE	0.543706163	No
EHI_041060	hypothetical protein	4	10	3	9	14	13	4	6	3	9	17	11	6.32	4	12	2.257	1.174	0.031572732	0.104974944	0,00000001	0.326258763	0.194370873	0.194370873	TRUE	0.258948884	No
EHI_041070	hypothetical protein	141	165	137	306	50	103	134	107	148	308	62	90	138	130	153	1.165	0.22	0.613239312	0.767764248	0.216662615	0.101143896	0.16653033	0.16653033	TRUE	2.420675556	No
EHI_041170	hypothetical protein	0	0	0	0	0	0	0	0	0	0	0	0	0.06	0	0	1	0	1	1	0,00000001	25.08239371	12	12	TRUE	1.279779474	No
EHI_041270	surface antigen ariel1putative	0	3	0	4	2	4	0	2	0	4	2	3	1.26	1	3	2.179	1.124	0.103013662	0.241577137	0,00000001	1.269749316	0.867351498	0.867351498	TRUE	0.37541842	No
EHI_041465	AIG family protein	133	181	116	815	181	831	126	117	125	821	224	726	186.73	123	590	4.113	2.04	4.38E-06	8.36E-05	0.273395163	0.09832682	0.177379735	0.177379735	TRUE	0.52026848	No
EHI_041470	leucine rich repeat proteinBspA family	1	1	0	0	0	0	1	1	0	0	0	0	0.73	1	0	0.701	-0.513	0.410043844	0.605874879	0,00000001	2.124018106	1.314403674	1.314403674	TRUE	0.463884688	No
EHI_041480	hypothetical protein	17	27	27	61	34	42	16	17	29	61	42	37	24.35	21	47	2.065	1.046	0.018194981	0.068615812	0.144349373	0.151534547	0.14784954	0.14784954	TRUE	0.55638801	No
EHI_041580	hypothetical proteinconserved	23	37	60	83	11	57	22	24	65	84	14	50	77.8	37	49	1.275	0.351	0.493310107	0.677492161	0.376489769	0.109496875	0.250238003	0.250238003	TRUE	0.251165626	No
EHI_041680	mucin-like protein 1 precursorputative	12	29	26	56	28	34	11	19	28	56	35	30	22.91	19	40	1.876	0.908	0.067255725	0.179548766	0.266470131	0.155374524	0.209638996	0.209638996	TRUE	0.200224616	No
EHI_041780	hypothetical protein	0	1	0	0	1	0	0	1	0	0	1	0	1.1	0	0	1.09	0.124	0.848878249	0.924729539	0,00000001	1.443683115	1.008784204	1.008784204	TRUE	0.525446481	No
EHI_041880	hypothetical protein	17	24	6	13	4	7	16	16	6	13	5	6	8.76	13	8	0.674	-0.57	0.265409376	0.458616297	0,00000001	0.260449463	0.171029812	0.171029812	TRUE	0.420562787	No
EHI_041890	hypothetical protein	49	60	46	33	31	53	46	39	50	33	38	46	62.65	45	39	0.888	-0.171	0.625896199	0.776296737	0.056943048	0.114127457	0.079508329	0.079508329	TRUE	0.074534595	No
EHI_041900	phosphatidylinositol-3C4C5-trisphosphate 3-phosphataseputative	430	559	333	218	219	391	407	362	359	219	271	341	298.3	376	277	0.746	-0.423	0.111059477	0.254249369	0.030382004	0.0953426	0.051730491	0.051730491	TRUE	0.166969705	No
EHI_041910	hypothetical protein	289	533	340	65	142	190	274	345	366	65	175	166	249.3	328	135	0.439	-1.187	0.000777888	0.005813526	0.100661281	0.09632416	0.098936369	0.098936369	TRUE	0.213574402	No
EHI_041920	protein kinase domain containing protein	10	24	15	19	17	35	9	16	16	19	21	31	19.63	14	24	1.599	0.678	0.148272007	0.311252472	0.146483106	0.166231725	0.157430961	0.157430961	TRUE	0.469601026	No
EHI_041930	hypothetical proteinconserved	7	14	8	6	15	15	7	9	9	6	19	13	13.04	8	13	1.434	0.52	0.264648045	0.45853341	0,00000001	0.204564367	0.115451049	0.115451049	TRUE	0.14027869	No
EHI_041940	hypothetical protein	9	37	7	12	17	13	9	24	8	12	21	11	18.56	14	15	1.054	0.076	0.874342506	0.939786296	0.144598821	0.170610522	0.158112954	0.158112954	TRUE	0.395623551	No
EHI_041950	vacuolar protein sorting-associated protein 35 putative	783	1181	628	774	576	573	742	765	676	779	712	500	640.22	728	664	0.915	-0.129	0.634996621	0.783059613	0.038477689	0.092675243	0.056002105	0.056002105	TRUE	0.552022688	No
EHI_041960	haloacid dehalogenase-like hydrolase	315	607	240	512	501	719	298	393	258	516	619	628	397.07	316	588	1.814	0.859	0.000485223	0.003928713	0.021232075	0.094100202	0.044409842	0.044409842	TRUE	0.247089333	No
EHI_041980	hypothetical proteinconserved	229	352	281	826	331	448	217	228	303	832	409	391	336.12	249	544	2.061	1.044	0.004111179	0.021742762	0.112969703	0.094780593	0.108633761	0.108633761	TRUE	1.476163482	No
EHI_042090	hypothetical proteinconserved	864	743	610	1090	543	885	819	482	657	1097	671	773	578.88	653	847	1.28	0.356	0.272663459	0.467198819	0.079415293	0.09292182	0.084313286	0.084313286	TRUE	0.240096814	No
EHI_042100	hypothetical protein	48	84	68	62	9	40	45	54	73	62	11	35	52.62	57	36	0.664	-0.591	0.157000027	0.323904442	0.149158801	0.118663125	0.134413807	0.134413807	TRUE	0.202603556	No
EHI_042110	hypothetical protein	52	64	68	35	23	27	49	41	73	35	28	24	42.45	54	29	0.561	-0.833	0.024146919	0.085083337	0.060353854	0.125441695	0.089947959	0.089947959	TRUE	0.105399807	No
EHI_042120	inositol 1C3C4-trisphosphate 5F6-kinase	57	81	44	91	70	91	54	52	47	92	86	79	72.98	51	86	1.629	0.704	0.017110191	0.065630118	0.020252628	0.110761662	0.054795459	0.054795459	TRUE	0.122423941	No
EHI_042130	hypothetical protein	35	72	33	48	22	28	33	47	36	48	27	24	39.11	39	33	0.873	-0.196	0.606280387	0.762374273	0.069487473	0.128436465	0.096983445	0.096983445	TRUE	0.215578956	No
EHI_042140	aldehyde dehydrogenase 1putative	247	339	185	170	265	171	234	220	199	171	327	149	220.89	218	216	0.991	-0.014	0.969974669	0.990199723	0.112472467	0.097092977	0.106398055	0.106398055	TRUE	0.201260252	No
EHI_042150	PH domain containing protein kinaseputative	347	488	232	342	232	263	329	316	250	344	287	230	242.84	298	287	0.963	-0.054	0.873819333	0.939465193	0.088606148	0.096483104	0.091655266	0.091655266	TRUE	0.715814316	No
EHI_042160	tRNA intron endonucleaseputative	9	10	5	3	6	1	9	6	5	3	7	1	6.51	7	4	0.613	-0.705	0.215602342	0.403359177	0,00000001	0.319146853	0.192968177	0.192968177	TRUE	0.503563886	No
EHI_042170	aminoacyl-histidine dipeptidaseputative	23246	29522	26044	16795	20823	17602	22024	19134	28045	16910	25726	15369	21126.22	23068	19335	0.845	-0.244	0.384032988	0.581081543	0.042268413	0.09041873	0.061645783	0.061645783	TRUE	0.191344237	No
EHI_042180	hypothetical protein	186	299	166	255	162	345	176	194	179	257	200	301	194.43	183	253	1.363	0.447	0.114804489	0.260548044	0.036892559	0.098010764	0.058920725	0.058920725	TRUE	0.181706095	No
EHI_042190	hypothetical protein	123	165	122	49	94	95	117	107	131	49	116	83	172.81	118	83	0.713	-0.487	0.121605342	0.270837968	0.051993421	0.098969227	0.07014859	0.07014859	TRUE	0.285571541	No
EHI_042200	hypothetical protein	81	134	38	24	34	38	77	87	41	24	42	33	63.11	68	33	0.511	-0.968	0.009403578	0.041500662	0.08384867	0.113955697	0.096709792	0.096709792	TRUE	0.124264627	No
EHI_042210	hypothetical protein	408	387	462	743	364	456	387	251	497	748	450	398	432.24	378	532	1.38	0.464	0.15765527	0.324935973	0.081592697	0.093794931	0.085937339	0.085937339	TRUE	0.252613242	No
EHI_042220	hypothetical protein	3	10	1	1	3	11	3	6	1	1	4	10	5.39	3	5	1.222	0.289	0.647917316	0.791762337	0.392923764	0.366754172	0.378008435	0.378008435	TRUE	0.236800915	No
EHI_042230	leucine rich repeat F protein phosphatase 2domain containing protein	51	80	46	25	18	47	48	52	50	25	22	41	38.58	50	29	0.619	-0.692	0.055074147	0.156883553	0.04174289	0.128963574	0.083096294	0.083096294	TRUE	0.373393795	No
EHI_042240	ribonucleaseputative	63	131	40	19	18	23	60	85	43	19	22	20	42.32	63	20	0.358	-1.481	0.00012321	0.001317389	0.075635118	0.125555933	0.097403811	0.097403811	TRUE	0.105957727	No
EHI_042250	Rab family GTPase	2103	2629	2345	1401	1605	2644	1992	1704	2525	1411	1983	2309	2136.71	2074	1901	0.92	-0.12	0.67511805	0.810623126	0.049843791	0.09104546	0.064037567	0.064037567	TRUE	0.268407315	No
EHI_042260	NADP-dependent alcohol dehydrogenaseputative	561	358	544	178	164	376	532	232	586	179	203	328	328.29	450	237	0.557	-0.845	0.029243733	0.099281644	0.147261175	0.094886375	0.126290774	0.126290774	TRUE	0.206741749	No
EHI_042370	galactose-specific adhesin 170kD subunitputative	3085	3414	2570	2574	1147	1721	2923	2213	2767	2592	1417	1503	2729.59	2634	1837	0.708	-0.499	0.064910214	0.175653205	0.043536711	0.090894014	0.056635299	0.056635299	TRUE	0.704602001	No
EHI_042370.2	NA	1050	1308	1090	2247	304	202	995	848	1174	2262	376	176	1703.41	1006	938	0.96	-0.058	0.930643958	0.970159534	0.853918083	0.091222823	0.483259849	0.853918083	TRUE	3.195878511	No
EHI_042470	leucine rich repeat proteinBspA family	0	0	0	0	0	1	0	0	0	0	0	1	0.46	0	0	1.221	0.288	0.605046532	0.762374273	0,00000001	3.296748209	2.748652272	2.748652272	TRUE	0.461948027	No
EHI_042570	hypothetical protein	11	27	15	12	11	19	10	17	16	12	14	17	17.57	14	14	0.962	-0.055	0.896651501	0.950584572	0,00000001	0.175140362	0.098304671	0.098304671	TRUE	0.689484815	No
EHI_042580	dolychil-diphosphooligosaccharide-- protein glycosyltransferase subunitputative	178	313	111	99	94	98	169	203	120	100	116	86	125.32	164	101	0.634	-0.657	0.070747776	0.185557764	0.103771883	0.102235948	0.103326884	0.103326884	TRUE	0.584432884	No
EHI_042680	Ras family protein	229	443	144	362	318	437	217	287	155	364	393	382	251.96	220	380	1.68	0.748	0.010845163	0.046371659	0.047254854	0.096261196	0.065066261	0.065066261	TRUE	0.217591351	No
EHI_042690	high mobility group 8HMG9 box domain containing protein	980	1217	1106	812	422	772	928	789	1191	818	521	674	1054.1	969	671	0.707	-0.5	0.114707843	0.260548044	0.073432695	0.09176157	0.079959942	0.079959942	TRUE	0.418804459	No
EHI_042700	SWIRM domain protein	55	121	73	58	32	80	52	78	79	58	40	70	58.09	70	56	0.818	-0.291	0.402126311	0.597140385	0.060488585	0.115996317	0.084177327	0.084177327	TRUE	0.693661955	No
EHI_042710	hypothetical protein	33	42	23	34	33	77	31	27	25	34	41	67	54.28	28	47	1.655	0.726	0.033365967	0.1092879	0.035808211	0.117793537	0.070208654	0.070208654	TRUE	0.309695103	No
EHI_042720	60S ribosomal protein L35putative	54484	87337	50433	51944	43578	74533	51621	56606	54308	52301	53838	65078	56286.67	54178	57072	1.052	0.074	0.7034852	0.831803569	0.008779704	0.090374679	0.028025993	0.028025993	TRUE	0.093013249	No
EHI_042730	hypothetical protein	7	13	10	7	11	9	7	8	11	7	14	8	9.39	9	10	1.077	0.107	0.832365733	0.916509305	0,00000001	0.248993148	0.153111438	0.153111438	TRUE	0.275107222	No
EHI_042740	hypothetical proteinconserved	43	69	41	121	107	126	41	45	44	122	132	110	65.49	43	121	2.636	1.398	2.59E-05	0.00036539	0.045739322	0.113096429	0.076025017	0.076025017	TRUE	0.165018962	No
EHI_042840	hypothetical protein	1	0	0	0	0	0	1	0	0	0	0	0	0.19	0	0	0.85	-0.234	0.576723742	0.742477498	0,00000001	8.073720865	7.113926126	7.113926126	TRUE	0.481325929	No
EHI_042850	hypothetical protein	0	0	0	0	0	0	0	0	0	0	0	0	0	0	0	NA	NA	NA	NA	NA	NA	NA	NA	NA	NA	NA
EHI_042860	heat shock proteinputative	25	44	24	130	19	40	24	29	26	131	23	35	205.15	26	63	1.734	0.794	0.20743793	0.394349084	0.55841457	0.097610475	0.343519457	0.55841457	TRUE	0.835666345	No
EHI_042870	cell surface protease gp63putative	1878	2177	1450	1485	1397	1624	1779	1411	1561	1495	1726	1418	1345.73	1584	1546	0.977	-0.034	0.877468513	0.940369482	0.014525197	0.091455282	0.035854049	0.035854049	TRUE	0.1784788	No
EHI_042880	DNA topoisomerase IIIputative	259	302	263	344	117	219	245	196	283	346	145	191	236.37	241	227	0.947	-0.078	0.808459205	0.902087706	0.072918239	0.096651212	0.080866501	0.080866501	TRUE	0.388389077	No
EHI_042890	leucine rich repeat protein	458	595	305	646	504	543	434	386	328	650	623	474	394.66	383	582	1.5	0.585	0.018556626	0.069635175	0.0236023	0.094123207	0.045516325	0.045516325	TRUE	0.211372227	No
EHI_042900	thioredoxinputative	746	1116	416	637	767	1273	707	723	448	641	948	1112	794.5	626	900	1.41	0.496	0.107234115	0.248481597	0.065348087	0.092223378	0.074752318	0.074752318	TRUE	0.27568404	No
EHI_042910	hypothetical proteinconserved	179	250	82	102	90	132	170	162	88	103	111	115	165.85	140	110	0.789	-0.341	0.215400934	0.403359177	0.025420066	0.099331012	0.051649242	0.051649242	TRUE	0.528581196	No
EHI_042920	60S acidic riboomal protein P1putative	42689	39768	46509	35695	35551	42526	40446	25775	50083	35940	43921	37131	40859.29	38768	38997	1.005	0.007	0.988318387	1	0.260038248	0.090384672	0.246409691	0.246409691	TRUE	1.09927963	No
EHI_042930	60S acidic ribosomal protein P1putative	56429	49764	74142	23782	30684	38266	53463	32253	79839	23945	37908	33412	51222.61	55185	31755	0.613	-0.706	0.106612803	0.247590121	0.171684377	0.090377295	0.17532081	0.17532081	TRUE	0.28151789	No
EHI_042940	hypothetical protein	5	3	0	5	0	1	5	2	0	5	0	1	1.52	2	2	0.936	-0.095	0.89072935	0.94780661	0.839603995	1.072713947	0.996313531	0.996313531	TRUE	0.204498118	No
EHI_042950	hypothetical protein	2	3	2	1	4	9	2	2	2	1	5	8	2.83	2	5	1.75	0.807	0.221180932	0.409674063	0,00000001	0.616125319	0.424001726	0.424001726	TRUE	0.10270062	No
EHI_042960	CXXC-rich protein	31	37	35	24	9	20	29	24	38	24	11	17	22.68	30	17	0.621	-0.687	0.105667041	0.245871169	0.08261242	0.156033906	0.118610626	0.118610626	TRUE	0.268463489	No
EHI_042970	hypothetical protein	23	28	28	24	31	27	22	18	30	24	38	24	41.2	23	29	1.211	0.277	0.446370022	0.637062705	0.033739922	0.126507517	0.074974091	0.074974091	TRUE	0.088422009	No
EHI_042980	Initiation factor eIF-2B delta subunitputative	20	46	6	14	25	13	19	30	6	14	31	11	44.35	18	19	0.982	-0.027	0.951703715	0.981318044	0.133245866	0.123939902	0.128192123	0.128192123	TRUE	0.424778904	No
EHI_042980.2	NA	339	492	474	261	96	280	321	319	510	263	119	244	323.7	383	209	0.566	-0.821	0.012231955	0.050567609	0.07733027	0.09495067	0.083960541	0.083960541	TRUE	0.800852315	No
EHI_042990	Sec24 proteinputative	64	88	47	31	23	32	61	57	51	31	28	28	48.9	56	29	0.551	-0.86	0.025381382	0.088277022	0.08883199	0.120816963	0.102451241	0.102451241	TRUE	0.391041875	No
EHI_043000	heat shock protein 70putative	31	42	52	76	28	133	29	27	56	77	35	116	45.43	37	76	1.917	0.939	0.021291393	0.077131778	0.131370996	0.123141564	0.127753745	0.127753745	TRUE	0.046594916	No
EHI_043010	V-type ATPaseA subunitputative	3067	3392	2389	4869	1921	1768	2906	2198	2573	4902	2373	1544	2845.47	2559	2940	1.136	0.184	0.629623259	0.778957577	0.140224121	0.090871788	0.123868266	0.123868266	TRUE	0.496621045	No
EHI_043020	protein kinase domain containing protein	61	96	54	54	32	49	58	62	58	54	40	43	52.23	59	46	0.78	-0.359	0.270278832	0.464635396	0.031493432	0.118870443	0.067639105	0.067639105	TRUE	1.03174424	No
EHI_043030	hypothetical protein	6	11	7	14	17	29	6	7	8	14	21	25	13.34	7	20	2.595	1.376	0.002275264	0.013704148	0,00000001	0.202062518	0.104840217	0.104840217	TRUE	0.112723898	No
EHI_043130	hypothetical protein	12	17	14	10	5	10	11	11	15	10	6	9	8.31	12	8	0.715	-0.485	0.34347166	0.541533849	0.022038612	0.269602915	0.169494985	0.169494985	TRUE	0.540876489	No
EHI_043140	protein kinaseputative	103	147	90	164	177	205	98	95	97	165	219	179	117.96	97	188	1.882	0.912	0.001837492	0.011566529	0.03475818	0.102978524	0.060661393	0.060661393	TRUE	0.3403869	No
EHI_043240	glycogen phosphorylaseputative	1553	1714	1475	1734	1265	1254	1471	1111	1588	1746	1563	1095	1446.96	1390	1468	1.054	0.076	0.755454162	0.867239381	0.024019834	0.091377834	0.045326631	0.045326631	TRUE	0.297420454	No
EHI_043340	hypothetical protein	10	13	7	3	10	24	9	8	8	3	12	21	8	8	12	1.35	0.433	0.424543818	0.618566106	0.160968681	0.276489436	0.223631324	0.223631324	TRUE	0.066893029	No
EHI_043440	regulator of nonsense transcriptsputative	1	8	1	115	74	75	1	5	1	116	91	65	27.34	2	91	20.166	4.334	1.16E-18	3.25E-16	0.094218198	0.144839987	0.126668113	0.126668113	TRUE	0.050309198	No
EHI_043540	hypothetical protein	26	28	9	8	11	19	25	18	10	8	14	17	16.44	18	13	0.753	-0.41	0.340242177	0.538673886	0,00000001	0.18094903	0.103307809	0.103307809	TRUE	0.102095328	No
EHI_043640	actinputative	20684	27114	19402	49222	63935	58498	19597	17573	20893	49560	78988	51077	33196.6	19354	59875	2.6	1.378	0.006100484	0.029218107	0.311554608	0.090393089	0.255956758	0.255956758	TRUE	0.186204334	No
EHI_043740	ubiquitin carboxyl-terminal hydrolase domain containing protein	39	51	35	42	5	11	37	33	38	42	6	10	28.71	36	19	0.608	-0.719	0.180232001	0.359262454	0.411106374	0.14224521	0.27384592	0.27384592	TRUE	2.277368777	No
EHI_043950	hypothetical protein	30	54	31	20	6	20	28	35	33	20	7	17	23.31	32	15	0.51	-0.972	0.021217503	0.076991335	0.069753275	0.154267208	0.113301148	0.113301148	TRUE	0.176696824	No
EHI_044160	hypothetical protein	8	9	3	0	1	3	8	6	3	0	1	3	3.94	6	1	0.415	-1.267	0.054426483	0.156100896	0.206900812	0.468360825	0.410354266	0.410354266	TRUE	0.338263696	No
EHI_044170	leucine rich repeat and phosphatase domain containing protein	4	2	0	0	2	1	4	1	0	0	2	1	2.22	2	1	0.808	-0.307	0.656280444	0.797692602	0.339537719	0.760887491	0.627198323	0.627198323	TRUE	0.268095017	No
EHI_044180	hypothetical proteinconserved	106	136	75	54	136	120	100	88	81	54	168	105	120.69	90	109	1.195	0.257	0.438207494	0.630139667	0.065518958	0.102692838	0.080256174	0.080256174	TRUE	0.145950293	No
EHI_044190	protein kinase with WD repeats	444	489	319	409	171	201	421	317	344	412	211	176	295.7	361	266	0.751	-0.412	0.194617865	0.377464142	0.068746609	0.095386566	0.078499908	0.078499908	TRUE	1.25118801	No
EHI_044200	hypothetical protein	164	206	139	200	68	130	155	134	150	201	84	114	142.03	146	133	0.917	-0.125	0.705130144	0.832278242	0.069078288	0.100837468	0.082395744	0.082395744	TRUE	0.549145214	No
EHI_044210	hydrolasealphaFbeta fold family domain containing protein	1491	1335	1109	695	945	1176	1413	865	1194	700	1167	1027	1005.69	1157	965	0.84	-0.252	0.356155199	0.554122156	0.038497948	0.091829604	0.057420124	0.057420124	TRUE	0.146388543	No
EHI_044220	hypothetical protein	336	667	254	218	320	192	318	432	274	219	395	168	275.96	341	261	0.774	-0.369	0.266288135	0.459662735	0.08561139	0.095746944	0.087040184	0.087040184	TRUE	0.612234373	No
EHI_044230	elongation factor-1alphaputative	190	218	164	499	192	210	180	141	177	502	237	183	208.01	166	307	1.787	0.838	0.011843488	0.049527315	0.078912471	0.097510451	0.086313897	0.086313897	TRUE	0.641918533	No
EHI_044240	hypothetical protein	34	48	27	28	9	33	32	31	29	28	11	29	23.3	31	23	0.768	-0.381	0.369846668	0.568268657	0.092762929	0.15428402	0.12501283	0.12501283	TRUE	0.321729864	No
EHI_044350	hypothetical protein	4	4	2	0	2	7	4	3	2	0	2	6	2.62	3	3	1.017	0.024	0.971279855	0.990512279	0.383097509	0.658655249	0.581419296	0.581419296	TRUE	0.159519862	No
EHI_044360	hypothetical protein	19	33	15	20	22	46	18	21	16	20	27	40	24.69	18	29	1.5	0.585	0.162865582	0.332725879	0.083449947	0.150700742	0.116455328	0.116455328	TRUE	0.286306923	No
EHI_044370	hypothetical proteinconserved	3669	4795	2655	2364	3067	3110	3476	3108	2859	2380	3789	2715	2860.96	3148	2961	0.943	-0.085	0.750371489	0.86414755	0.034902485	0.090868953	0.055015914	0.055015914	TRUE	0.419791494	No
EHI_044380	tryptophanyl-tRNA synthetaseputative	224	305	200	159	105	165	212	198	215	160	130	144	145.5	208	145	0.705	-0.504	0.065372628	0.176601203	0.020259725	0.100587556	0.052957279	0.052957279	TRUE	0.477487127	No
EHI_044470	protein kinaseputative	148	207	146	184	149	246	140	134	157	185	184	215	160.06	144	195	1.346	0.429	0.056928621	0.160365549	0,00000001	0.099656228	0.032947391	0.032947391	TRUE	0.05673873	No
EHI_044480	WD domain containing protein	1272	1799	1070	4000	1147	2282	1205	1166	1152	4027	1417	1993	1465.35	1174	2479	2.006	1.005	0.004175472	0.021999401	0.111107089	0.091364913	0.101691134	0.101691134	TRUE	0.286770262	No
EHI_044490	hypothetical protein	1011	1275	882	1939	1616	1981	958	826	950	1952	1996	1730	1074.09	911	1893	2.035	1.025	9.41E-06	0.000161086	0.019386524	0.091735261	0.040111192	0.040111192	TRUE	0.247967162	No
EHI_044500	cyst wall-specific glycoprotein Jacobputative	7	16	10	13	9	15	7	10	11	13	11	13	7.66	9	12	1.287	0.364	0.472962486	0.659580613	0,00000001	0.284878358	0.169244818	0.169244818	TRUE	0.171156729	No
EHI_044510	hypothetical protein	102	206	97	82	51	102	97	134	104	83	63	89	103.02	112	78	0.712	-0.49	0.070333884	0.18494473	0.014267091	0.10480922	0.046925224	0.046925224	TRUE	0.172867427	No
EHI_044520	hypothetical protein	61	116	62	158	112	163	58	75	67	159	138	142	76.89	67	146	2.134	1.094	3.93E-05	0.000517684	0,00000001	0.109724963	0.044903458	0.044903458	TRUE	0.296628397	No
EHI_044530	hypothetical protein	279	622	227	520	612	699	264	403	244	524	756	610	486.42	304	630	1.992	0.994	0.00113351	0.007927943	0.061091645	0.093411016	0.072448439	0.072448439	TRUE	0.526768807	No
EHI_044540	hypothetical protein	219	197	287	446	372	387	207	128	309	449	460	338	213.87	215	416	1.807	0.853	0.049699295	0.146559527	0.224836065	0.097314252	0.169118369	0.169118369	TRUE	0.365369796	No
EHI_044550	Ribosomal protein S30putative	15130	22738	13689	10385	13229	20470	14335	14737	14741	10456	16344	17873	16006.73	14604	14891	1.019	0.027	0.926386202	0.966804448	0.047165999	0.090441285	0.066365414	0.066365414	TRUE	0.457934364	No
EHI_044560	protein tyrosine phosphataseputative	79	120	74	117	103	163	75	78	80	118	127	142	115.72	78	129	1.638	0.712	0.005776831	0.02808573	0.009946268	0.103223031	0.04198409	0.04198409	TRUE	0.251425276	No
EHI_044570	hypothetical proteinconserved domain containing	47	107	62	81	80	146	45	69	67	82	99	127	100.65	60	103	1.658	0.729	0.015100655	0.059717847	0.032306369	0.1051497	0.059638629	0.059638629	TRUE	0.141040843	No
EHI_044580	hypothetical protein	48	69	24	51	40	64	45	45	26	51	49	56	60.17	39	52	1.319	0.399	0.187787131	0.369483869	0.002924406	0.115107113	0.052578846	0.052578846	TRUE	0.295924812	No
EHI_044590	40S ribosomal protein S5	18010	27086	15737	18021	20575	29805	17064	17555	16946	18145	25419	26024	18086.63	17188	23196	1.338	0.42	0.071462817	0.186906186	0.02167675	0.090430582	0.041438741	0.041438741	TRUE	0.209852229	No
EHI_044600	hypothetical protein	9	11	4	13	5	21	9	7	4	13	6	18	10.52	7	12	1.703	0.768	0.133819668	0.290039379	0.083520016	0.231940537	0.168839834	0.168839834	TRUE	0.212772827	No
EHI_044610	ribosome biogenesis protein NEP1putative	125	140	82	29	62	95	118	91	88	29	77	83	137.58	99	63	0.656	-0.608	0.078117388	0.198342127	0.075596416	0.101177074	0.086338522	0.086338522	TRUE	0.522102737	No
EHI_044620	DNA-directed RNA polymerase I subunit 13putative	35	37	36	8	28	37	33	24	39	8	35	32	47.06	32	25	0.807	-0.309	0.459340523	0.649000112	0.122948515	0.122005475	0.12246693	0.12246693	TRUE	0.233937005	No
EHI_044630	hypothetical protein	0	0	0	0	1	2	0	0	0	0	1	2	0.57	0	1	1.756	0.812	0.191285999	0.373645914	0,00000001	2.719848254	1.643973437	1.643973437	TRUE	0.397230263	No
EHI_044640	protein kinaseputative	1411	1871	1705	2002	2934	3610	1337	1213	1836	2016	3625	3152	1873.86	1462	2931	1.901	0.926	0.012395903	0.051046976	0.124967971	0.091143265	0.115833954	0.115833954	TRUE	0.118434804	No
EHI_044650	importin alphaputative	143	199	133	88	113	179	135	129	143	89	140	156	144.81	136	128	0.947	-0.079	0.767067888	0.875839418	0.020318485	0.100636136	0.048211619	0.048211619	TRUE	0.384932368	No
EHI_044660	hypothetical protein	27	17	22	13	12	40	26	11	24	13	15	35	22.07	20	21	1.065	0.09	0.837292114	0.918837276	0.108006831	0.157842298	0.131836809	0.131836809	TRUE	0.791770579	No
EHI_044680	hypothetical protein	98	160	82	85	72	134	93	104	88	86	89	117	90.64	95	97	1.023	0.032	0.916575466	0.96193556	0.040699564	0.106784925	0.065592201	0.065592201	TRUE	0.649845924	No
EHI_044690	RhoGAP domain containing protein	26	34	16	25	14	22	25	22	17	25	17	19	21.12	21	20	0.967	-0.048	0.903964681	0.954831227	0.015970413	0.160877622	0.090967135	0.090967135	TRUE	0.881870114	No
EHI_044700	hypothetical protein	12	17	13	14	2	10	11	11	14	14	2	9	9.72	12	8	0.752	-0.412	0.416130025	0.610236569	0.033444559	0.243684136	0.165356823	0.165356823	TRUE	0.124933302	No
EHI_044710	hypothetical protein	10	23	8	4	10	13	9	15	9	4	12	11	14.11	11	9	0.846	-0.242	0.606171804	0.762374273	0,00000001	0.19593071	0.120014524	0.120014524	TRUE	0.457491955	No
EHI_044720	hypothetical protein	30	44	26	51	52	63	28	29	28	51	64	55	31.65	28	57	1.917	0.939	0.007132003	0.033090559	0.008496914	0.137423851	0.076108046	0.076108046	TRUE	0.698409631	No
EHI_044730	peptidyl-prolyl cis-trans isomeraseputative	2376	3345	2024	2065	2440	3099	2251	2168	2180	2079	3014	2706	2646.77	2200	2600	1.176	0.234	0.332579539	0.530757892	0.023270494	0.090911092	0.044214037	0.044214037	TRUE	0.245124332	No
EHI_044740	UMP-CMP kinaseputative	2042	1769	1387	754	824	1062	1935	1147	1494	759	1018	927	1173.93	1525	901	0.601	-0.734	0.002798047	0.016066703	0.024885762	0.0916173	0.045507634	0.045507634	TRUE	0.083849466	No
EHI_044750	hypothetical protein	32	41	26	13	17	20	30	27	28	13	21	17	47.02	28	17	0.635	-0.654	0.074020967	0.191613773	0.028596784	0.122031085	0.070089314	0.070089314	TRUE	0.064248279	No
EHI_044760	Rho guanine nucleotide exchange factorputative	211	365	163	71	100	131	200	237	176	71	124	114	173.24	204	103	0.521	-0.941	0.00122959	0.008451668	0.038246503	0.098948041	0.060150163	0.060150163	TRUE	0.395707427	No
EHI_044760.2	NA	65	118	67	85	82	110	62	76	72	86	101	96	68	70	94	1.325	0.406	0.158157045	0.325649479	0.010095299	0.112258197	0.053594959	0.053594959	TRUE	0.203297759	No
EHI_044770	60S ribosomal protein L32putative	6646	11167	4970	5612	7765	9593	6297	7238	5352	5651	9593	8376	7745.57	6296	7873	1.242	0.313	0.18991716	0.372187842	0.022993754	0.090540555	0.043475604	0.043475604	TRUE	0.295545689	No
EHI_044780	hypothetical protein	68	154	82	49	58	77	64	100	88	49	72	67	104.27	84	63	0.753	-0.409	0.156069226	0.322699817	0.021267425	0.104636591	0.052633449	0.052633449	TRUE	0.224129414	No
EHI_044790	hypothetical protein	194	257	120	369	171	302	184	167	129	372	211	264	202.84	160	282	1.721	0.783	0.005931365	0.028571569	0.039107341	0.097693113	0.059319268	0.059319268	TRUE	0.157411444	No
EHI_044800	hypothetical protein	244	363	241	254	75	411	231	235	260	256	93	359	221.77	242	236	0.979	-0.031	0.931456373	0.970523056	0.111164254	0.097065993	0.105542816	0.105542816	TRUE	0.153290793	No
EHI_044810	ribosomal protein L10putative	81681	120939	72580	71458	94186	108941	77388	78384	78157	71949	116361	95121	87948.73	77976	94477	1.201	0.265	0.348483011	0.546310789	0.0467882	0.09036515	0.0628584	0.0628584	TRUE	0.107965071	No
EHI_044820	calmodulinputative	360	637	391	610	457	1086	341	413	421	614	565	948	543.75	392	709	1.772	0.826	0.001560912	0.010182929	0.031346172	0.093088125	0.051067864	0.051067864	TRUE	0.56384509	No
EHI_044830	ribosomal protein L39putative	22611	37047	26691	19434	21920	34995	21423	24011	28742	19567	27081	30556	29982.53	24725	25735	1.039	0.055	0.850491517	0.925437351	0.052994491	0.0903979	0.067533652	0.067533652	TRUE	0.12876114	No
EHI_044840	chitin synthase 2putative	264	327	161	194	211	206	250	212	173	195	261	180	188.5	212	212	0.999	-0.002	0.994724836	1	0.051347154	0.098251955	0.068168617	0.068168617	TRUE	0.498795135	No
EHI_044850	peptidyl-prolyl cis-trans isomeraseFKBP-type putative	194	266	176	94	205	228	184	172	190	95	253	199	194.64	182	182	1.001	0.002	0.996185836	1	0.062087677	0.098002528	0.075544127	0.075544127	TRUE	0.275309945	No
EHI_044860	protein kinase domain containing protein	119	225	118	78	126	152	113	146	127	79	156	133	126.75	129	123	0.951	-0.073	0.805649172	0.900279614	0.038721678	0.102102651	0.062685854	0.062685854	TRUE	0.356668061	No
EHI_044870	hypothetical protein	4	18	5	14	11	18	4	12	5	14	14	16	11.75	7	15	1.811	0.856	0.072164196	0.1879599	0,00000001	0.21717577	0.127559445	0.127559445	TRUE	0.499690773	No
EHI_044880	nuclear transport factor 2-like export factor 2putative	433	721	279	401	321	519	410	467	300	404	397	453	508.26	392	418	1.061	0.085	0.719363677	0.842663034	0.018632589	0.093279414	0.040675722	0.040675722	TRUE	0.246152858	No
EHI_044890	helicaseputative	69	107	58	311	53	61	65	69	62	313	65	53	101.33	65	144	1.972	0.98	0.037574722	0.119792677	0.281185827	0.105051371	0.203136106	0.203136106	TRUE	6.648092258	No
EHI_044900	EF-hand calcium-binding domain containing protein	37	48	32	45	8	32	35	31	34	45	10	28	33.46	33	28	0.852	-0.23	0.588175826	0.750069766	0.129252429	0.134880318	0.131994627	0.131994627	TRUE	0.131099813	No
EHI_044910	hypothetical protein	82	110	69	59	89	117	78	71	74	59	110	102	101.47	74	90	1.203	0.267	0.371147001	0.569443522	0.031050169	0.105031222	0.05950657	0.05950657	TRUE	0.341994954	No
EHI_044920	hypothetical protein	123	152	94	152	168	202	117	99	101	153	208	176	126.71	106	179	1.659	0.73	0.009416565	0.041514207	0.029247627	0.102105845	0.055188412	0.055188412	TRUE	0.307479284	No
EHI_044930	eukaryotic translation initiation factor 4 gammaputative	114	245	224	1078	207	387	108	159	241	1085	256	338	558.51	169	560	2.822	1.497	0.001108783	0.007800615	0.271893156	0.093015717	0.195431102	0.195431102	TRUE	4.096158901	No
EHI_044940	T-complex protein 1 subunit etaputative	1906	2812	2275	2900	2759	3474	1806	1823	2450	2920	3409	3033	2189.1	2026	3121	1.5	0.585	0.080100411	0.202071745	0.090300941	0.091028773	0.09114195	0.09114195	TRUE	0.545114033	No
EHI_044950	hypothetical protein	26	30	20	35	27	66	25	19	22	35	33	58	30.74	22	42	1.822	0.866	0.033048062	0.108501322	0.086663843	0.138812511	0.113135279	0.113135279	TRUE	0.759474477	No
EHI_044960	hypothetical protein	41	75	50	74	73	90	39	49	54	75	90	79	53.65	47	81	1.662	0.733	0.031793474	0.105513887	0.051077264	0.11811617	0.080244454	0.080244454	TRUE	1.206386291	No
EHI_044970	malic enzymeputative	13100	20475	13386	20636	25217	25500	12412	13270	14415	20778	31154	22265	18069.78	13366	24732	1.715	0.778	0.087421141	0.214604728	0.25233538	0.090430659	0.194637409	0.194637409	TRUE	0.292315749	No
EHI_044980	tumor suppressor candidate 4putative	292	463	250	153	85	220	277	300	269	154	105	192	172.2	282	150	0.549	-0.864	0.002241603	0.013604452	0.033969966	0.098999806	0.058002237	0.058002237	TRUE	0.125911488	No
EHI_044990	hypothetical protein	9	11	6	8	5	9	9	7	6	8	6	8	8.17	7	7	1.005	0.007	0.989650486	1	0,00000001	0.272802613	0.157691313	0.157691313	TRUE	0.09373077	No
EHI_045000	actin-related protein 2F3 complex subunit 1Aputative	3335	4913	1974	2268	3492	3462	3160	3184	2126	2284	4314	3023	3162.68	2823	3207	1.13	0.176	0.508944368	0.688643679	0.038961731	0.090819273	0.055219193	0.055219193	TRUE	0.201231912	No
EHI_045010	hypothetical proteinconserved	217	339	161	170	208	353	206	220	173	171	257	308	298.99	200	245	1.218	0.285	0.300792692	0.498390834	0.035223687	0.095331061	0.055223287	0.055223287	TRUE	0.293687735	No
EHI_045020	hypothetical protein	0	0	0	0	0	0	0	0	0	0	0	0	0.17	0	0	1	0	1	1	0.000502155	9.020320657	12	12	TRUE	6.7239047	No
EHI_045030	trans-2C3-enoyl-CoA reductaseputative	48	95	33	30	38	73	45	62	36	30	47	64	52.68	48	47	0.985	-0.022	0.952659539	0.981741219	0.073116513	0.118627701	0.093132761	0.093132761	TRUE	0.128011354	No
EHI_045040	hypothetical protein	0	1	0	1	2	1	0	1	0	1	2	1	0.88	0	1	1.699	0.765	0.25217143	0.445396459	0,00000001	1.777502313	1.165255069	1.165255069	TRUE	0.124918208	No
EHI_045050	AAA family ATPaseputative	141	209	122	332	123	207	134	135	131	334	152	181	165.05	133	222	1.617	0.693	0.034977487	0.113456614	0.072298364	0.099374642	0.082448745	0.082448745	TRUE	0.874409461	No
EHI_045060	hypothetical proteinconserved	142	197	94	168	183	229	135	128	101	169	226	200	115.9	121	198	1.604	0.682	0.009573516	0.042029092	0.014618295	0.103202907	0.047573828	0.047573828	TRUE	0.080569792	No
EHI_045070	hypothetical protein	16	42	23	10	18	25	15	27	25	10	22	22	30.06	22	18	0.817	-0.292	0.443923948	0.635324463	0.004411275	0.1399133	0.07793862	0.07793862	TRUE	0.437374874	No
EHI_045080	pyruvatephosphate dikinaseputative	4791	7613	4020	11707	7326	9669	4539	4934	4329	11787	9051	8442	6750.31	4601	9760	2.071	1.051	1.45E-05	0.000228937	0.026654627	0.090568914	0.044989767	0.044989767	TRUE	0.234451327	No
EHI_045090	hypothetical protein	1030	2122	1438	6994	3152	2015	976	1375	1548	7042	3894	1759	2696.86	1300	4232	2.13	1.091	0.100119755	0.236981223	0.773692437	0.090900639	0.444015299	0.773692437	TRUE	0.160509119	No
EHI_045100	RhoGAP domain containing protein	37	38	25	87	48	62	35	25	27	88	59	54	56.03	29	67	2.211	1.145	0.000505596	0.004073966	0.02805211	0.116936002	0.065915919	0.065915919	TRUE	0.357560602	No
EHI_045110	hypothetical protein	116	221	130	420	396	477	110	143	140	423	489	416	195.79	131	443	3.104	1.634	5.09E-06	9.44E-05	0.104022851	0.097957348	0.10287753	0.10287753	TRUE	0.872945181	No
EHI_045120	transitional endoplasmic reticulum ATPaseputative	1947	2169	1613	10800	4780	5759	1845	1406	1737	10874	5905	5028	3593.45	1663	7269	3.823	1.935	1.38E-06	3.16E-05	0.192694341	0.090762804	0.140213326	0.140213326	TRUE	0.743703488	No
EHI_045130	hypothetical protein	97	65	82	128	69	94	92	42	88	129	85	82	74.77	74	99	1.296	0.374	0.392471889	0.589090906	0.205985175	0.110272644	0.163178053	0.163178053	TRUE	0.33649726	No
EHI_045140	hypothetical protein	70	115	72	62	68	115	66	75	78	62	84	100	84.37	73	82	1.12	0.164	0.659279279	0.799809611	0.103208748	0.108006993	0.105116391	0.105116391	TRUE	0.050905339	No
EHI_045150	prenyl cysteine carboxyl methyltransferaseputative	15	30	14	20	35	32	14	19	15	20	43	28	22.35	16	30	1.733	0.793	0.056698188	0.160039526	0.067960437	0.156993812	0.110839212	0.110839212	TRUE	0.262284721	No
EHI_045160	hypothetical protein	38	48	20	20	26	46	36	31	22	20	32	40	56.43	30	31	1.039	0.055	0.88104488	0.942272322	0.053834094	0.116751146	0.082602948	0.082602948	TRUE	0.183129352	No
EHI_045170	U5 snRNP-specific 200kd proteinputative	56	85	63	317	33	104	53	55	68	319	41	91	125.94	59	150	2.271	1.183	0.010174412	0.044134809	0.259911102	0.102177392	0.189876814	0.189876814	TRUE	0.848006287	No
EHI_045180	hypothetical protein	145	209	182	76	88	128	137	135	196	77	109	112	199.07	156	99	0.651	-0.62	0.041311825	0.128144721	0.048734449	0.097832171	0.066006969	0.066006969	TRUE	0.509851065	No
EHI_045190	clathrin adaptor complex small chainputative	22	28	12	6	17	12	21	18	13	6	21	10	33.14	17	12	0.741	-0.433	0.317293721	0.515502238	0.080179475	0.135309776	0.108860623	0.108860623	TRUE	0.249668719	No
EHI_045200	hypothetical protein	57	129	77	57	109	91	54	84	83	57	135	79	106.51	74	90	1.207	0.272	0.426958749	0.621111841	0.072522501	0.104335264	0.08510919	0.08510919	TRUE	0.235885735	No
EHI_045210	TBCFRab GTPase activating domain containing protein	34	57	22	60	37	40	32	37	24	60	46	35	32.3	31	47	1.459	0.545	0.14010113	0.299215985	0.051802684	0.136466373	0.090091615	0.090091615	TRUE	0.173273174	No
EHI_045220	hypothetical protein	52	126	64	44	22	95	49	82	69	44	27	83	50.35	67	51	0.794	-0.333	0.391714995	0.588768032	0.108474628	0.119935259	0.113597831	0.113597831	TRUE	0.313276369	No
EHI_045230	hypothetical protein	0	2	1	0	1	2	0	1	1	0	1	2	1.64	1	1	1.095	0.131	0.849293201	0.924879983	0,00000001	0.998360075	0.662333155	0.662333155	TRUE	0.177809798	No
EHI_045240	hypothetical proteinconserved	1	12	6	10	9	27	1	8	6	10	11	24	22.8	5	15	2.398	1.262	0.008725828	0.03906558	0.079651112	0.15570416	0.125882575	0.125882575	TRUE	0.494971908	No
EHI_045250	thioredoxinputative	35	74	48	21	18	33	33	48	52	21	22	29	37.84	44	24	0.58	-0.786	0.055022874	0.156877616	0.108527597	0.129723271	0.117876733	0.117876733	TRUE	0.583542711	No
EHI_045260	DIM1 family proteinputative	118	123	124	136	104	200	112	80	134	137	128	175	160.96	109	147	1.345	0.428	0.12916895	0.283312144	0.03156683	0.09960403	0.055013195	0.055013195	TRUE	0.114109576	No
EHI_045270	GTP-binding proteinRas family	75	72	46	47	96	143	71	47	50	47	119	125	108.63	56	97	1.675	0.744	0.031641633	0.105162268	0.074318149	0.104063092	0.086320648	0.086320648	TRUE	0.802616961	No
EHI_045280	RNA recognition motif domain containing protein	1567	2141	1366	715	864	1165	1485	1388	1471	720	1067	1017	1186.03	1448	935	0.654	-0.612	0.01035218	0.044811348	0.022218779	0.091604355	0.042813591	0.042813591	TRUE	0.332401021	No
EHI_045290	calpain family cysteine proteaseputative	1073	1622	847	909	822	951	1017	1051	912	915	1016	830	923.11	993	920	0.929	-0.107	0.672708876	0.808495826	0.028673047	0.091962134	0.04848469	0.04848469	TRUE	0.589616853	No
EHI_045300	60S ribosomal protein L6putative	7320	14171	4201	6304	6954	10524	6935	9185	4524	6347	8591	9189	6489.82	6881	8042	1.161	0.216	0.430944832	0.624091011	0.041276485	0.090577773	0.058617214	0.058617214	TRUE	0.088685447	No
EHI_045310	PH domain containing protein	1983	1416	2699	831	946	895	1879	918	2906	837	1169	781	1439.26	1901	929	0.516	-0.955	0.008792828	0.039281512	0.12374868	0.091383338	0.111261673	0.111261673	TRUE	0.067919982	No
EHI_045320	vacuolar protein sorting 36putative	39	64	35	31	52	67	37	41	38	31	64	59	64.55	39	51	1.297	0.375	0.244342897	0.437569783	0.025450762	0.113426965	0.06325203	0.06325203	TRUE	0.501645061	No
EHI_045330	 3BAlias	409	519	422	273	483	445	388	336	454	275	597	389	461.79	393	420	1.066	0.092	0.744468236	0.860868518	0.043714047	0.093574386	0.060391933	0.060391933	TRUE	0.259848479	No
EHI_045340	glutamate synthase beta subunitputative	2032	2993	1949	2397	2817	3117	1925	1940	2099	2413	3480	2722	2890.31	1988	2872	1.412	0.498	0.130436677	0.285196097	0.093666722	0.090863664	0.088188879	0.088188879	TRUE	0.81001941	No
EHI_045350	C2 domain containing protein	15	17	5	9	19	25	14	11	5	9	23	22	22.75	10	18	1.623	0.699	0.119200428	0.267259235	0.071440423	0.15583021	0.119861268	0.119861268	TRUE	0.253173245	No
EHI_045360	importin alpha subunitputative	49	64	58	35	59	70	46	41	62	35	73	61	54.49	50	56	1.118	0.161	0.653557081	0.795634708	0.069903524	0.117687588	0.090231361	0.090231361	TRUE	0.146822102	No
EHI_045370	hypothetical protein	115	210	108	207	217	286	109	136	116	208	268	250	143.08	120	242	1.941	0.957	0.001197742	0.00827351	0.040202735	0.100760784	0.063535363	0.063535363	TRUE	0.657083304	No
EHI_045380	SH2 domain  containing protein	8	18	7	18	2	21	8	12	8	18	2	18	12.52	9	13	1.36	0.443	0.411659675	0.607511863	0.260028286	0.209372961	0.233001587	0.233001587	TRUE	1.311415357	No
EHI_045390	hypothetical protein	53	113	46	110	153	160	50	73	50	111	189	140	76.31	58	147	2.404	1.266	3.39E-05	0.000454439	0.033965647	0.109871671	0.063449254	0.063449254	TRUE	0.072754919	No
EHI_045400	Arf GTPase activating proteinputative	74	112	58	105	47	110	70	73	62	106	58	96	63.99	68	87	1.253	0.326	0.303122434	0.500935849	0.03764584	0.113628822	0.068272142	0.068272142	TRUE	0.618187837	No
EHI_045410	metallo-beta-lactamase family protein	51	63	43	77	101	102	48	41	46	78	125	89	59.49	45	97	2.068	1.048	0.000647263	0.005008212	0.023378281	0.115390918	0.060589583	0.060589583	TRUE	0.255863881	No
EHI_045420	hypothetical protein	257	340	213	168	120	258	243	220	229	169	148	225	157.06	231	181	0.794	-0.333	0.280548987	0.476378473	0.053016728	0.099833604	0.071485899	0.071485899	TRUE	0.384921632	No
EHI_045430	hypothetical protein	14	26	12	26	34	26	13	17	13	26	42	23	21.63	14	30	1.939	0.955	0.014544815	0.057985331	0,00000001	0.15921778	0.085430819	0.085430819	TRUE	0.271768666	No
EHI_045440	ubiquitin carboxyl-terminal hydrolase domain containing protein	161	205	189	373	45	161	153	133	204	376	56	141	212.8	163	191	1.151	0.203	0.638629035	0.785523926	0.218052787	0.097349136	0.165558453	0.165558453	TRUE	0.530456805	No
EHI_045450	Ras family GTPase	32	57	17	65	39	152	30	37	18	65	48	133	47.19	28	82	2.57	1.362	0.001349154	0.009145844	0.158223125	0.121920001	0.141367751	0.141367751	TRUE	0.369831223	No
EHI_045460	hypothetical protein	266	251	153	86	99	120	252	163	165	87	122	105	173.81	193	105	0.56	-0.836	0.008765246	0.039200128	0.061783171	0.098919952	0.0751215	0.0751215	TRUE	0.711379454	No
EHI_045470	dolychil-diphosphooligosaccharide-- protein glycosyltransferase subunitputative	282	449	248	160	255	263	267	291	267	161	315	230	244.47	275	235	0.86	-0.218	0.462974267	0.651841834	0.047926415	0.096442234	0.066054726	0.066054726	TRUE	0.146629897	No
EHI_045480	high mobility group 8HMG9 box domain containing protein	1248	2206	1325	2034	3086	4801	1182	1430	1427	2048	3813	4192	2756.24	1346	3351	2.395	1.26	5.28E-06	9.79E-05	0.044789681	0.090888736	0.059624352	0.059624352	TRUE	0.680057335	No
EHI_045490	SP-RING zinc finger domain containing protein	32	46	37	40	12	31	30	30	40	40	15	27	27.78	33	27	0.846	-0.242	0.531740927	0.706961258	0.046309172	0.143981059	0.096881017	0.096881017	TRUE	0.100467746	No
EHI_045500	hypothetical proteinconserved	171	203	134	149	50	80	162	132	144	150	62	70	118.14	146	94	0.662	-0.594	0.074247009	0.191909836	0.068636364	0.102959271	0.082192443	0.082192443	TRUE	1.227256421	No
EHI_045510	hypothetical protein	88	116	80	29	21	51	83	75	86	29	26	45	69.7	81	33	0.439	-1.189	0.000665625	0.005112492	0.057972472	0.11172192	0.081282287	0.081282287	TRUE	0.059052549	No
EHI_045520	hypothetical protein	110	122	98	312	99	160	104	79	106	314	122	140	118.34	96	192	1.905	0.93	0.009276187	0.041068345	0.095655148	0.102937602	0.099567286	0.099567286	TRUE	2.026121053	No
EHI_045530	SerFThr protein phosphatase family protein	47	66	54	110	57	129	45	43	58	111	70	113	72.07	49	98	1.921	0.942	0.011348092	0.048055756	0.096718407	0.111019868	0.103262149	0.103262149	TRUE	1.993424164	No
EHI_045540	hypothetical protein	138	292	159	2427	507	660	131	189	171	2444	626	576	550.52	164	1215	5.916	2.565	NA	NA	0.248100551	0.09305443	0.174713984	0.174713984	TRUE	7.218996255	No
EHI_045550	Rab family GTPase	129	154	75	49	81	88	122	100	81	49	100	77	102.49	101	75	0.757	-0.402	0.205041359	0.390670518	0.048082155	0.104885138	0.0703334	0.0703334	TRUE	0.219511005	No
EHI_045560	hypothetical protein	115	133	99	206	128	180	109	86	107	207	158	157	108.02	101	174	1.701	0.766	0.004766891	0.024230971	0.014539662	0.104139824	0.050198641	0.050198641	TRUE	0.29547008	No
EHI_045570	CDP-alcohol phosphatidyltransferase family protein	185	280	146	74	100	155	175	181	157	75	124	135	168.67	171	111	0.663	-0.592	0.052090475	0.151634722	0.048426733	0.099180851	0.067301993	0.067301993	TRUE	0.090394155	No
EHI_045580	hypothetical protein	455	1029	553	410	516	904	431	667	595	413	637	789	691.57	564	613	1.079	0.11	0.768188826	0.875957075	0.131413252	0.09250247	0.116177051	0.116177051	TRUE	0.084032309	No
EHI_045590	hypothetical protein	166	281	199	1752	102	144	157	182	214	1764	126	126	387.5	184	672	2.447	1.291	NA	NA	0.617780861	0.094192952	0.37485647	0.617780861	TRUE	20.75632675	Yes
EHI_045590.2	NA	12	43	12	31	21	42	11	28	13	31	26	37	25.62	17	31	1.67	0.74	0.062108548	0.170538789	0.047012923	0.14850382	0.096538703	0.096538703	TRUE	0.715838941	No
EHI_045600	Ras family protein	15	11	7	46	12	72	14	7	8	46	15	63	26.21	10	41	3.559	1.831	9.15E-05	0.001039874	0.165978545	0.147185297	0.156936636	0.156936636	TRUE	0.091293963	No
EHI_045610	diacylglycerol kinaseputative	362	460	312	489	534	557	343	298	336	492	660	486	336.38	326	546	1.631	0.705	0.025355057	0.088277022	0.065533243	0.09477714	0.077971214	0.077971214	TRUE	0.757756751	No
EHI_045710	AP-2 complex proteinputative	810	832	729	867	389	454	767	539	785	873	481	396	608.96	697	583	0.845	-0.244	0.421315416	0.615157704	0.06182233	0.092794715	0.071930608	0.071930608	TRUE	1.128868275	No
EHI_045720	hypothetical protein	20	46	14	17	18	32	19	30	15	17	22	28	29.33	21	22	1.037	0.052	0.89649924	0.950543521	0.057885935	0.141141348	0.096667046	0.096667046	TRUE	0.164129146	No
EHI_045820	hypothetical protein	0	0	1	0	0	0	0	0	1	0	0	0	1.08	0	0	0.836	-0.258	0.688784931	0.820106413	0,00000001	1.466280508	1.203141987	1.203141987	TRUE	0.094723266	No
EHI_045920	hypothetical protein	261	390	279	172	176	306	247	253	300	173	217	267	228.62	267	219	0.828	-0.271	0.271280846	0.465688589	0.017019048	0.096864857	0.042884915	0.042884915	TRUE	0.120845102	No
EHI_045930	hypothetical protein	86	89	176	100	8	12	81	58	190	101	10	10	134.81	110	40	0.564	-0.826	0.215796196	0.403359177	0.795052024	0.101399428	0.453491452	0.795052024	TRUE	0.160644928	No
EHI_046030	hypothetical protein	0	1	0	0	2	0	0	1	0	0	2	0	0.56	0	1	1.249	0.321	0.557477175	0.728062427	12	2.738997305	3.618842968	3.618842968	TRUE	1.442725966	No
EHI_046040	hypothetical protein	1	1	0	5	4	15	1	1	0	5	5	13	2.29	1	8	5.065	2.341	0.000607522	0.004726924	0,00000001	0.740803141	0.52706301	0.52706301	TRUE	2.890207434	No
EHI_046050	hypothetical protein	15	21	23	15	12	33	14	14	25	15	15	29	28.03	18	20	1.133	0.18	0.662575257	0.800906736	0.056678938	0.143497678	0.100929116	0.100929116	TRUE	0.126003106	No
EHI_046150	hypothetical protein	1	4	2	0	1	5	1	3	2	0	1	4	1.62	2	2	1	0	0.999707618	1	0,00000001	1.01176637	0.676903659	0.676903659	TRUE	0.442914629	No
EHI_046250	hypothetical protein	3	1	0	7	10	5	3	1	0	7	12	4	2.9	1	8	3.542	1.825	0.006074426	0.029126627	0,00000001	0.604569466	0.437680118	0.437680118	TRUE	0.162604903	No
EHI_046260	hypothetical protein	174	212	125	169	69	144	165	137	135	170	85	126	145.09	146	127	0.881	-0.182	0.564972524	0.732706869	0.058099136	0.100616813	0.074075924	0.074075924	TRUE	0.101662346	No
EHI_046270	hypothetical protein	60	89	65	204	49	129	57	58	70	205	61	113	65.46	62	126	1.932	0.95	0.018026272	0.068213338	0.14250513	0.113107006	0.129743013	0.129743013	TRUE	0.080304548	No
EHI_046380	hypothetical protein	1	2	1	0	3	5	1	1	1	0	4	4	1.52	1	3	1.584	0.664	0.336790867	0.535742569	0,00000001	1.068764085	0.813034957	0.813034957	TRUE	0.59286259	No
EHI_046390	Rab family GTPase	9941	11637	5384	7702	7413	9118	9419	7542	5798	7755	9158	7961	7224.41	7586	8291	1.09	0.124	0.602101769	0.760255473	0.024028798	0.090554431	0.043444134	0.043444134	TRUE	0.093524115	No
EHI_046590	inositol polyphosphate-5-phosphataseputative	60	64	52	99	33	19	57	41	56	100	41	17	57.23	51	53	1.017	0.024	0.956351515	0.984092292	0.183802301	0.116381703	0.153425333	0.153425333	TRUE	0.423990369	No
EHI_046600	acyl-CoA hydrolaseputative	35	41	17	21	57	40	33	27	18	21	70	35	35.85	26	42	1.525	0.609	0.143680742	0.304684695	0.120689735	0.131908835	0.125777475	0.125777475	TRUE	0.298085887	No
EHI_046610	hypothetical protein	4	8	0	4	6	5	4	5	0	4	7	4	4.72	3	5	1.428	0.514	0.401530468	0.596688739	0,00000001	0.405654804	0.271210611	0.271210611	TRUE	0.435466041	No
EHI_046620	hypothetical protein	56	83	51	21	14	45	53	54	55	21	17	39	47.88	54	26	0.515	-0.958	0.00664734	0.031229817	0.035691287	0.121462429	0.07677039	0.07677039	TRUE	0.538326264	No
EHI_046630	Rho family GTPase	0	1	0	1	1	2	0	1	0	1	1	2	0.56	0	1	1.708	0.773	0.218702793	0.407074307	0,00000001	2.77410196	1.629578021	1.629578021	TRUE	0.234704743	No
EHI_046640	hypothetical protein	79	113	68	70	33	52	75	73	73	70	41	45	67.9	74	52	0.734	-0.446	0.281931494	0.478283782	0.158952507	0.112289741	0.137213413	0.137213413	TRUE	0.093920619	No
EHI_046650	GalFGalNAc lectin heavy subunitputative	717	771	470	2083	1481	1102	679	500	506	2097	1830	962	816.72	562	1630	2.699	1.432	4.52E-05	0.0005741	0.107214268	0.09217237	0.101467507	0.101467507	TRUE	0.139411128	No
EHI_046660	hypothetical protein	1	3	1	4	1	4	1	2	1	4	1	3	2.17	1	3	1.581	0.661	0.331851225	0.52992889	0,00000001	0.776689384	0.505681897	0.505681897	TRUE	0.365118546	No
EHI_046670	exodeoxyribonuclease IIIputative	927	1225	885	591	182	353	878	794	953	595	225	308	626.42	875	376	0.449	-1.154	0.000169361	0.001702148	0.062958703	0.092726507	0.073589764	0.073589764	TRUE	1.298000264	No
EHI_046680	hypothetical protein	330	413	302	606	424	220	313	268	325	610	524	192	334.98	302	442	1.422	0.508	0.167111381	0.339659258	0.122899931	0.094795669	0.111733054	0.111733054	TRUE	0.427881184	No
EHI_046690	40S ribosomal protein S15putative	16525	28394	18099	14917	6619	16570	15657	18403	19490	15019	8177	14468	12936.69	17850	12555	0.715	-0.484	0.096380869	0.230562843	0.051562087	0.090463373	0.067154795	0.067154795	TRUE	0.164878175	No
EHI_046700	hypothetical proteinpseudogene	0	0	0	0	0	0	0	0	0	0	0	0	0	0	0	NA	NA	NA	NA	NA	NA	NA	NA	NA	NA	NA
EHI_046800	leucine rich repeat proteinBspA family	1	0	0	0	0	0	1	0	0	0	0	0	0.33	0	0	0.849	-0.236	0.6199859	0.772469438	0,00000001	4.621114101	4.923154927	4.923154927	TRUE	0.556007028	No
EHI_046900	4-alpha-glucanotransferaseputative	0	0	0	0	0	0	0	0	0	0	0	0	0	0	0	NA	NA	NA	NA	NA	NA	NA	NA	NA	NA	NA
EHI_047000	hypothetical protein	0	0	0	0	0	0	0	0	0	0	0	0	0	0	0	NA	NA	NA	NA	NA	NA	NA	NA	NA	NA	NA
EHI_047010	hypothetical protein	0	1	0	2	0	1	0	1	0	2	0	1	0.44	0	1	1.415	0.501	0.372668435	0.570380281	0,00000001	3.512613912	2.952533692	2.952533692	TRUE	0.22208372	No
EHI_047110	hypothetical protein	1	3	2	1	0	1	1	2	2	1	0	1	0.95	2	1	0.67	-0.578	0.387610276	0.584974502	0,00000001	1.665802484	1.243234644	1.243234644	TRUE	0.662467507	No
EHI_047210	hypothetical proteinconserved	32	48	84	104	9	15	30	31	90	105	11	13	70.31	50	43	0.903	-0.147	0.821672402	0.910188816	0.687006527	0.111538125	0.409071338	0.687006527	TRUE	1.262315425	No
EHI_047510	hypothetical protein	0	2	0	4	0	1	0	1	0	4	0	1	0.7	0	2	1.559	0.64	0.311792961	0.510574336	0,00000001	2.222128628	1.904296579	1.904296579	TRUE	0.78967774	No
EHI_047520	hypothetical protein	0	1	0	1	0	0	0	1	0	1	0	0	0.29	0	0	1.052	0.074	0.882759062	0.943382546	0,00000001	5.249970838	4.307539284	4.307539284	TRUE	0.352141717	No
EHI_047620	hypothetical protein	4	4	0	1	0	4	4	3	0	1	0	3	1.11	2	1	0.843	-0.246	0.715928114	0.840166831	0,00000001	1.428297064	1.36452464	1.36452464	TRUE	0.336447431	No
EHI_047630	hypothetical protein	1	0	0	0	0	0	1	0	0	0	0	0	0.08	0	0	0.829	-0.27	0.413560825	0.60782403	0,00000001	18.95987689	12	12	TRUE	1.396514808	No
EHI_047730	glucose-6-phosphate isomeraseputative	2422	3505	2048	991	600	668	2295	2272	2205	998	741	583	1392.04	2257	774	0.363	-1.461	2.86E-06	5.78E-05	0.074603797	0.091418456	0.077619353	0.077619353	TRUE	0.295246812	No
EHI_047740	RNA methyltransferaseputative	132	261	95	96	125	158	125	169	102	97	154	138	120.32	132	130	0.978	-0.032	0.918535438	0.962677488	0.055363791	0.102730399	0.073737138	0.073737138	TRUE	0.258164926	No
EHI_047750	Nucleotide-binding protein putative	6767	10449	7695	14584	7068	12231	6411	6772	8286	14684	8732	10679	8335.27	7156	11365	1.556	0.638	0.025895783	0.089734891	0.053542088	0.090526947	0.064594784	0.064594784	TRUE	0.165124109	No
EHI_047760	ATP-binding cassette proteinputative	723	855	642	993	349	465	685	554	691	1000	431	406	801.21	643	612	0.955	-0.066	0.844323956	0.923398877	0.098914305	0.092207673	0.092546473	0.092546473	TRUE	1.714135417	No
EHI_047770	hypothetical proteinconserved domain containing	95	164	92	54	67	70	90	106	99	54	83	61	87.19	98	66	0.679	-0.558	0.049596775	0.146360309	0.014773068	0.107435155	0.051416852	0.051416852	TRUE	0.205307949	No
EHI_047780	hypothetical protein	17	33	16	9	15	25	16	21	17	9	19	22	18.53	18	17	0.908	-0.139	0.732994946	0.851482405	0,00000001	0.170727339	0.092070869	0.092070869	TRUE	0.398423871	No
EHI_047790	hypothetical protein	7	22	3	4	6	17	7	14	3	4	7	15	12.21	8	9	1.053	0.074	0.887072871	0.946180924	0.138926504	0.212403909	0.180349697	0.180349697	TRUE	0.389409449	No
EHI_047800	hypothetical protein	2632	4619	1785	3374	3290	4054	2494	2994	1922	3397	4065	3540	2584.53	2470	3667	1.46	0.546	0.048753149	0.144789415	0.046477017	0.090924649	0.059979442	0.059979442	TRUE	0.293313512	No
EHI_047810	hypothetical protein	3510	5424	3851	15514	5364	4876	3326	3515	4147	15621	6627	4257	5040.31	3663	8835	2.234	1.159	0.003357738	0.018555104	0.180047507	0.090643792	0.135768139	0.135768139	TRUE	0.332604554	No
EHI_047820	leucine rich repeat proteinBspA family	1	0	1	0	2	1	1	0	1	0	2	1	0.61	1	1	1.196	0.258	0.68115585	0.814888825	0,00000001	2.539542347	1.911297698	1.911297698	TRUE	0.221875667	No
EHI_047920	hypothetical protein	97	99	79	88	10	32	92	64	85	89	12	28	62.69	80	43	0.59	-0.762	0.122189662	0.271345318	0.330669214	0.114111324	0.225011236	0.225011236	TRUE	1.149600666	No
EHI_048030	hypothetical proteinconserved	1	1	1	5	0	4	1	1	1	5	0	3	1.59	1	3	1.819	0.863	0.211527578	0.399753698	0,00000001	1.024553566	0.821074862	0.821074862	TRUE	0.17952366	No
EHI_048140	hypothetical protein	2140	4840	2378	794	1012	533	2028	3137	2561	799	1250	465	2204.08	2575	838	0.347	-1.525	2.21E-06	4.68E-05	0.077551421	0.091024147	0.08348755	0.08348755	TRUE	0.349591368	No
EHI_048150	CAF1 family ribonucleaseputative	110	138	74	93	128	123	104	89	80	94	158	107	89.53	91	120	1.292	0.369	0.221273358	0.409754601	0.036828565	0.106988907	0.063493234	0.063493234	TRUE	0.424327913	No
EHI_048160	CPSF A subunit region proteinputative	77	116	76	190	44	52	73	75	82	191	54	45	80.31	77	97	1.231	0.299	0.509646104	0.689187075	0.240719816	0.108899169	0.182094924	0.182094924	TRUE	3.862871517	No
EHI_048170	Protein transport protein SEC61  gamma subunitputative	1131	2212	943	727	1260	1709	1072	1434	1015	732	1557	1492	1517.12	1174	1260	1.07	0.097	0.738614488	0.855915886	0.05430566	0.091330218	0.066761488	0.066761488	TRUE	0.825097553	No
EHI_048180	hypothetical protein	13	24	11	10	22	21	12	16	12	10	27	18	16.01	13	18	1.323	0.403	0.36040848	0.558456375	0.044883461	0.183398968	0.118323321	0.118323321	TRUE	0.077917751	No
EHI_048190	hypothetical protein	32	43	32	107	109	108	30	28	34	108	135	94	52.3	31	112	3.403	1.767	2.64E-08	9.69E-07	0.022163504	0.118835203	0.062750375	0.062750375	TRUE	0.170121033	No
EHI_048200	hypothetical protein	36	32	16	18	10	22	34	21	17	18	12	19	24.54	24	16	0.723	-0.467	0.257663886	0.451478036	0.056739744	0.15106992	0.103197179	0.103197179	TRUE	0.310460122	No
EHI_048210	splicing factorarginineFserine-richputative	1016	1480	891	570	527	1031	963	959	959	574	651	900	1041.84	960	708	0.747	-0.421	0.120595716	0.26947986	0.041861441	0.091778202	0.05625418	0.05625418	TRUE	0.677375203	No
EHI_048215	hypothetical proteinconserved	15	34	19	17	21	19	14	22	20	17	26	17	20.19	19	20	1.033	0.046	0.910342159	0.958906332	0.022823169	0.164132677	0.099581466	0.099581466	TRUE	0.58095982	No
EHI_048220	hypothetical protein	47	73	37	41	40	27	45	47	40	41	49	24	39.04	44	38	0.867	-0.206	0.564948307	0.732706869	0.047825485	0.128512122	0.08386204	0.08386204	TRUE	0.24704451	No
EHI_048230	hypothetical protein	261	319	221	248	207	299	247	207	238	250	256	261	246.93	231	256	1.106	0.145	0.532143463	0.707159535	0.009510202	0.096381588	0.037275647	0.037275647	TRUE	0.234344791	No
EHI_048240	hypothetical protein	12025	14489	12349	9073	9513	9077	11393	9391	13298	9135	11753	7925	9842.59	11361	9604	0.85	-0.234	0.347042193	0.544803532	0.029130429	0.090499575	0.047750947	0.047750947	TRUE	0.12544927	No
EHI_048250	Rab family GTPase	37	60	19	229	188	316	35	39	20	231	232	276	140.5	31	246	6.925	2.792	6.04E-20	2.02E-17	0.025624035	0.100951899	0.05975182	0.05975182	TRUE	0.374808617	No
EHI_048260	hypothetical protein	383	562	412	218	257	341	363	364	444	219	318	298	518.25	390	278	0.726	-0.462	0.129274036	0.283394143	0.059702949	0.093222948	0.071312354	0.071312354	TRUE	0.884461229	No
EHI_048270	Sec7 domain protein	227	272	245	181	36	111	215	176	264	182	44	97	138.57	218	108	0.529	-0.919	0.023429132	0.083078651	0.165430986	0.10109933	0.137743776	0.137743776	TRUE	0.278360799	No
EHI_048280	nucleosome assembly proteinputative	67	132	65	26	13	50	63	86	70	26	16	44	55.72	73	29	0.426	-1.231	0.00065073	0.00503039	0.061804515	0.117085134	0.086372931	0.086372931	TRUE	0.49087622	No
EHI_048290	hypothetical protein	21	25	17	6	10	13	20	16	18	6	12	11	20.72	18	10	0.588	-0.765	0.065756326	0.177070427	0,00000001	0.162251791	0.082276376	0.082276376	TRUE	0.273970969	No
EHI_048300	WD repeat protein 68putative	128	202	135	76	101	153	121	131	145	77	125	134	177.3	132	112	0.849	-0.236	0.373094402	0.570527339	0.018648474	0.098751061	0.046846537	0.046846537	TRUE	0.409925932	No
EHI_048310	protein transport protein Sec24putative	1553	2393	1514	1681	1710	1567	1471	1551	1630	1693	2113	1368	1309.43	1551	1725	1.103	0.141	0.705415499	0.832317555	0.134741433	0.091485974	0.117625317	0.117625317	TRUE	0.333056025	No
EHI_048410	serineFthreonine protein kinaseputative	416	596	292	546	361	603	394	386	314	550	446	527	269.72	365	508	1.372	0.456	0.100996276	0.238583754	0.033366795	0.095871865	0.05842951	0.05842951	TRUE	0.556566257	No
EHI_048420	hypothetical protein	285	520	215	355	338	586	270	337	232	357	418	512	321.44	280	429	1.507	0.592	0.027813144	0.095470128	0.033362311	0.094983045	0.05368837	0.05368837	TRUE	0.148396722	No
EHI_048430	hypothetical protein	10	27	7	13	5	21	9	17	8	13	6	18	12.92	11	12	1.071	0.099	0.840744241	0.921005057	0.115146006	0.205661634	0.163335806	0.163335806	TRUE	0.188301976	No
EHI_048440	hypothetical protein	249	289	163	167	249	197	236	187	176	168	308	172	154.1	200	216	1.074	0.103	0.772747773	0.879120038	0.102937137	0.100016129	0.101776451	0.101776451	TRUE	0.374216652	No
EHI_048540	hypothetical protein	688	858	610	1541	410	598	652	556	657	1552	507	522	760.07	622	860	1.352	0.435	0.227238653	0.416016183	0.116850005	0.092308323	0.107398849	0.107398849	TRUE	3.110354023	No
EHI_048550	dual specificity protein phosphataseputative	123	138	70	83	144	147	117	89	75	84	178	128	115.99	94	130	1.359	0.442	0.137752723	0.29581559	0.037812338	0.10319218	0.062071376	0.062071376	TRUE	0.085659574	No
EHI_048560	hypothetical protein	46105	72899	43730	39157	52680	73086	43682	47248	47090	39426	65083	63814	53950.25	46007	56108	1.211	0.276	0.274452536	0.469051559	0.029044922	0.090375825	0.049456193	0.049456193	TRUE	0.187947781	No
EHI_048570	phosphoinositide phosphataseputative	49	87	45	48	25	69	46	56	48	48	31	60	44.73	50	46	0.932	-0.102	0.789669443	0.889546902	0.091823375	0.123657465	0.106320324	0.106320324	TRUE	0.115154306	No
EHI_048580	hypothetical protein	1387	2229	2426	10884	1169	1769	1314	1445	2612	10959	1444	1545	3242.26	1790	4649	2.201	1.138	0.029141692	0.098975354	0.464617905	0.090807712	0.285768251	0.285768251	TRUE	6.592447191	No
EHI_048590	calcineurin catalytic subunit Aputative	215	212	194	281	192	276	204	137	209	283	237	241	194.87	183	254	1.376	0.46	0.054813751	0.156567971	0.013363557	0.097993244	0.039559745	0.039559745	TRUE	0.283014358	No
EHI_048600	hypothetical proteinconserved	0	1	0	0	1	0	0	1	0	0	1	0	0.33	0	0	1.076	0.105	0.839200879	0.919967233	0,00000001	4.664602802	3.654803956	3.654803956	TRUE	0.176854968	No
EHI_048610	ankyrin repeat protein	313	483	334	536	224	269	297	313	360	540	277	235	246.48	323	351	1.08	0.111	0.738728602	0.855915886	0.081078222	0.096392561	0.086897062	0.086897062	TRUE	1.094093473	No
EHI_048620	hypothetical protein	298	358	535	410	319	270	282	232	576	413	394	236	297.89	363	348	0.96	-0.059	0.860892542	0.931789575	0.089388232	0.095349542	0.09123799	0.09123799	TRUE	1.192970987	No
EHI_048630	actinputative	2218	2733	2900	9446	3858	3236	2101	1771	3123	9511	4766	2825	4503.06	2332	5701	2.222	1.152	0.006797467	0.031774646	0.222972815	0.090679057	0.162933372	0.162933372	TRUE	0.261523358	No
EHI_048640	hypothetical protein	0	2	1	0	0	1	0	1	1	0	0	1	1.69	1	0	0.8	-0.321	0.635408647	0.783221613	0,00000001	0.972471635	1.00615352	1.00615352	TRUE	0.977280512	No
EHI_048650	hypothetical protein	152	211	156	181	183	238	144	137	168	182	226	208	228.16	150	205	1.363	0.447	0.04595791	0.13860217	0.005557641	0.096877844	0.032701318	0.032701318	TRUE	0.059664568	No
EHI_048660	leucine rich repeat proteinBspA family	6	11	7	6	4	5	6	7	8	6	5	4	5.7	7	5	0.802	-0.318	0.581193808	0.745024431	0,00000001	0.351890389	0.235256957	0.235256957	TRUE	0.158807508	No
EHI_048670	WH2 motif domain contaning protein	314	381	345	389	304	601	297	247	372	392	376	525	327.97	305	431	1.383	0.467	0.16409702	0.334751523	0.085208071	0.094890777	0.089913746	0.089913746	TRUE	0.214713946	No
EHI_048680	60S ribosomal protein L12putative	49704	68354	35478	36216	44788	47194	47092	44302	38204	36465	55333	41207	45791.56	43199	44335	1.025	0.036	0.87614308	0.940154793	0.022920958	0.090380745	0.041490347	0.041490347	TRUE	0.141898037	No
EHI_048690	SNF7 family protein	305	368	340	305	82	421	289	239	366	307	101	368	368.97	298	259	0.88	-0.184	0.612070919	0.766416053	0.115617235	0.094385952	0.107132685	0.107132685	TRUE	0.875630605	No
EHI_048700	ubiquitin-conjugating enzyme family protein	3882	5041	3122	3033	1963	3922	3678	3267	3362	3054	2425	3424	4959.63	3436	2968	0.869	-0.203	0.447789249	0.638543961	0.036209716	0.0906486	0.055301228	0.055301228	TRUE	0.067346759	No
EHI_048710	protein kinase domain containing protein	135	175	78	122	95	123	128	113	84	123	117	107	122.46	108	116	1.062	0.087	0.786336798	0.887403764	0.058638354	0.102513537	0.075807203	0.075807203	TRUE	0.341491123	No
EHI_048720	GTP-binding proteinRas family	326	694	214	123	367	317	309	450	230	124	453	277	394	330	285	0.872	-0.198	0.592674736	0.753397037	0.126250376	0.094129487	0.113459456	0.113459456	TRUE	0.200893786	No
EHI_048730	hypothetical protein	649	987	326	323	525	474	615	640	351	325	649	414	787.75	535	463	0.869	-0.203	0.496307549	0.678935751	0.054909457	0.092239445	0.068646537	0.068646537	TRUE	0.605100567	No
EHI_048740	purine nucleoside phosphorylaseputative	3631	4541	2263	1433	1217	1657	3440	2943	2437	1443	1504	1447	2881.34	2940	1465	0.507	-0.981	4.77E-06	8.97E-05	0.013591905	0.090865269	0.034311975	0.034311975	TRUE	0.091933903	No
EHI_048840	hypothetical proteinconserved domain containing	4	10	3	9	5	11	4	6	3	9	6	10	6.13	4	8	1.553	0.635	0.294668759	0.492998971	0.31962663	0.3333014	0.327992555	0.327992555	TRUE	1.966278236	No
EHI_048850	leucine-rich repeat containing protein	47	22	22	17	21	31	45	14	24	17	26	27	20.29	28	23	0.872	-0.198	0.645500903	0.790195809	0.099724788	0.163779304	0.129193218	0.129193218	TRUE	0.20439489	No
EHI_048860	U3 small nucleolar ribonucleo protein MPP10putative	48	80	36	54	19	27	45	52	39	54	23	24	44.17	45	34	0.765	-0.387	0.331141807	0.52957387	0.104538446	0.124079207	0.113666679	0.113666679	TRUE	0.827924295	No
EHI_048960	hypothetical protein	449	458	270	216	145	199	425	297	291	217	179	174	232.33	338	190	0.575	-0.799	0.00178969	0.011291095	0.023264258	0.096760767	0.046675738	0.046675738	TRUE	0.179910035	No
EHI_048970	serineFthreonine protein phosphatase PP1-2putative	48	58	66	45	63	78	45	38	71	45	78	68	53.74	51	64	1.231	0.3	0.382621306	0.579888771	0.054141656	0.118070879	0.080443829	0.080443829	TRUE	0.241951865	No
EHI_048980	transporterauxin efflux carrier 8AEC9 family	110	160	91	63	98	92	104	104	98	63	121	80	82.96	102	88	0.867	-0.207	0.480202306	0.665815348	0.025864582	0.108306833	0.057657959	0.057657959	TRUE	0.298042435	No
EHI_048990	60S ribosomal protein L37	31149	51079	29204	23585	28069	34462	29512	33106	31448	23747	34678	30090	33845.73	31355	29505	0.943	-0.085	0.708223448	0.834282638	0.019564878	0.090392228	0.039604198	0.039604198	TRUE	0.183820438	No
[truncated: 1,282,378 more chars]
