# Supplementary material for: Extensive transcriptome analysis correlates the plasticity of Entamoeba histolytica pathogenesis to rapid phenotype changes depending on the environment
Source: Sci Rep. 2016 Oct 21;6:35852. doi: 10.1038/srep35852 (PMC5073345; doi:10.1038/srep35852)
Supplement: Supplementary Table S3 [file srep35852-s4.xls]

Table S3. attCult vs norCult.complete. Weber et al. 2016. Sci Reports																											
Id	description	HM1NorCultr_1	HM1NorCultr_2	HM1NorCultr_3	HM1AttCultr_3	HM1AttCultr_4	HM1AttCultr_5	norm.HM1NorCultr_1	norm.HM1NorCultr_2	norm.HM1NorCultr_3	norm.HM1AttCultr_3	norm.HM1AttCultr_4	norm.HM1AttCultr_5	baseMean	norCult	attCult	FC	log2FoldChange	pvalue	padj	dispGeneEst	dispFit	dispMAP	dispersion	betaConv	maxCooks	outlier
EHI_000010	hypothetical protein	70	72	65	62	15	28	66	47	70	31	27	47	60.46	61	35	0.595	-0.748	0.0249795	0.118307356	0.031713372	0.114988249	0.066869002	0.066869002	TRUE	0.15984247	No
EHI_000020	hypothetical protein	25	38	14	48	2	6	24	25	15	24	4	10	12.54	21	13	0.696	-0.522	0.28358671	0.522427972	0.115644977	0.209140933	0.167434533	0.167434533	TRUE	0.33879999	No
EHI_000130	calmodulin putative	977	1439	755	2376	752	791	926	933	813	1189	1365	1336	1142.99	891	1297	1.439	0.525	0.025819773	0.121266763	0.021030812	0.091651654	0.041458193	0.041458193	TRUE	0.416770522	No
EHI_000140	hypothetical protein	498	738	563	808	188	316	472	478	606	404	341	534	346.54	519	426	0.833	-0.263	0.467468377	0.686183327	0.116064143	0.094647302	0.107466883	0.107466883	TRUE	0.479695349	No
EHI_000240	hypothetical protein	3756	4511	2204	5978	2911	2486	3559	2924	2373	2992	5285	4199	3830.08	2952	4159	1.388	0.473	0.089682463	0.269663293	0.045753726	0.09073719	0.060652869	0.060652869	TRUE	0.08861521	No
EHI_000250	hypothetical protein	1162	775	633	999	479	558	1101	502	682	500	870	942	562.56	762	771	1.009	0.013	0.966611033	0.985620591	0.070602711	0.092996513	0.081133646	0.081133646	TRUE	0.206259077	No
EHI_000260	RNA recognition motif domain containing protein	63	169	75	75	85	57	60	110	81	38	154	96	355.48	84	96	1.117	0.16	0.711248307	0.852783799	0.208593638	0.094539273	0.157473197	0.157473197	TRUE	0.704215566	No
EHI_000270	protein kinase domain containing protein	0	0	0	0	0	0	0	0	0	0	0	0	0.17	0	0	1	0	1	NA	0.003654361	8.968295408	12	12	TRUE	3.406951059	No
EHI_000280	hypothetical protein	575	806	493	1051	349	297	545	522	531	526	634	502	452.91	533	554	1.037	0.053	0.803119149	0.90419743	0.00742683	0.093637684	0.031684307	0.031684307	TRUE	0.106809738	No
EHI_000290	hypothetical protein	504	749	374	803	127	208	478	485	403	402	231	351	398.17	455	328	0.732	-0.449	0.074838025	0.238978312	0.023061857	0.094089924	0.04619125	0.04619125	TRUE	0.356146083	No
EHI_000300	N-ethylmaleimide-sensitive factor attachment protein alpha putative	747	1008	900	1362	738	501	708	653	969	682	1340	846	754.31	777	956	1.218	0.285	0.298405202	0.536190469	0.042470099	0.092323301	0.057457795	0.057457795	TRUE	0.332100851	No
EHI_000410	alcohol dehydrogenase putative	251	192	212	293	159	217	238	124	228	147	289	367	183.96	197	268	1.323	0.403	0.261958963	0.497678207	0.106859623	0.098446781	0.103578322	0.103578322	TRUE	0.102057443	No
EHI_000420	hypothetical protein	64	51	42	63	20	30	61	33	45	32	36	51	45.02	46	40	0.857	-0.222	0.569500245	0.76238506	0.093506242	0.123443384	0.106535745	0.106535745	TRUE	0.485162726	No
EHI_000430	RapFRan GTPase-activating protein putative	304	367	293	396	152	119	288	238	316	198	276	201	308.91	281	225	0.805	-0.312	0.202356146	0.427666609	0.017077302	0.095171085	0.041668595	0.041668595	TRUE	0.172973389	No
EHI_000440	UDP-glucose pyrophosphorylase putative	2151	3659	1819	4998	776	783	2038	2372	1959	2502	1409	1322	1848.65	2123	1744	0.83	-0.27	0.324436417	0.563918743	0.045304609	0.091154109	0.058029302	0.058029302	TRUE	0.877949603	No
EHI_000450	pumilio family RNA-binding protein	76	131	78	158	56	38	72	85	84	79	102	64	65.02	80	82	1.011	0.015	0.959209641	0.983330577	0.01954084	0.113262837	0.059885174	0.059885174	TRUE	0.107417967	No
EHI_000460	hypothetical protein	41	53	13	35	15	12	39	34	14	18	27	20	27.84	29	22	0.758	-0.4	0.385668464	0.61893939	0.170848816	0.143857018	0.158249147	0.158249147	TRUE	0.475811168	No
EHI_000470	hypothetical protein conserved	201	292	200	220	46	60	190	189	215	110	84	101	136.38	198	98	0.527	-0.924	0.015004132	0.084102109	0.123976018	0.101272566	0.114683532	0.114683532	TRUE	1.735562872	No
EHI_000480	dual specificity protein phosphatase putative	112	136	110	79	64	49	106	88	118	40	116	83	137.88	104	80	0.757	-0.402	0.228577149	0.458842718	0.064280266	0.101153438	0.078921265	0.078921265	TRUE	0.506796677	No
EHI_000490	PRP38 family protein	11	18	6	23	7	19	10	12	6	12	13	32	16.94	9	19	1.703	0.768	0.096397522	0.279304733	0.069173456	0.178269759	0.125471708	0.125471708	TRUE	0.602611224	No
EHI_000500	hypothetical protein	15	29	9	31	17	18	14	19	10	16	31	30	18.22	14	26	1.59	0.669	0.164847904	0.377664631	0.169098352	0.172100218	0.170613792	0.170613792	TRUE	0.323762786	No
EHI_000510	60S ribosomal protein L4 putative	60913	87762	58134	42114	34698	20860	57712	56881	62601	21078	62991	35232	55062.47	59065	39767	0.689	-0.537	0.096838486	0.279607168	0.081774937	0.090375267	0.085124638	0.085124638	TRUE	0.438883346	No
EHI_000520	WD domain containing protein	771	1171	767	1068	349	289	730	759	826	535	634	488	547.21	772	552	0.73	-0.455	0.170650354	0.384585486	0.085421151	0.093070807	0.088287631	0.088287631	TRUE	1.212987845	No
EHI_000530	hypothetical protein	161	233	142	305	106	93	153	151	153	153	192	157	136.78	152	167	1.091	0.126	0.66031024	0.817822005	0.032152931	0.101240126	0.058042941	0.058042941	TRUE	0.528130341	No
EHI_000540	hypothetical protein	78	160	46	241	56	82	74	104	50	121	102	138	91.23	76	120	1.534	0.617	0.064223938	0.216732475	0.061818533	0.10667801	0.07987089	0.07987089	TRUE	0.167985512	No
EHI_000550	myb-like DNA-binding domain containing protein	659	956	612	1680	717	595	624	620	659	841	1302	1005	1095.74	634	1049	1.629	0.704	0.001161438	0.013641272	0.012934343	0.091707859	0.034333961	0.034333961	TRUE	0.234605423	No
EHI_000560	hypothetical protein	345	742	374	605	298	140	327	481	403	303	541	236	322.48	404	360	0.895	-0.16	0.618455227	0.792141337	0.075306706	0.094968098	0.080553318	0.080553318	TRUE	0.424108138	No
EHI_000570	hypothetical protein	280	482	269	984	408	442	265	312	290	492	741	747	348.33	289	660	2.212	1.145	4.85E-06	0.000239836	0.024374895	0.094625198	0.045915053	0.045915053	TRUE	0.261222252	No
EHI_000580	exosome complex exonuclease putative	262	396	186	432	104	133	248	257	200	216	189	225	242.43	235	210	0.897	-0.156	0.569588026	0.76238506	0.031659514	0.09649352	0.054255893	0.054255893	TRUE	0.1474896	No
EHI_000590	40S ribosomal protein S6 putative	19721	24946	19359	7893	11501	7426	18685	16168	20846	3950	20879	12542	15797.34	18566	12457	0.695	-0.525	0.181305223	0.399124709	0.128801277	0.090442519	0.133706425	0.133706425	TRUE	0.156601977	No
EHI_000600	hypothetical protein	122	168	106	155	42	50	116	109	114	78	76	84	125.74	113	79	0.729	-0.456	0.263286481	0.498976441	0.157604145	0.102196229	0.134790178	0.134790178	TRUE	4.276101604	No
EHI_000610	nucleotide binding protein 2 putative	7485	13580	6411	18257	6728	7229	7092	8802	6904	9138	12214	12210	13172.62	7599	11187	1.448	0.534	0.05185692	0.190262748	0.045374862	0.09046131	0.059126267	0.059126267	TRUE	0.130438835	No
EHI_000620	PP-loop family protein	287	466	470	793	309	315	272	302	506	397	561	532	380.34	360	497	1.354	0.437	0.170638697	0.384585486	0.06968894	0.094265277	0.079642044	0.079642044	TRUE	0.306960538	No
EHI_000630	hypothetical protein	8	16	8	33	19	13	8	10	9	17	34	22	13.94	9	24	2.331	1.221	0.006920776	0.049993247	0,00000001	0.197227193	0.116134378	0.116134378	TRUE	0.152655063	No
EHI_000640	hypothetical protein conserved	6	13	4	16	6	8	6	8	4	8	11	14	12.3	6	11	1.505	0.589	0.246998885	0.479812228	0,00000001	0.211446405	0.146756394	0.146756394	TRUE	0.11679422	No
EHI_000650	hypothetical protein	182	202	133	43	65	41	172	131	143	22	118	69	150.51	149	70	0.491	-1.027	0.010807996	0.067601441	0.153694227	0.100246804	0.130404257	0.130404257	TRUE	0.532748952	No
EHI_000660	hypothetical protein	258	353	198	224	67	73	244	229	213	112	122	123	205.66	229	119	0.528	-0.921	0.000104119	0.002449429	0.009943749	0.097592139	0.035907285	0.035907285	TRUE	0.25062915	No
EHI_000670	hypothetical protein	263	412	183	425	204	220	249	267	197	213	370	372	274.13	238	318	1.309	0.388	0.217211677	0.444519665	0.064690307	0.095782933	0.075965779	0.075965779	TRUE	0.137925089	No
EHI_000680	hypothetical protein	8	13	1	7	3	5	8	8	1	4	5	8	12.15	6	6	0.991	-0.014	NA	NA	0.834039861	0.212980815	0.516781784	0.516781784	TRUE	9.505018777	Yes
EHI_000690	seryl-tRNA synthetase putative	1310	1937	917	1526	615	437	1241	1255	987	764	1116	738	1060.57	1161	873	0.758	-0.4	0.118762969	0.315573872	0.031703773	0.091752942	0.049714653	0.049714653	TRUE	0.154220119	No
EHI_000700	hypothetical protein conserved	412	510	483	234	134	70	390	331	520	117	243	118	411.58	414	159	0.414	-1.272	0.000539632	0.007690482	0.119351606	0.093967952	0.109305862	0.109305862	TRUE	0.072831824	No
EHI_000710	hypothetical protein	108	195	70	66	16	20	102	126	75	33	29	34	139.47	101	32	0.337	-1.57	5.54E-08	5.67E-06	0.011940874	0.101030051	0.044590258	0.044590258	TRUE	0.189731198	No
EHI_000720	MTAFSAH nucleosidase putative	309	425	252	435	167	248	293	275	271	218	303	419	319.34	280	313	1.107	0.147	0.585602692	0.772090493	0.032571642	0.095013462	0.052835594	0.052835594	TRUE	0.145054696	No
EHI_000730	pyrophosphate-dependent phosphofructokinase	8449	9401	5749	6485	4752	2989	8005	6093	6191	3246	8627	5048	5610.43	6763	5640	0.843	-0.247	0.447424556	0.668949313	0.083299092	0.090613756	0.08587944	0.08587944	TRUE	0.251124136	No
EHI_000740	hypothetical protein	607	1069	642	753	399	283	575	693	691	377	724	478	754.4	653	526	0.816	-0.293	0.398396286	0.628878468	0.103302547	0.092323052	0.097788604	0.097788604	TRUE	0.255155711	No
EHI_000750	TBP interacting protein putative	86	161	98	166	62	57	81	104	106	83	113	96	89.15	97	97	0.995	-0.007	0.984919683	0.993578468	0.093835952	0.107059352	0.098972699	0.098972699	TRUE	0.431185122	No
EHI_000760	leucine rich repeat protein BspA family	2	3	4	8	1	8	2	2	4	4	2	14	3.18	3	7	1.809	0.855	0.189957107	0.41167734	0,00000001	0.559051437	0.403969054	0.403969054	TRUE	0.482963727	No
EHI_000770	hypothetical protein	63	91	34	95	32	44	60	59	37	48	58	74	50.43	52	60	1.124	0.169	0.60940205	0.786425013	0.032428432	0.119890871	0.070258767	0.070258767	TRUE	0.221278747	No
EHI_000780	chromodomain-helicase-DNA-binding protein putative	183	251	242	118	145	105	173	163	261	59	263	177	289.26	199	166	0.882	-0.181	0.769249773	0.888428601	0.519989967	0.095498741	0.322294824	0.519989967	TRUE	2.697406957	No
EHI_000790	hypothetical protein	926	1361	800	1754	533	600	877	882	861	878	968	1013	775.69	873	953	1.087	0.12	0.608839976	0.786106805	0.019861235	0.092268847	0.041178521	0.041178521	TRUE	0.251589755	No
EHI_000800	hypothetical protein	2312	2808	1840	3054	976	1931	2190	1820	1981	1529	1772	3261	1984.75	1997	2187	1.09	0.124	0.67899153	0.83082262	0.060860738	0.091098846	0.070748326	0.070748326	TRUE	0.565260778	No
EHI_000900	ThiF family protein	337	564	291	1154	125	98	319	366	313	578	227	166	421.64	333	324	0.981	-0.028	0.942319558	0.975551838	0.146425895	0.09388164	0.121176628	0.121176628	TRUE	2.507930345	No
EHI_000910	Sec1 family protein	212	315	206	463	73	97	201	204	222	232	133	164	147.88	209	176	0.858	-0.221	0.460562486	0.680776123	0.044145583	0.100422517	0.065574953	0.065574953	TRUE	0.289454187	No
EHI_000920	MmpL efflux pump putative	5	9	6	41	5	8	5	6	6	21	9	14	9.69	6	15	2.33	1.22	0.012838408	0.075338416	0,00000001	0.244036848	0.126810877	0.126810877	TRUE	0.167714859	No
EHI_000930	hypothetical protein conserved protein	83	150	112	409	108	72	79	97	121	205	196	122	116.3	99	174	1.726	0.788	0.008207423	0.056119954	0.038073034	0.103158184	0.062442239	0.062442239	TRUE	0.279418824	No
EHI_001040	hypothetical protein	64	115	76	301	83	72	61	75	82	151	151	122	125.13	73	141	1.866	0.9	0.009293239	0.060830576	0.07946528	0.102254869	0.088512015	0.088512015	TRUE	0.751095277	No
EHI_001050	sec 13 protein putative	4236	4425	2213	5315	1459	1453	4013	2868	2383	2660	2649	2454	2504.03	3088	2588	0.843	-0.246	0.32351648	0.563026829	0.030434324	0.090943181	0.047705606	0.047705606	TRUE	0.234802319	No
EHI_001060	hypothetical protein	26	72	22	68	30	31	25	47	24	34	54	52	40.56	32	47	1.388	0.473	0.21117224	0.437614626	0.069624854	0.127079418	0.094565687	0.094565687	TRUE	0.645656602	No
EHI_001070	LIM zinc finger domain containing protein	4118	4615	4044	3806	1670	1550	3902	2991	4355	1905	3032	2618	2811.54	3749	2518	0.684	-0.548	0.063549055	0.215225658	0.057163634	0.090878106	0.068850466	0.068850466	TRUE	0.267172206	No
EHI_001080	hypothetical protein	168	291	174	408	77	110	159	189	187	204	140	186	150.81	178	177	0.996	-0.005	0.984921018	0.993578468	0.022357837	0.100227333	0.05063684	0.05063684	TRUE	0.326978806	No
EHI_001090	hypothetical protein	39	54	27	45	9	8	37	35	29	23	16	14	24.86	34	18	0.571	-0.808	0.042873943	0.16727205	0.036708709	0.150272656	0.093912956	0.093912956	TRUE	0.07203683	No
EHI_001100	hypothetical protein	1817	2396	1576	4740	1232	857	1722	1553	1697	2372	2237	1447	1576.16	1657	2019	1.21	0.275	0.286234965	0.524880229	0.031753689	0.091293431	0.051176267	0.051176267	TRUE	0.348751511	No
EHI_001110	hypothetical protein	51	53	38	171	19	28	48	34	41	86	34	47	40.85	41	56	1.352	0.435	0.291345907	0.529415158	0.129052039	0.126821478	0.128112316	0.128112316	TRUE	0.180104869	No
EHI_001120	hypothetical protein conserved	379	569	541	1206	598	509	359	369	583	604	1086	860	462.25	437	850	1.866	0.9	0.00737022	0.052217158	0.088913844	0.093571177	0.090660508	0.090660508	TRUE	0.059772886	No
EHI_001130	hypothetical protein	3700	6437	4034	4176	1469	865	3506	4172	4344	2090	2667	1461	2736.5	4007	2073	0.556	-0.848	0.049497928	0.18496594	0.21611438	0.090892636	0.168893167	0.168893167	TRUE	0.541399682	No
EHI_001140	hypothetical protein	72	139	65	21	21	14	68	90	70	11	38	24	68.85	76	24	0.344	-1.539	0.000311619	0.005362161	0.151800622	0.111986025	0.134342926	0.134342926	TRUE	1.455808474	No
EHI_001150	plasma membrane calcium-transporting ATPase 1 putative	565	716	561	793	202	186	535	464	604	397	367	314	647.59	534	359	0.686	-0.544	0.053976117	0.194688034	0.044393318	0.092648774	0.060219378	0.060219378	TRUE	0.034820455	No
EHI_001160	plasma membrane calcium-transporting ATPase putative	23	41	19	5	11	1	22	27	20	3	20	2	25.11	23	8	0.411	-1.282	0.019439691	0.100198959	0.395513177	0.149672018	0.25047494	0.25047494	TRUE	0.200998903	No
EHI_001170	hypothetical protein	12	22	8	35	0	9	11	14	9	18	0	15	10.21	11	11	1.017	0.024	0.963837768	0.984703844	0.159524125	0.236252047	0.209660042	0.209660042	TRUE	0.875596779	No
EHI_001180	hypothetical protein conserved	125	219	189	560	146	179	118	142	204	280	265	302	225.28	155	282	1.765	0.82	0.012168875	0.073152483	0.072823003	0.096961485	0.081928229	0.081928229	TRUE	0.614029608	No
EHI_001280	hypothetical protein	464	655	333	1121	281	400	440	425	359	561	510	676	452.22	408	582	1.405	0.491	0.084567427	0.260295249	0.044355896	0.093642665	0.061711989	0.061711989	TRUE	0.173978487	No
EHI_001290	P-glycoprotein-2 putative	8	8	14	50	2	6	8	5	15	25	4	10	23.15	9	13	1.469	0.555	0.270632734	0.507098567	0.197534043	0.154712941	0.17402414	0.17402414	TRUE	0.442315703	No
EHI_001400	RAD23 protein putative	1147	1961	1184	1223	743	599	1087	1271	1275	612	1349	1012	1957.63	1211	991	0.83	-0.269	0.454081845	0.674829157	0.109627351	0.091109242	0.107474529	0.107474529	TRUE	0.097206097	No
EHI_001410	hypothetical protein conserved	77	134	69	231	34	38	73	87	74	116	62	64	94.91	78	81	1.051	0.071	0.834090551	0.921815683	0.067115763	0.10604497	0.082483407	0.082483407	TRUE	0.46523346	No
EHI_001420	peroxiredoxin	19376	32411	22153	38419	17382	15218	18358	21006	23855	19229	31555	25703	21612.67	21073	25496	1.202	0.265	0.295120538	0.532961559	0.030796739	0.090417143	0.049586854	0.049586854	TRUE	0.075375387	No
EHI_001430	helicase domain-containing protein	157	245	145	432	147	106	149	159	156	216	267	179	196.18	155	221	1.403	0.489	0.089398089	0.26911625	0.038024984	0.097942454	0.059624608	0.059624608	TRUE	0.401359781	No
EHI_001630	hypothetical protein	3	9	8	5	2	2	3	6	9	3	4	3	5.74	6	3	0.653	-0.616	0.323354777	0.563026829	0.253887833	0.34988035	0.314717077	0.314717077	TRUE	0.613867296	No
EHI_001635	sphingomyelinase precursor putative	51	70	28	60	12	16	48	45	30	30	22	27	48.23	41	26	0.669	-0.58	0.08307877	0.257165665	0,00000001	0.121238568	0.059858098	0.059858098	TRUE	0.197449637	No
EHI_001730	hypothetical protein	0	0	0	0	0	0	0	0	0	0	0	0	0	0	0	NA	NA	NA	NA	NA	NA	NA	NA	NA	NA	NA
EHI_001740	hypothetical protein	0	0	0	0	0	0	0	0	0	0	0	0	0.13	0	0	1	0	1	NA	0,00000001	11.38487185	12	12	TRUE	3.153116035	No
EHI_001750	hypothetical protein	14	11	9	51	8	13	13	7	10	26	15	22	13.42	10	21	1.965	0.975	0.031954644	0.140219683	0,00000001	0.201323405	0.120462732	0.120462732	TRUE	0.224619928	No
EHI_001760	importin putative	512	623	414	818	120	136	485	404	446	409	218	230	339.32	445	286	0.661	-0.596	0.042398981	0.166159309	0.051065993	0.094738796	0.065269342	0.065269342	TRUE	0.829325261	No
EHI_001770	sodiumFcalcium exchanger protein putative	64	140	45	156	42	64	61	91	48	78	76	108	73.79	67	87	1.275	0.351	0.250924159	0.483504474	0.029240901	0.110537163	0.060909352	0.060909352	TRUE	0.472194935	No
EHI_001780	hypothetical protein	24219	41584	19784	41051	12412	12857	22946	26952	21304	20546	22533	21715	21832.56	23734	21598	0.912	-0.133	0.508196673	0.718215663	0.010920853	0.090416449	0.030463923	0.030463923	TRUE	0.094588377	No
EHI_001790	hypothetical protein	143	267	154	489	81	78	135	173	166	245	147	132	139.19	158	175	1.109	0.15	0.636396607	0.802251839	0.057713348	0.101051589	0.074267954	0.074267954	TRUE	0.8115229	No
EHI_001800	hypothetical protein	5	5	2	7	0	4	5	3	2	4	0	7	6.14	3	4	1.031	0.045	0.940825856	0.975477462	0.026915447	0.332884049	0.212933178	0.212933178	TRUE	0.122681299	No
EHI_001810	hypothetical protein	570	667	600	1118	440	552	540	432	646	560	799	932	511.14	539	764	1.391	0.476	0.106530295	0.296875975	0.051952275	0.093262887	0.067303227	0.067303227	TRUE	0.132489712	No
EHI_001820	hypothetical protein	47	91	31	122	26	20	45	59	33	61	47	34	58.41	46	47	1.048	0.068	0.851633444	0.931803102	0.071255512	0.115854223	0.089833705	0.089833705	TRUE	0.147835612	No
EHI_001830	hypothetical protein	266	423	164	504	36	87	252	274	177	252	65	147	269.25	234	155	0.692	-0.532	0.147440472	0.355780269	0.116345543	0.095881517	0.107865366	0.107865366	TRUE	0.330786922	No
EHI_001840	hypothetical protein conserved	221	292	113	608	106	111	209	189	122	304	192	187	189.29	173	228	1.303	0.382	0.224165541	0.453335548	0.060076649	0.098218953	0.074185221	0.074185221	TRUE	0.215981137	No
EHI_001850	HFACA ribonucleoprotein complex subunit 2-like protein putative	257	416	219	617	200	179	243	270	236	309	363	302	241.23	250	325	1.285	0.362	0.176740843	0.392299196	0.027394088	0.096524143	0.052090945	0.052090945	TRUE	0.372558626	No
EHI_001860	hypothetical protein	29	37	12	48	8	16	27	24	13	24	15	27	19.25	21	22	1.022	0.031	0.93743791	0.974920581	0,00000001	0.167760472	0.091737232	0.091737232	TRUE	0.287848828	No
EHI_001870	Rab family GTPase	113	138	46	225	33	36	107	89	50	113	60	61	66.49	82	78	0.967	-0.048	0.897209462	0.955902177	0.097089323	0.112755504	0.103656733	0.103656733	TRUE	0.32404007	No
EHI_001880	hypothetical protein conserved	76	142	77	284	83	85	72	92	83	142	151	144	121.99	82	146	1.718	0.781	0.005678534	0.043746363	0.024302311	0.102561007	0.052980838	0.052980838	TRUE	0.609207659	No
EHI_001890	hypothetical protein	7	19	6	30	18	6	7	12	6	15	33	10	14.09	8	19	1.927	0.946	0.047322208	0.178443216	0.070075024	0.196056473	0.139474029	0.139474029	TRUE	0.354346585	No
EHI_001900	hypothetical protein	16	46	22	86	21	13	15	30	24	43	38	22	24.23	23	34	1.453	0.539	0.207613616	0.434144325	0.104553522	0.151834272	0.127346903	0.127346903	TRUE	0.657092181	No
EHI_001910	Ras GTPase-activating protein putative	288	424	310	440	111	103	273	275	334	220	202	174	263.48	294	199	0.688	-0.539	0.025259554	0.119346852	0.015560036	0.096002635	0.039895603	0.039895603	TRUE	0.09321728	No
EHI_001920	hypothetical protein	13	21	11	58	15	19	12	14	12	29	27	32	28.32	13	29	2.136	1.095	0.006404168	0.047659348	0,00000001	0.142950513	0.088042123	0.088042123	TRUE	0.219223937	No
EHI_001930	pyridine nucleotide transhydrogenase beta subunit putative	33	61	26	80	30	34	31	40	28	40	54	57	37.44	33	50	1.454	0.54	0.169073833	0.383081778	0.08445702	0.13013657	0.107260009	0.107260009	TRUE	0.211403329	No
EHI_001940	hypothetical protein	50	84	40	78	37	29	47	54	43	39	67	49	56.39	48	52	1.041	0.058	0.867554868	0.939433899	0.049390179	0.116767564	0.078905761	0.078905761	TRUE	0.590707543	No
EHI_001940.2	NA	1823	2416	2410	3682	2615	2721	1727	1566	2595	1843	4747	4596	2512.47	1963	3729	1.815	0.86	0.01551769	0.086062572	0.10194927	0.090941182	0.105054756	0.105054756	TRUE	0.511699922	No
EHI_001950	heat shock protein 70 family	1058	1516	1196	609	642	287	1002	983	1288	305	1165	485	1355.22	1091	652	0.639	-0.647	0.15841548	0.370929992	0.279187638	0.091447535	0.197299356	0.197299356	TRUE	5.671970233	No
EHI_001960	WD domain containing protein	293	346	209	494	52	81	278	224	225	247	94	137	167.84	242	159	0.685	-0.545	0.102108861	0.288120276	0.078881045	0.099224416	0.085287179	0.085287179	TRUE	0.45507107	No
EHI_001970	hypothetical protein	17	22	13	42	7	11	16	14	14	21	13	19	12.31	15	18	1.186	0.246	0.584723768	0.771764866	0,00000001	0.211407084	0.122472463	0.122472463	TRUE	0.283099025	No
EHI_001980	hypothetical protein	88	164	72	275	48	60	83	106	78	138	87	101	92.01	89	109	1.215	0.281	0.404858518	0.634584323	0.065117275	0.106540721	0.082246006	0.082246006	TRUE	0.770213397	No
EHI_001990	alpha-1C3-mannosyltransferase ALG2 putative	893	935	671	1759	263	311	846	606	723	880	477	525	564.86	725	627	0.875	-0.192	0.502912526	0.71387798	0.049158018	0.092985719	0.063461504	0.063461504	TRUE	0.373453821	No
EHI_002000	hypothetical protein conserved	57	76	45	141	23	20	54	49	48	71	42	34	49.77	50	49	0.999	-0.002	0.995244961	0.998285037	0.052029359	0.120281033	0.08146897	0.08146897	TRUE	0.831801691	No
EHI_002010	mannose-6-phosphate isomerase putative	33	43	27	97	21	44	31	28	29	49	38	74	37.29	29	54	1.718	0.781	0.056421009	0.200400124	0.113403994	0.130298478	0.120958689	0.120958689	TRUE	0.630718757	No
EHI_002110	hypothetical protein	514	552	858	608	514	697	487	358	924	304	933	1177	585.45	590	805	1.325	0.406	0.31064303	0.549781657	0.17062546	0.09289297	0.138928839	0.138928839	TRUE	0.198380033	No
EHI_002120	leucine rich repeat protein BspA family	43	67	47	112	27	26	41	43	51	56	49	44	48.54	45	50	1.114	0.156	0.63026012	0.798437551	0.020733668	0.121042407	0.063513022	0.063513022	TRUE	0.127570247	No
EHI_002130	phenylalanyl-tRNA synthetase beta subunit putative	2018	2698	2036	2084	983	1104	1912	1749	2192	1043	1785	1865	1567.67	1951	1564	0.809	-0.305	0.304202913	0.543076514	0.057587241	0.091298551	0.069559543	0.069559543	TRUE	0.703046115	No
EHI_002140	hypothetical protein conserved	958	1428	881	3834	1242	1043	908	926	949	1919	2255	1762	1153.86	928	1979	2.104	1.073	7.10E-09	9.81E-07	0.004089341	0.091639371	0.024874589	0.024874589	TRUE	0.1052902	No
EHI_002150	hypothetical protein	381	595	356	1102	255	251	361	386	383	552	463	424	500	377	480	1.264	0.338	0.209572238	0.436157423	0.036923653	0.093327855	0.053963649	0.053963649	TRUE	0.71854138	No
EHI_002160	transketolase putative	3772	4372	3361	2919	2668	1194	3574	2834	3619	1461	4843	2017	3334.19	3342	2774	0.841	-0.249	0.499108539	0.71177003	0.12944112	0.090795042	0.114420826	0.114420826	TRUE	1.716649073	No
EHI_002170	hypothetical protein	25	56	40	113	47	59	24	36	43	57	85	100	49.67	34	81	2.179	1.124	0.001364938	0.015455573	0.053290107	0.120340479	0.081479951	0.081479951	TRUE	0.171780463	No
EHI_002180	phosducin-like protein	944	1436	891	1988	842	1319	894	931	959	995	1529	2228	954.06	928	1584	1.653	0.725	0.025019398	0.118425151	0.078691717	0.091909777	0.084201452	0.084201452	TRUE	0.061579496	No
EHI_002190	hypothetical protein	593	819	846	513	690	632	562	531	911	257	1253	1067	1027.17	668	859	1.196	0.258	NA	NA	0.514964297	0.091798619	0.326720425	0.514964297	TRUE	7.68385404	Yes
EHI_002200	hypothetical protein conserved	246	338	282	256	259	169	233	219	304	128	470	285	483.96	252	294	1.141	0.191	0.680277996	0.831490833	0.282981761	0.093426636	0.199969727	0.199969727	TRUE	1.219199037	No
EHI_002210	hypothetical protein	22	24	21	25	23	17	21	16	23	13	42	29	35.1	20	28	1.298	0.376	0.396411816	0.627207694	0.141692325	0.132797637	0.137338984	0.137338984	TRUE	0.284260557	No
EHI_002220	hypothetical protein	0	0	0	0	0	0	0	0	0	0	0	0	0	0	0	NA	NA	NA	NA	NA	NA	NA	NA	NA	NA	NA
EHI_002230	hypothetical protein	0	1	0	2	1	0	0	1	0	1	2	0	1.06	0	1	1.401	0.487	0.456361525	NA	0,00000001	1.49833528	1.361754227	1.361754227	TRUE	0.34540048	No
EHI_002240	hypothetical protein	4	5	2	3	0	0	4	3	2	2	0	0	4	3	1	0.53	-0.915	0.173027828	0.386971591	0.353122244	0.462614734	0.415624831	0.415624831	TRUE	0.792852425	No
EHI_002250	hypothetical protein	2	2	7	9	8	12	2	1	8	5	15	20	5.93	4	13	2.544	1.347	0.033729311	0.144467772	0.504976343	0.341580581	0.414499497	0.414499497	TRUE	0.106264042	No
EHI_002350	hypothetical protein	24	28	11	40	8	6	23	18	12	20	15	10	19.26	18	15	0.901	-0.15	0.724575883	0.861164611	0.01310651	0.167685331	0.101073396	0.101073396	TRUE	0.146656946	No
EHI_002460	hypothetical protein	1	3	1	13	11	12	1	2	1	7	20	20	4.78	1	16	5.687	2.508	8.88E-05	0.002199646	0,00000001	0.401970648	0.335475356	0.335475356	TRUE	0.804843232	No
EHI_002560	heat shock protein 70 putative	19	47	20	33	10	4	18	30	22	17	18	7	28.65	23	14	0.65	-0.622	0.184616971	0.403886488	0.162482847	0.14234307	0.15298675	0.15298675	TRUE	0.999733854	No
EHI_002670	hypothetical protein conserved	3468	5704	2769	7016	1983	2347	3286	3697	2982	3512	3600	3964	4793.75	3322	3692	1.107	0.147	0.571161191	0.763858821	0.032599072	0.090658995	0.051748451	0.051748451	TRUE	0.056570311	No
EHI_002780	hypothetical protein	155	194	102	144	60	67	147	126	110	72	109	113	139.43	128	98	0.774	-0.369	0.276469982	0.513774636	0.074738887	0.101033025	0.084786195	0.084786195	TRUE	0.327463009	No
EHI_002790	protein kinase putative	1550	2365	1834	1813	748	505	1469	1533	1975	907	1358	853	1228.97	1659	1039	0.637	-0.65	0.014060745	0.08053251	0.036552034	0.091560462	0.05367738	0.05367738	TRUE	0.400964894	No
EHI_002990	vacuolar protein sorting-associated protein 35 putative	1136	1441	915	825	239	243	1076	934	985	413	434	410	768.55	998	419	0.446	-1.163	0.001017339	0.012358014	0.10892468	0.092286684	0.102605406	0.102605406	TRUE	2.932715236	No
EHI_003000	hypothetical protein conserved	227	279	197	301	221	104	215	181	212	151	401	176	185.75	203	243	1.175	0.233	0.475932758	0.691906671	0.071736438	0.098368807	0.081650129	0.081650129	TRUE	1.826578891	No
EHI_003010	ubiquitin-conjugating enzyme family protein	1192	2467	888	1675	426	586	1129	1599	956	838	773	990	1154.27	1228	867	0.718	-0.478	0.109068508	0.301408144	0.062891373	0.09163892	0.069861148	0.069861148	TRUE	0.509282488	No
EHI_003020	Rab family GTPase	55	99	23	102	32	27	52	64	25	51	58	46	52.38	47	52	1.077	0.106	0.760090156	0.883394024	0.049370705	0.11879204	0.079301538	0.079301538	TRUE	0.362075834	No
EHI_003030	hypothetical protein	14	34	17	84	11	25	13	22	18	42	20	42	52.47	18	35	1.832	0.873	0.033354137	0.143575742	0.101349045	0.118744609	0.109115088	0.109115088	TRUE	0.035088493	No
EHI_003040	hypothetical protein	82	169	66	135	21	26	78	110	71	68	38	44	94.32	86	50	0.615	-0.702	0.027890027	0.127791454	0.037476723	0.106144313	0.065633212	0.065633212	TRUE	0.204302498	No
EHI_003240	N-acetylmuraminidase pseudogene	19	25	10	16	6	9	18	16	11	8	11	15	18.03	15	11	0.748	-0.419	0.35320459	0.589497114	0.034325507	0.17296837	0.110421374	0.110421374	TRUE	0.479937021	No
EHI_003250	hypothetical protein	34	54	13	108	14	22	32	35	14	54	25	37	29.86	27	39	1.404	0.49	0.247256957	0.479990967	0.117992134	0.140248929	0.128608187	0.128608187	TRUE	0.177923712	No
EHI_003260	hypothetical protein	904	1419	1003	2087	2188	1181	856	920	1080	1045	3972	1995	2361.86	952	2337	2.24	1.163	0.004882932	0.039509635	0.187279821	0.090978995	0.15096946	0.15096946	TRUE	0.306508016	No
EHI_003270	hypothetical protein	0	0	1	2	1	0	0	0	1	1	2	0	0.43	0	1	1.317	0.397	0.475756974	NA	0,00000001	3.576209569	2.931496844	2.931496844	TRUE	0.131078201	No
EHI_003380	leucine rich repeat protein BspA family	0	0	0	0	1	1	0	0	0	0	2	2	0.36	0	1	1.641	0.714	0.153928368	NA	0,00000001	4.174368192	3.858270091	3.858270091	TRUE	0.499514468	No
EHI_003580	hypothetical protein	0	2	1	2	0	0	0	1	1	1	0	0	0.7	1	0	0.868	-0.203	0.746582697	NA	0,00000001	2.213644192	1.874902956	1.874902956	TRUE	1.529061101	No
EHI_003590	hypothetical protein	0	0	0	0	0	0	0	0	0	0	0	0	0	0	0	NA	NA	NA	NA	NA	NA	NA	NA	NA	NA	NA
EHI_003690	hypothetical protein	0	0	1	0	0	1	0	0	1	0	0	2	0.39	0	1	1.068	0.094	0.857023595	NA	0,00000001	3.88076323	3.71325396	3.71325396	TRUE	0.38301792	No
EHI_003790	leucine rich repeat protein BspA family	0	1	1	1	0	0	0	1	1	1	0	0	0.31	1	0	0.833	-0.263	0.627874506	NA	0,00000001	4.880452542	2.881569335	2.881569335	TRUE	0.157562679	No
EHI_003890	cyclin family protein	515	926	436	620	178	304	488	600	470	310	323	513	450.19	519	382	0.742	-0.43	0.109734977	0.302279398	0.035617537	0.093657506	0.053790983	0.053790983	TRUE	0.477940825	No
EHI_003900	protein kinase domain containing protein	827	1370	828	1198	480	543	784	888	892	600	871	917	672.75	855	796	0.931	-0.103	0.682398897	0.83302133	0.027259505	0.092562745	0.047114985	0.047114985	TRUE	0.27677237	No
EHI_003910	hypothetical protein conserved	69	58	53	129	38	34	65	38	57	65	69	57	64.38	53	64	1.192	0.254	0.413780214	0.641363507	0.023195708	0.113487967	0.059415983	0.059415983	TRUE	0.357181872	No
EHI_003920	hypothetical protein conserved domain containing	97	111	66	323	42	32	92	72	71	162	76	54	93.64	78	97	1.256	0.329	0.35035698	0.587050899	0.080627958	0.106257829	0.090944296	0.090944296	TRUE	0.791420567	No
EHI_003930	IFLWEQ domain protein	384	514	442	507	186	245	364	333	476	254	338	414	487.46	391	335	0.87	-0.202	0.625438239	0.796456996	0.186996898	0.093404481	0.148288709	0.148288709	TRUE	2.691905136	No
EHI_003940	ribosomal protein S4 putative	14867	17099	12694	3336	3395	3642	14086	11082	13669	1670	6163	6151	9721.87	12946	4661	0.397	-1.334	0.000937746	0.011638385	0.148232834	0.090501455	0.142488139	0.142488139	TRUE	0.463605049	No
EHI_003950	hypothetical protein	13	18	4	45	8	8	12	12	4	23	15	14	16.72	9	17	1.652	0.724	0.150215878	0.360161647	0.174825615	0.179432812	0.177556699	0.177556699	TRUE	0.795197903	No
EHI_004050	hypothetical protein	4	7	4	3	3	1	4	5	4	2	5	2	4.37	4	3	0.737	-0.44	0.501291989	0.71276064	0.399532169	0.431065366	0.415798245	0.415798245	TRUE	3.897068714	No
EHI_004060	hypothetical protein	2	5	2	5	1	5	2	3	2	3	2	8	7.67	2	4	1.369	0.454	0.467577906	0.68621629	0,00000001	0.284697928	0.252978639	0.252978639	TRUE	0.04163601	No
EHI_004070	hypothetical protein	11	23	22	74	46	34	10	15	24	37	84	57	26.6	16	59	3.2	1.678	3.71E-05	0.001119984	0.071177611	0.146349946	0.107341147	0.107341147	TRUE	0.045851056	No
EHI_004170	LIM zinc finger domain containing protein	1477	2175	1164	2294	1096	939	1399	1410	1253	1148	1990	1586	1422.6	1354	1575	1.153	0.206	0.484369782	0.698230882	0.057639725	0.091395461	0.067929956	0.067929956	TRUE	0.197080775	No
EHI_004180	hypothetical protein	112	158	101	201	24	35	106	102	109	101	44	59	84.51	106	68	0.682	-0.553	0.185258624	0.403990928	0.169196859	0.107976344	0.141897199	0.141897199	TRUE	1.810538101	No
EHI_004190	AAA family ATPase putative	543	505	572	864	181	357	514	327	616	432	329	603	354.79	486	455	0.94	-0.09	0.780035174	0.893915545	0.07334326	0.094547377	0.081141269	0.081141269	TRUE	0.130481872	No
EHI_004200	40S ribosomal protein S27 putative	11026	13647	16409	19351	10637	16866	10447	8845	17670	9685	19310	28486	17390.76	12321	19160	1.493	0.578	0.146621362	0.354838114	0.164337235	0.090433878	0.138487778	0.138487778	TRUE	0.083583876	No
EHI_004210	RapFRan GTPase-activating protein putative	11	15	20	19	8	9	10	10	22	10	15	15	19.93	14	13	0.934	-0.099	0.831034071	0.920373738	0.088043875	0.165116257	0.126646314	0.126646314	TRUE	0.088177763	No
EHI_004220	hypothetical protein conserved domain containing	2	3	1	7	0	0	2	2	1	4	0	0	3.05	2	1	1.03	0.043	0.949508651	0.978730008	0.005545897	0.578510429	0.414893478	0.414893478	TRUE	0.506516066	No
EHI_004230	guanine nucleotide regulatory protein putative	3299	4063	3096	1047	1244	625	3126	2633	3334	524	2258	1056	2428.25	3031	1279	0.457	-1.13	0.004805521	0.039083911	0.164300944	0.090961748	0.139792686	0.139792686	TRUE	0.862009811	No
EHI_004340	serine-threonine-isoleucine rich protein putative	138	222	167	1	2	0	131	144	180	1	4	0	315.27	152	2	0.186	-2.43	NA	NA	0.747443864	0.095073744	0.37801503	0.747443864	TRUE	18.56672279	Yes
EHI_004350	hypothetical protein	93	161	139	89	101	54	88	104	150	45	183	91	220.11	114	106	0.937	-0.094	0.847729597	0.929840187	0.343020268	0.097116814	0.226815385	0.226815385	TRUE	2.999734776	No
EHI_004360	leucine rich repeat protein BspA family	32	36	34	76	13	9	30	23	37	38	24	15	28.62	30	26	0.914	-0.13	0.742585532	0.87308915	0.059378706	0.142403839	0.098271272	0.098271272	TRUE	0.296497379	No
EHI_004370	hypothetical protein	6502	13232	5061	11616	2015	1648	6160	8576	5450	5814	3658	2783	6035.46	6729	4085	0.622	-0.685	0.0202499	0.10282826	0.059762098	0.090595055	0.068898135	0.068898135	TRUE	0.701398404	No
EHI_004380	Rab family GTPase	326	596	204	690	160	224	309	386	220	345	290	378	399.86	305	338	1.102	0.14	0.62295887	0.794809593	0.042735995	0.09407403	0.060995037	0.060995037	TRUE	0.154831506	No
EHI_004390	protein kinase domain containing protein	155	172	145	169	46	69	147	111	156	85	84	117	106.2	138	95	0.695	-0.525	0.061233077	0.211471462	0.021640799	0.10437719	0.051804565	0.051804565	TRUE	0.234621129	No
EHI_004400	hypothetical protein	40	51	19	85	65	48	38	33	20	43	118	81	102.67	30	81	2.364	1.241	0.000978678	0.011976647	0.095582377	0.104858325	0.099483236	0.099483236	TRUE	0.185611316	No
EHI_004410	hypothetical protein	10	14	15	43	4	3	9	9	16	22	7	5	47.54	11	11	1.088	0.121	0.80852974	0.906864835	0.232432959	0.121688747	0.176818111	0.176818111	TRUE	0.053613114	No
EHI_004420	hypothetical protein	218	328	157	335	31	77	207	213	169	168	56	130	122.29	196	118	0.63	-0.668	0.045239148	0.173156739	0.069706323	0.10253063	0.083274028	0.083274028	TRUE	0.240809744	No
EHI_004430	hypothetical protein	56	133	70	29	25	26	53	86	75	15	45	44	98.63	71	35	0.503	-0.99	0.016742281	0.090312058	0.148126222	0.105454113	0.128599655	0.128599655	TRUE	1.724375667	No
EHI_004440	hypothetical protein	78	146	69	36	36	19	74	95	74	18	65	32	108.24	81	38	0.489	-1.032	0.007574293	0.053154947	0.110567374	0.104112514	0.107427155	0.107427155	TRUE	1.506358833	No
EHI_004450	hypothetical protein	9	22	13	55	2	10	9	14	14	28	4	17	15.22	12	16	1.347	0.43	0.371670189	0.604364923	0.113059351	0.188223435	0.155025729	0.155025729	TRUE	0.113472097	No
EHI_004460	hypothetical protein	37	53	27	93	27	13	35	34	29	47	49	22	31.26	33	39	1.194	0.256	0.469699244	0.687719835	0.011791436	0.138000832	0.075298201	0.075298201	TRUE	0.358797299	No
EHI_004470	protein kinase domain containing protein	156	238	117	202	27	39	148	154	126	101	49	66	133.11	143	72	0.545	-0.877	0.023996308	0.115525292	0.130520064	0.10154099	0.118625359	0.118625359	TRUE	1.832698318	No
EHI_004480	hypothetical protein	84	169	92	127	71	89	80	110	99	64	129	150	77.31	96	114	1.156	0.209	0.622545332	0.794796657	0.184284663	0.109620202	0.151781013	0.151781013	TRUE	0.735673631	No
EHI_004490	thioredoxin putative	8871	14832	5441	27841	8741	7205	8405	9613	5859	13934	15868	12169	19594.56	7959	13990	1.728	0.789	0.000836285	0.010769215	0.022649377	0.090424243	0.042617988	0.042617988	TRUE	0.366595663	No
EHI_004500	hypothetical protein	33	45	22	47	12	12	31	29	24	24	22	20	23.62	28	22	0.801	-0.321	0.39125791	0.622815729	0,00000001	0.153419665	0.076434519	0.076434519	TRUE	0.339763466	No
EHI_004510	peptidase C54 family	24	25	17	36	5	13	23	16	18	18	9	22	16.7	19	16	0.89	-0.168	0.688710775	0.836966787	0,00000001	0.179553553	0.098083651	0.098083651	TRUE	0.166475029	No
EHI_004520	hypothetical protein	6	1	1	1	1	0	6	1	1	1	2	0	1.83	3	1	0.57	-0.812	0.238727852	0.470235992	0,00000001	0.903969431	0.637335093	0.637335093	TRUE	1.071390482	No
EHI_004530	hypothetical protein conserved	337	478	369	144	214	142	319	310	397	72	388	240	322.92	342	233	0.719	-0.476	0.329387026	0.568032245	0.342805255	0.094961768	0.231550843	0.231550843	TRUE	0.182430328	No
EHI_004540	hypothetical protein	33	48	29	76	18	18	31	31	31	38	33	30	36.45	31	34	1.087	0.121	0.748437602	0.877743316	0.052064448	0.131219987	0.08867559	0.08867559	TRUE	0.568740433	No
EHI_004550	hypothetical protein	5089	6572	5407	19102	8163	2807	4822	4260	5822	9561	14819	4741	6001.74	4968	9707	1.871	0.904	0.008175639	0.056076771	0.092946051	0.090596442	0.096267722	0.096267722	TRUE	0.048697813	No
EHI_004560	hypothetical protein	1	4	1	1	1	0	1	3	1	1	2	0	3.63	2	1	0.707	-0.501	0.459102329	0.679216342	0,00000001	0.500672502	0.316471549	0.316471549	TRUE	0.812690669	No
EHI_004570	serFthr protein phosphatase 5 putative	495	816	478	1020	358	336	469	529	515	511	650	567	537.08	504	576	1.135	0.183	0.415843372	0.643104713	0.013996296	0.093122139	0.036609791	0.036609791	TRUE	0.249516114	No
EHI_004580	hypothetical protein	214	385	93	443	133	114	203	250	100	222	241	193	222.69	184	219	1.171	0.227	0.501401471	0.71276064	0.083191159	0.097038288	0.08860102	0.08860102	TRUE	0.42826287	No
EHI_004590	coatomer complex subunit putative	1520	1744	1457	1556	489	396	1440	1130	1569	779	888	669	1239.73	1380	779	0.578	-0.792	0.003736287	0.032500745	0.041028155	0.091549941	0.05720548	0.05720548	TRUE	0.287643363	No
EHI_004600	hydroxylamine reductase putative	1247	1443	896	934	1301	598	1181	935	965	467	2362	1010	3083.04	1027	1280	1.214	0.28	0.50615273	0.716008496	0.20817842	0.090831441	0.158643931	0.158643931	TRUE	0.415298488	No
EHI_004610	phosphoribulokinase Furidine kinase family protein	256	403	238	186	49	48	243	261	256	93	89	81	300.79	253	88	0.376	-1.411	6.16E-05	0.001661623	0.094464252	0.09530128	0.094787935	0.094787935	TRUE	2.662488115	No
EHI_004620	hypothetical protein conserved	24	28	17	59	7	20	23	18	18	30	13	34	23.2	20	26	1.282	0.358	0.380067892	0.613919873	0.039349716	0.154551402	0.101203599	0.101203599	TRUE	0.163333049	No
EHI_004630	hypothetical protein	60	125	49	92	13	25	57	81	53	46	24	42	72.26	64	37	0.621	-0.688	0.032287296	0.140739039	0.024345487	0.110965832	0.061359279	0.061359279	TRUE	0.28935726	No
EHI_004640	vesicle-fusing ATPase putative	933	1098	788	548	210	199	884	712	849	274	381	336	786.16	815	330	0.425	-1.235	5.64E-05	0.00155021	0.06706733	0.092243272	0.072978466	0.072978466	TRUE	1.514691261	No
EHI_004740	hypothetical protein	40	94	34	138	22	38	38	61	37	69	40	64	54.89	45	58	1.262	0.336	0.354336039	0.59013574	0.069331184	0.117487748	0.090146433	0.090146433	TRUE	0.350398858	No
EHI_004750	signal recognition particle protein SRP54 putative	2031	2623	2374	1469	1276	878	1924	1700	2556	735	2316	1483	2065.32	2060	1511	0.751	-0.413	0.263322297	0.498976441	0.120599195	0.091069563	0.114960123	0.114960123	TRUE	0.194636145	No
EHI_004760	proteasome subunit alpha type 5 putative	1314	1907	1237	3037	1027	786	1245	1236	1332	1520	1864	1328	1696.26	1271	1571	1.228	0.297	0.190627538	0.412303454	0.017851803	0.091226506	0.038386903	0.038386903	TRUE	0.088305016	No
EHI_004770	hypothetical protein conserved	384	433	213	813	212	211	364	281	229	407	385	356	318.09	291	383	1.301	0.379	0.164587307	0.377514929	0.034708532	0.095031916	0.054985392	0.054985392	TRUE	0.379051353	No
EHI_004780	protein kinase putative	626	1067	628	492	218	187	593	692	676	246	396	316	678.31	654	319	0.495	-1.015	8.42E-06	0.000372664	0.014427738	0.092544571	0.036902477	0.036902477	TRUE	0.28862855	No
EHI_004790	protein kinase putative	8173	10564	5910	4697	4252	2702	7743	6847	6364	2351	7719	4564	6910.51	6985	4878	0.716	-0.482	0.169995164	0.383880612	0.107055774	0.090563798	0.10263087	0.10263087	TRUE	0.271779678	No
EHI_004800	hypothetical protein	116	178	86	277	60	85	110	115	93	139	109	144	104.82	106	131	1.223	0.291	0.268099928	0.504065826	0.009718759	0.104561997	0.044490738	0.044490738	TRUE	0.182594657	No
EHI_004810	hypothetical protein conserved	2265	2432	1623	1121	978	909	2146	1576	1748	561	1775	1535	1503.85	1823	1290	0.722	-0.47	0.161412411	0.374585161	0.09206383	0.091338881	0.091647623	0.091647623	TRUE	1.183775518	No
EHI_004820	hypothetical protein	37	55	21	70	20	11	35	36	23	35	36	19	28.33	31	30	0.972	-0.041	0.913798361	0.963888992	0.005545897	0.14294146	0.085684623	0.085684623	TRUE	0.330740493	No
EHI_004830	hypothetical protein	244	451	157	693	142	148	231	292	169	347	258	250	238.78	231	285	1.222	0.29	0.354516762	0.59031198	0.061943917	0.09658763	0.074582722	0.074582722	TRUE	0.226105238	No
EHI_004840	bacterial transferase hexapeptide family protein	2865	5135	2444	6180	3422	2550	2714	3328	2632	3093	6212	4307	3711.06	2891	4537	1.541	0.623	0.020618382	0.104071791	0.040322985	0.090749665	0.056362901	0.056362901	TRUE	0.12463684	No
EHI_004850	ubiquitin-activating enzyme putative	144	277	109	348	186	134	136	180	117	174	338	226	204.22	144	246	1.634	0.709	0.034567902	0.146546336	0.079651444	0.097643456	0.086515267	0.086515267	TRUE	0.286439723	No
EHI_004855	hypothetical protein conserved	171	350	275	780	205	188	162	227	296	390	372	318	224.9	228	360	1.538	0.621	0.055960535	0.199108341	0.073863964	0.096972545	0.082146018	0.082146018	TRUE	0.252790841	No
EHI_004860	Ras family GTPase	1246	2088	1490	3675	992	1202	1181	1353	1604	1839	1801	2030	1374.98	1379	1890	1.352	0.435	0.122420297	0.321490956	0.049622297	0.091431733	0.061735846	0.061735846	TRUE	0.721114556	No
EHI_004870	hypothetical protein	79	136	66	204	27	29	75	88	71	102	49	49	76.27	78	67	0.888	-0.171	0.625290933	0.796456996	0.073530287	0.109882163	0.087385434	0.087385434	TRUE	0.558296209	No
EHI_004880	hypothetical protein	2388	4460	1580	4291	731	1016	2263	2891	1701	2148	1327	1716	1881.92	2285	1730	0.766	-0.385	0.149097673	0.358134338	0.037451257	0.091139859	0.05483301	0.05483301	TRUE	0.078604964	No
EHI_004890	serineFthreonine-protein kinase putative	23	34	19	24	6	6	22	22	20	12	11	10	14.19	21	11	0.561	-0.835	0.063256054	0.214957268	0,00000001	0.195370403	0.115719815	0.115719815	TRUE	0.522588828	No
EHI_004900	U3 small nucleolar ribonucleoprotein protein IMP4 putative	58	57	35	132	47	29	55	37	38	66	85	49	46.4	43	67	1.504	0.589	0.082899391	0.256711237	0.031805036	0.12245711	0.074908683	0.074908683	TRUE	0.101192584	No
EHI_004910	hypothetical protein	4	4	6	12	5	0	4	3	6	6	9	0	13.47	4	5	1.181	0.241	0.681240346	0.832380646	0.298293954	0.200961324	0.235391163	0.235391163	TRUE	0.08669928	No
EHI_004920	S-adenosylmethionine synthetase putative	1540	2755	2170	1869	470	319	1459	1786	2337	935	853	539	2479.45	1861	776	0.44	-1.184	0.000255963	0.004612164	0.073373337	0.090949079	0.084142338	0.084142338	TRUE	0.186387799	No
EHI_004920.2	NA	67	158	71	112	16	19	63	102	76	56	29	32	132.67	80	39	0.531	-0.914	0.009106091	0.05985413	0.06940526	0.101577742	0.082479098	0.082479098	TRUE	0.091631628	No
EHI_004930	hypothetical protein	74	169	75	310	88	107	70	110	81	155	160	181	133.33	87	165	1.84	0.88	0.001038921	0.01257717	0.018377475	0.101521981	0.047251499	0.047251499	TRUE	0.241218498	No
EHI_004940	hypothetical protein	290	473	327	429	309	246	275	307	352	215	561	415	277.21	311	397	1.247	0.318	0.397013551	0.627529842	0.13157699	0.095722568	0.117221303	0.117221303	TRUE	0.099476495	No
EHI_004950	hypothetical protein	1	1	1	16	2	3	1	1	1	8	4	5	3.23	1	6	3.251	1.701	0.009679052	0.062679216	0,00000001	0.551173035	0.334906577	0.334906577	TRUE	0.706339295	No
EHI_004960	bystin putative	712	845	763	580	333	441	675	548	822	290	605	745	562.83	682	547	0.812	-0.301	0.382464334	0.615853307	0.098615246	0.09299525	0.096490091	0.096490091	TRUE	0.335718858	No
EHI_004970	hypothetical protein	207	333	157	272	137	188	196	216	169	136	249	318	256.91	194	234	1.184	0.244	0.476484575	0.692070574	0.089716707	0.09614717	0.092145932	0.092145932	TRUE	0.243207222	No
EHI_004980	hypothetical protein conserved domain containing	129	204	128	296	142	176	122	132	138	148	258	297	151.12	131	234	1.723	0.785	0.012471559	0.073845639	0.057805911	0.100206809	0.073336161	0.073336161	TRUE	0.182636726	No
EHI_004990	ankyrin putative	268	445	260	265	72	56	254	288	280	133	131	95	234.24	274	120	0.453	-1.142	3.14E-05	0.001010384	0.029307016	0.096708333	0.052085561	0.052085561	TRUE	0.188620142	No
EHI_004990.2	NA	1270	1004	532	1270	661	574	1203	651	573	636	1200	969	772.06	809	935	1.145	0.195	0.539127327	0.740736134	0.075500085	0.092277874	0.080195613	0.080195613	TRUE	0.253654189	No
EHI_005000	hypothetical protein	265	604	272	1097	273	279	251	391	293	549	496	471	404.84	312	505	1.585	0.664	0.021252761	0.1062099	0.044961096	0.094028246	0.063069592	0.063069592	TRUE	0.127935591	No
EHI_005010	Rab family GTPase	1677	2653	1372	3837	1128	1060	1589	1719	1477	1920	2048	1790	2001.58	1595	1919	1.197	0.259	0.258402019	0.493449556	0.018655824	0.091092534	0.039491022	0.039491022	TRUE	0.050456619	No
EHI_005020	F-actin capping protein beta subunit putative	4939	6573	4704	6992	2224	2338	4679	4260	5065	3500	4037	3949	3868.72	4668	3829	0.824	-0.279	0.211725306	0.437965153	0.018060663	0.090733305	0.037631046	0.037631046	TRUE	0.239884508	No
EHI_005030	hypothetical protein	8	9	8	22	7	3	8	6	9	11	13	5	9.61	8	10	1.295	0.373	0.455253071	0.675677863	0,00000001	0.245375201	0.133108751	0.133108751	TRUE	0.21078774	No
EHI_005040	adenosine deaminase putative	155	259	117	161	37	18	147	168	126	81	67	30	76.4	147	59	0.438	-1.19	0.001432141	0.016009506	0.099104914	0.109849562	0.104454798	0.104454798	TRUE	0.280805028	No
EHI_005050	sucrose transporter putative	2	2	2	5	0	0	2	1	2	3	0	0	1.62	2	1	0.84	-0.252	0.715207109	NA	0,00000001	1.01121922	0.662212001	0.662212001	TRUE	0.188517235	No
EHI_005060	Fe-hydrogenase putative	21009	25012	19573	11443	2118	2558	19905	16211	21077	5727	3845	4320	8172.92	19064	4631	0.268	-1.9	9.74E-08	9.14E-06	0.129058019	0.090530498	0.105963742	0.105963742	TRUE	1.433019244	No
EHI_005070	acetyltransferase GNAT family	1995	3183	2244	3984	1741	1863	1890	2063	2416	1994	3161	3147	2268.15	2123	2767	1.289	0.367	0.163234913	0.376156242	0.033788086	0.091005054	0.053396546	0.053396546	TRUE	0.35220161	No
EHI_005080	hypothetical protein	81	125	112	84	36	22	77	81	121	42	65	37	132.08	93	48	0.544	-0.878	0.014241935	0.081098762	0.082537919	0.101628186	0.090419134	0.090419134	TRUE	0.725122062	No
EHI_005090	hypothetical protein	5	19	23	34	12	19	5	12	25	17	22	32	13.57	14	24	1.534	0.618	0.253461689	0.486965277	0.352475892	0.200171393	0.256525	0.256525	TRUE	0.235363498	No
EHI_005100	eukaryotic translation initiation factor 2 alpha subunit putative	2103	3227	1456	4333	890	771	1992	2092	1568	2169	1616	1302	1514.13	1884	1696	0.904	-0.145	0.567756346	0.761614938	0.030668664	0.091332154	0.049357606	0.049357606	TRUE	0.176172082	No
EHI_005110	hypothetical protein	6	3	4	1	3	4	6	2	4	1	5	7	10.6	4	4	0.962	-0.055	0.92745852	0.969809886	0.332002851	0.230915625	0.273730464	0.273730464	TRUE	0.259425664	No
EHI_005120	hypothetical protein	167	255	197	554	45	120	158	165	212	277	82	203	214.78	178	187	1.057	0.08	0.819428044	0.914071113	0.094965538	0.097284825	0.095897413	0.095897413	TRUE	0.232063033	No
EHI_005130	transporter major facilitator family	1451	1380	829	1965	229	415	1375	894	893	983	416	701	634.5	1054	700	0.68	-0.556	0.06711937	0.222817083	0.058729833	0.092696231	0.072471578	0.072471578	TRUE	0.082099369	No
EHI_005140	hypothetical protein	368	530	302	409	423	232	349	344	325	205	768	392	339.2	339	455	1.305	0.384	0.298268886	0.536096248	0.124495242	0.094740319	0.11285472	0.11285472	TRUE	0.161499648	No
EHI_005150	hypothetical protein conserved	18737	18931	12483	26570	6717	11671	17752	12270	13442	13298	12194	19712	18344.81	14488	15068	1.038	0.054	0.861151086	0.936000571	0.069560396	0.090429422	0.075337099	0.075337099	TRUE	0.121350035	No
EHI_005160	hypothetical protein	4	14	5	10	2	2	4	9	5	5	4	3	36.48	6	4	0.778	-0.362	0.490861578	0.704000018	0,00000001	0.131192317	0.13796372	0.13796372	TRUE	0.688896273	No
EHI_005260	surface antigen ariel1 putative	3	0	0	0	0	0	3	0	0	0	0	0	3.53	1	0	0.676	-0.565	0.412630521	0.640551941	0.569521279	0.512062798	0.527879919	0.527879919	TRUE	1.478089156	No
EHI_005460	Rab family GTPase	7809	12281	9522	8554	3335	2881	7399	7960	10254	4281	6054	4866	6612.8	8538	5067	0.603	-0.729	0.002418917	0.023710805	0.026485292	0.090573504	0.044227562	0.044227562	TRUE	0.208685106	No
EHI_005560	casein kinase I isoform delta putative	0	0	0	0	0	0	0	0	0	0	0	0	0	0	0	NA	NA	NA	NA	NA	NA	NA	NA	NA	NA	NA
EHI_005657	hypothetical protein	14	33	24	64	193	96	13	21	26	32	350	162	203.78	20	181	4.032	2.012	0.0016614	0.01801031	0.604432412	0.097659281	0.360280163	0.604432412	TRUE	0.751026677	No
EHI_005660	leucine rich repeat protein BspA family	0	0	0	0	0	0	0	0	0	0	0	0	0	0	0	NA	NA	NA	NA	NA	NA	NA	NA	NA	NA	NA
EHI_005860	UBAFTS-N domain-containing protein	808	1243	731	1967	469	393	766	806	787	984	851	664	848.02	786	833	1.057	0.08	0.804554112	0.904649872	0.08003092	0.092105025	0.084401522	0.084401522	TRUE	0.117552886	No
EHI_005870	proteasome regulatory subunit putative	2821	3582	3337	3866	2021	1830	2673	2322	3593	1935	3669	3091	3055.72	2863	2898	1.011	0.016	0.954107766	0.981378661	0.045735071	0.090835762	0.062205088	0.062205088	TRUE	0.286800948	No
EHI_005880	hypothetical protein	71	43	55	53	9	25	67	28	59	27	16	42	23.97	51	28	0.584	-0.776	0.080178558	0.250550045	0.144457701	0.15249334	0.148676794	0.148676794	TRUE	0.169386493	No
EHI_005890	60S ribosomal protein L3 putative	8193	14359	9073	7776	4420	3862	7762	9306	9770	3892	8024	6523	12220.32	8946	6146	0.7	-0.514	0.088573281	0.268066831	0.061357892	0.090470124	0.072703915	0.072703915	TRUE	0.186882416	No
EHI_005900	small GTPase Rab7 putative	200	236	126	275	125	108	189	153	136	138	227	182	134.99	159	182	1.126	0.172	0.554062391	0.752856155	0.036917079	0.101384448	0.06028395	0.06028395	TRUE	0.058760634	No
EHI_005910	Rho guanine nucleotide exchange factor putative	1432	2303	1718	1713	931	470	1357	1493	1850	857	1690	794	2376.96	1567	1114	0.745	-0.424	0.364507146	0.59872464	0.334732847	0.090974987	0.208456017	0.208456017	TRUE	6.433677412	No
EHI_005920	hypothetical protein	169	158	89	172	77	94	160	102	96	86	140	159	125.07	119	128	1.059	0.082	0.821752809	0.915239385	0.103315868	0.102259953	0.102960412	0.102960412	TRUE	0.236363037	No
EHI_005930	hypothetical protein	1	0	0	2	0	0	1	0	0	1	0	0	0.82	0	0	1.101	0.139	0.824843433	NA	0,00000001	1.916045299	1.76988073	1.76988073	TRUE	0.409685641	No
EHI_005940	hypothetical protein	63	85	52	128	50	55	60	55	56	64	91	93	71.2	57	83	1.402	0.487	0.08913437	0.268732965	0,00000001	0.111272756	0.049322461	0.049322461	TRUE	0.235847647	No
EHI_005950	tubulin alpha-1 chain	2875	2956	2403	2358	1346	1101	2724	1916	2588	1180	2444	1860	2129.84	2409	1828	0.767	-0.383	0.166362658	0.379809996	0.044792227	0.091047709	0.059715302	0.059715302	TRUE	0.158803184	No
EHI_005960	hypothetical protein	101	185	58	150	63	78	96	120	62	75	114	132	124.28	93	107	1.124	0.169	0.594189399	0.777305743	0.05134749	0.102335772	0.07052014	0.07052014	TRUE	0.262224069	No
EHI_005970	hypothetical protein conserved	12782	5534	10858	9965	11664	10992	12110	3587	11692	4987	21175	18565	8822.74	9130	14909	1.546	0.629	0.15599961	0.367983517	0.249004547	0.090517072	0.181082663	0.181082663	TRUE	0.429954188	No
EHI_005980	hypothetical protein	29	40	32	79	3	17	27	26	34	40	5	29	25.68	29	25	0.897	-0.157	0.742782279	0.873190205	0.22697572	0.148363261	0.184253238	0.184253238	TRUE	0.249992362	No
EHI_005990	hypothetical protein	34	37	34	77	9	15	32	24	37	39	16	25	26.41	31	27	0.922	-0.117	0.767164516	0.887033971	0.052985802	0.146755409	0.100344106	0.100344106	TRUE	0.193898053	No
EHI_006000	hypothetical protein	22	38	12	14	5	5	21	25	13	7	9	8	13.32	20	8	0.463	-1.112	0.023242081	0.112789926	0.087316146	0.202198543	0.147777704	0.147777704	TRUE	0.131998483	No
EHI_006010	hypothetical protein conserved	729	850	619	595	284	268	691	551	667	298	516	453	402.42	636	422	0.671	-0.576	0.031252182	0.137827892	0.034385489	0.094050365	0.053611189	0.053611189	TRUE	0.304144978	No
EHI_006020	hypothetical protein	248	282	331	337	107	214	235	183	356	169	194	361	180.29	258	241	0.937	-0.093	0.79770961	0.902523459	0.110899385	0.098611554	0.106910449	0.106910449	TRUE	0.31501982	No
EHI_006030	deoxyhypusine synthase putative	2305	2638	1730	1788	326	541	2184	1710	1863	895	592	914	1306.18	1919	800	0.432	-1.211	5.71E-06	0.000270819	0.038001513	0.091488807	0.05453451	0.05453451	TRUE	0.581865605	No
EHI_006040	hypothetical protein	159	345	107	250	71	80	151	224	115	125	129	135	204.2	163	130	0.801	-0.32	0.299425298	0.536921678	0.052209271	0.097644158	0.068545157	0.068545157	TRUE	0.403047029	No
EHI_006050	serineFthreonine-protein phosphatase putative	1387	1435	791	2078	394	627	1314	930	852	1040	715	1059	829.43	1032	938	0.913	-0.131	0.636528455	0.802251839	0.041793578	0.092144405	0.058837297	0.058837297	TRUE	0.18249387	No
EHI_006060	WD domain containing protein	1003	1152	849	1341	355	319	950	747	914	671	644	539	597.69	870	618	0.718	-0.479	0.027621432	0.126855771	0.012037721	0.092840848	0.034254244	0.034254244	TRUE	0.110287454	No
EHI_006070	hypothetical protein	7387	11635	9996	3602	6270	4567	6999	7541	10764	1803	11383	7714	7045.29	8435	6967	0.842	-0.249	0.551563116	0.750995851	0.201530591	0.090559674	0.155377276	0.155377276	TRUE	0.186482496	No
EHI_006080	aspartate aminotransferase putative	9	5	12	35	6	6	9	3	13	18	11	10	9.19	8	13	1.536	0.619	0.247273611	0.479990967	0.144123051	0.252549584	0.205844262	0.205844262	TRUE	0.194846801	No
EHI_006090	hypothetical protein	69	97	62	123	8	25	65	63	67	62	15	42	40.23	65	40	0.658	-0.604	0.117211875	0.313559669	0.083429404	0.127383198	0.105432866	0.105432866	TRUE	0.140669411	No
EHI_006100	prenyl cysteine carboxyl methyltransferase putative	137	279	78	278	33	63	130	181	84	139	60	106	149.32	132	102	0.797	-0.328	0.352775927	0.589031161	0.090087554	0.100325305	0.094222751	0.094222751	TRUE	0.15929202	No
EHI_006110	hypothetical protein	7	3	1	8	5	5	7	2	1	4	9	8	6.52	3	7	1.726	0.787	0.176883341	0.392459913	0,00000001	0.318911923	0.205374353	0.205374353	TRUE	0.456984501	No
EHI_006120	hypothetical protein	14	14	5	19	7	4	13	9	5	10	13	7	9.16	9	10	1.027	0.038	0.940402566	0.97524933	0,00000001	0.253007655	0.153457607	0.153457607	TRUE	0.156440548	No
EHI_006130	phosphatidylinositol 3-kinase putative	337	431	268	403	154	100	319	279	289	202	280	169	400.78	296	217	0.742	-0.43	0.138764112	0.344184001	0.045431173	0.094065562	0.062286637	0.062286637	TRUE	0.867854022	No
EHI_006140	Rho guanine nucleotide exchange factor putative	38	66	30	74	7	13	36	43	32	37	13	22	24.79	37	24	0.706	-0.502	0.215572116	0.442543331	0.064557243	0.150456319	0.107853693	0.107853693	TRUE	0.240531656	No
EHI_006150	hypothetical protein conserved	308	530	326	1112	150	173	292	344	351	557	272	292	335.49	329	374	1.139	0.188	0.51303217	0.721358555	0.047221963	0.09478893	0.06207055	0.06207055	TRUE	1.14084346	No
EHI_006160	Signal recognition particle 19 kDa protein putative	343	528	452	801	579	431	325	342	487	401	1051	728	518.29	385	727	1.814	0.859	0.009054983	0.059617642	0.082436037	0.093222714	0.086369547	0.086369547	TRUE	0.054431793	No
EHI_006170	eukaryotic translation initiation factor 6 putative	618	982	447	1939	398	344	586	636	481	970	723	581	1477.77	568	758	1.311	0.391	0.250686615	0.483164884	0.094996245	0.091356366	0.093655322	0.093655322	TRUE	0.819796973	No
EHI_006180	hypothetical protein	14	44	24	57	20	18	13	29	26	29	36	30	36.22	23	32	1.34	0.423	0.313924929	0.553848749	0.107942125	0.131483828	0.118890423	0.118890423	TRUE	0.09495639	No
EHI_006190	protein farnesyltransferase beta subunit putative	2011	2597	1894	5351	961	1242	1905	1683	2040	2678	1745	2098	1981.06	1876	2174	1.154	0.207	0.395284767	0.626178743	0.026964143	0.091100244	0.0451505	0.0451505	TRUE	0.212557844	No
EHI_006200	3-phosphoinositide-dependent protein kinase 1 putative	110	164	58	235	28	38	104	106	62	118	51	64	93.96	91	78	0.881	-0.183	0.601874125	0.782089032	0.076064992	0.106203616	0.089477124	0.089477124	TRUE	1.062179844	No
EHI_006300	hypothetical protein	31	34	21	30	14	14	29	22	23	15	25	24	21.37	25	21	0.841	-0.25	0.528270917	0.733248492	7.00E-05	0.160048154	0.08883279	0.08883279	TRUE	0.364544574	No
EHI_006310	leucine rich repeat protein BspA family	11	21	8	22	7	6	10	14	9	11	13	10	13.68	11	11	1.017	0.025	0.959402226	0.983345299	0.084162197	0.199234305	0.146104928	0.146104928	TRUE	0.236937746	No
EHI_006330	hypothetical protein	18	41	26	41	19	8	17	27	28	21	34	14	25.28	24	23	0.943	-0.084	0.830465598	0.920203752	0.024842694	0.14927906	0.089330005	0.089330005	TRUE	0.189098498	No
EHI_006430	hypothetical protein	2	4	2	3	1	1	2	3	2	2	2	2	4.07	2	2	0.849	-0.236	0.716146594	0.856589954	0,00000001	0.456683965	0.259767557	0.259767557	TRUE	0.165190012	No
EHI_006530	nucleosome assembly protein 1-like 1 putative	107	148	137	252	39	98	101	96	148	126	71	166	112.26	115	121	1.052	0.073	0.84101052	0.925821572	0.100268082	0.103619082	0.101671237	0.101671237	TRUE	0.175792985	No
EHI_006540	hypothetical protein	26	23	37	65	31	23	25	15	40	33	56	39	25.12	27	43	1.535	0.619	0.131500011	0.334199159	0.084581144	0.14965873	0.115514494	0.115514494	TRUE	0.168802671	No
EHI_006550	hypothetical protein	1266	1650	1262	1194	625	369	1199	1069	1359	598	1135	623	1238.83	1209	785	0.663	-0.593	0.052477019	0.191645684	0.064090492	0.091550818	0.07366701	0.07366701	TRUE	0.796323946	No
EHI_006560	78 kD aglucose-regulated protein homolog precursor putative	347	542	409	291	112	108	329	351	440	146	203	182	549.39	373	177	0.528	-0.922	NA	NA	0.296680925	0.093059994	0.207187014	0.207187014	TRUE	9.643475859	Yes
EHI_006670	hypothetical protein	32367	31000	34064	46620	20183	20063	30666	20092	36681	23333	36640	33886	24448.12	29146	31286	1.07	0.098	0.728761994	0.863405483	0.046104567	0.090409148	0.062582585	0.062582585	TRUE	0.140560926	No
EHI_006680	phosphopantetheine adenylyltransferase putative	104	151	63	201	26	31	99	98	68	101	47	52	67.33	88	67	0.792	-0.337	0.328650031	0.567380261	0.063447532	0.112475057	0.08391755	0.08391755	TRUE	1.112587549	No
EHI_006690	DNA polymerase delta catalytic subunit putative	151	235	149	224	70	46	143	152	160	112	127	78	199.35	152	106	0.719	-0.476	0.213621955	0.440406788	0.1293516	0.097821476	0.116708246	0.116708246	TRUE	3.145169451	No
EHI_006700	thioredoxin putative	458	640	366	404	171	213	434	415	394	202	310	360	397.69	414	291	0.714	-0.486	0.139532931	0.345045193	0.079619889	0.094094385	0.085011636	0.085011636	TRUE	0.074106674	No
EHI_006710	hypothetical protein conserved	972	936	771	1584	402	480	921	607	830	793	730	811	650.24	786	778	0.991	-0.013	0.95911456	0.983330577	0.033328534	0.092639386	0.052033178	0.052033178	TRUE	0.142709732	No
EHI_006720	RNA methyltransferase TrmH family putative	854	1178	636	1636	264	249	809	763	685	819	479	421	547.69	752	573	0.774	-0.369	0.206194365	0.432645843	0.052805697	0.093068417	0.065939153	0.065939153	TRUE	0.876641135	No
EHI_006730	hypothetical protein	676	519	633	369	233	309	640	336	682	185	423	522	363.05	553	377	0.697	-0.521	0.144958787	0.352419721	0.110561063	0.094451803	0.104400372	0.104400372	TRUE	0.330977543	No
EHI_006740	hypothetical protein	533	604	490	442	125	154	505	391	528	221	227	260	340.62	475	236	0.509	-0.975	0.000100714	0.002405229	0.021316203	0.094722044	0.044876121	0.044876121	TRUE	0.208603993	No
EHI_006750	protein kinase putative	114	150	136	101	52	27	108	97	146	51	94	46	145.29	117	64	0.569	-0.813	0.035844383	0.150006788	0.127189832	0.100602587	0.116185397	0.116185397	TRUE	0.866986476	No
EHI_006760	hypothetical protein conserved	23	36	34	47	7	7	22	23	37	24	13	12	21.54	27	16	0.664	-0.59	0.151840449	0.363054773	0.035124763	0.159522915	0.099361615	0.099361615	TRUE	0.593931639	No
EHI_006770	hypothetical protein conserved	87	124	41	193	21	54	82	80	44	97	38	91	64.34	69	75	1.094	0.13	0.730809386	0.865050882	0.101404479	0.113502405	0.106729781	0.106729781	TRUE	0.63735962	No
EHI_006780	Rab GTPase activating protein putative	48	76	34	208	25	21	45	49	37	104	45	35	45.33	44	61	1.404	0.489	0.220816061	0.449329042	0.115521486	0.123217165	0.118934299	0.118934299	TRUE	1.278276011	No
EHI_006790	hypothetical protein	0	1	0	0	0	0	0	1	0	0	0	0	0.05	0	0	0.861	-0.216	0.516510988	NA	0,00000001	27.67417562	12	12	TRUE	1.219788409	No
EHI_006800	casein kinase putative	256	381	341	949	284	303	243	247	367	475	516	512	357.83	286	501	1.707	0.772	0.009868759	0.063571805	0.054156822	0.094511731	0.068376516	0.068376516	TRUE	0.337285667	No
EHI_006810	14-3-3 protein 3	17071	21675	18109	44435	11886	14442	16174	14048	19500	22240	21578	24392	15267.67	16574	22737	1.362	0.446	0.027387416	0.126406978	0.011010036	0.09044579	0.030764613	0.030764613	TRUE	0.151557873	No
EHI_006820	importin alpha putative	116	159	159	369	144	115	110	103	171	185	261	194	155.15	128	213	1.622	0.698	0.022996067	0.112009893	0.051031276	0.099950593	0.069031807	0.069031807	TRUE	0.221337833	No
EHI_006830	hypothetical protein	1177	1939	1274	2416	535	581	1115	1257	1372	1209	971	981	1711.5	1248	1054	0.85	-0.234	0.327405955	0.565976384	0.022592982	0.091218685	0.042866065	0.042866065	TRUE	0.031724884	No
EHI_006840	hypothetical protein	1711	2345	1583	3067	1484	860	1621	1520	1705	1535	2694	1453	1369.52	1615	1894	1.161	0.215	0.512322679	0.720917946	0.085557482	0.091436052	0.087460637	0.087460637	TRUE	0.944461896	No
EHI_006850	hypothetical protein	1	4	3	14	14	24	1	3	3	7	25	41	17.97	2	24	5.394	2.431	3.47E-05	0.001075663	0.414332657	0.173243825	0.281551978	0.281551978	TRUE	0.073081854	No
EHI_006860	60S ribosomal protein L5 putative	49849	59505	64624	21243	39850	41400	47229	38567	69590	10632	72344	69924	46866.38	51795	50967	0.986	-0.02	0.965688822	0.985090161	0.225988797	0.090379999	0.212983167	0.212983167	TRUE	1.664784945	No
EHI_006870	protein kinase domain containing protein	5	4	7	10	7	1	5	3	8	5	13	2	6.78	5	7	1.214	0.28	0.62745326	0.797200674	0.074916814	0.310150443	0.218253436	0.218253436	TRUE	0.213308413	No
EHI_006880	hypothetical protein	92	125	42	171	69	48	87	81	45	86	125	81	98.79	71	97	1.328	0.409	0.205111409	0.431292159	0.049277844	0.105428495	0.071844925	0.071844925	TRUE	0.189358392	No
EHI_006885	hypothetical protein	249	440	199	347	116	181	236	285	214	174	211	306	554.7	245	230	0.937	-0.093	0.771546248	0.889443969	0.068879858	0.093034032	0.079154992	0.079154992	TRUE	0.105537525	No
EHI_006890	hypothetical protein conserved	73	97	44	86	22	42	69	63	47	43	40	71	68.17	60	51	0.852	-0.231	0.461559906	0.681445039	0.023684924	0.112201492	0.060221269	0.060221269	TRUE	0.109388615	No
EHI_006900	ribulose-phosphate 3-epimerase putative	1231	1763	1065	3642	1469	1792	1166	1143	1147	1823	2667	3027	1507.43	1152	2506	2.095	1.067	0.000302601	0.005241313	0.057174056	0.091336531	0.068669232	0.068669232	TRUE	0.277954149	No
EHI_006910	hypothetical protein	44	84	38	135	38	43	42	54	41	68	69	73	65.05	46	70	1.476	0.562	0.091060038	0.271321043	0.039937352	0.113251142	0.071784784	0.071784784	TRUE	0.291623685	No
EHI_006920	papain family cysteine protease domain containing protein	677	922	783	893	150	188	641	598	843	447	272	318	528.79	694	346	0.515	-0.957	0.000312457	0.005364867	0.034201928	0.093165628	0.052471178	0.052471178	TRUE	0.349854295	No
EHI_006930	hypothetical protein	303	426	322	842	273	428	287	276	347	421	496	723	355.91	303	547	1.746	0.804	0.009010931	0.0594269	0.061440278	0.094534105	0.07329099	0.07329099	TRUE	0.316051653	No
EHI_006940	hypothetical protein conserved	3456	3802	1758	5302	932	1021	3274	2464	1893	2654	1692	1724	2092.34	2544	2023	0.805	-0.314	0.280276156	0.518145997	0.056848265	0.091060247	0.066437187	0.066437187	TRUE	0.129070448	No
EHI_006950	hypothetical protein conserved	143	270	195	114	109	124	135	175	210	57	198	209	135.49	173	155	0.9	-0.153	0.748548766	0.877743316	0.30375258	0.101344093	0.212836625	0.212836625	TRUE	1.343370228	No
EHI_006960	hypothetical protein	77	137	106	111	26	44	73	89	114	56	47	74	181.4	92	59	0.659	-0.601	0.050947441	0.188064067	0.036766194	0.098561332	0.061148888	0.061148888	TRUE	0.159142676	No
EHI_006970	hypothetical protein	86	159	143	284	56	123	81	103	154	142	102	208	154.71	113	151	1.314	0.394	0.217901661	0.4451226	0.058788006	0.099978284	0.074766134	0.074766134	TRUE	0.178256441	No
EHI_006980	GalFGalNAc lectin subunit Igl1	8993	12791	10347	19428	11249	5681	8520	8290	11142	9724	20421	9595	16241.62	9317	13247	1.389	0.474	0.164638855	0.377514929	0.103232056	0.090439939	0.095757524	0.095757524	TRUE	0.081034155	No
EHI_006990	hypothetical protein	82	54	57	90	50	61	78	35	61	45	91	103	48.41	58	80	1.32	0.4	0.297399734	0.53536028	0.102558225	0.12112017	0.110325061	0.110325061	TRUE	0.158616926	No
EHI_007000	hypothetical protein	531	706	493	403	517	268	503	458	531	202	939	453	437.88	497	531	1.057	0.08	0.854218805	0.933130233	0.233307421	0.09375054	0.173332357	0.173332357	TRUE	0.184587923	No
EHI_007010	hypothetical protein	343	464	348	477	67	105	325	301	375	239	122	177	250.86	334	179	0.564	-0.825	0.015872534	0.087293401	0.088865004	0.096287127	0.091755826	0.091755826	TRUE	0.136438838	No
EHI_007020	hypothetical protein conserved	651	946	1065	834	589	876	617	613	1147	417	1069	1480	655.02	792	989	1.215	0.281	0.530461915	0.735151631	0.267689499	0.092622682	0.185872171	0.185872171	TRUE	0.160197392	No
EHI_007030	hypothetical protein conserved	1900	3017	1259	4458	608	970	1800	1955	1356	2231	1104	1638	1776.72	1704	1658	0.975	-0.036	0.898466268	0.956608032	0.046325798	0.091186736	0.062385145	0.062385145	TRUE	0.125610151	No
EHI_007040	hypothetical protein	76	99	129	112	50	86	72	64	139	56	91	145	109.57	92	97	1.049	0.069	0.878301874	0.945743553	0.228637447	0.103944662	0.174750142	0.174750142	TRUE	0.893349127	No
EHI_007140	hypothetical protein	37	55	38	63	10	26	35	36	41	32	18	44	33.95	37	31	0.854	-0.227	0.512974693	0.721358555	0,00000001	0.134234803	0.06861882	0.06861882	TRUE	0.082242182	No
EHI_007150	mitochondrial-type heat shock protein 70	95	138	85	114	106	64	90	89	92	57	192	108	202.78	90	119	1.27	0.344	0.387465603	0.620275526	0.150203128	0.097695331	0.128638525	0.128638525	TRUE	0.049487745	No
EHI_007260	hypothetical protein	88	124	76	189	40	50	83	80	82	95	73	84	76.39	82	84	1.034	0.048	0.868952726	0.940274393	0.019019867	0.109851373	0.053436433	0.053436433	TRUE	0.44836838	No
EHI_007270	hypothetical protein conserved domain containing	26	49	25	77	18	25	25	32	27	39	33	42	33.6	28	38	1.331	0.413	0.227002163	0.456611549	0,00000001	0.134685925	0.064370579	0.064370579	TRUE	0.224263895	No
EHI_007280	hypothetical protein	141	169	130	266	48	64	134	110	140	133	87	108	104.51	128	109	0.876	-0.191	0.497278531	0.710461047	0.023544114	0.104604097	0.053199572	0.053199572	TRUE	0.128516589	No
EHI_007290	hypothetical protein	2	1	1	0	1	1	2	1	1	0	2	2	1.63	1	1	0.89	-0.168	0.807483658	NA	0,00000001	1.002173939	0.576604948	0.576604948	TRUE	0.962627582	No
EHI_007300	hypothetical protein	20	35	17	55	8	6	19	23	18	28	15	10	20.15	20	18	0.949	-0.075	0.851850567	0.931803102	0,00000001	0.164269616	0.090339156	0.090339156	TRUE	0.919866956	No
EHI_007310	myb-like DNA-binding domain containing protein	2	2	0	9	3	2	2	1	0	5	5	3	2.93	1	4	2.381	1.251	0.058574234	0.204983808	0,00000001	0.59861913	0.332640137	0.332640137	TRUE	0.213773096	No
EHI_007320	hypothetical protein conserved	248	445	397	374	356	418	235	288	428	187	646	706	669.58	317	513	1.475	0.56	NA	NA	0.478416698	0.092573229	0.300039607	0.300039607	TRUE	12.59273996	Yes
EHI_007330	beta-N-acetylhexosaminidase beta subunit	14084	22541	13240	9626	2986	2902	13344	14609	14257	4818	5421	4901	10579.43	14070	5047	0.371	-1.431	6.39E-09	9.16E-07	0.030570956	0.090489033	0.046608278	0.046608278	TRUE	0.756170563	No
EHI_007340	rodhanase-like domain containing protein	5	13	4	54	4	10	5	8	4	27	7	17	12.75	6	17	2.537	1.343	0.007364315	0.052217158	0.088089702	0.207154061	0.15428847	0.15428847	TRUE	0.084128812	No
EHI_007350	hypothetical protein conserved	9064	12101	9766	3623	3395	4207	8588	7843	10516	1813	6163	7106	8269.47	8982	5027	0.587	-0.769	0.041131895	0.163652733	0.140600543	0.09052837	0.120915099	0.120915099	TRUE	1.98118999	No
EHI_007360	hypothetical protein	690	813	614	445	206	185	654	527	661	223	374	312	568.45	614	303	0.508	-0.976	0.000879275	0.011122893	0.052286574	0.092969079	0.06551962	0.06551962	TRUE	0.578038297	No
EHI_007460	endonucleaseFexonucleaseFphosphatase family protein	218	282	257	459	164	149	207	183	277	230	298	252	326.71	222	260	1.162	0.216	0.392146179	0.623840136	0.022195834	0.094908248	0.04499182	0.04499182	TRUE	0.183527841	No
EHI_007470	hypothetical protein	11	13	5	41	3	2	10	8	5	21	5	3	9.65	8	10	1.294	0.372	0.489819217	0.702888792	0.167405389	0.244791581	0.20887286	0.20887286	TRUE	2.796207698	No
EHI_007480	villin putative	929	1145	1235	1149	857	924	880	742	1330	575	1556	1561	1524.73	984	1231	1.223	0.29	0.473004488	0.69029714	0.177130153	0.091325316	0.142591975	0.142591975	TRUE	2.454384223	No
EHI_007490	hypothetical protein	109	167	104	56	29	27	103	108	112	28	53	46	147.3	108	42	0.4	-1.322	2.89E-05	0.000957134	0.038951952	0.100462685	0.062358857	0.062358857	TRUE	0.132657231	No
EHI_007500	Sir2 family transcriptional regulator putative	705	955	600	1037	279	370	668	619	646	519	506	625	490.22	644	550	0.857	-0.223	0.337374765	0.575683181	0.016710936	0.093387285	0.039266628	0.039266628	TRUE	0.283891914	No
EHI_007510	hypothetical protein conserved	7114	9689	10604	9981	7379	8293	6740	6280	11419	4996	13396	14007	21465.46	8146	10800	1.211	0.276	NA	NA	0.536562164	0.090417616	0.326745027	0.536562164	TRUE	8.070588783	Yes
EHI_007620	hypothetical protein conserved	3667	5443	6074	5554	3551	4594	3474	3528	6541	2780	6446	7759	10983.23	4514	5662	1.168	0.224	NA	NA	0.530104114	0.090483855	0.320464355	0.530104114	TRUE	14.67001099	Yes
EHI_007630	hypothetical protein	103	189	68	156	48	51	98	122	73	78	87	86	74.55	98	84	0.859	-0.219	0.53320883	0.73710205	0.075080142	0.110332176	0.089931595	0.089931595	TRUE	0.131670056	No
EHI_007640	hypothetical protein conserved	262	346	687	478	540	904	248	224	740	239	980	1527	650.32	404	915	1.962	0.973	0.063646907	0.215371953	0.446975796	0.092639129	0.288816633	0.288816633	TRUE	0.142326729	No
EHI_007750	hypothetical protein	24	55	19	68	12	9	23	36	20	34	22	15	28.47	26	24	0.945	-0.081	0.831614445	0.920672615	0.030925769	0.142675291	0.084577057	0.084577057	TRUE	0.40147359	No
EHI_007760	hypothetical protein	626	841	454	1191	348	318	593	545	489	596	632	537	556.43	542	588	1.081	0.112	0.687091536	0.835901266	0.044709529	0.093025692	0.059094169	0.059094169	TRUE	0.82058628	No
EHI_007770	hypothetical protein	197	304	99	239	82	86	187	197	107	120	149	145	173.32	164	138	0.851	-0.233	0.524811868	0.731123808	0.110773283	0.098943849	0.106063969	0.106063969	TRUE	0.943889972	No
EHI_007880	hypothetical protein	116	135	65	261	35	32	110	87	70	131	64	54	87.62	89	83	0.959	-0.061	0.856528587	0.934374151	0.061688259	0.107351068	0.079541594	0.079541594	TRUE	0.863179193	No
EHI_007890	hypothetical protein	2	14	5	5	7	1	2	9	5	3	13	2	7.94	5	6	0.939	-0.091	0.880533243	0.946365977	0.327126641	0.277941676	0.299410186	0.299410186	TRUE	0.091759057	No
EHI_007900	hypothetical protein	56	97	46	112	63	35	53	63	50	56	114	59	55.42	55	76	1.329	0.41	0.29104523	0.529415158	0.110348831	0.117228703	0.113594521	0.113594521	TRUE	0.799622117	No
EHI_007910	hypothetical protein	140	175	122	232	43	73	133	113	131	116	78	123	81.91	126	106	0.853	-0.229	0.468875193	0.687608001	0.040314931	0.108536506	0.070569445	0.070569445	TRUE	0.416913009	No
EHI_007920	ankyrin repeat protein putative	448	659	370	1032	346	295	424	427	398	517	628	498	406.65	416	548	1.303	0.381	0.088997873	0.268550684	0.01035013	0.094011868	0.035981906	0.035981906	TRUE	0.217367429	No
EHI_007930	hypothetical protein	1674	2202	1866	2767	441	456	1586	1427	2009	1385	801	770	1072.04	1674	985	0.605	-0.726	0.012875963	0.075502575	0.056676866	0.09173792	0.066624908	0.066624908	TRUE	0.567183289	No
EHI_007940	V-type ATPase F subunit putative	398	664	184	881	292	229	377	430	198	441	530	387	449.17	335	453	1.329	0.411	0.144746222	0.352419721	0.042145458	0.093665023	0.059644654	0.059644654	TRUE	0.740721022	No
EHI_007950	villidin putative	754	970	661	1318	266	343	714	629	712	660	483	579	560.91	685	574	0.845	-0.244	0.236518099	0.467333992	0.007318406	0.093004276	0.030184147	0.030184147	TRUE	0.107166152	No
EHI_007960	hypothetical protein	174	267	128	305	140	108	165	173	138	153	254	182	151.39	159	196	1.215	0.281	0.364649092	0.598832985	0.050666995	0.100189031	0.071033031	0.071033031	TRUE	0.446090926	No
EHI_007970	hypothetical protein conserved	1218	1539	907	2136	259	243	1154	997	977	1069	470	410	722.83	1043	650	0.643	-0.636	0.049624205	0.18529143	0.079081592	0.092409298	0.083940153	0.083940153	TRUE	1.891766636	No
EHI_007980	hypothetical protein conserved	293	440	322	309	231	158	278	285	347	155	419	267	243.41	303	280	0.922	-0.118	0.718495338	0.858371819	0.075007042	0.096468895	0.082900843	0.082900843	TRUE	0.113525292	No
EHI_007990	hypothetical protein	1227	1817	1366	1999	740	648	1163	1178	1471	1001	1343	1094	1033.34	1271	1146	0.905	-0.144	0.595741592	0.778355353	0.0413405	0.091789968	0.056371975	0.056371975	TRUE	0.596038376	No
EHI_008000	hypothetical protein conserved	93	133	135	136	55	94	88	86	145	68	100	159	99.39	106	109	1.014	0.02	0.964033434	0.984776084	0.208581831	0.105338254	0.16205248	0.16205248	TRUE	0.53029119	No
EHI_008010	40S ribosomal protein S16 putative	17243	20131	10094	22201	7226	6710	16337	13047	10870	11112	13118	11333	11816.58	13418	11854	0.887	-0.174	0.461498642	0.681445039	0.024085251	0.090474289	0.042433696	0.042433696	TRUE	0.133722133	No
EHI_008020	hypothetical protein conserved	58	115	87	85	112	80	55	75	94	43	203	135	233.23	75	127	1.546	0.629	0.21153517	0.437791143	0.367763574	0.096736007	0.246919525	0.246919525	TRUE	2.120186173	No
EHI_008030	phosphate transporter putative	2120	2755	1795	3301	986	1004	2009	1786	1933	1652	1790	1696	2014.63	1909	1713	0.903	-0.147	0.655185636	0.814049819	0.086323805	0.091087712	0.088048102	0.088048102	TRUE	1.086541848	No
EHI_008040	Thymidylate kinase putative	307	568	326	445	129	163	291	368	351	223	234	275	251.64	337	244	0.73	-0.453	0.071514279	0.232701912	0.020572266	0.096268643	0.044866706	0.044866706	TRUE	0.205363824	No
EHI_008050	ankyrin repeat protein putative	317	469	211	439	94	87	300	304	227	220	171	147	240.18	277	179	0.663	-0.593	0.033260549	0.143316777	0.035164112	0.096551239	0.055818846	0.055818846	TRUE	0.272922017	No
EHI_008060	hypothetical protein	40	39	30	60	20	12	38	25	32	30	36	20	26.63	32	29	0.92	-0.12	0.756871663	0.881991066	0.042483937	0.146282988	0.093303691	0.093303691	TRUE	0.313946643	No
EHI_008070	molybdenum cofactor sulfurase putative	158	309	157	493	63	59	150	200	169	247	114	100	166.36	173	154	0.909	-0.138	0.673072755	0.826887978	0.069348762	0.099303517	0.080679972	0.080679972	TRUE	1.549911733	No
EHI_008080	hypothetical protein	153	165	125	269	111	116	145	107	135	135	202	196	130.59	129	178	1.347	0.429	0.158554843	0.371013781	0.046220836	0.101756711	0.066971251	0.066971251	TRUE	0.206930503	No
EHI_008090	hypothetical protein conserved domain containing	2454	3100	2161	1601	912	801	2325	2009	2327	801	1656	1353	1798.23	2220	1270	0.588	-0.765	0.01358981	0.078462484	0.067316082	0.091176703	0.076575298	0.076575298	TRUE	0.175896894	No
EHI_008100	ATPFGTP-binding protein putative	342	548	421	390	217	196	324	355	453	195	394	331	304.03	377	307	0.818	-0.29	0.372792811	0.605519403	0.075291692	0.095248433	0.082679303	0.082679303	TRUE	0.381265427	No
EHI_008110	transporter major facilitator family	862	1037	735	3160	752	893	817	672	791	1582	1365	1508	1133.12	760	1485	1.899	0.925	0.001019072	0.012358014	0.04647704	0.091663006	0.061413606	0.061413606	TRUE	0.523895845	No
EHI_008120	hypothetical protein	1809	3315	1788	5451	1189	1125	1714	2149	1925	2728	2159	1900	2701.09	1929	2262	1.165	0.22	0.446252069	0.668106489	0.053785783	0.090899774	0.06536941	0.06536941	TRUE	0.233724133	No
EHI_008130	Myb family DNA-binding protein SHAQKYF family	243	391	197	230	64	123	230	253	212	115	116	208	239.89	232	146	0.647	-0.627	0.068703486	0.226666902	0.087789665	0.09655853	0.091850705	0.091850705	TRUE	0.048844917	No
EHI_008140	hypothetical protein	11	33	24	44	5	10	10	21	26	22	9	17	14.74	19	16	0.888	-0.171	0.704959112	0.849118563	0.056717251	0.191431927	0.131113258	0.131113258	TRUE	0.170254333	No
EHI_008150	hypothetical protein	284	397	271	504	101	135	269	257	292	252	183	228	238.77	273	221	0.822	-0.283	0.229098305	0.459187116	0.011600424	0.096587881	0.037806388	0.037806388	TRUE	0.131138928	No
EHI_008160	Sec1 family protein	69	114	103	194	29	32	65	74	111	97	53	54	66.33	83	68	0.845	-0.243	0.565016166	0.759832384	0.174680856	0.112810368	0.144764186	0.144764186	TRUE	0.712709668	No
EHI_008170	hypothetical protein	20	17	10	34	3	4	19	11	11	17	5	7	11.74	14	10	0.834	-0.262	0.590185137	0.774433744	0.064911184	0.217220182	0.146940689	0.146940689	TRUE	1.198735264	No
EHI_008180	hypothetical protein	23	37	17	16	5	5	22	24	18	8	9	8	12.64	21	8	0.438	-1.19	0.010349716	0.065673195	0,00000001	0.208228737	0.118862593	0.118862593	TRUE	0.240953059	No
EHI_008190	RNA recognition motif domain containing protein	185	302	110	201	44	144	175	196	118	101	80	243	155.17	163	141	0.87	-0.2	0.597926189	0.779874878	0.127948049	0.099949188	0.116334024	0.116334024	TRUE	1.024220629	No
EHI_008200	glyceraldehyde-3-phosphate dehydrogenase putative	44146	65490	38234	66869	67699	45533	41826	42446	41172	33468	122901	76904	50132.08	41815	77758	1.773	0.826	0.025745069	0.121132472	0.121227687	0.090377928	0.116306551	0.116306551	TRUE	0.050485268	No
EHI_008210	ribosomal protein S4 putative	9791	10899	6699	3294	2121	2261	9276	7064	7214	1649	3850	3819	5834.46	7851	3106	0.42	-1.253	0.000207365	0.004022891	0.088998713	0.090603559	0.093500094	0.093500094	TRUE	1.119855637	No
EHI_008220	protein kinase domain containing protein	402	514	329	387	119	124	381	333	354	194	216	209	322.96	356	206	0.589	-0.765	0.001654664	0.017961995	0.018402477	0.094961209	0.04107751	0.04107751	TRUE	0.044150421	No
EHI_008230	heat shock transcription factor putative	367	649	261	826	283	259	348	421	281	413	514	437	375.22	350	455	1.283	0.359	0.187692449	0.407943792	0.034545742	0.094318717	0.055531853	0.055531853	TRUE	0.239371649	No
EHI_008240	tubulin gamma chain	468	520	370	725	109	136	443	337	398	363	198	230	296.92	393	264	0.689	-0.538	0.053623931	0.194035905	0.039242208	0.095365871	0.057517291	0.057517291	TRUE	0.588504774	No
EHI_008340	leucine rich repeat protein BspA family	0	1	0	0	0	0	0	1	0	0	0	0	0.05	0	0	0.861	-0.216	0.516510988	NA	0,00000001	27.67417562	12	12	TRUE	1.219788409	No
EHI_008350	Rab family GTPase	22	38	26	87	31	28	21	25	28	44	56	47	39.78	25	49	1.88	0.911	0.01481014	0.083370511	0.059909768	0.127800238	0.087972811	0.087972811	TRUE	1.356326021	No
EHI_008360	ankyrin repeat protein putative	56	70	45	263	33	39	53	45	48	132	60	66	85.05	49	86	1.725	0.787	0.026447501	0.123187207	0.076054742	0.107865948	0.088742341	0.088742341	TRUE	1.266583706	No
EHI_008370	hypothetical protein	874	1381	693	1713	187	329	828	895	746	857	339	556	625.6	823	584	0.73	-0.454	0.214842016	0.44146387	0.124053758	0.092729645	0.111244621	0.111244621	TRUE	0.282324961	No
EHI_008380	aminopeptidase putative	5049	7573	3656	7196	1096	1587	4784	4908	3937	3602	1990	2680	3993.06	4543	2757	0.623	-0.683	0.023469211	0.113612314	0.065574772	0.090721313	0.072304869	0.072304869	TRUE	0.600551908	No
EHI_008390	hypothetical protein conserved	292	376	316	115	342	106	277	244	340	58	621	179	442.95	287	286	0.994	-0.009	0.986835719	0.994396123	0.45023343	0.093711589	0.282753178	0.282753178	TRUE	1.363789164	No
EHI_008400	hypothetical protein	38	48	34	84	26	29	36	31	37	42	47	49	35.93	35	46	1.301	0.379	0.277897047	0.515561823	0.015093318	0.131813664	0.074860627	0.074860627	TRUE	0.666719575	No
EHI_008410	serineFthreonine protein kinase putative	123	185	127	325	73	86	117	120	137	163	133	145	120.49	125	147	1.185	0.244	0.302317586	0.540960737	0,00000001	0.102713157	0.035099559	0.035099559	TRUE	0.069308939	No
EHI_008420	hypothetical protein	745	1060	625	865	192	168	706	687	673	433	349	284	962.99	689	355	0.532	-0.911	0.000692156	0.009308675	0.033475933	0.091895297	0.053807605	0.053807605	TRUE	0.293410393	No
EHI_008430	hypothetical protein conserved domain containing	12	18	9	55	23	26	11	12	10	28	42	44	16.45	11	38	2.956	1.564	0.000463883	0.007085	0.063770878	0.180940084	0.127339264	0.127339264	TRUE	0.895400177	No
EHI_008440	hypothetical protein	4	10	2	10	5	4	4	6	2	5	9	7	4.6	4	7	1.384	0.469	0.432364024	0.656150981	0,00000001	0.414080703	0.251907643	0.251907643	TRUE	0.28043147	No
EHI_008450	hypothetical protein	287	396	355	561	261	307	272	257	382	281	474	519	763.11	304	425	1.37	0.455	0.124754071	0.325168725	0.050678124	0.092300506	0.066795872	0.066795872	TRUE	0.217271226	No
EHI_008460	ribose-phosphate pyrophosphokinase putative	33	77	28	105	25	18	31	50	30	53	45	30	43.26	37	43	1.148	0.199	0.600693377	0.7812523	0.076533011	0.124786891	0.097165797	0.097165797	TRUE	0.261650985	No
EHI_008470	vacuolar sorting protein 26 putative	377	570	445	193	145	126	357	369	479	97	263	213	389.83	402	191	0.497	-1.01	0.004247187	0.035530246	0.102871772	0.094169976	0.099511488	0.099511488	TRUE	0.454127694	No
EHI_008580	hypothetical protein	50	39	37	131	39	45	47	25	40	66	71	76	44.33	37	71	1.811	0.857	0.017480809	0.092959689	0.056633758	0.12395425	0.087972954	0.087972954	TRUE	0.163769266	No
EHI_008590	hypothetical protein	2	4	3	15	2	0	2	3	3	8	4	0	3.02	3	4	1.387	0.472	0.477694718	0.692738556	0.24717744	0.583110655	0.472452063	0.472452063	TRUE	0.108735393	No
EHI_008600	heat shock protein SSA4 putative	180	162	162	156	104	88	171	105	174	78	189	149	142.23	150	139	0.929	-0.107	0.817972144	0.913337557	0.276094336	0.100823277	0.197949155	0.197949155	TRUE	1.356420854	No
EHI_008610	hypothetical protein conserved	2022	2775	2313	1706	701	990	1916	1799	2491	854	1273	1672	1262.3	2069	1266	0.644	-0.635	0.137135258	0.342160558	0.234773123	0.091528456	0.164388545	0.164388545	TRUE	0.955213088	No
EHI_008620	ribosomal protein L17 putative	23274	30067	17979	15818	10489	13875	22051	19487	19360	7917	19042	23435	18916.92	20299	16798	0.837	-0.257	0.434519668	0.657759074	0.071873515	0.090426966	0.088132113	0.088132113	TRUE	0.482098036	No
EHI_008630	hypothetical protein	574	1128	666	747	635	308	544	731	717	374	1153	520	1706.97	664	682	1.019	0.027	NA	NA	0.501022317	0.091220998	0.29713971	0.501022317	TRUE	8.975037336	Yes
EHI_008640	Rab family GTPase	55	94	26	98	25	26	52	61	28	49	45	44	51.97	47	46	0.979	-0.031	0.927435734	0.969809886	0.042781513	0.119015724	0.075347991	0.075347991	TRUE	0.12143516	No
EHI_008650	60S ribosomal protein L37a putative	14330	23109	10871	31006	14967	12621	13577	14978	11706	15519	27171	21317	19790.63	13420	21336	1.555	0.637	0.029453428	0.132394537	0.052189348	0.090423489	0.067881873	0.067881873	TRUE	0.136862393	No
EHI_008660	heat shock transcription factor putative	217	377	211	280	104	94	206	244	227	140	189	159	217.98	226	163	0.727	-0.459	0.115099726	0.309908076	0.04182948	0.097182883	0.061446599	0.061446599	TRUE	0.068622848	No
EHI_008670	hypothetical protein	176	191	163	303	69	89	167	124	176	152	125	150	147.48	156	142	0.926	-0.11	0.666420404	0.82182154	0.01507829	0.100449893	0.043487118	0.043487118	TRUE	0.179167941	No
EHI_008680	ubiquitin carboxyl-terminal hydrolase domain containing protein	122	192	93	316	36	50	116	124	100	158	65	84	99.48	113	102	0.93	-0.105	0.755840012	0.881483434	0.06942143	0.105324891	0.084158612	0.084158612	TRUE	0.828816278	No
EHI_008690	hypothetical protein	40	74	39	74	28	48	38	48	42	37	51	81	63.51	43	56	1.249	0.321	0.53579299	0.73885994	0.392710468	0.113806061	0.259166205	0.259166205	TRUE	0.138422491	No
EHI_008700	hypothetical protein	10	28	17	94	19	31	9	18	18	47	34	52	51.62	15	44	2.583	1.369	0.001168129	0.01367908	0.120017472	0.119210943	0.119637926	0.119637926	TRUE	0.032241373	No
EHI_008710	TPR repeat protein	374	536	444	802	477	314	354	347	478	401	866	530	601.7	393	599	1.476	0.561	0.11349839	0.307487387	0.108959093	0.09282422	0.102821641	0.102821641	TRUE	0.832667981	No
EHI_008720	hypothetical protein	202	179	185	238	119	89	191	116	199	119	216	150	114.86	169	162	0.955	-0.066	0.846321837	0.928950195	0.080071843	0.103318554	0.089251401	0.089251401	TRUE	0.170200759	No
EHI_008730	Sec23 protein putative	2048	2495	1742	1426	725	494	1940	1617	1876	714	1316	834	2008.06	1811	955	0.542	-0.885	0.001774283	0.018998815	0.051077994	0.091090131	0.062242481	0.062242481	TRUE	0.224523523	No
EHI_008740	hypothetical protein	22	17	17	69	3	5	21	11	18	35	5	8	43.65	17	16	1.075	0.105	0.828323413	0.919568505	0.228814243	0.124475939	0.17341687	0.17341687	TRUE	0.840368942	No
EHI_008750	hypothetical protein	83	155	62	99	22	23	79	100	67	50	40	39	73.26	82	43	0.547	-0.871	0.003498975	0.031158666	0.010759995	0.110684402	0.051720965	0.051720965	TRUE	0.225419034	No
EHI_008760	hypothetical protein	880	1120	802	1926	240	300	834	726	864	964	436	507	722.73	808	636	0.8	-0.322	0.282539092	0.520821547	0.058365357	0.092409577	0.07013187	0.07013187	TRUE	1.202514138	No
EHI_008770	zinc finger protein putative	167	250	87	180	130	130	158	162	94	90	236	220	196.86	138	182	1.276	0.352	0.314543547	0.554319699	0.093409154	0.0979163	0.095146234	0.095146234	TRUE	1.204527955	No
EHI_008780	actin putative	643	814	680	946	248	231	609	528	732	473	450	390	669.13	623	438	0.713	-0.489	0.04132394	0.163905868	0.019734795	0.0925747	0.041874205	0.041874205	TRUE	0.162616717	No
EHI_008790	CXXC-rich protein	246	226	142	232	124	135	233	146	153	116	225	228	186.6	177	190	1.055	0.078	0.808113539	0.906711675	0.063837128	0.098332226	0.076494371	0.076494371	TRUE	0.708802725	No
EHI_008800	serFthr protein phosphatase family protein	11	13	7	23	4	3	10	8	8	12	7	5	15.06	9	8	0.987	-0.018	0.971118217	0.98740584	0.107517082	0.189285373	0.149901193	0.149901193	TRUE	0.498612107	No
EHI_008810	hypothetical protein	52	77	34	110	19	21	49	50	37	55	34	35	46.98	45	41	0.95	-0.074	0.831196275	0.920424033	0.042897175	0.122058019	0.075766367	0.075766367	TRUE	0.625372392	No
EHI_008820	hypothetical protein	4	5	5	11	5	4	4	3	5	6	9	7	9.73	4	7	1.502	0.586	0.265461694	0.501342826	0,00000001	0.243394099	0.12027621	0.12027621	TRUE	0.202887128	No
EHI_008820.2	NA	38	76	46	112	29	20	36	49	50	56	53	34	85.76	45	48	1.062	0.087	0.826104089	0.918362185	0.122321669	0.107719436	0.116076301	0.116076301	TRUE	0.355250326	No
EHI_008920	hypothetical protein	0	0	0	0	0	0	0	0	0	0	0	0	0	0	0	NA	NA	NA	NA	NA	NA	NA	NA	NA	NA	NA
EHI_009020	beta-amylase putative	90	106	80	237	47	42	85	69	86	119	85	71	98.27	80	92	1.152	0.205	0.545344929	0.746424603	0.067311946	0.105509062	0.081805129	0.081805129	TRUE	0.039749524	No
EHI_009030	hypothetical protein	17	32	18	89	7	19	16	21	19	45	13	32	38.45	19	30	1.593	0.672	0.087537642	0.26597317	0.057467339	0.129095006	0.09268174	0.09268174	TRUE	0.229614248	No
EHI_009130	hypothetical protein	0	0	0	0	0	0	0	0	0	0	0	0	0	0	0	NA	NA	NA	NA	NA	NA	NA	NA	NA	NA	NA
EHI_009230	hypothetical protein pseudogene	9	11	10	34	13	19	9	7	11	17	24	32	35.11	9	24	2.357	1.237	0.005453533	0.042469655	0.097797277	0.132781065	0.113554982	0.113554982	TRUE	0.042619566	No
EHI_009240	tyrosyl-tRNA synthetase putative	4214	5638	3161	4842	779	925	3993	3654	3404	2423	1414	1562	3042.36	3684	1800	0.511	-0.97	0.003047413	0.0280943	0.093552036	0.090837903	0.086827509	0.086827509	TRUE	1.767683867	No
EHI_009250	Legume-like lectin family protein membrane-bound	63	98	50	161	23	20	60	64	54	81	42	34	55.62	59	52	0.923	-0.116	0.738140571	0.869809486	0.053929584	0.117132685	0.080423972	0.080423972	TRUE	1.216198514	No
EHI_009260	hypothetical protein conserved	4391	5938	3630	3042	1661	903	4160	3849	3909	1523	3015	1525	3358.89	3973	2021	0.522	-0.937	0.000538991	0.007690482	0.046119432	0.090791756	0.056928526	0.056928526	TRUE	1.009802096	No
EHI_009370	fatty acid elongase putative	337	388	189	759	125	127	319	251	204	380	227	215	534.25	258	274	1.066	0.093	0.750934682	0.878563699	0.050492393	0.093136818	0.063748489	0.063748489	TRUE	0.086704166	No
EHI_009380	hypothetical protein	1333	1704	1268	2067	985	992	1263	1104	1365	1035	1788	1675	1315.17	1244	1499	1.195	0.257	0.340164297	0.577332982	0.039202479	0.091481007	0.055733134	0.055733134	TRUE	0.441086101	No
EHI_009390	hypothetical protein conserved	196	185	152	273	53	57	186	120	164	137	96	96	140.95	157	110	0.724	-0.465	0.087613991	0.26597317	0.022674967	0.100918363	0.049460354	0.049460354	TRUE	0.238666038	No
EHI_009400	hypothetical protein	26	51	14	62	38	24	25	33	15	31	69	41	32.28	24	47	1.752	0.809	0.038549757	0.157609833	0.069636786	0.136503323	0.100560978	0.100560978	TRUE	0.271577601	No
EHI_009405	cyclin-dependent kinase regulatory subunit putative	64	152	64	253	86	91	61	99	69	127	156	154	107.59	76	146	1.826	0.869	0.007344239	0.052217158	0.056372577	0.1041954	0.075024947	0.075024947	TRUE	0.079080603	No
EHI_009410	hypothetical protein conserved	1786	1946	1485	2932	632	560	1692	1261	1599	1467	1147	946	1759.57	1517	1187	0.79	-0.34	0.177391912	0.393256162	0.029003276	0.091194907	0.04814739	0.04814739	TRUE	0.049207274	No
EHI_009420	Ras family GTPase pseudogene	4	7	6	17	1	7	4	5	6	9	2	12	10.76	5	8	1.428	0.514	0.343826199	0.580352599	0.087828066	0.228771565	0.171428176	0.171428176	TRUE	0.247863969	No
EHI_009430	ubiquitin carboxyl-terminal hydrolase putative	67	94	60	243	32	44	63	61	65	122	58	74	94.02	63	85	1.336	0.417	0.264685866	0.500477283	0.105066457	0.106193438	0.104816292	0.104816292	TRUE	1.294907438	No
EHI_009440	hypothetical protein	82	118	42	144	28	54	78	76	45	72	51	91	81.76	66	71	1.067	0.093	0.793213179	0.901025233	0.076291677	0.108569596	0.089762129	0.089762129	TRUE	0.310974332	No
EHI_009450	hypothetical protein	232	387	148	386	160	153	220	251	159	193	290	258	204.86	210	247	1.16	0.214	0.437802605	0.659969841	0.032526217	0.097620611	0.054782006	0.054782006	TRUE	0.213759972	No
EHI_009460	phospholipid-transporting P-type ATPase putative	127	211	319	255	186	311	120	137	344	128	338	525	323.34	200	330	1.422	0.508	0.414708561	0.641979605	0.540644506	0.094955865	0.331114863	0.540644506	TRUE	0.541367048	No
EHI_009470	RNA recognition motif domain containing protein	2100	3345	2116	3747	1213	822	1990	2168	2279	1875	2202	1388	2033.02	2146	1822	0.853	-0.229	0.315534679	0.555321305	0.018888572	0.091081022	0.03916584	0.03916584	TRUE	0.201891172	No
EHI_009480	immediate-early protein putative	2	5	3	21	9	3	2	3	3	11	16	5	19.55	3	11	2.451	1.293	0.03148371	0.138616268	0.464258418	0.166545332	0.313732565	0.313732565	TRUE	0.048558578	No
EHI_009490	hypothetical protein	100	181	56	208	85	80	95	117	60	104	154	135	130.67	91	131	1.397	0.482	0.113189469	0.307178446	0.042088038	0.101749306	0.064280682	0.064280682	TRUE	0.337743769	No
EHI_009500	hypothetical protein	228	480	205	507	114	163	216	311	221	254	207	275	438.04	249	245	0.985	-0.022	0.946520611	0.977202973	0.072824923	0.093749351	0.079770051	0.079770051	TRUE	0.097462935	No
EHI_009510	TB domain containing protein	513	670	370	330	105	154	486	434	398	165	191	260	325.59	439	205	0.475	-1.074	1.01E-05	0.000422484	0.017754087	0.094924033	0.041373311	0.041373311	TRUE	0.241091766	No
EHI_009520	alpha-1C2-mannosidase putative	1661	2327	1322	2765	283	310	1574	1508	1424	1384	514	524	1075.25	1502	807	0.561	-0.833	0.01408882	0.080634707	0.094982806	0.091733775	0.093762922	0.093762922	TRUE	2.187283275	No
EHI_009530	pyruvate phosphate dikinase	16057	25043	16808	9918	14996	4605	15213	16231	18099	4964	27224	7778	27105.1	16514	13322	0.83	-0.269	0.556588736	0.754052728	0.295842928	0.090403175	0.197183786	0.197183786	TRUE	0.242623216	No
EHI_009540	hypothetical protein conserved	127	258	216	144	168	69	120	167	233	72	305	117	403.02	173	165	0.954	-0.067	NA	NA	0.381886261	0.094044827	0.250955668	0.250955668	TRUE	8.273255322	Yes
EHI_009560	hypothetical protein	176	209	124	401	85	75	167	135	134	201	154	127	142.36	145	161	1.112	0.154	0.577496739	0.767625535	0.026924309	0.100813462	0.052735908	0.052735908	TRUE	0.181508704	No
EHI_009570	gelsolin repeat protein putative	650	929	997	784	547	595	616	602	1074	392	993	1005	1358.52	764	797	1.036	0.051	0.914949647	0.96431935	0.340847538	0.091444861	0.220412274	0.220412274	TRUE	5.882952409	No
EHI_009580	tyrosine kinase putative	4	8	5	5	2	3	4	5	5	3	4	5	9.35	5	4	0.797	-0.327	0.5648808	0.759826861	0,00000001	0.249618878	0.163237552	0.163237552	TRUE	0.25226971	No
EHI_009590	serineFthreonine protein kinase putative	128	245	211	103	84	95	121	159	227	52	152	160	356.91	169	121	0.761	-0.393	0.445030218	0.666910657	0.421945623	0.094522406	0.268213055	0.268213055	TRUE	6.398605795	No
EHI_009600	hypothetical protein	65	109	64	142	13	25	62	71	69	71	24	42	50.27	67	46	0.728	-0.457	0.20599198	0.432519781	0.062432524	0.119986243	0.089923485	0.089923485	TRUE	0.228123861	No
EHI_009610	CBFFNF-Y transcription factor family protein	190	229	118	262	128	115	180	148	127	131	232	194	144.99	152	186	1.2	0.263	0.393619314	0.625161976	0.051890176	0.100623802	0.069943164	0.069943164	TRUE	0.126155885	No
EHI_009620	hypothetical protein	13065	18867	8489	13002	2573	3567	12378	12228	9141	6508	4671	6025	8151.35	11249	5735	0.522	-0.938	0.000207647	0.004022891	0.031924996	0.09053098	0.049316207	0.049316207	TRUE	0.283126962	No
EHI_009630	Ran-binding protein putative	384	455	258	562	52	83	364	295	278	281	94	140	267.01	312	172	0.586	-0.77	0.047373891	0.178542685	0.14530054	0.095927794	0.125002158	0.125002158	TRUE	0.518422053	No
EHI_009640	WD repeat protein	596	826	628	411	113	107	565	535	676	206	205	181	388.59	592	197	0.348	-1.524	6.18E-09	9.03E-07	0.027543215	0.094182107	0.049493336	0.049493336	TRUE	0.224531868	No
EHI_009650	hypothetical protein	76	156	109	246	59	43	72	101	117	123	107	73	83.77	97	101	1.045	0.063	0.872313701	0.941656023	0.135145112	0.108132154	0.123098142	0.123098142	TRUE	0.971113161	No
EHI_009660	DENN domain protein	41	59	23	90	9	14	39	38	25	45	16	24	37.25	34	28	0.892	-0.165	0.679278943	0.831014801	0.085494619	0.130338955	0.106322738	0.106322738	TRUE	0.172017819	No
EHI_009670	hypothetical protein	16	29	20	37	8	8	15	19	22	19	15	14	36.96	19	16	0.885	-0.176	0.715516597	0.856208062	0.205966566	0.130660742	0.170518015	0.170518015	TRUE	3.744640825	No
EHI_009680	ribosomal protein S18 putative	16358	30340	11984	33732	10915	9816	15498	19664	12905	16883	19815	16579	18213.11	16022	17759	1.104	0.143	0.586238791	0.772090493	0.035343346	0.09043001	0.053473264	0.053473264	TRUE	0.355618269	No
EHI_009690	hypothetical protein	182	297	234	371	228	182	172	192	252	186	414	307	210.46	205	302	1.43	0.516	0.113025136	0.306943864	0.07265544	0.097427196	0.081735815	0.081735815	TRUE	0.05804745	No
EHI_009700	hypothetical protein	100	89	82	143	55	59	95	58	88	72	100	100	94.08	80	91	1.111	0.152	0.619270959	0.792285176	0.036807247	0.106184744	0.062170179	0.062170179	TRUE	0.421282219	No
EHI_009800	phosphatidylserine synthase putative	1591	2054	1093	2353	328	532	1507	1331	1177	1178	595	899	965.91	1338	891	0.678	-0.561	0.037827176	0.155674138	0.036844759	0.091890615	0.055961527	0.055961527	TRUE	0.11997793	No
EHI_009810	ribosomal protein S17 putative	4050	9349	2555	7635	1988	1630	3837	6059	2751	3821	3609	2753	3735.56	4216	3394	0.814	-0.296	0.338166417	0.57611101	0.067984478	0.090747032	0.076511518	0.076511518	TRUE	0.217271502	No
EHI_009820	myb-like DNA-binding domain containing protein	309	438	318	856	214	261	293	284	342	428	388	441	334.94	306	419	1.355	0.439	0.084139932	0.259329997	0.024684057	0.094796197	0.046896088	0.046896088	TRUE	0.173521298	No
EHI_009830	hypothetical protein	131	157	97	109	23	32	124	102	104	55	42	54	110.07	110	50	0.479	-1.061	0.00025994	0.004655886	0.021080918	0.103883711	0.051071445	0.051071445	TRUE	0.494202561	No
EHI_009840	hypothetical protein conserved domain containing	168	255	136	87	128	130	159	165	146	44	232	220	136.74	157	165	1.037	0.052	0.919333308	0.966422009	0.408737257	0.10124361	0.266928508	0.266928508	TRUE	2.57399519	No
EHI_009850	hypothetical protein	84	152	74	201	18	37	80	99	80	101	33	62	70.48	86	65	0.796	-0.329	0.361587752	0.596304551	0.081523808	0.11148672	0.094525776	0.094525776	TRUE	0.156948869	No
EHI_009860	hypothetical protein	297	390	352	280	191	121	281	253	379	140	347	204	372.09	304	230	0.778	-0.362	0.394878601	0.626038676	0.207388219	0.094352185	0.159490307	0.159490307	TRUE	2.664710136	No
EHI_009870	hypothetical protein conserved	20673	32758	22486	10673	12311	9026	19587	21231	24214	5342	22349	15245	17842.07	21677	14312	0.681	-0.554	0.130568577	0.33279785	0.101723557	0.090431711	0.113174914	0.113174914	TRUE	0.231545436	No
EHI_009880	hypothetical protein conserved	209	320	196	245	87	52	198	207	211	123	158	88	162.92	205	123	0.612	-0.709	0.015739282	0.086742158	0.037476514	0.09949264	0.061128928	0.061128928	TRUE	0.214719471	No
EHI_009890	phosphatidylinositol-4C5-bisphosphate 3-kinase putative	112	133	130	85	22	22	106	86	140	43	40	37	94.96	111	40	0.388	-1.367	2.11E-05	0.000752379	0.040625547	0.106037978	0.065098858	0.065098858	TRUE	0.328117142	No
EHI_009900	hypothetical protein	268	315	228	506	91	160	254	204	246	253	165	270	632.84	235	229	0.985	-0.022	0.936542463	0.974758682	0.035170767	0.092702401	0.055383737	0.055383737	TRUE	0.332335331	No
EHI_009910	TB domain containing protein	1	5	3	5	4	2	1	3	3	3	7	3	4.38	2	4	1.373	0.457	0.463218765	0.682487771	0,00000001	0.430606557	0.249481232	0.249481232	TRUE	0.403173191	No
EHI_009920	hypothetical protein	20	32	26	71	5	10	19	21	28	36	9	17	24.63	23	21	0.99	-0.014	0.973952576	0.988220345	0.105816179	0.15083654	0.128575033	0.128575033	TRUE	0.520605399	No
EHI_009930	myb-like DNA-binding domain containing protein	0	0	0	0	0	0	0	0	0	0	0	0	0.11	0	0	1	0	1	NA	0,00000001	13.74323854	12	12	TRUE	1.785132591	No
EHI_009940	clathrin adaptor complex small chain putative	364	544	139	363	154	166	345	353	150	182	280	280	325.18	283	247	0.878	-0.188	0.576355496	0.766866672	0.085346668	0.094929773	0.088960808	0.088960808	TRUE	0.812832065	No
EHI_009950	putative XPA-binding protein 1	660	1113	672	1115	243	246	625	721	724	558	441	415	650.28	690	471	0.697	-0.521	0.067954101	0.224924934	0.048293126	0.092639259	0.062367482	0.062367482	TRUE	0.387372977	No
EHI_009960	helicase putative pseudogene	0	0	0	2	0	0	0	0	0	1	0	0	0.51	0	0	1.372	0.456	0.436878226	NA	0,00000001	3.036973697	1.972282127	1.972282127	TRUE	0.607655491	No
EHI_009970	Rab GTPase activating protein putative	58	92	53	277	55	29	55	60	57	139	100	49	121.53	57	96	1.638	0.712	0.0450985	0.172702273	0.083766656	0.102607328	0.091410288	0.091410288	TRUE	0.202345428	No
EHI_009980	hypothetical protein	66	83	88	304	127	117	63	54	95	152	231	198	118.78	71	194	2.54	1.345	0.000304432	0.005261473	0.112038803	0.102891192	0.108073227	0.108073227	TRUE	0.293202874	No
EHI_009990	hypothetical protein	36	44	51	29	26	24	34	29	55	15	47	41	78.83	39	34	0.852	-0.231	0.563383863	0.758660879	0.111330708	0.109247624	0.110462228	0.110462228	TRUE	0.7876434	No
EHI_010000	leucine rich repeat protein BspA family	0	0	0	0	0	1	0	0	0	0	0	2	0.38	0	1	1.251	0.324	0.497586641	NA	12	4.01924921	5.309544972	5.309544972	TRUE	3.819411596	No
EHI_010010	hypothetical protein	287	248	312	98	134	195	272	161	336	49	243	329	208.16	256	207	0.823	-0.28	0.527042998	0.73221762	0.23610828	0.097505404	0.176422655	0.176422655	TRUE	0.327896197	No
EHI_010020	calmodulin putative	2208	3073	1204	8327	2836	2611	2092	1992	1297	4168	5148	4410	4257.69	1794	4575	2.426	1.279	3.37E-05	0.001063521	0.059771827	0.090698123	0.075957564	0.075957564	TRUE	0.279437408	No
EHI_010030	hypothetical protein	1495	1675	911	1625	613	612	1416	1086	981	813	1113	1034	1206.27	1161	987	0.856	-0.224	0.461062735	0.681221488	0.06121168	0.091583275	0.072950856	0.072950856	TRUE	0.155486313	No
EHI_010040	hypothetical protein	50	92	30	106	19	20	47	60	32	53	34	34	51.77	46	40	0.897	-0.157	0.664481991	0.820683682	0.060415874	0.119125241	0.085226132	0.085226132	TRUE	0.069199795	No
EHI_010050	RapFRan GTPase-activating protein putative	379	473	410	429	90	132	359	307	442	215	163	223	311.21	369	200	0.562	-0.832	0.005502614	0.042641204	0.054429648	0.095135355	0.067301429	0.067301429	TRUE	0.652330916	No
EHI_010060	RNA recognition motif domain containing protein	940	1602	904	2188	734	574	891	1038	973	1095	1333	969	1233.61	967	1132	1.164	0.219	0.352184867	0.588168879	0.022521723	0.091555898	0.041564265	0.041564265	TRUE	0.342162478	No
EHI_010070	Xaa-Pro dipeptidase putative	5342	8545	3865	8424	1423	1257	5061	5538	4162	4216	2583	2123	4227.8	4920	2974	0.618	-0.694	0.012435821	0.073800233	0.04834264	0.090700597	0.06030805	0.06030805	TRUE	0.741042747	No
EHI_010080	sucrose transporter putative	94	100	86	137	63	57	89	65	93	69	114	96	83.87	82	93	1.112	0.153	0.623172117	0.794824318	0.039929996	0.108111801	0.066097699	0.066097699	TRUE	0.163875363	No
EHI_010090	hypothetical protein	30	46	42	128	5	18	28	30	45	64	9	30	28.13	34	34	1.047	0.067	0.88717946	0.950110249	0.215319771	0.143301798	0.179503043	0.179503043	TRUE	0.144900876	No
EHI_010100	hypothetical protein	170	156	120	131	97	78	161	101	129	66	176	132	92.48	130	125	0.945	-0.081	0.830530299	0.920203752	0.118815887	0.106458271	0.113501546	0.113501546	TRUE	0.102516774	No
EHI_010110	hypothetical protein	69	87	55	123	17	20	65	56	59	62	31	34	42.23	60	42	0.741	-0.433	0.288434248	0.527290724	0.12327707	0.125630188	0.124470722	0.124470722	TRUE	1.109754154	No
EHI_010120	hypothetical protein	39	56	40	119	15	33	37	36	43	60	27	56	36.75	39	48	1.234	0.303	0.411791751	0.640357299	0.053914448	0.130892212	0.090442135	0.090442135	TRUE	0.248700755	No
EHI_010130	hypothetical protein	4	4	0	6	0	3	4	3	0	3	0	5	2.86	2	3	1.153	0.206	0.761483697	0.884097381	0.154646515	0.61201228	0.4893675	0.4893675	TRUE	0.289814081	No
EHI_010140	DNA primase small subunit putative	8	19	4	21	1	3	8	12	4	11	2	5	11.51	8	6	0.85	-0.235	0.654849729	0.814045154	0.061343966	0.21976978	0.161840609	0.161840609	TRUE	0.549004995	No
EHI_010150	hypothetical protein	5	7	12	15	0	3	5	5	13	8	0	5	9.92	8	4	0.751	-0.413	0.468109346	0.686868322	0.177978252	0.24060603	0.21699819	0.21699819	TRUE	0.164202882	No
EHI_010160	hypothetical protein pseudogene	8	20	4	37	5	6	8	13	4	19	9	10	14.46	8	13	1.474	0.56	0.237005478	0.468013073	0.031722267	0.193389943	0.124537723	0.124537723	TRUE	0.593022858	No
EHI_010255	hypothetical protein conserved	136	212	118	195	43	58	129	137	127	98	78	98	135.57	131	91	0.711	-0.492	0.087573263	0.26597317	0.030404205	0.10133766	0.055360237	0.055360237	TRUE	0.253833483	No
EHI_010260	hypothetical protein	144	239	187	270	70	175	136	155	201	135	127	296	196.75	164	186	1.117	0.159	0.677708017	0.830640261	0.137861017	0.097920217	0.120317569	0.120317569	TRUE	0.094022129	No
EHI_010270	hypothetical protein	51	63	39	112	18	21	48	41	42	56	33	35	41.09	44	41	0.987	-0.02	0.953196219	0.98069705	0.019016695	0.126602465	0.066035393	0.066035393	TRUE	0.43126978	No
EHI_010280	hypothetical protein	24	44	31	68	23	32	23	29	33	34	42	54	40.2	28	43	1.462	0.548	0.12187226	0.321076799	0.029726342	0.127404397	0.07446571	0.07446571	TRUE	0.236524612	No
EHI_010290	serineFthreonine-protein phosphatase putative	544	721	481	895	312	364	515	467	518	448	566	615	629.7	500	543	1.08	0.111	0.678296548	0.830797232	0.034810798	0.092714139	0.05388517	0.05388517	TRUE	0.156390569	No
EHI_010300	hypothetical protein conserved	127	243	174	142	97	126	120	157	187	71	176	213	261.72	155	153	0.982	-0.026	0.948265541	0.978050089	0.161251308	0.096040534	0.134480809	0.134480809	TRUE	1.082112515	No
EHI_010310	hypothetical protein	93	164	78	321	54	56	88	106	84	161	98	95	128.05	93	118	1.266	0.34	0.297748041	0.535725445	0.061688525	0.101982815	0.076874061	0.076874061	TRUE	0.582599877	No
EHI_010320	hypothetical protein	328	607	243	849	28	59	311	393	262	425	51	100	222.03	322	192	0.644	-0.636	0.173852882	0.388250089	0.292473847	0.097058183	0.204151776	0.204151776	TRUE	2.673417108	No
EHI_010330	hypothetical protein	46	54	59	130	23	18	44	35	64	65	42	30	41.91	48	46	1.001	0.001	0.99762304	0.99901743	0.086498329	0.125894574	0.103998787	0.103998787	TRUE	0.285413815	No
EHI_010340	hypothetical protein	4213	4217	2265	5469	591	532	3992	2733	2439	2737	1073	899	2056.4	3055	1570	0.54	-0.89	0.012375241	0.073725192	0.127187836	0.091072692	0.105263985	0.105263985	TRUE	2.308877791	No
EHI_010350	hypothetical protein	1252	1998	852	1577	506	594	1186	1295	917	789	919	1003	1152.02	1133	904	0.804	-0.315	0.235902914	0.466888716	0.034850853	0.091641432	0.054047429	0.054047429	TRUE	0.343166263	No
EHI_010360	phosphatidylinositol-3C4C5-trisphosphate 3-phosphatase putative	40	92	28	60	23	25	38	60	30	30	42	42	50.12	43	38	0.871	-0.2	0.565239889	0.759832384	0.040672269	0.120072225	0.073369593	0.073369593	TRUE	0.534184795	No
EHI_010370	Ran binding protein putative	44	86	65	155	22	42	42	56	70	78	40	71	49.59	56	63	1.135	0.183	0.603924515	0.782752231	0.057084565	0.120388457	0.085691784	0.085691784	TRUE	0.13779368	No
EHI_010380	hypothetical protein	88	141	77	345	27	36	83	91	83	173	49	61	79.46	86	94	1.114	0.156	0.690034791	0.837542613	0.129846908	0.109098588	0.121094765	0.121094765	TRUE	3.148095553	No
EHI_010390	hypothetical protein	1	2	4	1	3	2	1	1	4	1	5	3	3.25	2	3	1.135	0.183	0.783759912	0.895546305	0,00000001	0.548111213	0.400367422	0.400367422	TRUE	0.409565128	No
EHI_010500	WD domain containing protein	38	54	40	102	11	18	36	35	43	51	20	30	39.57	38	34	0.948	-0.077	0.830822737	0.920342366	0.038877812	0.127999864	0.078934824	0.078934824	TRUE	0.385156874	No
EHI_010510	hypothetical protein	1465	2222	1617	1031	690	518	1388	1440	1741	516	1253	875	1330.05	1523	881	0.599	-0.739	0.032233602	0.140582745	0.092826907	0.091468339	0.097571499	0.097571499	TRUE	0.22372009	No
EHI_010520	hypothetical protein	219	231	135	358	78	109	207	150	145	179	142	184	162.52	167	168	1.006	0.009	0.979531869	0.991865689	0.080851794	0.09951497	0.089489004	0.089489004	TRUE	0.535490389	No
EHI_010530	tubulin alpha chain putative	3382	3876	2852	3057	1607	1412	3204	2512	3071	1530	2917	2385	3025.11	2929	2277	0.784	-0.351	0.176051285	0.391716595	0.032324298	0.090840696	0.051876274	0.051876274	TRUE	0.336035447	No
EHI_010540	TB domain containing protein	508	673	434	1143	218	232	481	436	467	572	396	392	438.66	461	453	0.987	-0.019	0.942633742	0.975560935	0.030088362	0.0937445	0.051677019	0.051677019	TRUE	0.404375209	No
EHI_010550	protein with DENN and LIM domains	232	361	203	541	68	92	220	234	219	271	123	155	175.95	224	183	0.837	-0.256	0.388580683	0.620718207	0.046564163	0.098815531	0.064929467	0.064929467	TRUE	0.702113473	No
EHI_010560	acyl-CoA synthetase putative	2189	2806	1833	4273	976	704	2074	1819	1974	2139	1772	1189	1966.4	1956	1700	0.875	-0.192	0.481543843	0.695445672	0.038851067	0.091105851	0.057891036	0.057891036	TRUE	0.242965958	No
EHI_010570	hypothetical protein	12914	11370	12576	18101	7528	5804	12235	7369	13542	9060	13666	9803	7497.41	11049	10843	0.982	-0.026	0.925142963	0.968968572	0.043685289	0.090546922	0.060661156	0.060661156	TRUE	0.30498712	No
EHI_010580	hypothetical protein	71	127	51	184	8	25	67	82	55	92	15	42	71.59	68	50	0.781	-0.357	0.390016691	0.621601403	0.156493117	0.111159522	0.134663943	0.134663943	TRUE	0.39890784	No
EHI_010590	Rho guanine nucleotide exchange factor putative	49	99	76	246	15	30	46	64	82	123	27	51	72.23	64	67	1.067	0.093	0.833863871	0.921694414	0.210997767	0.110973663	0.166068571	0.166068571	TRUE	0.619879554	No
EHI_010600	BARFSH3 domain containing protein	165	241	198	272	76	130	156	156	213	136	138	220	181.4	175	165	0.937	-0.093	0.731569424	0.86530071	0.026548391	0.09856105	0.05159535	0.05159535	TRUE	0.394568213	No
EHI_010610	Ulp1 protease family C-terminal catalytic domain containing protein	60	71	45	84	45	41	57	46	48	42	82	69	42.32	50	64	1.225	0.292	0.38102042	0.61487192	0,00000001	0.125552478	0.071914093	0.071914093	TRUE	0.149244975	No
EHI_010620	hypothetical protein	363	549	392	243	162	181	344	356	422	122	294	306	262.59	374	241	0.655	-0.611	0.065842598	0.220435648	0.0805746	0.096021786	0.086334788	0.086334788	TRUE	0.996090723	No
EHI_010630	HEAT repeat domain containing protein	138	193	102	267	39	52	131	125	110	134	71	88	88.61	122	98	0.823	-0.281	0.380402211	0.614333981	0.050780722	0.107162166	0.072957223	0.072957223	TRUE	0.247417527	No
EHI_010640	AAA family ATPase putative	38	36	28	42	4	8	36	23	30	21	7	14	22.62	30	14	0.548	-0.869	0.028380029	0.128838137	0,00000001	0.156198303	0.084633171	0.084633171	TRUE	0.298914077	No
EHI_010650	60S ribosomal protein L7 putative	11429	18976	8708	5405	5739	5269	10828	12299	9377	2705	10419	8899	9927.33	10835	7341	0.699	-0.516	0.17278778	0.386748222	0.142952838	0.090498283	0.122264979	0.122264979	TRUE	0.29879247	No
EHI_010660	Rab family GTPase	154	262	87	213	69	87	146	170	94	107	125	147	163.02	137	126	0.918	-0.124	0.660400868	0.817822005	0.029642968	0.099487114	0.054139839	0.054139839	TRUE	0.386251204	No
EHI_010670	hypothetical protein	238	393	168	404	57	78	225	255	181	202	103	132	167.61	220	146	0.685	-0.546	0.090365929	0.270802938	0.06491718	0.099236952	0.07792934	0.07792934	TRUE	0.55083374	No
EHI_010680	Sand family protein	362	436	373	888	106	163	343	283	402	444	192	275	229.71	343	304	0.901	-0.151	0.643271459	0.806897426	0.070953038	0.09683388	0.082398821	0.082398821	TRUE	0.177756804	No
EHI_010690	Rab GTPase activating protein putative	235	401	223	524	81	78	223	260	240	262	147	132	171.57	241	180	0.769	-0.379	0.230935199	0.461317562	0.059391916	0.099031756	0.075195386	0.075195386	TRUE	0.96536457	No
EHI_010700	AFG-specific adenine glycosylase putative	333	573	387	574	275	198	315	371	417	287	499	334	299.75	368	373	1.01	0.014	0.956794523	0.982992892	0.027820117	0.095318399	0.050199453	0.050199453	TRUE	0.434453074	No
EHI_010710	hypothetical protein	712	1285	489	1330	280	192	675	833	527	666	508	324	698.5	678	499	0.752	-0.412	0.197901148	0.422557288	0.071155744	0.092481085	0.081042639	0.081042639	TRUE	0.111119305	No
EHI_010720	Ras GTPase-activating protein putative	852	1248	896	1162	238	302	807	809	965	582	432	510	651.82	860	508	0.605	-0.726	0.008232446	0.056218309	0.043100554	0.092633845	0.057344507	0.057344507	TRUE	0.753687333	No
EHI_010730	vacuolar sorting protein 26 putative	666	969	600	1745	279	355	631	628	646	873	506	600	570.48	635	660	1.042	0.059	0.818205037	0.913337557	0.029838649	0.092959721	0.049308956	0.049308956	TRUE	0.394633393	No
EHI_010740	hypothetical protein	75	106	77	118	22	25	71	69	83	59	40	42	77.81	74	47	0.681	-0.554	0.232086063	0.462119823	0.247270965	0.109495719	0.184930099	0.184930099	TRUE	4.806051127	No
EHI_010750	hypothetical protein	182	219	144	137	47	40	172	142	155	69	85	68	149.34	156	74	0.486	-1.041	0.000241569	0.004424127	0.026876003	0.10032407	0.05222312	0.05222312	TRUE	0.148818404	No
EHI_010850	cysteine proteinase putative	9219	14114	9314	17337	2885	4252	8735	9148	10030	8677	5237	7182	7434.47	9304	7032	0.765	-0.387	0.157111056	0.369499323	0.043032121	0.090548604	0.058505136	0.058505136	TRUE	0.152083723	No
EHI_010950	NMN adenylyltransferase putative	109	199	150	321	99	152	103	129	162	161	180	257	122.73	131	199	1.476	0.561	0.083320444	0.257711311	0.063019268	0.102487529	0.078591476	0.078591476	TRUE	0.215891298	No
EHI_011060	hypothetical protein	59	111	50	108	15	27	56	72	54	54	27	46	36.91	61	42	0.729	-0.456	0.190744626	0.412303454	0.031536516	0.130707515	0.078848794	0.078848794	TRUE	0.208900774	No
EHI_011070	RhoGAP domain containing protein	46	50	21	48	6	8	44	32	23	24	11	14	30.43	33	16	0.563	-0.828	0.045676205	0.174545527	0.07633087	0.139303773	0.106499091	0.106499091	TRUE	0.129635644	No
EHI_011170	protein kinase putative	3	5	4	2	1	5	3	3	4	1	2	8	5.66	3	4	0.997	-0.004	0.994913782	0.998132461	0.557873133	0.353630948	0.446470035	0.446470035	TRUE	3.144760535	No
EHI_011180	protein kinase domain containing protein	230	314	257	744	79	94	218	204	277	372	143	159	169.39	233	225	0.979	-0.031	0.932861666	0.972599919	0.121519365	0.099143262	0.111483997	0.111483997	TRUE	1.778731847	No
EHI_011190	hypothetical protein	56	85	51	131	16	14	53	55	55	66	29	24	38.47	54	40	0.778	-0.362	0.359902954	0.594568655	0.0982604	0.129077638	0.112017036	0.112017036	TRUE	0.419282231	No
EHI_011200	hypothetical protein	43	77	33	127	38	27	41	50	36	64	69	46	50.14	42	60	1.371	0.455	0.228992735	0.459187116	0.085500612	0.120061906	0.100894115	0.100894115	TRUE	0.092583702	No
EHI_011210	elongation factor 1-alpha 1	63189	114205	81616	13009	41350	25029	59868	74020	87887	6511	75067	42273	108063.8	73925	41284	0.614	-0.703	0.160551062	0.373209587	0.270318293	0.090361997	0.253950475	0.253950475	TRUE	0.11866229	No
EHI_011220	protein kinase putative	110	169	118	227	69	74	104	110	127	114	125	125	108.92	114	121	1.062	0.087	0.751888992	0.879044229	0.021023482	0.104025726	0.049740816	0.049740816	TRUE	0.553177612	No
EHI_011230	endonuclease V putative	8	22	10	14	2	4	8	14	11	7	4	7	5.91	11	6	0.611	-0.712	0.214934256	0.44146387	0.079669672	0.342399602	0.246950629	0.246950629	TRUE	0.188991981	No
EHI_011240	hypothetical protein	2	4	1	27	2	4	2	3	1	14	4	7	3.84	2	8	2.951	1.561	0.013736233	0.079133954	0,00000001	0.478761679	0.321693032	0.321693032	TRUE	0.231121018	No
EHI_011250	hypothetical protein	10	15	14	62	5	9	9	10	15	31	9	15	14.72	11	18	1.6	0.678	0.172452047	0.386325919	0.161730203	0.191533957	0.176998836	0.176998836	TRUE	0.214210493	No
EHI_011260	hypothetical protein conserved	34	56	19	80	11	10	32	36	20	40	20	17	55.71	29	26	0.925	-0.112	0.766397385	0.886654354	0.059095971	0.117091671	0.086711578	0.086711578	TRUE	0.861278118	No
EHI_011270	hypothetical protein conserved	11	21	13	33	1	1	10	14	14	17	2	2	15.2	13	7	0.701	-0.512	0.353658312	0.589754793	0.331354101	0.188344344	0.241072048	0.241072048	TRUE	0.944110251	No
EHI_011370	hypothetical protein conserved	101	130	81	175	36	31	96	84	87	88	65	52	100.58	89	68	0.795	-0.33	0.341855198	0.578642787	0.073637708	0.105160103	0.086211929	0.086211929	TRUE	0.286251288	No
EHI_011380	transporter auxin efflux carrier 8AEC9 family	15	16	10	57	21	12	14	10	11	29	38	20	25	12	29	2.223	1.153	0.006630047	0.048809983	0.058060878	0.149950478	0.10595803	0.10595803	TRUE	0.206150705	No
EHI_011390	Rho guanine nucleotide exchange factor putative	98	136	179	73	118	82	93	88	193	37	214	138	273.28	125	130	1.028	0.04	0.928519258	0.970294916	0.228044147	0.095799866	0.170319941	0.170319941	TRUE	0.694020273	No
EHI_011400	hypothetical protein	79	129	50	126	103	120	75	84	54	63	187	203	91.05	71	151	1.924	0.944	0.039919167	0.160922226	0.259286015	0.10671041	0.188574477	0.188574477	TRUE	0.501129367	No
EHI_011410	transketolase putative	2747	3560	2480	2758	1941	1014	2603	2307	2671	1380	3524	1713	2644.97	2527	2206	0.88	-0.185	0.580243526	0.768834659	0.091248905	0.090911477	0.091193396	0.091193396	TRUE	1.546622279	No
EHI_011510	protein kinase putative	1375	2060	1146	1885	493	461	1303	1335	1234	943	895	779	1009.25	1291	872	0.682	-0.552	0.005272202	0.041906029	0.006703585	0.091824378	0.028313296	0.028313296	TRUE	0.124218845	No
EHI_011520	WD domain containing protein	81	119	82	245	71	57	77	77	88	123	129	96	84.83	81	116	1.424	0.51	0.054001782	0.194688034	0,00000001	0.107910917	0.043445547	0.043445547	TRUE	0.145863771	No
EHI_011530	ubiquitin-protein ligase putative	562	854	693	1885	437	296	532	554	746	943	793	500	687.9	611	745	1.215	0.281	0.297996602	0.535945053	0.037356166	0.092513955	0.055153337	0.055153337	TRUE	0.203492952	No
EHI_011540	hypothetical protein	60	95	47	245	41	63	57	62	51	123	74	106	72.65	57	101	1.762	0.817	0.006642204	0.048809983	0.024836523	0.110855293	0.058211383	0.058211383	TRUE	0.138821196	No
EHI_011550	hypothetical protein	579	748	529	709	251	225	549	485	570	355	456	380	578.64	535	397	0.749	-0.418	0.087402859	0.26585177	0.022666111	0.092922898	0.043517521	0.043517521	TRUE	0.150395208	No
EHI_011560	hypothetical protein	2	2	3	5	1	1	2	1	3	3	2	2	5.34	2	2	1.035	0.05	0.938944183	0.97524933	0,00000001	0.369303203	0.358271285	0.358271285	TRUE	0.496060581	No
EHI_011660	hypothetical protein	114	158	183	150	122	153	108	102	197	75	221	258	186.14	136	185	1.29	0.367	0.470613518	0.688240945	0.395367055	0.098351871	0.259506452	0.259506452	TRUE	3.946384573	No
EHI_011770	hypothetical protein	7	14	3	35	4	4	7	9	3	18	7	7	6.45	6	11	1.543	0.626	0.28624987	0.524880229	0.251669981	0.321437517	0.293434949	0.293434949	TRUE	0.290846678	No
EHI_011780	alpha-adaptin putative	20	42	14	59	1	8	19	27	15	30	2	14	17.66	20	15	0.827	-0.274	0.581076115	0.769233023	0.203089256	0.174693821	0.186792538	0.186792538	TRUE	0.193871243	No
EHI_011790	hypothetical protein conserved domain containing	163	201	185	313	69	74	154	130	199	157	125	125	153.46	161	136	0.856	-0.224	0.513216269	0.721358555	0.083116544	0.100056264	0.089679276	0.089679276	TRUE	1.494025727	No
EHI_011800	hypothetical protein	187	271	102	187	107	129	177	176	110	94	194	218	138.97	154	169	1.074	0.103	0.77892388	0.893217941	0.111301197	0.101068969	0.107181124	0.107181124	TRUE	0.692706985	No
EHI_011810	hypothetical protein conserved	93	127	51	231	23	59	88	82	55	116	42	100	63.18	75	86	1.144	0.193	0.598833846	0.780226865	0.090726764	0.113929036	0.100685034	0.100685034	TRUE	0.322026418	No
EHI_011820	hypothetical protein	2	4	0	3	0	1	2	3	0	2	0	2	1.29	2	1	0.867	-0.207	0.764311419	NA	0,00000001	1.24493121	0.830812609	0.830812609	TRUE	0.29653809	No
EHI_011830	hypothetical protein	347	359	301	1032	268	224	329	233	324	517	487	378	320.73	295	461	1.544	0.627	0.010156638	0.064887704	0.019749055	0.094993361	0.042786081	0.042786081	TRUE	0.20650104	No
EHI_011840	hypothetical protein	43	80	35	148	20	16	41	52	38	74	36	27	47.69	44	46	1.09	0.125	0.738462341	0.86996985	0.074757737	0.121586329	0.095031546	0.095031546	TRUE	1.127212634	No
EHI_011850	hypothetical protein	43	63	37	60	34	20	41	41	40	30	62	34	84.91	41	42	1.005	0.008	0.982334019	0.992662444	0.057868657	0.107893843	0.078705988	0.078705988	TRUE	0.395466312	No
EHI_011860	hypothetical protein	75	95	63	231	23	64	71	62	68	116	42	108	61.52	67	89	1.323	0.404	0.237540325	0.468599575	0.05761934	0.114565421	0.082391434	0.082391434	TRUE	0.75471046	No
EHI_011870	proteasome subunit beta type 5 precursor putative	2726	3801	1992	7930	1918	1455	2583	2464	2145	3969	3482	2457	3090	2397	3303	1.365	0.449	0.055678022	0.1987312	0.020987994	0.090830353	0.04181649	0.04181649	TRUE	0.237721574	No
EHI_011880	hypothetical protein	543	1050	458	2912	589	578	514	681	493	1457	1069	976	933.66	563	1167	2.03	1.021	2.21E-05	0.000776966	0.023104829	0.091943881	0.043157115	0.043157115	TRUE	0.315296496	No
EHI_011890	peptidase C54 family	69	98	56	189	39	61	65	64	60	95	71	103	64.73	63	90	1.403	0.488	0.090405092	0.270802938	0.006990092	0.113362902	0.051651414	0.051651414	TRUE	0.266234203	No
EHI_011900	hypothetical protein	219	391	128	375	148	177	207	253	138	188	269	299	211.1	199	252	1.234	0.303	0.400720169	0.630699284	0.108605912	0.097405519	0.104182406	0.104182406	TRUE	0.161383428	No
EHI_011910	hypothetical protein	44	88	24	70	26	26	42	57	26	35	47	44	38.94	42	42	0.987	-0.019	0.958671846	0.983249977	0.062562389	0.128604779	0.091674797	0.091674797	TRUE	0.091162369	No
EHI_011920	protein kinase putative	370	645	383	190	157	116	351	418	412	95	285	196	380.12	394	192	0.513	-0.962	0.011132874	0.069111889	0.134614085	0.094267537	0.118204852	0.118204852	TRUE	0.488365881	No
EHI_011930	hypothetical protein	75	129	77	322	81	65	71	84	83	161	147	110	100.53	79	139	1.724	0.786	0.006770548	0.049360493	0.026906346	0.105168563	0.056551953	0.056551953	TRUE	0.253182052	No
EHI_011940	dolichyl-diphosphooligosaccharide--protein glycosyltransferase subunit STT3A putative	3537	4378	3500	5714	1023	1324	3351	2838	3769	2860	1857	2236	2330.5	3319	2318	0.707	-0.5	0.04184899	0.165071015	0.027824525	0.090987483	0.046044476	0.046044476	TRUE	0.159514533	No
EHI_011950	serineFthreonine-protein phosphatase 2A catalytic subunit alpha isoform putative	4516	4738	3294	7148	2189	2241	4279	3071	3547	3578	3974	3785	3272.23	3632	3779	1.039	0.055	0.832538089	0.921376355	0.035946258	0.090803503	0.052126661	0.052126661	TRUE	0.435269958	No
EHI_011960	hypothetical protein	114	195	151	323	81	119	108	126	163	162	147	201	132.81	132	170	1.253	0.325	0.43242221	0.656150981	0.178138272	0.101566137	0.145100197	0.145100197	TRUE	0.094042403	No
EHI_011970	high-affinity potassium uptake transporter putative	546	855	408	1182	217	291	517	554	439	592	394	491	423.8	503	492	0.981	-0.028	0.924506324	0.968967627	0.055363258	0.093863638	0.068856582	0.068856582	TRUE	0.291537027	No
EHI_011980	hypothetical protein	5	19	17	17	14	10	5	12	18	9	25	17	14.75	12	17	1.298	0.376	0.469911345	0.687719835	0.225837897	0.191320997	0.207888096	0.207888096	TRUE	0.118517856	No
EHI_011990	hypothetical protein	0	0	0	0	1	1	0	0	0	0	2	2	1.81	0	1	1.562	0.643	0.325690618	0.564703244	3.49834732	0.911723087	1.507836882	1.507836882	TRUE	6.388807094	No
EHI_012000	hypothetical protein	64	110	78	116	14	27	61	71	84	58	25	46	39.84	72	43	0.638	-0.647	0.112940817	0.306820605	0.124391188	0.127741677	0.125937279	0.125937279	TRUE	0.450061463	No
EHI_012010	beta-N-acetylhexosaminidase putative	1415	1917	1202	2994	303	383	1341	1242	1294	1499	550	647	1076.68	1292	899	0.712	-0.489	0.128153105	0.329489338	0.077870746	0.091731935	0.082877216	0.082877216	TRUE	1.975564225	No
EHI_012020	hypothetical protein	10127	12981	13592	7554	4834	2893	9595	8413	14636	3781	8776	4886	6640.57	10881	5814	0.565	-0.823	0.038756776	0.158096351	0.180623987	0.090572562	0.138410327	0.138410327	TRUE	0.542927877	No
EHI_012030	Rab family GTPase	890	1476	846	1728	464	353	843	957	911	865	842	596	773.64	904	768	0.855	-0.226	0.364943695	0.599177319	0.026508341	0.092273942	0.046483826	0.046483826	TRUE	0.385340784	No
EHI_012040	poly8A9 polymerase putative	565	659	458	624	149	126	535	427	493	312	270	213	365.86	485	265	0.56	-0.837	0.000194714	0.003836357	0.010416473	0.094420354	0.035128148	0.035128148	TRUE	0.165407049	No
EHI_012050	melanocyte prolifeating gene 1 putative	376	564	358	672	192	187	356	366	386	336	349	316	320.29	369	334	0.906	-0.142	0.528281302	0.733248492	0.010320948	0.094999629	0.035284673	0.035284673	TRUE	0.169143984	No
EHI_012060	hypothetical protein	1176	1047	1078	1320	979	890	1114	679	1161	661	1777	1503	1011.01	985	1314	1.309	0.388	0.247723022	0.480626573	0.091403638	0.091821805	0.091651489	0.091651489	TRUE	0.302056059	No
EHI_012070	hypothetical protein	174	391	197	384	89	68	165	253	212	192	162	115	142.49	210	156	0.76	-0.397	0.221535694	0.450212173	0.065147777	0.100803944	0.079272196	0.079272196	TRUE	0.196311466	No
EHI_012080	hypothetical protein	94	158	54	103	33	23	89	102	58	52	60	39	90.03	83	50	0.623	-0.683	0.050430387	0.187162204	0.066525614	0.10689567	0.083644988	0.083644988	TRUE	0.265432815	No
EHI_012090	leucine rich repeat protein BspA family	2	6	3	4	3	1	2	4	3	2	5	2	3.57	3	3	0.949	-0.075	0.907655872	0.960711694	0,00000001	0.507797814	0.324329747	0.324329747	TRUE	0.114077984	No
EHI_012100	Sec1 family protein	66	70	33	171	11	40	63	45	36	86	20	68	43.49	48	58	1.206	0.27	0.531509908	0.73578598	0.169788886	0.12460097	0.148514779	0.148514779	TRUE	0.199608848	No
EHI_012110	hypothetical protein	17	11	6	18	9	16	16	7	6	9	16	27	15.25	10	17	1.542	0.625	0.234893144	0.465708898	0.244527658	0.188010378	0.212929704	0.212929704	TRUE	0.250010565	No
EHI_012120	hypothetical protein	43	73	57	151	44	36	41	47	61	76	80	61	49.48	50	72	1.417	0.503	0.153654321	0.365188416	0.050650157	0.120460385	0.085586682	0.085586682	TRUE	0.91473777	No
EHI_012130	hypothetical protein	83	93	56	101	31	21	79	60	60	51	56	35	47.08	66	47	0.731	-0.452	0.154622573	0.36594009	0.012508676	0.121992544	0.061721836	0.061721836	TRUE	0.171593212	No
EHI_012140	hypothetical protein	528	446	559	299	154	199	500	289	602	150	280	336	344.28	464	255	0.574	-0.8	0.032073675	0.14045827	0.128217765	0.094675612	0.114958277	0.114958277	TRUE	0.238416986	No
EHI_012150	hypothetical protein conserved	339	506	347	840	201	292	321	328	374	420	365	493	279.93	341	426	1.232	0.301	0.383759651	0.616744387	0.096262488	0.095670361	0.095958311	0.095958311	TRUE	0.839952739	No
EHI_012160	serFthr protein phosphatase family protein	135	243	122	347	56	66	128	157	131	174	102	111	114.08	139	129	0.942	-0.086	0.790805426	0.899865145	0.059500885	0.103408052	0.076577774	0.076577774	TRUE	0.40389534	No
EHI_012170	hypothetical protein	1284	2107	928	1318	314	282	1217	1366	999	660	570	476	860.61	1194	569	0.491	-1.027	9.70E-05	0.002338651	0.032719647	0.09207933	0.052527158	0.052527158	TRUE	0.160495561	No
EHI_012180	hypothetical protein	7	24	7	32	11	6	7	16	8	16	20	10	14.44	10	15	1.429	0.515	0.264163088	0.49984857	0.034259362	0.193520054	0.120879543	0.120879543	TRUE	0.344354673	No
EHI_012190	brix domain containing protein	353	560	396	458	196	214	334	363	426	229	356	361	322.22	374	315	0.848	-0.238	0.474398739	0.691187575	0.085432651	0.094971795	0.087149321	0.087149321	TRUE	0.887879397	No
EHI_012200	hypothetical protein	66	82	54	218	27	51	63	53	58	109	49	86	63.6	58	81	1.41	0.495	0.125421044	0.326111267	0.038286739	0.113772128	0.06942442	0.06942442	TRUE	0.102715711	No
EHI_012210	hypothetical protein	8	22	4	5	1	4	8	14	4	3	2	7	4.6	9	4	0.499	-1.001	0.111023621	0.304943139	0.27581247	0.414063994	0.35683801	0.35683801	TRUE	0.1941285	No
EHI_012220	protein kinase domain containing protein	25	67	33	72	8	11	24	43	36	36	15	19	221.34	34	23	0.749	-0.418	0.289898017	0.528495552	0.105392203	0.097079182	0.101687661	0.101687661	TRUE	0.266389944	No
EHI_012230	xylulose kinase putative	133	182	117	276	50	70	126	118	126	138	91	118	123.61	123	116	0.953	-0.07	0.799920396	0.902523459	0.021983599	0.102401261	0.050482628	0.050482628	TRUE	0.368171115	No
EHI_012240	Rho family GTPase	1697	2872	877	2375	597	549	1608	1861	944	1189	1084	927	1473.01	1471	1067	0.735	-0.443	0.116359739	0.312233946	0.044619376	0.091359622	0.061876724	0.061876724	TRUE	0.395121575	No
EHI_012250	hypothetical protein	325	640	236	769	158	292	308	415	254	385	287	493	313.88	326	388	1.18	0.239	0.445603204	0.667261799	0.063708212	0.09509471	0.075724904	0.075724904	TRUE	0.097088093	No
EHI_012260	hypothetical protein	123	191	205	85	62	120	117	124	221	43	113	203	124.78	154	120	0.792	-0.337	0.450829594	0.671461535	0.233761025	0.102287877	0.17650398	0.17650398	TRUE	0.144424487	No
EHI_012270	GalFGalNAc lectin heavy subunit	12687	15974	12623	10238	6503	4285	12020	10353	13593	5124	11806	7237	12906.23	11989	8056	0.693	-0.528	0.154460109	0.365810673	0.146319501	0.090463645	0.116622371	0.116622371	TRUE	0.575944484	No
EHI_012280	hypothetical protein conserved	1623	2375	3148	1787	1095	2443	1538	1539	3390	894	1988	4126	1780	2156	2336	1.074	0.103	0.809727618	0.907489101	0.226855816	0.091185187	0.165714928	0.165714928	TRUE	0.166138805	No
EHI_012290	ubiquitin carboxyl-terminal hydrolase domain containing protein	699	492	586	787	350	287	662	319	631	394	635	485	397.85	537	505	0.944	-0.084	0.834369554	0.921865478	0.169506622	0.09409287	0.138166974	0.138166974	TRUE	0.932548173	No
EHI_012300	hypothetical protein	36	68	38	129	13	28	34	44	41	65	24	47	32.67	40	45	1.155	0.208	0.595013146	0.777919477	0.07981326	0.135953539	0.107263107	0.107263107	TRUE	0.084749528	No
EHI_012310	hypothetical protein	140	183	96	298	130	134	133	119	103	149	236	226	144.54	118	204	1.667	0.738	0.009611216	0.062496692	0.032355048	0.100655466	0.057018692	0.057018692	TRUE	0.34330767	No
EHI_012320	pumilio domain-containing protein C6G9.14 putative	107	165	118	442	32	70	101	107	127	221	58	118	112.14	112	132	1.188	0.248	0.5202108	0.727040488	0.130581728	0.103633754	0.119090479	0.119090479	TRUE	0.159510671	No
EHI_012330	serine-threonine-isoleucine rich protein putative	903	1382	847	28	8	3	856	896	912	14	15	5	1050.09	888	11	0.024	-5.362	6.28E-36	9.89E-33	0.1758005	0.091766968	0.135552934	0.135552934	TRUE	4.845447469	No
EHI_012340	hypothetical protein	1454	1550	1088	980	306	304	1378	1005	1172	490	556	513	1060.98	1185	520	0.453	-1.142	2.18E-05	0.000770349	0.038913397	0.091752399	0.054838337	0.054838337	TRUE	0.540844374	No
EHI_012350	hypothetical protein	388	597	385	805	150	131	368	387	415	403	272	221	309.85	390	299	0.781	-0.356	0.213477877	0.440369972	0.044825372	0.095156464	0.061343404	0.061343404	TRUE	0.432876722	No
EHI_012360	ribosomal protein S14 putative	63811	81484	51698	84984	51246	50989	60457	52812	55670	42535	93032	86119	58746.56	56313	73895	1.295	0.373	0.20644986	0.433066634	0.051558172	0.09037357	0.069382441	0.069382441	TRUE	0.682621628	No
EHI_012370	hypothetical protein	19	32	29	67	36	34	18	21	31	34	65	57	38.08	23	52	2.039	1.028	0.011283503	0.069854899	0.100704163	0.129467369	0.113418899	0.113418899	TRUE	0.054348154	No
EHI_012380	Rab family GTPase	809	1066	452	1034	243	253	766	691	487	518	441	427	604.33	648	462	0.725	-0.464	0.107775438	0.298971569	0.049186292	0.092813446	0.063782424	0.063782424	TRUE	0.483376994	No
EHI_012390	peptidyl-prolyl cis-trans isomerase putative	1088	1882	1436	2593	1045	1104	1031	1220	1546	1298	1897	1865	1298.16	1266	1687	1.317	0.397	0.133104347	0.336108733	0.034854878	0.091495852	0.053730851	0.053730851	TRUE	0.219131249	No
EHI_012400	hypothetical protein conserved	321	596	445	918	304	440	304	386	479	459	552	743	452.23	390	585	1.47	0.555	0.056618498	0.20072442	0.051877991	0.093642628	0.065028969	0.065028969	TRUE	0.307538543	No
EHI_012410	hypothetical protein	0	2	0	1	0	1	0	1	0	1	0	2	1.26	0	1	1.115	0.157	0.816675363	NA	0,00000001	1.270529326	0.847130802	0.847130802	TRUE	0.351657818	No
EHI_012420	myb-like DNA-binding domain containing protein	577	893	392	530	483	513	547	579	422	265	877	866	802.23	516	669	1.265	0.339	0.379654111	0.613377214	0.149559772	0.092205302	0.126589954	0.126589954	TRUE	0.406810867	No
EHI_012430	hypothetical protein conserved	43	82	27	69	23	20	41	53	29	35	42	34	54.58	41	37	0.893	-0.164	0.664993775	0.820836222	0.076610456	0.117643037	0.094527388	0.094527388	TRUE	0.190520936	No
EHI_012440	hypothetical protein	6	2	3	0	0	0	6	1	3	0	0	0	3.01	3	0	0.315	-1.666	0.014112864	0.080713703	0,00000001	0.58568861	0.394463069	0.394463069	TRUE	0.19411721	No
EHI_012450	hypothetical protein	3	1	1	4	1	0	3	1	1	2	2	0	1.64	2	1	0.985	-0.022	0.97421283	NA	0,00000001	0.999985676	0.6092977	0.6092977	TRUE	0.131102362	No
EHI_012460	splicing factor 3B subunit 4 putative	131	162	88	253	92	98	124	105	95	127	167	166	135.32	108	153	1.386	0.471	0.075461743	0.240094468	0.018145799	0.101357633	0.046371975	0.046371975	TRUE	0.257220908	No
EHI_012470	helicase domain-containing protein	121	118	133	97	78	52	115	76	143	49	142	88	144.22	111	93	0.844	-0.244	0.587170454	0.772842503	0.235841714	0.100678674	0.17728099	0.17728099	TRUE	1.370038618	No
EHI_012480	60S ribosomal protein L10a-2 putative	23137	26171	13343	11732	7773	9356	21921	16962	14368	5872	14111	15802	14379.46	17750	11928	0.688	-0.54	0.09613496	0.27897877	0.069895963	0.090451818	0.085632721	0.085632721	TRUE	0.743270463	No
EHI_012490	ARF GTPase activating protein putative	39	84	64	77	40	28	37	54	69	39	73	47	126.48	53	53	0.979	-0.03	0.940944	0.975477462	0.139147351	0.102127544	0.123430811	0.123430811	TRUE	0.339834771	No
EHI_012500	Coatomer gamma subunit putative	563	624	469	666	147	147	533	404	505	333	267	248	339.74	481	283	0.604	-0.726	0.010416223	0.065935947	0.041669709	0.09473345	0.060168622	0.060168622	TRUE	0.564447986	No
EHI_012510	hypothetical protein	127	175	114	289	60	57	120	113	123	145	109	96	149.22	119	117	0.992	-0.012	0.971942163	0.987847004	0.069581242	0.100332163	0.08181659	0.08181659	TRUE	0.347903535	No
EHI_012520	hypothetical protein	1	8	2	20	2	3	1	5	2	10	4	5	5.71	3	6	1.805	0.852	0.171071397	0.385282224	0.290940263	0.35116507	0.324212714	0.324212714	TRUE	0.977920599	No
EHI_012530	hypothetical protein	21	31	30	76	7	14	20	20	32	38	13	24	21.37	24	25	1.079	0.11	0.802471866	0.903984164	0.111262313	0.160053313	0.135742813	0.135742813	TRUE	0.128556607	No
EHI_012540	RhoGAP domain containing protein	29	27	51	92	15	17	27	17	55	46	27	29	29.96	33	34	1.059	0.083	0.842995222	0.926718559	0.110672972	0.140072541	0.123919994	0.123919994	TRUE	0.367744428	No
EHI_012550	hypothetical protein	0	1	0	0	0	0	0	1	0	0	0	0	1.16	0	0	0.893	-0.163	0.803108694	NA	0,00000001	1.377496288	1.051515521	1.051515521	TRUE	0.220382018	No
EHI_012560	hypothetical protein	17	34	14	48	22	13	16	22	15	24	40	22	22.41	18	29	1.492	0.577	0.191719582	0.413616761	0.111211513	0.156842493	0.133329077	0.133329077	TRUE	0.610416577	No
EHI_012570	toxin resistance protein putative	1435	2384	1033	2935	717	719	1360	1545	1112	1469	1302	1214	1438.37	1339	1328	0.993	-0.011	0.958144692	0.983200755	0.008638629	0.091383981	0.029883357	0.029883357	TRUE	0.133096158	No
EHI_012580	hypothetical protein conserved	322	427	328	523	140	237	305	277	353	262	254	400	475.86	312	305	0.98	-0.029	0.926738138	0.969807897	0.068828352	0.09347903	0.077230115	0.077230115	TRUE	0.095106282	No
EHI_012590	hypothetical protein	98	148	119	150	115	86	93	96	128	75	209	145	233.08	106	143	1.309	0.388	0.289270599	0.528016031	0.10976334	0.096740025	0.104645018	0.104645018	TRUE	0.38422635	No
EHI_012600	metallo-beta-lactamase family protein	613	828	441	1616	490	521	581	537	475	809	890	880	989.66	531	860	1.595	0.674	0.003591363	0.031663693	0.01821607	0.091853603	0.039302571	0.039302571	TRUE	0.334477319	No
EHI_012700	hypothetical protein	1	8	1	6	3	2	1	5	1	3	5	3	2.15	2	4	1.275	0.35	0.605321055	0.783856595	0,00000001	0.782620136	0.536265519	0.536265519	TRUE	1.144540454	No
EHI_012710	RNA recognition motif domain containing protein	65	76	118	208	73	62	62	49	127	104	133	105	87	79	114	1.401	0.486	0.185247754	0.403990928	0.098803095	0.107472155	0.10240222	0.10240222	TRUE	0.501460249	No
EHI_012720	purine nucleoside phosphorylase putative	1365	1922	1311	3070	1388	984	1293	1246	1412	1537	2520	1662	1511.84	1317	1906	1.425	0.511	0.059577333	0.207114671	0.040274566	0.091333645	0.056886388	0.056886388	TRUE	0.515203845	No
EHI_012920	hypothetical protein	28	48	30	69	13	14	27	31	32	35	24	24	32.96	30	28	0.95	-0.074	0.830888965	0.920342366	0,00000001	0.135550274	0.064788792	0.064788792	TRUE	0.167975372	No
EHI_012930	cytidine deaminase putative	402	333	283	377	66	122	381	216	305	189	120	206	186.18	301	172	0.588	-0.765	0.008103007	0.055821505	0.040194818	0.098350417	0.06078433	0.06078433	TRUE	0.049323712	No
EHI_012940	hypothetical protein	104	117	179	224	19	51	99	76	193	112	34	86	96.88	123	77	0.673	-0.571	0.142182231	0.34932327	0.128635377	0.105726948	0.118784509	0.118784509	TRUE	0.475030038	No
EHI_012940.2	NA	55	90	30	105	43	56	52	58	32	53	78	95	48.69	47	75	1.492	0.577	0.127693871	0.328659503	0.090077154	0.120944447	0.10448446	0.10448446	TRUE	0.247237975	No
EHI_012950	hypothetical protein	60	68	31	64	9	29	57	44	33	32	16	49	31.89	45	32	0.746	-0.423	0.297067332	0.534948489	0.09047344	0.137068737	0.11521169	0.11521169	TRUE	0.081758186	No
EHI_012960	hypothetical protein conserved	65	95	67	186	48	27	62	62	72	93	87	46	52.01	65	75	1.15	0.201	0.621790144	0.79434724	0.143426104	0.118994268	0.130920799	0.130920799	TRUE	0.475828522	No
EHI_012970	hypothetical protein	66	86	85	322	113	159	63	56	92	161	205	269	148.21	70	212	2.769	1.47	7.83E-05	0.001994428	0.113704772	0.100400361	0.108266908	0.108266908	TRUE	0.323436195	No
EHI_012980	dihydropyrimidine dehydrogenase putative	613	651	441	1083	1336	558	581	422	475	542	2425	942	955.34	493	1303	2.355	1.236	0.005483643	0.042563529	0.246334093	0.091907681	0.181729576	0.181729576	TRUE	0.201803092	No
EHI_012990	hypothetical protein	31	46	23	68	6	19	29	30	25	34	11	32	23.74	28	26	0.956	-0.065	0.869565561	0.940577297	0.035170045	0.153099701	0.099606965	0.099606965	TRUE	0.376496161	No
EHI_013000	hypothetical protein	98	147	112	245	38	54	93	95	121	123	69	91	101.77	103	94	0.941	-0.088	0.756592055	0.88179562	0.02262322	0.104987082	0.053337489	0.053337489	TRUE	0.193949879	No
EHI_013010	hypothetical protein	342	497	318	884	180	323	324	322	342	442	327	546	400.81	329	438	1.315	0.395	0.150561612	0.360880798	0.037710014	0.09406527	0.056466686	0.056466686	TRUE	0.142384978	No
EHI_013020	hypothetical protein	272	367	333	555	66	168	258	238	359	278	120	284	219.31	285	227	0.814	-0.296	0.405753188	0.635607409	0.104565161	0.097141483	0.101604924	0.101604924	TRUE	0.181333322	No
EHI_013030	hypothetical protein conserved	884	1303	781	2601	437	683	838	845	841	1302	793	1154	884.18	841	1083	1.272	0.347	0.257982999	0.492795474	0.064949896	0.09203319	0.074455373	0.074455373	TRUE	0.68641748	No
EHI_013040	adaptor protein 8AP9 family protein	1673	2248	1789	5792	511	817	1585	1457	1926	2899	928	1380	1466.51	1656	1736	1.047	0.066	0.845104603	0.928107476	0.097848	0.091364109	0.09251112	0.09251112	TRUE	0.462884614	No
EHI_013050	RhoGAP domain containing protein	657	891	635	309	100	145	622	577	684	155	182	245	538.26	628	194	0.318	-1.651	1.59E-11	3.58E-09	0.020012097	0.093116082	0.042203669	0.042203669	TRUE	0.203220127	No
EHI_013060	hypothetical protein	0	0	1	0	1	0	0	0	1	0	2	0	0.56	0	1	1.078	0.109	0.845894881	NA	5.759420638	2.756981348	3.19103021	3.19103021	TRUE	1.752324469	No
EHI_013070	hypothetical protein	31	36	29	150	26	48	29	23	31	75	47	81	37.47	28	68	2.326	1.218	0.000410562	0.006445503	0.022829078	0.130106911	0.073017227	0.073017227	TRUE	0.332286251	No
EHI_013080	hypothetical protein	28	23	22	27	12	20	27	15	24	14	22	34	23.13	22	23	1.032	0.046	0.929699473	0.970554082	0.313159354	0.154763167	0.239156706	0.239156706	TRUE	1.241639835	No
EHI_013090	hypothetical protein	6	13	1	14	6	4	6	8	1	7	11	7	6.57	5	8	1.378	0.462	0.428421867	0.65345321	0.157447398	0.316949765	0.258622795	0.258622795	TRUE	0.312284743	No
EHI_013100	AP-2 complex subunit beta-1 putative	112	199	140	701	55	117	106	129	151	351	100	198	158.36	129	216	1.638	0.712	0.045942338	0.174966502	0.100030973	0.099755983	0.099950779	0.099950779	TRUE	0.10824865	No
EHI_013110	hypothetical protein	9	6	7	11	8	9	9	4	8	6	15	15	13.51	7	12	1.512	0.597	0.267518877	0.503298227	0.20071529	0.200628525	0.200663939	0.200663939	TRUE	0.149500297	No
EHI_013120	hypothetical protein	18	44	31	101	17	26	17	29	33	51	31	44	65.61	26	42	1.559	0.641	0.079667409	0.249150338	0.059840871	0.113054753	0.082540547	0.082540547	TRUE	0.324365646	No
EHI_013130	hypothetical protein	1	2	1	1	0	3	1	1	1	1	0	5	1.61	1	2	1.188	0.248	0.718466441	NA	0.767901968	1.014308328	0.934644058	0.934644058	TRUE	0.131176379	No
EHI_013140	Ras guanine nucleotide exchange factor putative	60	81	70	54	30	18	57	52	75	27	54	30	71.72	61	37	0.617	-0.697	0.054434303	0.19562095	0.06934946	0.111121652	0.08693307	0.08693307	TRUE	0.290154931	No
EHI_013150	phosphoesterase putative	81	126	84	273	74	75	77	82	90	137	134	127	106.21	83	133	1.56	0.642	0.040933559	0.16309271	0.045850692	0.104375423	0.069278644	0.069278644	TRUE	0.348303797	No
EHI_013160	hypothetical protein	48	53	15	264	11	29	45	34	16	132	20	49	84.81	32	67	1.944	0.959	0.036476422	0.152020458	0.238947767	0.107914257	0.176443091	0.176443091	TRUE	0.764904523	No
EHI_013170	protein kinase domain containing protein	1722	2221	1880	1770	694	1016	1632	1439	2024	886	1260	1716	2004.7	1698	1287	0.766	-0.384	0.175685623	0.391023863	0.048639862	0.091091374	0.062607966	0.062607966	TRUE	0.18267857	No
EHI_013180	dynamin-1-like protein putative	380	508	364	199	145	94	360	329	392	100	263	159	710.37	360	174	0.521	-0.94	0.025376437	0.119683843	0.198085478	0.092445456	0.153875399	0.153875399	TRUE	2.331935811	No
EHI_013190	hypothetical protein	810	1122	691	1171	158	256	767	727	744	586	287	432	626.3	746	435	0.622	-0.686	0.119750644	0.317655613	0.239546784	0.092726967	0.176634694	0.176634694	TRUE	2.335793009	No
EHI_013200	hypothetical protein	171	254	171	414	109	119	162	165	184	207	198	201	173.34	170	202	1.18	0.239	0.381249524	0.61507216	0.028127423	0.098943039	0.052460276	0.052460276	TRUE	0.060943679	No
EHI_013210	hypothetical protein	109	154	120	427	36	76	103	100	129	214	65	128	142.51	111	136	1.227	0.296	0.416735969	0.643784925	0.104313851	0.100802245	0.10286641	0.10286641	TRUE	0.160107453	No
EHI_013220	eukaryotic translation initiation factor 4E putative	2813	4675	1685	5565	1156	1060	2665	3030	1814	2785	2099	1790	2964.15	2503	2225	0.895	-0.16	0.60671548	0.784786332	0.067016829	0.090850824	0.077574125	0.077574125	TRUE	0.064850979	No
EHI_013230	hypothetical protein	77	108	51	230	29	33	73	70	55	115	53	56	64.86	66	75	1.146	0.197	0.589135036	0.77355615	0.084320363	0.113316283	0.096270728	0.096270728	TRUE	0.759279748	No
EHI_013240	hypothetical protein	374	472	376	53	12	8	354	306	405	27	22	14	271.57	355	21	0.074	-3.758	1.96E-30	1.93E-27	0.04003179	0.095834256	0.063018905	0.063018905	TRUE	0.357741	No
EHI_013250	splicing factor putative	499	894	701	758	291	253	473	579	755	379	528	427	399.86	602	445	0.747	-0.421	0.138472955	0.343956818	0.044486698	0.094074109	0.061432628	0.061432628	TRUE	0.100249265	No
EHI_013260	Rho family GTPase	1542	2675	1049	2456	436	410	1461	1734	1130	1229	792	692	1266.96	1442	904	0.641	-0.641	0.020194389	0.102678694	0.044423985	0.091524116	0.058737534	0.058737534	TRUE	0.233412795	No
EHI_013270	hypothetical protein	20	28	12	34	6	10	19	18	13	17	11	17	13.37	17	15	0.919	-0.122	0.778973088	0.893217941	0,00000001	0.201768966	0.107755919	0.107755919	TRUE	0.208186808	No
EHI_013280	hypothetical protein	384	606	340	570	123	129	364	393	366	285	223	218	264.78	374	242	0.66	-0.599	0.018651471	0.097474964	0.022662008	0.095974915	0.046260948	0.046260948	TRUE	0.112917493	No
EHI_013290	hypothetical protein	71	134	61	148	21	27	67	87	66	74	38	46	68.57	73	53	0.754	-0.407	0.221771033	0.450342055	0.046686328	0.112075448	0.07320721	0.07320721	TRUE	0.613783652	No
EHI_013300	hypothetical protein conserved	151	217	134	213	59	48	143	141	144	107	107	81	100.26	143	98	0.703	-0.508	0.077226042	0.244523278	0.025385648	0.105207737	0.055739725	0.055739725	TRUE	0.379874799	No
EHI_013310	hypothetical protein	22	37	41	90	55	51	21	24	44	45	100	86	55.67	30	77	2.37	1.245	0.001124221	0.013343351	0.091140319	0.117111653	0.102160169	0.102160169	TRUE	0.298513869	No
EHI_013320	hypothetical protein	55	94	38	177	14	33	52	61	41	89	25	56	56.29	51	57	1.12	0.163	0.683567887	0.83377792	0.123311748	0.116817379	0.12014383	0.12014383	TRUE	0.108777566	No
EHI_013330	pre-mRNA-splicing factor putative	241	411	237	471	174	191	228	266	255	236	316	323	243.54	250	292	1.152	0.205	0.392230354	0.623848117	0.015248681	0.096465455	0.039812836	0.039812836	TRUE	0.166854031	No
EHI_013340	hypothetical protein	43	57	20	198	52	51	41	37	22	99	94	86	64.45	33	93	2.642	1.401	1.34E-05	0.000516839	0.024568759	0.113465699	0.064308998	0.064308998	TRUE	0.320502034	No
EHI_013440	hypothetical protein	0	0	0	5	0	0	0	0	0	3	0	0	0.44	0	1	1.616	0.692	0.204853733	NA	0,00000001	3.491990963	3.342018983	3.342018983	TRUE	0.80249092	No
EHI_013450	hypothetical protein	1	0	3	2	0	0	1	0	3	1	0	0	0.74	1	0	0.712	-0.489	0.44995966	NA	0,00000001	2.092785266	1.508752602	1.508752602	TRUE	0.324416196	No
EHI_013550	heat shock protein 101 putative	2	4	1	3	14	6	2	3	1	2	25	10	18.7	2	12	2.999	1.585	0.012360801	0.073725192	0.709479833	0.17003643	0.419097042	0.419097042	TRUE	1.133214727	No
EHI_013650	rac-like GTP-binding protein RAC2 putative	1403	2113	1280	2150	911	671	1329	1369	1378	1076	1654	1133	1213.53	1359	1288	0.947	-0.078	0.726030319	0.861853433	0.016906543	0.091575886	0.036814001	0.036814001	TRUE	0.370469476	No
EHI_013750	leucine rich repeat protein BspA family	2	0	7	3	2	4	2	0	8	2	4	7	1.84	3	4	1.113	0.154	0.823486771	0.916522983	1.151910812	0.901639236	0.981366673	0.981366673	TRUE	0.464832727	No
EHI_013760	heat shock protein 70 mitochondrial putative	92	126	72	127	98	60	87	82	78	64	178	101	190.58	82	114	1.334	0.416	0.292757372	0.530883766	0.143204553	0.098165655	0.124911828	0.124911828	TRUE	0.099661421	No
EHI_013860	hypothetical protein	606	900	768	1803	307	266	574	583	827	902	557	449	493.03	661	636	0.968	-0.047	0.871733979	0.941561723	0.054327374	0.093369975	0.066669522	0.066669522	TRUE	0.378394685	No
EHI_013870	dimethyladenosine transferase putative	709	859	665	779	282	206	672	557	716	390	512	348	462.9	648	417	0.651	-0.619	0.011822639	0.071838255	0.023487787	0.093566672	0.044276909	0.044276909	TRUE	0.268672278	No
EHI_013880	hypothetical protein	111	160	69	134	6	12	105	104	74	67	11	20	90.9	94	33	0.419	-1.253	0.006047293	0.045825687	0.239134819	0.106738437	0.174796294	0.174796294	TRUE	0.865046606	No
EHI_013890	40S ribosomal protein S6 putative	24153	29759	23417	12932	12255	9245	22884	19288	25216	6472	22248	15615	19507.64	22463	14778	0.677	-0.562	0.110158315	0.303021879	0.096293538	0.090424581	0.103012231	0.103012231	TRUE	0.258063095	No
EHI_013895	4F5 family protein	6367	12121	4947	10862	4095	4529	6032	7856	5327	5436	7434	7649	6805.93	6405	6840	1.065	0.091	0.738731846	0.870115929	0.04176223	0.090567111	0.057478082	0.057478082	TRUE	0.149636275	No
EHI_013900	hypothetical protein	29627	37446	35365	13359	10648	9487	28070	24270	38082	6686	19330	16023	17192.73	30141	14013	0.504	-0.989	0.0210856	0.105709677	0.206199399	0.090434864	0.166350274	0.166350274	TRUE	0.39122351	No
EHI_013910	hypothetical protein	1825	3171	1607	1102	518	632	1729	2055	1730	552	940	1067	1313.93	1838	853	0.481	-1.055	0.000468138	0.007094993	0.059878538	0.091482077	0.071663037	0.071663037	TRUE	0.632190766	No
EHI_013920	hypothetical protein	106	239	66	434	115	83	100	155	71	217	209	140	165.98	109	189	1.666	0.736	0.036771755	0.152663709	0.092228453	0.099323993	0.096031048	0.096031048	TRUE	0.363083186	No
EHI_013930	hypothetical protein	58	113	117	84	71	71	55	73	126	42	129	120	62.28	85	97	1.114	0.155	0.724058053	0.861022867	0.206278544	0.114270846	0.165105255	0.165105255	TRUE	0.353083495	No
EHI_013940	leucine rich repeat protein BspA family	119	123	112	147	49	46	113	80	121	74	89	78	91.88	105	80	0.775	-0.369	0.195447394	0.418811685	0.019259054	0.106562201	0.051741144	0.051741144	TRUE	0.225443244	No
EHI_013950	hypothetical protein	536	868	579	1249	300	286	508	563	623	625	545	483	422.91	565	551	0.978	-0.031	0.900766146	0.95725899	0.02580252	0.09387102	0.047098736	0.047098736	TRUE	0.396947594	No
EHI_013960	DEADFDEAH box helicase putative	231	299	278	293	161	175	219	194	299	147	292	296	258.96	237	245	1.025	0.036	0.937588646	0.97494869	0.2651941	0.096101215	0.19097743	0.19097743	TRUE	2.422265674	No
EHI_013970	hypothetical protein	0	1	0	0	0	0	0	1	0	0	0	0	0.29	0	0	0.856	-0.224	0.654911805	NA	0,00000001	5.250848429	3.323305377	3.323305377	TRUE	0.281383949	No
EHI_013980	phosphatidylinositol 3-kinase putative	272	342	186	378	47	61	258	222	200	189	85	103	196.22	227	126	0.585	-0.773	0.016477062	0.089247923	0.064750717	0.097940856	0.077308206	0.077308206	TRUE	0.436435544	No
EHI_013990	hypothetical protein	16	20	18	93	22	25	15	13	19	47	40	42	28.46	16	43	2.566	1.359	0.000209317	0.004023488	0,00000001	0.142692311	0.0718515	0.0718515	TRUE	0.322317591	No
EHI_014000	Retinoblatoma-binding protein 6 putative	687	913	602	587	172	217	651	592	648	294	312	367	615.11	630	324	0.542	-0.885	0.016451945	0.089203437	0.124940368	0.09277024	0.112423938	0.112423938	TRUE	0.500165946	No
EHI_014010	myosin-2 heavy chain putative	1853	2455	1929	1498	444	373	1756	1591	2077	750	806	630	1356.36	1808	729	0.444	-1.171	0.005879291	0.044854498	0.2293926	0.09144661	0.161682552	0.161682552	TRUE	2.714211355	No
EHI_014020	hypothetical protein	10	16	7	34	5	5	9	10	8	17	9	8	13.24	9	11	1.276	0.352	0.483279408	0.697058018	0.118142934	0.202865551	0.160785691	0.160785691	TRUE	1.152316863	No
EHI_014030	NAD8P9 transhydrogenase subunit alpha putative	10808	13681	10037	8020	2660	1418	10240	8867	10808	4014	4829	2395	6523.9	9972	3746	0.403	-1.312	0.000219337	0.004132565	0.105086914	0.090576574	0.105050046	0.105050046	TRUE	0.153706377	No
EHI_014040	hypothetical protein	3	19	5	27	4	1	3	12	5	14	7	2	9.01	7	8	1.131	0.177	0.757661958	0.882390112	0.264030343	0.255670213	0.259314998	0.259314998	TRUE	0.172134733	No
EHI_014050	hypothetical protein conserved	175	288	212	409	94	64	166	187	228	205	171	108	297.57	194	161	0.85	-0.234	0.529852732	0.734809353	0.121282968	0.095354834	0.111886504	0.111886504	TRUE	0.281701002	No
EHI_014060	Rab family GTPase	787	1120	730	2020	484	504	746	726	786	1011	879	851	719.87	753	914	1.205	0.269	0.338022904	0.575991029	0.045041637	0.092417784	0.060747331	0.060747331	TRUE	0.158794312	No
EHI_014070	hypothetical protein conserved	1007	1460	1052	1260	194	275	954	946	1133	631	352	464	521.97	1011	482	0.518	-0.949	0.030863707	0.136496564	0.239541422	0.093202442	0.175718356	0.175718356	TRUE	1.811644722	No
EHI_014080	DEADFDEAH box helicase putative	288	324	198	369	62	30	273	210	213	185	113	51	167.36	232	116	0.535	-0.903	0.012098699	0.073011854	0.102862598	0.099250146	0.101347364	0.101347364	TRUE	0.21318082	No
EHI_014090	hypothetical protein conserved domain containing	37	41	23	121	14	18	35	27	25	61	25	30	24.89	29	39	1.362	0.446	0.277162499	0.514683707	0.086689867	0.150193292	0.116503798	0.116503798	TRUE	1.54253376	No
EHI_014100	protein kinase putative	162	215	133	747	156	130	153	139	143	374	283	220	176.25	145	292	1.969	0.977	0.000343115	0.005719187	0.02968054	0.098801243	0.053030033	0.053030033	TRUE	0.071097369	No
EHI_014110	60S ribosomal protein L35a putative	9516	14046	8720	16493	3834	6386	9016	9104	9390	8255	6960	10786	8277.38	9170	8667	0.948	-0.078	0.788415793	0.898554572	0.054116695	0.090528197	0.066199826	0.066199826	TRUE	0.32757384	No
EHI_014120	RNA recognition motif domain containing protein	239	401	333	463	205	127	226	260	359	232	372	215	340.22	282	273	0.969	-0.045	0.899348811	0.956904738	0.106427435	0.094727245	0.101905333	0.101905333	TRUE	1.603785932	No
EHI_014130	hypothetical protein	0	0	0	1	0	0	0	0	0	1	0	0	0.04	0	0	1.186	0.246	0.456507792	NA	0,00000001	35.810238	12	12	TRUE	1.352463087	No
EHI_014140	hypothetical protein	36	29	17	35	3	7	34	19	18	18	5	12	18.5	24	12	0.576	-0.795	0.092089261	0.27291588	0.127284649	0.170896963	0.149993368	0.149993368	TRUE	0.408097149	No
EHI_014150	hypothetical protein conserved	189	248	236	186	160	125	179	161	254	93	290	211	188.25	198	198	0.997	-0.004	0.993813015	0.998132461	0.345412719	0.098262398	0.233632154	0.233632154	TRUE	0.689849031	No
EHI_014160	hypothetical protein	614	959	570	1122	187	192	582	622	614	562	339	324	474.24	606	408	0.689	-0.538	0.040263678	0.161814404	0.033157087	0.093489699	0.051115131	0.051115131	TRUE	0.632474837	No
EHI_014170	hypothetical protein	0	3	20	2	18	15	0	2	22	1	33	25	8.81	8	20	1.577	0.657	0.337211795	0.575683181	1.702904859	0.259486973	0.911862306	1.702904859	TRUE	0.442993509	No
EHI_014180	hypothetical protein	5	2	2	26	1	0	5	1	2	13	2	0	5.86	3	5	1.7	0.765	0.231794983	0.462007148	0.460502571	0.344585771	0.39102366	0.39102366	TRUE	1.461460068	No
EHI_014190	RhoGAP domain containing protein	216	337	169	629	51	66	205	218	182	315	93	111	162.37	202	173	0.881	-0.183	0.619385753	0.792285176	0.115485408	0.099523603	0.109050589	0.109050589	TRUE	3.060042267	No
EHI_014200	hypothetical protein	1094	1499	799	388	151	118	1037	972	860	194	274	199	871.44	956	222	0.253	-1.982	7.49E-10	1.34E-07	0.074593947	0.092057812	0.080854724	0.080854724	TRUE	1.992319241	No
EHI_014210	hypothetical protein	34	35	24	132	19	11	32	23	26	66	34	19	31.52	27	40	1.491	0.576	0.154873028	0.366202919	0.090750011	0.137609675	0.112439885	0.112439885	TRUE	0.199926379	No
EHI_014220	small Rab GTPase putative	111	173	126	452	48	60	105	112	136	226	87	101	110.89	118	138	1.179	0.238	0.5217326	0.728685544	0.111211937	0.103783596	0.108195102	0.108195102	TRUE	1.980374274	No
EHI_014230	hypothetical protein	94	128	79	300	119	145	89	83	85	150	216	245	179.71	86	204	2.271	1.183	2.54E-05	0.000860993	0.023363812	0.098638206	0.053780726	0.053780726	TRUE	0.421840021	No
EHI_014240	RNA recognition motif domain containing protein	409	464	365	610	134	162	388	301	393	305	243	274	270.1	361	274	0.771	-0.375	0.142361296	0.34932327	0.023495546	0.09586396	0.047004936	0.047004936	TRUE	0.269639588	No
EHI_014250	hypothetical protein	729	1097	988	569	586	620	691	711	1064	285	1064	1047	612.47	822	799	0.974	-0.039	0.932749196	0.972599919	0.276496734	0.092780691	0.196036231	0.196036231	TRUE	0.246708623	No
EHI_014260	small GTP-binding protein domain pseudogene	1491	2131	1200	2541	921	1072	1413	1381	1292	1272	1672	1811	1185.17	1362	1585	1.157	0.21	0.357324535	0.592234418	0.01770061	0.091605267	0.039147414	0.039147414	TRUE	0.20283658	No
EHI_014270	hypothetical protein conserved domain containing	33	55	39	132	77	55	31	36	42	66	140	93	48.02	36	100	2.505	1.325	0.000529475	0.007635802	0.090965314	0.121373243	0.106201494	0.106201494	TRUE	0.12759131	No
EHI_014280	hypothetical protein	1347	2093	1187	1438	439	725	1276	1357	1278	720	797	1225	725.36	1304	914	0.713	-0.489	0.111402907	0.305262975	0.063546094	0.092402129	0.074531156	0.074531156	TRUE	0.551422836	No
EHI_014290	hypothetical protein	27	57	25	50	12	26	26	37	27	25	22	44	31.04	30	30	0.988	-0.017	0.962652351	0.984598882	0.023757821	0.138341259	0.080927959	0.080927959	TRUE	0.350416226	No
EHI_014300	hypothetical protein	116	212	93	273	82	78	110	137	100	137	149	132	111.71	116	139	1.185	0.245	0.424498895	0.650364657	0.044707898	0.103684352	0.06686872	0.06686872	TRUE	0.540160408	No
EHI_014310	calcium-gated potassium channel protein putative	70	125	83	205	42	31	66	81	89	103	76	52	58.41	79	77	0.992	-0.011	0.974797385	0.988341463	0.082447491	0.115855099	0.096543078	0.096543078	TRUE	0.126225334	No
EHI_014320	adenosine deaminase putative	1856	2108	1462	6901	1660	1501	1758	1366	1574	3454	3014	2535	1574.37	1566	3001	1.866	0.9	0.001196765	0.013964368	0.048118998	0.091294507	0.060099419	0.060099419	TRUE	0.137699096	No
EHI_014330	hypothetical protein	35	37	18	103	15	25	33	24	19	52	27	42	32.56	25	40	1.549	0.631	0.111758267	0.305397678	0.078147588	0.136107411	0.104544131	0.104544131	TRUE	0.382270958	No
EHI_014340	hypothetical protein	651	666	769	807	482	488	617	432	828	404	875	824	724.99	626	701	1.111	0.152	0.645516586	0.807895223	0.084150624	0.092403166	0.087149426	0.087149426	TRUE	0.260085384	No
EHI_014350	protein kinase domain containing protein	20	36	19	141	8	9	19	23	20	71	15	15	34.17	21	34	1.564	0.645	0.188491256	0.409453634	0.265791919	0.13394678	0.199589987	0.199589987	TRUE	0.390391431	No
EHI_014360	patatin-like phospholipase putative	520	783	499	1294	192	201	493	507	537	648	349	339	501.96	512	445	0.88	-0.185	0.530725758	0.735151631	0.052868919	0.093316197	0.066701157	0.066701157	TRUE	0.839799103	No
EHI_014370	GTP-binding protein putative	578	894	376	1048	148	222	548	579	405	525	269	375	382.48	511	390	0.776	-0.365	0.230878072	0.461317562	0.057841529	0.094243368	0.071840374	0.071840374	TRUE	0.150008412	No
EHI_014380	hypothetical protein	58	106	49	161	28	35	55	69	53	81	51	59	54.33	59	64	1.088	0.122	0.728333003	0.86328807	0.060146018	0.117769886	0.084883621	0.084883621	TRUE	0.276581421	No
EHI_014390	AP-2 complex protein putative	0	1	0	4	0	0	0	1	0	2	0	0	0.37	0	1	1.295	0.373	0.486365118	NA	0,00000001	4.10925115	3.707891011	3.707891011	TRUE	2.582874428	No
EHI_014400	hypothetical protein	1598	2989	807	3505	763	689	1514	1937	869	1754	1385	1164	1400.72	1440	1434	0.997	-0.005	0.98759054	0.994912572	0.077712496	0.091411821	0.082626402	0.082626402	TRUE	0.157065294	No
EHI_014410	malate dehydrogenase putative	8391	11143	7624	14853	4107	4703	7950	7222	8210	7434	7456	7943	7987.83	7794	7611	0.977	-0.033	0.871345633	0.941498462	0.011880872	0.090534722	0.032119089	0.032119089	TRUE	0.186943649	No
EHI_014510	hypothetical protein	0	0	0	0	0	0	0	0	0	0	0	0	0.07	0	0	1	0	1	NA	0,00000001	20.56573597	12	12	TRUE	1.450070381	No
EHI_014610	hypothetical protein	0	1	0	2	0	0	0	1	0	1	0	0	0.27	0	0	1.091	0.126	0.78957576	NA	0,00000001	5.621847118	5.468713129	5.468713129	TRUE	1.186230607	No
EHI_014810	hypothetical protein	91	27	13	82	15	32	86	17	14	41	27	54	34.42	39	41	1.036	0.051	0.917716985	0.965624507	0.28479975	0.133626103	0.214721822	0.214721822	TRUE	1.10466839	No
EHI_014910	hypothetical protein	1	3	8	0	1	2	1	2	9	0	2	3	3.95	4	2	0.593	-0.754	0.264959449	0.500754297	0.642737627	0.467864155	0.522396743	0.522396743	TRUE	0.742416437	No
EHI_015010	hypothetical protein	260	457	181	454	147	161	246	296	195	227	267	272	215.41	246	255	1.033	0.047	0.889966896	0.951513924	0.084583652	0.097264464	0.089491326	0.089491326	TRUE	0.340197563	No
EHI_015110	Rho guanine nucleotide exchange factor putative	364	555	233	189	13	47	345	360	251	95	24	79	160.55	319	66	0.238	-2.073	1.27E-08	1.67E-06	0.102978753	0.099627892	0.101341942	0.101341942	TRUE	1.138712017	No
EHI_015120	leucine rich repeat protein BspA family	1319	2529	1101	1745	293	577	1250	1639	1186	873	532	975	1882.87	1358	793	0.6	-0.737	0.012147014	0.073076808	0.055363484	0.091139461	0.06741751	0.06741751	TRUE	0.254371955	No
EHI_015220	hypothetical protein	1	1	1	1	7	1	1	1	1	1	13	2	5.93	1	5	2.224	1.153	0.084914585	0.261003059	0.630485555	0.341607833	0.471655064	0.471655064	TRUE	0.389889836	No
EHI_015230	hypothetical protein	500	907	605	694	377	172	474	588	651	347	684	291	412.11	571	441	0.782	-0.354	0.293472536	0.531348547	0.08911823	0.093963321	0.090956467	0.090956467	TRUE	1.166574536	No
EHI_015240	hypothetical protein	4	5	5	15	1	3	4	3	5	8	2	5	5.26	4	5	1.208	0.272	0.65753068	0.815805934	0.166622839	0.373657104	0.294839398	0.294839398	TRUE	0.157467828	No
EHI_015250	lysozyme putative	564	963	768	450	451	497	534	624	827	225	819	839	810.28	662	628	0.952	-0.071	0.865184086	0.93787076	0.20238679	0.092186862	0.156285124	0.156285124	TRUE	0.187000355	No
EHI_015260	Rab GTPase activating protein putative	116	193	90	195	35	45	110	125	97	98	64	76	89.74	111	79	0.737	-0.441	0.120821333	0.319313523	0.018242984	0.106948999	0.05195233	0.05195233	TRUE	0.23554601	No
EHI_015270	N-acetylglucosaminyl-phosphatidylinositol de-N-acetylase putative	55	122	45	101	37	29	52	79	48	51	67	49	74.1	60	56	0.92	-0.121	0.721325189	0.859504659	0.050917772	0.110454107	0.075712626	0.075712626	TRUE	0.154128325	No
EHI_015280	UDP-glucose 3Aglycoprotein glucosyltransferase putative	404	448	365	263	77	73	383	290	393	132	140	123	270.08	355	132	0.386	-1.372	6.19E-07	4.71E-05	0.031255248	0.0958645	0.053334009	0.053334009	TRUE	0.620058867	No
EHI_015290	C2 domain protein putative	6	8	6	24	6	8	6	5	6	12	11	14	11.25	6	12	1.882	0.912	0.062673608	0.21428664	0,00000001	0.22283005	0.119578611	0.119578611	TRUE	0.157719876	No
EHI_015300	hypothetical protein conserved	1166	2700	948	3672	555	563	1105	1750	1021	1838	1008	951	1261.41	1292	1266	0.982	-0.026	0.932336489	0.972309629	0.067080386	0.091529284	0.075611815	0.075611815	TRUE	0.956095304	No
EHI_015310	60S ribosomal protein L35a putative	2998	5274	1884	5107	1262	1767	2840	3418	2029	2556	2291	2984	2608.31	2762	2610	0.947	-0.079	0.758726244	0.883141486	0.033434462	0.090919393	0.050991297	0.050991297	TRUE	0.130379311	No
EHI_015320	60S ribosomal protein L37	31139	51041	28960	61035	24383	23558	29503	33081	31185	30548	44265	39789	33960.78	31256	38201	1.215	0.281	0.22205956	0.450695696	0.02048506	0.090392079	0.04044102	0.04044102	TRUE	0.182934831	No
EHI_015330	citrate transporter putative	164	284	112	434	33	46	155	184	121	217	60	78	147.12	153	118	0.804	-0.315	0.403110617	0.633055158	0.121641261	0.100474901	0.112836559	0.112836559	TRUE	1.652784902	No
EHI_015340	serineFthreonine protein phosphatase PP1 putative	18	60	27	57	20	17	17	39	29	29	36	29	26.89	28	31	1.071	0.099	0.804832892	0.904654655	0.063254587	0.145743126	0.104079421	0.104079421	TRUE	0.190607141	No
EHI_015350	Ras family GTPase	16	34	19	105	10	10	15	22	20	53	18	17	31.65	19	29	1.518	0.602	0.177912342	0.394077337	0.147962034	0.137416836	0.143124395	0.143124395	TRUE	0.270236123	No
EHI_015360	hypothetical protein conserved	1835	2622	1674	3899	798	1000	1739	1699	1803	1951	1449	1689	1544.54	1747	1696	0.973	-0.04	0.858490383	0.935205984	0.015631796	0.091312782	0.037029908	0.037029908	TRUE	0.186862427	No
EHI_015370	hypothetical protein	655	783	483	377	102	72	621	507	520	189	185	122	340.82	549	165	0.32	-1.643	4.29E-08	4.76E-06	0.050443186	0.094719448	0.067089829	0.067089829	TRUE	0.113955596	No
EHI_015380	immuno-dominant variable surface antigen	15326	22709	15448	10189	3848	2901	14521	14718	16635	5100	6986	4900	12814.37	15291	5662	0.389	-1.36	6.89E-06	0.000315611	0.066460798	0.090464472	0.072998127	0.072998127	TRUE	0.611451963	No
EHI_015390	heat shock protein70 hsp70A2 putative	1	9	2	2	2	1	1	6	2	1	4	2	11.54	3	2	0.748	-0.419	0.497247235	0.710461047	0.236145484	0.219417012	0.226304305	0.226304305	TRUE	0.849660976	No
EHI_015400	hypothetical protein	15	43	11	13	7	11	14	28	12	7	13	19	14.75	18	13	0.679	-0.558	0.245174592	0.477855789	0.109029132	0.191337326	0.150534955	0.150534955	TRUE	0.247532978	No
EHI_015410	hypothetical protein	214	403	168	506	78	57	203	261	181	253	142	96	179.28	215	164	0.784	-0.351	0.271747444	0.508582665	0.063498398	0.098658466	0.076698639	0.076698639	TRUE	0.440541657	No
EHI_015420	hypothetical protein	1163	900	1035	795	248	261	1102	583	1115	398	450	441	651.48	933	430	0.476	-1.071	0.000134183	0.002929354	0.044207362	0.092635029	0.059951836	0.059951836	TRUE	0.615196567	No
EHI_015430	hypothetical protein	22	61	38	26	28	16	21	40	41	13	51	27	40.96	34	30	0.881	-0.183	0.701952504	0.84666172	0.241834012	0.126720935	0.187784593	0.187784593	TRUE	0.139593365	No
EHI_015440	Rho family GTPase	1416	2131	780	2131	583	516	1342	1381	840	1067	1058	872	1084.4	1188	999	0.847	-0.24	0.35901113	0.593656466	0.03453652	0.091722082	0.052374061	0.052374061	TRUE	0.246234595	No
EHI_015450	hypothetical protein	52	94	61	48	27	22	49	61	66	24	49	37	61.81	59	37	0.629	-0.669	0.064473431	0.21714321	0.065092883	0.114450191	0.085568297	0.085568297	TRUE	0.170294626	No
EHI_015550	retroviral aspartyl protease domain-containing protein	269	455	266	446	170	233	255	295	286	223	309	394	229.75	279	309	1.095	0.131	0.640263568	0.805028268	0.035651419	0.096832872	0.058020071	0.058020071	TRUE	0.059821359	No
EHI_015750	chitinase Jessie3 putative	33	26	26	57	14	16	31	17	28	29	25	27	38.7	25	27	1.085	0.117	0.743655996	0.873623562	0,00000001	0.128843485	0.068392133	0.068392133	TRUE	0.404847808	No
EHI_015760	serineFthreonine kinase putative	3	1	0	4	0	0	3	1	0	2	0	0	2.19	1	1	0.96	-0.059	0.931869818	0.971951566	0,00000001	0.770189394	0.537281968	0.537281968	TRUE	0.296853058	No
EHI_015960	protein kinase putative	44	51	24	79	9	11	42	33	26	40	16	19	31.38	34	25	0.809	-0.307	0.429883227	0.654289245	0.053577592	0.137830462	0.094329562	0.094329562	TRUE	0.686512977	No
EHI_015970	hypothetical protein	27	41	16	63	13	24	26	27	17	32	24	41	31.13	23	32	1.324	0.405	0.348543915	0.585687546	0.125486344	0.138207629	0.131450009	0.131450009	TRUE	0.198596714	No
EHI_015980	hypothetical protein	9	4	5	6	0	1	9	3	5	3	0	2	18	6	2	0.55	-0.863	0.118601334	0.315349903	0,00000001	0.173107679	0.114140107	0.114140107	TRUE	0.566472938	No
EHI_015990	hypothetical protein	30	36	22	51	11	14	28	23	24	26	20	24	26.28	25	23	0.941	-0.088	0.807860371	0.906685786	0,00000001	0.147028734	0.067031045	0.067031045	TRUE	0.12734741	No
EHI_016000	hypothetical protein conserved domain containing	125	148	112	372	78	107	118	96	121	186	142	181	161.26	112	170	1.509	0.593	0.019631191	0.100837611	0.013453929	0.099586635	0.042295419	0.042295419	TRUE	0.1155824	No
EHI_016010	66 kDa stress protein putative	238	370	279	31	191	46	225	240	300	16	347	78	567.91	255	147	0.722	-0.469	0.474039318	0.691066197	0.710286787	0.092971568	0.411881546	0.710286787	TRUE	3.773082312	No
EHI_016110	hypothetical protein	95	154	47	255	51	66	90	100	51	128	93	111	99.72	80	111	1.355	0.438	0.182394609	0.400739311	0.05859447	0.10528796	0.076850225	0.076850225	TRUE	0.59077223	No
EHI_016120	EF-hand calcium-binding domain containing protein	166	265	162	319	89	77	157	172	174	160	162	130	177.85	168	151	0.904	-0.146	0.653036735	0.813174674	0.0670119	0.098724835	0.078976162	0.078976162	TRUE	0.856038206	No
EHI_016130	hypothetical protein	889	1518	977	927	1741	725	842	984	1052	464	3161	1225	1982.52	959	1617	1.578	0.658	0.143053316	0.349814365	0.237918295	0.091099691	0.187266322	0.187266322	TRUE	0.546034712	No
EHI_016140	U2 snRNP auxiliary factor small subunit putative	252	436	216	364	207	71	239	283	233	182	376	120	312.78	252	226	0.901	-0.151	0.651430794	0.81194466	0.081374096	0.095111396	0.086758254	0.086758254	TRUE	0.856660723	No
EHI_016240	leucine rich repeat protein BspA family	0	0	0	0	0	0	0	0	0	0	0	0	0	0	0	NA	NA	NA	NA	NA	NA	NA	NA	NA	NA	NA
EHI_016340	hypothetical protein	31	36	51	68	42	40	29	23	55	34	76	68	44.46	36	59	1.537	0.62	0.182796067	0.401281723	0.230298407	0.123857509	0.182622173	0.182622173	TRUE	2.082149655	No
EHI_016350	hypothetical protein conserved	612	1014	1512	859	859	1100	580	657	1628	430	1559	1858	1237.86	955	1282	1.284	0.361	0.462900613	0.682273401	0.365230211	0.091551757	0.238764465	0.238764465	TRUE	1.630232882	No
EHI_016360	hypothetical protein	78	127	58	168	38	44	74	82	62	84	69	74	75.85	73	76	1.041	0.058	0.860714048	0.93575492	0.053793078	0.109989078	0.075864879	0.075864879	TRUE	0.093388039	No
EHI_016370	hypothetical protein	958	1454	1308	1811	946	1176	908	942	1409	906	1717	1986	1381.18	1086	1536	1.385	0.47	0.145552522	0.353158399	0.07485358	0.09142687	0.083877235	0.083877235	TRUE	0.113262565	No
EHI_016380	P-glycoprotein-2	39	61	32	190	22	15	37	40	34	95	40	25	101.14	37	53	1.438	0.524	0.200533703	0.425870685	0.141952534	0.105078644	0.126194906	0.126194906	TRUE	0.223251233	No
EHI_016390	hypothetical protein	94	100	54	140	62	51	89	65	58	70	113	86	87.63	71	90	1.235	0.304	0.337184486	0.575683181	0.041241258	0.107349609	0.067719201	0.067719201	TRUE	0.22536356	No
EHI_016400	Ras guanine nucleotide exchange factor putative	270	260	274	179	87	59	256	169	295	90	158	100	221.62	240	116	0.506	-0.982	0.005963843	0.04541164	0.101789937	0.097070524	0.09929994	0.09929994	TRUE	0.626807332	No
EHI_016410	hypothetical protein	61	72	72	165	22	30	58	47	78	83	40	51	62.16	61	58	0.99	-0.014	0.967073177	0.985630538	0.050497746	0.114316705	0.076767164	0.076767164	TRUE	0.635022747	No
EHI_016420	hypothetical protein conserved domain containing	0	5	0	17	1	2	0	3	0	9	2	3	5.14	1	5	2.312	1.209	0.063043046	0.214796548	0.334784501	0.380275382	0.364776077	0.364776077	TRUE	0.457632768	No
EHI_016430	myotubularin putative	286	433	216	331	41	50	271	281	233	166	74	84	235.67	262	108	0.45	-1.153	0.001414647	0.015881529	0.105913476	0.096669869	0.102266489	0.102266489	TRUE	0.6812907	No
EHI_016440	hypothetical protein	168	302	96	376	91	70	159	196	103	188	165	118	292.05	153	157	1.029	0.042	0.908934112	0.961518086	0.111565049	0.095449425	0.105275018	0.105275018	TRUE	0.422054502	No
EHI_016450	hypothetical protein	29	19	17	23	4	4	27	12	18	12	7	7	16.56	19	9	0.527	-0.925	0.0408031	0.162950157	0,00000001	0.180330105	0.109371149	0.109371149	TRUE	0.152967951	No
EHI_016460	hypothetical protein	650	793	359	1479	434	401	616	514	387	740	788	677	692.19	506	735	1.438	0.524	0.024347188	0.116573625	0.017150749	0.092500555	0.039609459	0.039609459	TRUE	0.199536962	No
EHI_016470	hypothetical protein	17	26	17	52	6	6	16	17	18	26	11	10	15.23	17	16	0.995	-0.007	0.988099275	0.995170656	0.086427772	0.188197954	0.14100404	0.14100404	TRUE	0.40297817	No
EHI_016480	Plasma membrane calcium-transporting ATPase putative	1263	1447	1098	1516	429	403	1197	938	1182	759	779	681	1388.13	1106	740	0.679	-0.559	0.025308025	0.119504221	0.028226096	0.091421471	0.047014455	0.047014455	TRUE	0.108019964	No
EHI_016490	leucine rich repeat protein BspA family	22	44	31	37	0	13	21	29	33	19	0	22	16.5	28	14	0.562	-0.831	0.085501064	0.261784726	0.143551202	0.180623162	0.169450641	0.169450641	TRUE	0.583013336	No
EHI_016900	hypothetical protein	0	3	0	0	2	2	0	2	0	0	4	3	4.71	1	2	1.466	0.552	NA	NA	1.506395458	0.406462148	0.827747625	0.827747625	TRUE	12.44947278	Yes
EHI_017000	hypothetical protein	1707	1939	1858	1292	927	707	1617	1257	2001	647	1683	1194	1839.23	1625	1175	0.742	-0.43	0.257996971	0.492795474	0.143970382	0.091158237	0.12305848	0.12305848	TRUE	0.372424762	No
EHI_017010	hypothetical protein	178	269	175	164	63	45	169	174	188	82	114	76	129.7	177	91	0.521	-0.942	0.000291333	0.00514798	0.005349738	0.101834895	0.043000029	0.043000029	TRUE	0.167458404	No
EHI_017020	hypothetical protein	174	251	135	230	63	104	165	163	145	115	114	176	107.8	158	135	0.855	-0.226	0.408718713	0.638200812	0.018619501	0.104169047	0.051033685	0.051033685	TRUE	0.343540682	No
EHI_017030	hypothetical protein conserved	260	446	196	751	250	167	246	289	211	376	454	282	313.49	249	371	1.461	0.547	0.055869953	0.199085381	0.040376469	0.095100647	0.061050196	0.061050196	TRUE	0.180999495	No
EHI_017040	nucleoside transporter putative	34	66	20	137	14	26	32	43	22	69	25	44	31.96	32	46	1.403	0.488	0.249910499	0.482792853	0.131878064	0.136960898	0.134312266	0.134312266	TRUE	0.097841975	No
EHI_017050	Ras GTPase-activating protein putative	115	209	133	217	65	78	109	135	143	109	118	132	121	129	120	0.924	-0.114	0.706409693	0.850086241	0.036131247	0.102660466	0.063994364	0.063994364	TRUE	0.606034446	No
EHI_017060	DENN domain containing protein	7	9	3	11	0	0	7	6	3	6	0	0	5.56	5	2	0.635	-0.656	0.305456032	0.544145341	0.399292922	0.358131805	0.373698	0.373698	TRUE	1.880574471	No
EHI_017150	hypothetical protein	60	85	67	135	40	29	57	55	72	68	73	49	51.47	61	63	1.033	0.047	0.88632033	0.949378626	0.03208395	0.119294939	0.069359427	0.069359427	TRUE	0.582509976	No
EHI_017350	heat shock protein putative	18	41	29	86	210	96	17	27	31	43	381	162	206.72	25	195	3.731	1.899	0.003012536	0.027865956	0.609683733	0.097555171	0.360704505	0.609683733	TRUE	0.858314373	No
EHI_017450	proteoglycan-4 precursor putative	18	28	14	17	15	29	17	18	15	9	27	49	21.04	17	28	1.491	0.576	0.255028863	0.488665808	0.253046871	0.161166639	0.21076108	0.21076108	TRUE	0.086667397	No
EHI_017550	hypothetical protein	32	44	21	91	23	14	30	29	23	46	42	24	29.37	27	37	1.36	0.444	0.202877299	0.428308597	0,00000001	0.14106964	0.068298292	0.068298292	TRUE	0.276648036	No
EHI_017560	hypothetical protein	120	248	150	255	84	78	114	161	162	128	152	132	238.57	146	137	0.948	-0.077	0.836669014	0.923241179	0.120685937	0.096593	0.111159832	0.111159832	TRUE	0.04983784	No
EHI_017570	hypothetical protein	167	370	146	372	163	123	158	240	157	186	296	208	167.38	185	230	1.219	0.286	0.366802975	0.600600252	0.061798635	0.099248914	0.075655695	0.075655695	TRUE	0.723618756	No
EHI_017580	hypothetical protein	140	185	259	198	167	236	133	120	279	99	303	399	278.03	177	267	1.414	0.5	0.304665032	0.543076514	0.346660591	0.095706689	0.22934743	0.22934743	TRUE	1.127580662	No
EHI_017590	hypothetical protein conserved	156	208	126	423	159	90	148	135	136	212	289	152	340.28	140	218	1.529	0.612	0.024692308	0.117518394	0.029868287	0.094726386	0.052116645	0.052116645	TRUE	0.07794911	No
EHI_017600	SerFThr protein phosphatase putative	371	560	478	329	86	109	352	363	515	165	156	184	425.88	410	168	0.434	-1.204	0.000222333	0.004132565	0.074753495	0.093846409	0.08175901	0.08175901	TRUE	0.2228006	No
EHI_017610	hypothetical protein conserved	408	613	378	898	200	214	387	397	407	449	363	361	480.45	397	391	0.989	-0.017	0.957179103	0.982992892	0.062015012	0.093449119	0.073022054	0.073022054	TRUE	1.633512459	No
EHI_017620	nitroreductase family protein	228	414	224	589	210	210	216	268	241	295	381	355	258.78	242	344	1.397	0.482	0.062505441	0.213990174	0.024882016	0.096105363	0.048190274	0.048190274	TRUE	0.401071947	No
EHI_017630	hypothetical protein	1078	1403	817	2754	328	446	1021	909	880	1378	595	753	799.32	937	909	0.975	-0.037	0.902633936	0.957989893	0.063148979	0.092212067	0.070748071	0.070748071	TRUE	0.66474332	No
EHI_017640	hypothetical protein	4	22	12	24	5	18	4	14	13	12	9	30	14.35	10	17	1.477	0.563	0.288327187	0.5272173	0.254217965	0.194180192	0.221091752	0.221091752	TRUE	0.245510005	No
EHI_017650	RhoGAP domain containing protein	101	203	108	135	34	50	96	132	116	68	62	84	138.83	115	71	0.637	-0.651	0.035514709	0.149221776	0.043322841	0.101079147	0.064596021	0.064596021	TRUE	0.047220399	No
EHI_017660	hypothetical protein	464	772	282	2297	1006	592	440	500	304	1150	1826	1000	1112.86	415	1325	2.965	1.568	2.93E-06	0.000169067	0.097463675	0.091686941	0.090742531	0.090742531	TRUE	1.080814615	No
EHI_017670	hypothetical protein	113	252	125	318	44	39	107	163	135	159	80	66	143.11	135	102	0.783	-0.353	0.319528988	0.558484798	0.09550542	0.100758494	0.09587121	0.09587121	TRUE	0.749879407	No
EHI_017680	hypothetical protein	17	21	24	68	12	21	16	14	26	34	22	35	19.63	19	30	1.613	0.69	0.090613729	0.270872902	0.023279542	0.16625233	0.101421613	0.101421613	TRUE	0.391862625	No
EHI_017690	hypothetical protein	488	1010	801	247	1475	288	462	655	863	124	2678	486	2006.98	660	1096	1.401	0.487	0.437236641	0.659516239	0.5591186	0.091090529	0.361046119	0.5591186	TRUE	0.407939766	No
EHI_017700	ribosomal protein L13 putative	19683	19202	13642	12358	8130	11589	18649	12445	14690	6185	14759	19574	12026.25	15261	13506	0.892	-0.165	0.628836266	0.797843557	0.084229202	0.090472091	0.096210278	0.096210278	TRUE	0.165857222	No
EHI_017710	leucine rich repeat protein BspA family	11	12	6	16	2	2	10	8	6	8	4	3	10.03	8	5	0.749	-0.416	0.424885997	0.650451931	0,00000001	0.238869384	0.145021178	0.145021178	TRUE	0.107366421	No
EHI_017720	zinc finger protein putative	2183	2652	1976	6158	2148	1697	2068	1719	2128	3082	3899	2866	2643.5	1972	3282	1.634	0.709	0.005971775	0.045428147	0.035228762	0.090911789	0.05112925	0.05112925	TRUE	0.497353757	No
EHI_017730	hypothetical protein	33	17	14	70	23	31	31	11	15	35	42	52	27.37	19	43	2.097	1.068	0.006087245	0.045951567	0.044682959	0.144786193	0.093036317	0.093036317	TRUE	0.493325162	No
EHI_017740	Rab family GTPase	55	95	47	185	31	36	52	62	51	93	56	61	59.4	55	70	1.29	0.367	0.220794443	0.449329042	0.014159581	0.115430047	0.054839656	0.054839656	TRUE	0.504816243	No
EHI_017750	hypothetical protein	30446	39251	36202	70670	24559	32164	28846	25440	38984	35370	44584	54324	29400.82	31090	44759	1.423	0.509	0.036434728	0.151927031	0.027560444	0.090398883	0.045511947	0.045511947	TRUE	0.062947649	No
EHI_017760	tyrosine kinase putative	51	53	41	129	32	28	48	34	44	65	58	47	76.36	42	57	1.314	0.394	0.331804713	0.570530306	0.134864091	0.109858699	0.124375635	0.124375635	TRUE	0.348026402	No
EHI_017770	hypothetical protein	7	3	0	2	1	2	7	2	0	1	2	3	2.74	3	2	0.803	-0.317	0.644951889	0.807701547	0.860724268	0.633909268	0.709642191	0.709642191	TRUE	0.174983066	No
EHI_017780	hypothetical protein	22	28	20	34	6	9	21	18	22	17	11	15	16.42	20	14	0.761	-0.394	0.372441399	0.605198076	0.003619782	0.181100514	0.116560083	0.116560083	TRUE	0.659375317	No
EHI_017790	hypothetical protein	4	2	3	17	3	3	4	1	3	9	5	5	4.82	3	6	1.929	0.948	0.123687257	0.323631898	0,00000001	0.399381666	0.281462874	0.281462874	TRUE	0.805759801	No
EHI_017890	60S ribosome subunit biogenesis protein NIP7 putative	277	435	293	497	188	148	262	282	316	249	341	250	239.95	287	280	0.974	-0.038	0.878968944	0.946134596	0.018719419	0.096557092	0.043925205	0.043925205	TRUE	0.278265455	No
EHI_017900	hypothetical protein	6	4	6	3	6	1	6	3	6	2	11	2	5.53	5	5	0.897	-0.157	0.801187727	0.903054988	0.270950883	0.359653612	0.322330859	0.322330859	TRUE	1.094400391	No
EHI_018000	hypothetical protein	2	0	2	2	1	2	2	0	2	1	2	3	0.85	1	2	1.2	0.264	0.691143738	NA	0,00000001	1.835734516	1.349570116	1.349570116	TRUE	0.357107311	No
EHI_018010	DNA polymerase putative	1	0	1	3	4	2	1	0	1	2	7	3	1.84	1	4	2.519	1.333	0.053217738	0.193454332	0,00000001	0.899241326	0.582597008	0.582597008	TRUE	0.217239629	No
EHI_018020	hypothetical protein	1	2	0	2	0	0	1	1	0	1	0	0	0.48	1	0	0.867	-0.205	0.726859193	NA	0,00000001	3.226416862	2.553417001	2.553417001	TRUE	0.531740175	No
EHI_018030	hypothetical protein	1	7	0	0	2	1	1	5	0	0	4	2	3.69	2	2	0.922	-0.117	0.865635314	0.93787076	1.633942629	0.494561313	0.892648978	0.892648978	TRUE	0.174208165	No
EHI_018140	hypothetical protein	0	0	0	0	0	0	0	0	0	0	0	0	1.06	0	0	1	0	1	NA	0,00000001	1.496690797	0.961742558	0.961742558	TRUE	0.38603891	No
EHI_018150	hypothetical protein	0	2	1	0	0	0	0	1	1	0	0	0	0.48	1	0	0.651	-0.62	0.274840878	NA	0,00000001	3.217427187	2.494505355	2.494505355	TRUE	0.28773041	No
EHI_018260	hypothetical protein	0	0	0	0	0	0	0	0	0	0	0	0	0	0	0	NA	NA	NA	NA	NA	NA	NA	NA	NA	NA	NA
EHI_018270	hypothetical protein	1	0	0	0	1	0	1	0	0	0	2	0	0.4	0	1	1.089	0.123	0.816762939	NA	0,00000001	3.824516187	3.305945399	3.305945399	TRUE	0.298929962	No
EHI_018280	hypothetical protein	0	0	0	1	0	0	0	0	0	1	0	0	0.04	0	0	1.186	0.246	0.456507792	NA	0,00000001	35.810238	12	12	TRUE	1.352463087	No
EHI_018290	hypothetical protein	3	2	1	0	1	1	3	1	1	0	2	2	1.64	2	1	0.749	-0.418	0.545018705	NA	0,00000001	1.001003597	0.717808273	0.717808273	TRUE	0.820295213	No
EHI_018390	hypothetical protein conserved	2	4	2	15	3	3	2	3	2	8	5	5	4.57	2	6	2.016	1.012	0.110078035	0.302906772	0,00000001	0.416212876	0.326336613	0.326336613	TRUE	0.273637179	No
EHI_018490	hypothetical protein	61	69	54	92	18	16	58	45	58	46	33	27	40.98	54	35	0.701	-0.513	0.144884059	0.352419721	0.039941627	0.126702642	0.077992591	0.077992591	TRUE	0.26381751	No
EHI_018590	hypothetical protein conserved	92	91	94	180	23	37	87	59	101	90	42	62	72.06	82	65	0.82	-0.286	0.432438548	0.656150981	0.086627243	0.111023832	0.096808419	0.096808419	TRUE	0.290796801	No
EHI_018600	hypothetical protein	0	1	0	6	0	1	0	1	0	3	0	2	1.39	0	2	1.869	0.903	0.184363833	NA	0,00000001	1.163114963	1.016493011	1.016493011	TRUE	0.130393316	No
EHI_018610	hypothetical protein	165	178	156	115	35	59	156	115	168	58	64	100	138.26	146	74	0.52	-0.944	0.004151901	0.034995862	0.060693344	0.101123517	0.077046584	0.077046584	TRUE	0.137647826	No
EHI_018620	hypothetical protein	40	59	23	57	10	9	38	38	25	29	18	15	33.13	34	21	0.669	-0.58	0.136218142	0.340913045	0.053592636	0.135311635	0.090829112	0.090829112	TRUE	0.505285253	No
EHI_018630	hypothetical protein	9	22	14	53	14	24	9	14	15	27	25	41	20.46	13	31	2.186	1.128	0.009135397	0.059996721	0.065243606	0.163147609	0.116025876	0.116025876	TRUE	0.217187136	No
EHI_018640	hypothetical protein	62	86	61	297	76	104	59	56	66	149	138	176	82.83	60	154	2.465	1.302	6.08E-06	0.000283632	0.01434455	0.108334431	0.053876809	0.053876809	TRUE	0.249996582	No
EHI_018740	peroxiredoxin putative	0	2	4	2	2	2	0	1	4	1	4	3	2.37	2	3	1.166	0.221	0.747366506	0.87714005	0.422829824	0.717699285	0.615787079	0.615787079	TRUE	0.182230667	No
EHI_018840	leucine rich repeat protein BspA family	0	0	0	0	0	0	0	0	0	0	0	0	0.08	0	0	1	0	1	NA	0,00000001	17.84624261	12	12	TRUE	1.517267309	No
EHI_018950	hypothetical protein	4	0	1	0	0	1	4	0	1	0	0	2	0.85	2	1	0.69	-0.534	0.389328897	NA	3.674443605	1.846284879	2.222406277	2.222406277	TRUE	0.487381299	No
EHI_018960	small GTPase RhoQ putative	2	0	0	4	0	0	2	0	0	2	0	0	0.54	1	1	1.072	0.1	0.856033144	NA	12	2.833901767	3.712730021	3.712730021	TRUE	1.737779405	No
EHI_019060	DNA mismatch repair protein mutS putative	1	3	0	3	0	2	1	2	0	2	0	3	2.04	1	2	1.24	0.31	0.653543628	0.813303371	0,00000001	0.821099316	0.586805407	0.586805407	TRUE	0.260285967	No
EHI_019070	hypothetical protein	71	120	89	287	39	72	67	78	96	144	71	122	89.62	80	112	1.365	0.449	0.261915599	0.497678207	0.145486912	0.106972339	0.128372252	0.128372252	TRUE	0.269901292	No
EHI_019080	hypothetical protein	63	109	53	112	22	45	60	71	57	56	40	76	58.52	63	57	0.921	-0.118	0.741511802	0.872086929	0.068076849	0.115807832	0.089320561	0.089320561	TRUE	0.306121234	No
EHI_019090	hypothetical protein conserved	298	564	205	798	85	216	282	366	221	399	154	365	235.88	290	306	1.056	0.079	0.826761289	0.918481213	0.110030557	0.096664348	0.104713625	0.104713625	TRUE	0.306769331	No
EHI_019100	hypothetical protein	192	312	196	503	128	182	182	202	211	252	232	307	192.6	198	264	1.313	0.393	0.153347014	0.365188416	0.031222955	0.098083623	0.05468607	0.05468607	TRUE	0.362888496	No
EHI_019110	hypothetical protein	19	13	10	13	23	20	18	8	11	7	42	34	13.47	12	28	1.862	0.897	0.094189924	0.275669416	0.287081179	0.200985992	0.245928471	0.245928471	TRUE	0.179395571	No
EHI_019120	hypothetical protein	66	96	37	152	24	33	63	62	40	76	44	56	49.37	55	59	1.079	0.11	0.746442058	0.876316083	0.043920467	0.120526975	0.076452455	0.076452455	TRUE	0.111090827	No
EHI_019130	hypothetical protein	6	18	6	74	9	11	6	12	6	37	16	19	19.03	8	24	2.603	1.38	0.004367709	0.036335775	0.145098421	0.168619878	0.156828905	0.156828905	TRUE	0.914899888	No
EHI_019140	hypothetical protein	14	11	13	38	15	15	13	7	14	19	27	25	19.87	11	24	1.842	0.881	0.083628896	0.258321198	0.281601066	0.165314987	0.202030122	0.202030122	TRUE	1.541553505	No
EHI_019150	zinc finger protein putative	3	11	5	21	6	1	3	7	5	11	11	2	6.84	5	8	1.382	0.467	0.436057655	0.658573523	0.293451883	0.308287963	0.302355531	0.302355531	TRUE	0.20459656	No
EHI_019160	hypothetical protein	198	302	205	514	82	123	188	196	221	257	149	208	215.86	202	205	1.025	0.035	0.899204154	0.956904738	0.034804082	0.097250142	0.056149887	0.056149887	TRUE	0.121370358	No
EHI_019170	translation initiation factor eIF-2B beta subunit putative	265	386	163	597	100	107	251	250	176	299	182	181	193.08	226	221	0.987	-0.019	0.944286081	0.976315434	0.032386668	0.098064384	0.054593771	0.054593771	TRUE	0.614819903	No
EHI_019180	nucleosome assembly protein putative	42	115	68	108	20	22	40	75	73	54	36	37	53.8	63	42	0.723	-0.467	0.322633116	0.562289162	0.260795966	0.118039407	0.193026988	0.193026988	TRUE	0.191170703	No
EHI_019190	hypothetical protein	19	56	15	48	20	21	18	36	16	24	36	35	31.24	23	32	1.268	0.342	0.391265154	0.622815729	0.069745338	0.138031264	0.100964387	0.100964387	TRUE	0.425896308	No
EHI_019290	hypothetical protein	2	6	2	1	4	8	2	4	2	1	7	14	15.87	3	7	1.726	0.787	0.192158861	0.41399637	0.431124163	0.184249201	0.285930709	0.285930709	TRUE	0.929280813	No
EHI_019390	cysteine proteinase pseudogene	0	0	0	3	2	0	0	0	0	2	4	0	0.68	0	2	2.158	1.11	0.070647986	NA	0,00000001	2.293678262	1.832455377	1.832455377	TRUE	0.167258161	No
EHI_019590	hypothetical protein	10	9	6	16	6	7	9	6	6	8	11	12	6.75	7	10	1.297	0.375	0.484450161	0.698230882	0,00000001	0.31118253	0.183945342	0.183945342	TRUE	0.598112232	No
EHI_019600	pelota protein putative	593	847	513	1405	431	378	562	549	552	703	782	638	599.86	554	708	1.268	0.343	0.124368427	0.324767255	0.013257162	0.092831829	0.036190686	0.036190686	TRUE	0.159088727	No
EHI_019610	protein phosphatase putative	276	384	280	245	78	93	261	249	302	123	142	157	201.53	271	141	0.526	-0.928	9.30E-05	0.002270148	0.008809818	0.097740917	0.037005071	0.037005071	TRUE	0.109042776	No
EHI_019620	serineFthreonine-protein phosphatase 2A 65 kDa regulatory subunit A putative	315	473	196	370	63	86	298	307	211	185	114	145	212.5	272	148	0.564	-0.825	0.002380471	0.023479967	0.028317739	0.097359261	0.051838442	0.051838442	TRUE	0.24644389	No
EHI_019630	hypothetical protein	20	57	19	16	16	5	19	37	20	8	29	8	18.58	25	15	0.599	-0.739	0.124769728	0.325168725	0.16446179	0.170522164	0.167414002	0.167414002	TRUE	0.868279059	No
EHI_019640	caldesmon putative	234	364	383	491	308	504	222	236	412	246	559	851	535.5	290	552	1.758	0.814	0.068499949	0.226161752	0.263246844	0.093130326	0.182447508	0.182447508	TRUE	0.24503172	No
EHI_019650	hypothetical protein	334	393	288	306	235	174	316	255	310	153	427	294	248.34	294	291	0.984	-0.023	0.944936248	0.976467773	0.075953674	0.096347425	0.08345751	0.08345751	TRUE	0.074794825	No
EHI_019660	hypothetical protein	33	72	25	63	8	10	31	47	27	32	15	17	29.05	35	21	0.661	-0.597	0.164339849	0.377514929	0.114078398	0.141635371	0.126958908	0.126958908	TRUE	0.298593823	No
EHI_019860	hypothetical protein	360	705	419	272	827	1299	341	457	451	136	1501	2194	1192.06	416	1277	2.495	1.319	0.011736744	0.071703315	0.45552434	0.091598	0.287713757	0.287713757	TRUE	0.216517078	No
EHI_019870	hypothetical protein	377	566	398	630	241	207	357	367	429	315	438	350	273.83	384	368	0.955	-0.066	0.799384669	0.902523459	0.027471766	0.095788951	0.04999349	0.04999349	TRUE	0.367454782	No
EHI_019970	hypothetical protein conserved	48	71	58	136	52	72	45	46	62	68	94	122	51.4	51	95	1.746	0.804	0.034544887	0.146527586	0.098028214	0.119332186	0.107749583	0.107749583	TRUE	0.168418087	No
EHI_020070	hypothetical protein	230	377	204	740	73	130	218	244	220	370	133	220	229.31	227	241	1.062	0.087	0.818306876	0.913337557	0.130014929	0.096845234	0.116611551	0.116611551	TRUE	0.164597579	No
EHI_020080	hypothetical protein	16771	25581	13542	29458	4859	3360	15890	16580	14583	14744	8821	5675	11178.33	15684	9747	0.642	-0.64	0.066176356	0.221193292	0.112241238	0.090481488	0.100533863	0.100533863	TRUE	0.360424255	No
EHI_020090	leucine rich repeat protein BspA family	27	23	30	92	6	19	26	15	32	46	11	32	20.7	24	30	1.26	0.334	0.449425043	0.670437017	0.115767812	0.16232975	0.139018646	0.139018646	TRUE	0.090468993	No
EHI_020100	hypothetical protein	577	788	553	807	295	308	547	511	595	404	536	520	771.88	551	487	0.895	-0.16	0.710589559	0.852383001	0.220257543	0.092278324	0.166227536	0.166227536	TRUE	3.156456954	No
EHI_020110	hypothetical protein	56	80	64	181	30	51	53	52	69	91	54	86	60.54	58	77	1.323	0.404	0.237518057	0.468599575	0.051765572	0.114956762	0.080630649	0.080630649	TRUE	0.680603719	No
EHI_020210	Ras guanine nucleotide exchange factor putative	183	251	172	284	39	49	173	163	185	142	71	83	119.19	174	99	0.598	-0.743	0.013271064	0.077358916	0.039156045	0.102848133	0.062878663	0.062878663	TRUE	0.617324278	No
EHI_020220	ankyrin repeat protein putative	32	84	26	57	17	16	30	54	28	29	31	27	35.12	37	29	0.771	-0.375	0.30748209	0.546272848	0.041889566	0.132774538	0.081422047	0.081422047	TRUE	0.606808446	No
EHI_020230	hypothetical protein	37	56	31	50	11	9	35	36	33	25	20	15	29.29	35	20	0.622	-0.685	0.06726123	0.223100063	0.01412965	0.141206446	0.078662128	0.078662128	TRUE	0.146761728	No
EHI_020240	tryptophanyl-tRNA synthetase putative	238	355	217	236	29	77	225	230	234	118	53	130	159.96	230	100	0.459	-1.123	0.000111976	0.002560633	0.027275233	0.099661764	0.058858105	0.058858105	TRUE	0.68787028	No
EHI_020250	lecithin 3Acholesterol acyltransferase domain-containing protein	776	886	503	901	141	149	735	574	542	451	256	252	626.57	617	320	0.536	-0.898	0.000869976	0.011076386	0.035319823	0.092725948	0.054167541	0.054167541	TRUE	0.676074309	No
EHI_020260	dual specificity protein phosphatase putative	89	45	90	29	56	57	84	29	97	15	102	96	48.83	70	71	0.994	-0.009	0.985220674	0.993578468	0.35118784	0.120858078	0.24646846	0.24646846	TRUE	1.003980574	No
EHI_020270	ubiquitin-activating enzyme putative	287	458	252	313	205	87	272	297	271	157	372	147	1128.09	280	225	0.84	-0.252	NA	NA	0.471341874	0.091668868	0.279150744	0.279150744	TRUE	13.99257683	Yes
EHI_020280	40S ribosomal protein S2 putative	158929	234182	171423	95625	74646	83678	150577	151780	184595	47860	135512	141330	141297.16	162317	108234	0.686	-0.543	0.124416339	0.324784752	0.093391719	0.090358754	0.104309871	0.104309871	TRUE	0.518637908	No
EHI_020290	WD domain containing protein	2485	2503	1844	3887	1155	978	2354	1622	1986	1945	2097	1652	2212.93	1987	1898	0.956	-0.064	0.771907509	0.889646546	0.016180446	0.091021445	0.036700028	0.036700028	TRUE	0.117978242	No
EHI_020300	60S ribosomal protein L15 putative	59877	80910	61091	42943	28267	33367	56730	52440	65785	21493	51316	56356	53007.81	58318	43055	0.752	-0.412	0.20771633	0.434144325	0.071987136	0.090376316	0.086993336	0.086993336	TRUE	0.662848741	No
EHI_020310	40S ribosomal protein S23 putative	13152	10153	11139	13668	6694	7613	12461	6580	11995	6841	12152	12858	9191.13	10345	10617	1.025	0.035	0.912881738	0.963624561	0.072006548	0.090510304	0.083425425	0.083425425	TRUE	0.408791135	No
EHI_020320	amino acid-polyamine transporter putative	485	546	300	670	116	171	460	354	323	335	211	289	282.67	379	278	0.75	-0.416	0.184698249	0.403886488	0.064168465	0.095618734	0.075647866	0.075647866	TRUE	0.389550819	No
EHI_020330	hypothetical protein	2153	3309	2127	3656	856	1092	2040	2145	2290	1830	1554	1844	1781.4	2158	1743	0.813	-0.298	0.21782039	0.445114054	0.023126918	0.091184533	0.04446574	0.04446574	TRUE	0.401312232	No
EHI_020340	peptidyl-prolyl cis-trans isomerase putative	654	960	534	842	311	514	620	622	575	421	565	868	657.64	606	618	1.016	0.024	0.933822626	0.973473031	0.04604347	0.092613612	0.061476952	0.061476952	TRUE	0.308795793	No
EHI_020350	hypothetical protein	2027	2912	1608	3050	1102	1561	1920	1887	1732	1527	2001	2636	1857.34	1846	2055	1.108	0.148	0.537381595	0.739497879	0.023788235	0.091150338	0.043397855	0.043397855	TRUE	0.116477395	No
EHI_020360	hypothetical protein	329	513	296	767	166	131	312	332	319	384	301	221	329.31	321	302	0.95	-0.075	0.772122884	0.889764651	0.025821727	0.094872327	0.048048945	0.048048945	TRUE	0.116610353	No
EHI_020370	ribosomal protein L27a putative	20106	29841	25526	32166	19255	18781	19049	19341	27487	16099	34955	31721	21947.45	21959	27592	1.239	0.309	0.354121575	0.590034713	0.084540444	0.090416092	0.091077495	0.091077495	TRUE	0.197530179	No
EHI_020470	protein kinase domain containing protein	248	265	221	336	130	113	235	172	238	168	236	191	192.45	215	198	0.922	-0.117	0.662542017	0.819314866	0.026846937	0.098089416	0.050751561	0.050751561	TRUE	0.130219042	No
EHI_020480	hypothetical protein	64	119	73	166	8	17	61	77	79	83	15	29	43.52	72	42	0.647	-0.629	0.15828109	0.370929992	0.198353038	0.124582456	0.162744015	0.162744015	TRUE	0.908012387	No
EHI_020490	hypothetical protein conserved	24	39	21	29	9	11	23	25	23	15	16	19	18.97	24	17	0.726	-0.463	0.335398929	0.573724433	0.168281319	0.168883075	0.168639251	0.168639251	TRUE	0.171609171	No
EHI_020600	hypothetical protein	153	154	105	138	9	21	145	100	113	69	16	35	87.39	119	40	0.392	-1.35	0.000983698	0.012000816	0.150151346	0.107395236	0.130493146	0.130493146	TRUE	0.678246548	No
EHI_020610	transcription initiation factor TFIID family protein	243	324	268	629	194	212	230	210	289	315	352	358	362.73	243	342	1.388	0.473	0.07476558	0.238978312	0.03066698	0.094455497	0.051157591	0.051157591	TRUE	0.334628149	No
EHI_020710	hypothetical protein	0	0	0	0	0	0	0	0	0	0	0	0	0	0	0	NA	NA	NA	NA	NA	NA	NA	NA	NA	NA	NA
EHI_020720	hypothetical protein	0	0	0	1	0	0	0	0	0	1	0	0	0.19	0	0	1.137	0.185	0.654598933	NA	0,00000001	8.133610404	7.044696482	7.044696482	TRUE	0.557095555	No
EHI_020830	hypothetical protein	0	2	2	3	1	1	0	1	2	2	2	2	2.08	1	2	1.174	0.232	0.736566337	0.869124016	0,00000001	0.807417677	0.95045836	0.95045836	TRUE	0.856687338	No
EHI_020840	hypothetical protein	1	1	2	8	2	1	1	1	2	4	4	2	1.89	1	3	1.787	0.837	0.222562163	0.450991321	0,00000001	0.877306935	0.551341487	0.551341487	TRUE	0.501662833	No
EHI_020850	hypothetical protein	0	0	0	8	0	1	0	0	0	4	0	2	0.96	0	2	2.529	1.338	0.043462815	NA	0,00000001	1.641115952	1.205869958	1.205869958	TRUE	0.206270824	No
EHI_020860	hypothetical protein	0	0	0	0	0	0	0	0	0	0	0	0	0	0	0	NA	NA	NA	NA	NA	NA	NA	NA	NA	NA	NA
EHI_020870	hypothetical protein	0	0	0	0	0	0	0	0	0	0	0	0	0	0	0	NA	NA	NA	NA	NA	NA	NA	NA	NA	NA	NA
EHI_020880	hypothetical protein	0	0	0	1	0	0	0	0	0	1	0	0	0.22	0	0	1.162	0.217	0.620636818	NA	0,00000001	6.942518534	5.45271858	5.45271858	TRUE	0.425002587	No
EHI_020890	hypothetical protein	0	1	0	0	0	0	0	1	0	0	0	0	0.22	0	0	0.895	-0.16	0.693469357	NA	0,00000001	6.806635771	7.861997103	7.861997103	TRUE	2.268344694	No
EHI_020900	hypothetical protein	0	0	0	0	0	0	0	0	0	0	0	0	0.18	0	0	1	0	1	NA	0,00000001	8.599986645	8.555563954	8.555563954	TRUE	0.306679512	No
EHI_020910	hypothetical protein	0	0	0	0	0	0	0	0	0	0	0	0	0.17	0	0	1	0	1	NA	0,00000001	8.919801514	8.841636306	8.841636306	TRUE	0.236617763	No
EHI_020920	hypothetical protein	0	3	0	3	1	0	0	2	0	2	2	0	0.7	1	1	1.175	0.232	0.715399123	NA	0,00000001	2.226535183	1.774811626	1.774811626	TRUE	0.762447471	No
EHI_020930	hypothetical protein	0	0	0	0	0	0	0	0	0	0	0	0	0	0	0	NA	NA	NA	NA	NA	NA	NA	NA	NA	NA	NA
EHI_020940	hypothetical protein	0	2	0	1	0	0	0	1	0	1	0	0	0.26	0	0	0.889	-0.17	0.712717158	NA	0,00000001	5.845862308	5.654404635	5.654404635	TRUE	1.131514921	No
EHI_020950	hypothetical protein	0	0	1	0	1	1	0	0	1	0	2	2	1.25	0	1	1.368	0.452	0.504058209	NA	0,00000001	1.286552958	0.868710864	0.868710864	TRUE	0.867736552	No
EHI_020960	hypothetical protein	0	0	0	1	1	0	0	0	0	1	2	0	0.38	0	1	1.507	0.592	0.275110993	NA	0,00000001	3.964945995	2.800064996	2.800064996	TRUE	0.230607833	No
EHI_020970	hypothetical protein	0	2	1	4	3	2	0	1	1	2	5	3	2.48	1	3	2.096	1.068	0.118024816	0.314772783	0,00000001	0.689882132	0.48728188	0.48728188	TRUE	0.137718365	No
EHI_020980	hypothetical protein	2	4	5	14	7	6	2	3	5	7	13	10	7.49	3	10	2.27	1.182	0.048038034	0.180365767	0,00000001	0.289253829	0.268115135	0.268115135	TRUE	0.477590604	No
EHI_020990	hypothetical protein	9	17	19	28	12	25	9	11	20	14	22	42	26.88	13	26	1.754	0.811	0.065421178	0.219678016	0.089858089	0.145776325	0.120020439	0.120020439	TRUE	0.439182535	No
EHI_021190	hypothetical protein	3400	5304	3771	2351	914	1297	3221	3438	4061	1177	1659	2191	2196.36	3573	1676	0.526	-0.927	0.064027404	0.21619536	0.402776658	0.091026524	0.252511471	0.252511471	TRUE	3.891310884	No
EHI_021200	UDP-N-acetylglucosamine pyrophosphorylase putative	544	816	420	1169	246	191	515	529	452	585	447	323	387.85	499	452	0.912	-0.133	0.603525594	0.782752231	0.026931902	0.094189478	0.04816682	0.04816682	TRUE	0.086508806	No
EHI_021210	ras-related protein Rab-1A putative	44	49	38	85	39	54	42	32	41	43	71	91	67.05	38	68	1.67	0.74	0.068767994	0.226666902	0.133479342	0.112566614	0.124768944	0.124768944	TRUE	0.391357013	No
EHI_021220	hypothetical protein	79	131	60	210	29	30	75	85	65	105	53	51	79.1	75	70	0.959	-0.061	0.858223906	0.935205984	0.064438672	0.109182862	0.081739897	0.081739897	TRUE	1.065622566	No
EHI_021230	Rho guanine nucleotide exchange factor putative	330	511	297	407	110	97	313	331	320	204	200	164	286.68	321	189	0.601	-0.734	0.003244233	0.029388273	0.016697145	0.095545055	0.043271849	0.043271849	TRUE	0.380166515	No
EHI_021240	hypothetical protein	93	129	135	153	124	76	88	84	145	77	225	128	109.21	106	143	1.309	0.389	0.326764196	0.565205832	0.145227344	0.103989517	0.127944861	0.127944861	TRUE	0.152178444	No
EHI_021250	hypothetical protein	386	550	353	873	158	88	366	356	380	437	287	149	308.86	367	291	0.81	-0.304	0.411440877	0.640064262	0.123954952	0.095171836	0.11228385	0.11228385	TRUE	0.117586094	No
EHI_021260	villidin putative	596	705	1005	1005	943	1052	565	457	1082	503	1712	1777	1501.84	701	1331	1.697	0.763	NA	NA	0.436137358	0.091340211	0.271073408	0.271073408	TRUE	9.170813287	Yes
EHI_021270	villidin putative	506	778	574	948	392	296	479	504	618	474	712	500	827.73	534	562	1.045	0.064	NA	NA	0.266346627	0.092148092	0.190779049	0.190779049	TRUE	7.26767085	No
EHI_021280	LIM zinc finger domain containing protein	398	442	241	673	184	178	377	286	260	337	334	301	239.13	308	324	1.05	0.071	0.807658926	0.906588805	0.045264513	0.096578356	0.063870739	0.063870739	TRUE	0.38338338	No
EHI_021290	hypothetical protein	59	86	47	61	23	18	56	56	51	31	42	30	61.9	54	34	0.666	-0.586	0.186202358	0.405599996	0.188488685	0.11441633	0.155870567	0.155870567	TRUE	4.032700753	No
EHI_021300	lecithin 3Acholesterol acyltransferase domain-containing protein	80	105	56	244	30	84	76	68	60	122	54	142	87.69	68	106	1.525	0.609	0.078318234	0.246647392	0.070314116	0.107337544	0.086225746	0.086225746	TRUE	0.147579285	No
EHI_021310	receptor protein kinase putative	48	74	69	64	10	9	45	48	74	32	18	15	51.57	56	22	0.453	-1.141	0.007872023	0.054709547	0.146154516	0.11923837	0.133721357	0.133721357	TRUE	0.335704673	No
EHI_021320	hypothetical protein	112	180	120	165	39	38	106	117	129	83	71	64	97.28	117	73	0.644	-0.636	0.070913612	0.231269426	0.079922004	0.105662841	0.090704839	0.090704839	TRUE	0.092690524	No
EHI_021330	hypothetical protein	119	219	85	462	103	63	113	142	92	231	187	106	157.44	116	175	1.49	0.575	0.065653059	0.220175216	0.053956761	0.09981072	0.071101991	0.071101991	TRUE	0.166828808	No
EHI_021340	aminopeptidase putative	2603	3773	2467	6603	1136	1150	2466	2445	2657	3305	2062	1942	2589.1	2523	2436	0.968	-0.047	0.860568606	0.935725881	0.038801905	0.090923631	0.054569331	0.054569331	TRUE	0.586844501	No
EHI_021350	hypothetical protein	36	50	26	115	20	11	34	32	28	58	36	19	79.41	31	38	1.234	0.303	0.386633619	0.619494176	0.041985005	0.1091104	0.073656708	0.073656708	TRUE	0.466756415	No
EHI_021360	hypothetical protein conserved	10140	8288	9366	11284	9330	9076	9607	5372	10086	5648	16938	15329	7708.39	8355	12638	1.462	0.548	0.157534789	0.370164483	0.126909823	0.090541483	0.129401655	0.129401655	TRUE	0.582598734	No
EHI_021370	hypothetical protein	511	768	671	1208	626	437	484	498	723	605	1136	738	594.12	568	826	1.422	0.508	0.111341596	0.305262975	0.07251374	0.092855804	0.08094678	0.08094678	TRUE	0.293468806	No
EHI_021380	U5 small nuclear ribonucleoprotein subunit putative	86	113	63	108	30	36	81	73	68	54	54	61	133.77	74	56	0.782	-0.355	0.368387098	0.601577001	0.129241628	0.1014852	0.118993708	0.118993708	TRUE	1.272570413	No
EHI_021390	hypothetical protein	43	55	39	133	18	33	41	36	42	67	33	56	55.69	40	52	1.331	0.412	0.200940226	0.426305794	0.017681158	0.117097905	0.061486512	0.061486512	TRUE	0.260314917	No
EHI_021400	exosome component 10 putative	94	148	83	257	38	46	89	96	89	129	69	78	79.27	91	92	1.024	0.035	0.911138434	0.962675686	0.040838341	0.109143473	0.066787531	0.066787531	TRUE	0.424904256	No
EHI_021410	hypothetical protein	561	903	288	1015	333	300	532	585	310	508	605	507	614.41	476	540	1.126	0.171	0.565977367	0.760393391	0.055852876	0.092773026	0.068513749	0.068513749	TRUE	0.094200271	No
EHI_021420	hypothetical protein	149	169	169	327	124	104	141	110	182	164	225	176	146.61	144	188	1.29	0.367	0.158673184	0.371013781	0.018637714	0.10051024	0.046098494	0.046098494	TRUE	0.136374626	No
EHI_021430	hypothetical protein	25	52	20	90	13	13	24	34	22	45	24	22	24.97	27	30	1.159	0.213	0.631146354	0.798789853	0.137605775	0.150024399	0.144517147	0.144517147	TRUE	0.325339134	No
EHI_021440	DEADFDEAH box helicase putative	272	312	232	246	85	98	258	202	250	123	154	166	206.23	237	148	0.632	-0.662	0.014431704	0.081707084	0.028137979	0.097572248	0.050987306	0.050987306	TRUE	0.189622109	No
EHI_021450	40S ribosomal protein S28 putative	2743	4957	1304	4545	1708	1546	2599	3213	1404	2275	3101	2611	2596.64	2405	2662	1.1	0.138	0.651301937	0.811912459	0.061209086	0.09092196	0.074300804	0.074300804	TRUE	0.286810916	No
EHI_021460	hypothetical protein	61	81	80	191	63	51	58	52	86	96	114	86	70.95	65	99	1.474	0.56	0.093566778	0.275325169	0.053926113	0.111347063	0.077959165	0.077959165	TRUE	0.206339835	No
EHI_021470	hypothetical protein	4	15	11	24	13	9	4	10	12	12	24	15	15.51	9	17	1.745	0.803	0.093749921	0.27548215	0.083624234	0.186377825	0.137671699	0.137671699	TRUE	0.282390025	No
EHI_021480	Rab family GTPase	0	0	0	0	0	0	0	0	0	0	0	0	0.54	0	0	1	0	1	NA	0,00000001	2.831939288	2.78176525	2.78176525	TRUE	1.1406835	No
EHI_021490	coiled-coil domain-containing protein 25 putative	390	728	336	850	252	136	370	472	362	425	457	230	344.96	401	371	0.929	-0.106	0.7103609	0.852298151	0.044570817	0.09466698	0.061920193	0.061920193	TRUE	0.363916812	No
EHI_021500	ankyrin repeat protein putative	87	106	76	10	32	13	82	69	82	5	58	22	101.4	78	28	0.41	-1.286	0.006992509	0.050235154	0.284324722	0.105040888	0.195058224	0.195058224	TRUE	0.243014575	No
EHI_021510	hypothetical protein conserved	1099	1607	1274	2230	456	728	1041	1042	1372	1116	828	1230	1100.79	1152	1058	0.922	-0.117	0.655653126	0.814373882	0.032631614	0.091701623	0.052282128	0.052282128	TRUE	0.291103939	No
EHI_021520	phosphoserine aminotransferase putative	40	70	31	118	51	17	38	45	33	59	93	29	43.73	39	60	1.447	0.534	0.272042738	0.508977659	0.289492498	0.124414429	0.209562068	0.209562068	TRUE	0.09417727	No
EHI_021530	hypothetical protein	3	8	2	8	1	1	3	5	2	4	2	2	5.69	3	3	0.882	-0.18	0.772591641	0.890174667	0,00000001	0.352409312	0.274239699	0.274239699	TRUE	0.589105467	No
EHI_021540	hypothetical protein	10	16	14	30	13	8	9	10	15	15	24	14	14.52	11	18	1.407	0.493	0.274661632	0.511606789	0,00000001	0.192935247	0.11474243	0.11474243	TRUE	0.179672837	No
EHI_021550	hypothetical protein	8	9	11	18	1	2	8	6	12	9	2	3	8.98	9	5	0.728	-0.459	0.450878625	0.671461535	0.418878778	0.256168632	0.33296373	0.33296373	TRUE	0.0543571	No
EHI_021560	thioredoxin putative	5374	8114	5366	8102	1959	2422	5092	5259	5778	4055	3556	4091	3146.49	5376	3901	0.731	-0.452	0.03429346	0.145881587	0.013128848	0.090821697	0.034204986	0.034204986	TRUE	0.267736675	No
EHI_021570	serine acetyltransferase 1	7	9	3	35	39	15	7	6	3	18	71	25	41.33	5	38	4.894	2.291	1.38E-06	9.36E-05	0.154174818	0.126390865	0.140812532	0.140812532	TRUE	1.573083845	No
EHI_021580	hypothetical protein	0	0	1	2	0	0	0	0	1	1	0	0	0.73	0	0	1.099	0.136	0.829584045	NA	0,00000001	2.125489208	1.60589847	1.60589847	TRUE	0.29378949	No
EHI_021680	cell division protein kinase putative	65	89	53	429	56	33	62	58	57	215	102	56	92.34	59	124	2.025	1.018	0.006834009	0.04963571	0.109242092	0.106482598	0.108094388	0.108094388	TRUE	0.232256998	No
EHI_021780	heat shock protein 70 putative	300	298	280	84	245	84	284	193	302	42	445	142	215.46	260	210	0.829	-0.271	0.587711949	0.773248393	0.369692693	0.097262751	0.245736386	0.245736386	TRUE	0.545888629	No
EHI_021880	hypothetical protein	0	0	0	0	0	0	0	0	0	0	0	0	0.13	0	0	1	0	1	NA	0,00000001	11.95528162	11.73068767	11.73068767	TRUE	0.651565687	No
EHI_021890	hypothetical protein	1	1	0	2	0	0	1	1	0	1	0	0	0.51	1	0	0.961	-0.058	0.91911484	NA	2.167139722	3.026375138	2.862595559	2.862595559	TRUE	2.721901341	No
EHI_022000	protein kinase domain containing protein pseudogene	169	217	129	162	57	37	160	141	139	81	103	62	126.56	147	82	0.573	-0.804	0.001947494	0.020505242	0.005707983	0.102119761	0.041768789	0.041768789	TRUE	0.164772449	No
EHI_022010	hypothetical protein	7627	9808	7619	7647	9479	14746	7226	6357	8204	3827	17208	24906	8419.46	7262	15314	1.941	0.957	0.029879399	0.13364333	0.243884065	0.09052516	0.178358104	0.178358104	TRUE	0.06339328	No
EHI_022020	hypothetical protein	370	633	456	539	177	216	351	410	491	270	321	365	436.78	417	319	0.775	-0.368	0.257897335	0.492795474	0.080877925	0.093759133	0.083175254	0.083175254	TRUE	0.559680478	No
EHI_022130	hypothetical protein conserved	16699	23746	15590	13414	4862	4038	15821	15390	16788	6714	8826	6820	16047.24	16000	7453	0.501	-0.996	0.013377332	0.077805725	0.197994335	0.09044105	0.142173331	0.142173331	TRUE	4.710925732	No
EHI_022140	hypothetical protein	21	24	10	33	12	9	20	16	11	17	22	15	18.5	16	18	1.12	0.164	0.68994872	0.837542613	0,00000001	0.170880778	0.087854916	0.087854916	TRUE	0.236551319	No
EHI_022240	actin putative	281	105	185	110	73	82	266	68	199	55	133	138	105.37	178	109	0.636	-0.653	0.122485255	0.321554396	0.186368834	0.10448772	0.15188102	0.15188102	TRUE	0.081500251	No
EHI_022250	hypothetical protein	14	31	11	128	26	28	13	20	12	64	47	47	26.85	15	53	3.098	1.631	8.68E-05	0.002169632	0.081039244	0.145826142	0.113843221	0.113843221	TRUE	1.089017012	No
EHI_022260	hypothetical protein	119	163	124	200	37	40	113	106	134	100	67	68	86.12	118	78	0.697	-0.52	0.173415383	0.387492666	0.117649195	0.107647412	0.113063211	0.113063211	TRUE	1.689310263	No
EHI_022270	hypothetical protein	103	137	65	129	34	55	98	89	70	65	62	93	173.86	86	73	0.864	-0.212	0.572271842	0.7646786	0.110734046	0.098917402	0.105939518	0.105939518	TRUE	0.235008921	No
EHI_022280	protein kinase domain containing protein	38	84	29	79	25	62	36	54	31	40	45	105	82.64	40	63	1.464	0.55	0.153543363	0.365188416	0.108255395	0.108376413	0.106880544	0.106880544	TRUE	0.2444956	No
EHI_022290	hypothetical protein	3	1	0	2	0	0	3	1	0	1	0	0	1.12	1	0	0.762	-0.392	0.562001505	NA	0,00000001	1.414807633	1.055089341	1.055089341	TRUE	0.229037946	No
EHI_022300	hypothetical protein conserved	140	192	147	382	76	95	133	124	158	191	138	160	120.79	138	163	1.179	0.238	0.413209257	0.641169946	0.034387328	0.102681935	0.059806184	0.059806184	TRUE	0.299893196	No
EHI_022490	AIG family protein	658	1087	548	3253	34	22	623	705	590	1628	62	37	497.95	639	576	0.934	-0.099	NA	NA	0.886003698	0.093340117	0.495541416	0.886003698	TRUE	7.173268689	No
EHI_022500	AIG1 family protein	48	81	53	597	18	18	45	52	57	299	33	30	101.1	51	121	2.027	1.019	0.060831595	0.21026921	0.499597909	0.105084232	0.311143152	0.311143152	TRUE	0.856241978	No
EHI_022600	NADPH-dependent FMN reductase domain containing protein	26	43	14	65	16	26	25	28	15	33	29	44	78.4	23	35	1.46	0.546	0.219978422	0.448162034	0.180007912	0.109350414	0.148786988	0.148786988	TRUE	0.486780734	No
EHI_022610	endonucleaseFexonucleaseFphosphatase family protein	206	256	244	420	146	160	195	166	263	210	265	270	307.12	208	248	1.185	0.245	0.346449613	0.583287631	0.025618773	0.095199134	0.047784929	0.047784929	TRUE	0.252598559	No
EHI_022620	heat shock protein putative	28	34	27	78	185	82	27	22	29	39	336	138	192.44	26	171	3.245	1.698	0.008832251	0.05854245	0.655482269	0.098089777	0.380878059	0.655482269	TRUE	0.927174117	No
EHI_022730	signal recognition particle 54 kDa protein putative	247	393	275	117	120	61	234	255	296	59	218	103	272.74	262	127	0.517	-0.952	0.022247205	0.109533522	0.186446239	0.095810585	0.148120037	0.148120037	TRUE	0.492901551	No
EHI_022840	hypothetical protein	12	21	9	65	11	13	11	14	10	33	20	22	17.52	12	25	2.044	1.031	0.012054672	0.072869764	0,00000001	0.175407868	0.089143021	0.089143021	TRUE	0.486465867	No
EHI_022850	hypothetical protein	53	60	42	163	34	42	50	39	45	82	62	71	47.43	45	72	1.563	0.645	0.064953165	0.21838562	0.04692026	0.12176073	0.082310887	0.082310887	TRUE	0.19840679	No
EHI_022860	RhoGAP domain containing protein	25	38	41	117	7	21	24	25	44	59	13	35	29.51	31	36	1.184	0.244	0.58881354	0.77355615	0.172555741	0.140824997	0.156865811	0.156865811	TRUE	0.078185918	No
EHI_022870	hypothetical protein conserved	83	164	126	361	89	106	79	106	136	181	162	179	121.79	107	174	1.581	0.661	0.049454164	0.18489048	0.073295181	0.102580621	0.084868329	0.084868329	TRUE	0.381157175	No
EHI_022880	hypothetical protein	105	193	70	342	65	83	99	125	75	171	118	140	106.67	100	143	1.406	0.492	0.129567842	0.331796498	0.05898005	0.10431513	0.076449144	0.076449144	TRUE	0.191240436	No
EHI_022890	hypothetical protein	268	462	110	681	148	111	254	299	118	341	269	187	277.18	224	266	1.172	0.229	0.535571465	0.738813008	0.122505718	0.095723203	0.111774234	0.111774234	TRUE	0.189751859	No
EHI_022900	hypothetical protein	26	28	7	58	19	17	25	18	8	29	34	29	30.68	17	31	1.696	0.762	0.066181168	0.221193292	0.073018746	0.1389152	0.107655198	0.107655198	TRUE	0.290831367	No
EHI_022910	longin-type vesicle-associated membrane protein putative	247	329	272	825	293	343	234	213	293	413	532	579	294.43	247	508	1.991	0.994	0.000592537	0.008221452	0.045511974	0.095408297	0.063095194	0.063095194	TRUE	0.525596193	No
EHI_022920	hypothetical protein	42	62	21	88	21	33	40	40	23	44	38	56	42.72	34	46	1.304	0.383	0.243594208	0.476486958	0.001465709	0.125219996	0.06167335	0.06167335	TRUE	0.291033501	No
EHI_022930	hypothetical protein	36	92	25	114	30	38	34	60	27	57	54	64	65.76	40	58	1.391	0.477	0.230574135	0.460972794	0.119053671	0.113004286	0.116381334	0.116381334	TRUE	0.193362822	No
EHI_022940	DNA-directed RNA polymerase subunit putative	638	846	753	993	655	399	604	548	811	497	1189	674	1340.9	654	787	1.184	0.243	0.497849033	0.710787723	0.12399656	0.091459273	0.106547118	0.106547118	TRUE	0.287927002	No
EHI_022950	DnaJ family protein	4244	7486	4414	3142	1768	1683	4021	4852	4753	1573	3210	2843	2537.21	4542	2542	0.575	-0.798	0.007654264	0.053545784	0.055475865	0.0909354	0.071111939	0.071111939	TRUE	0.303880304	No
EHI_022960	LIM zinc finger domain containing protein	1867	2956	1985	1320	1325	842	1769	1916	2138	661	2405	1422	2961.52	1941	1496	0.788	-0.345	0.367153669	0.600600252	0.132455123	0.090851269	0.124530092	0.124530092	TRUE	0.375567926	No
EHI_022970	hypothetical protein	8449	10629	6833	9095	3469	3774	8005	6889	7358	4552	6298	6374	5291.44	7417	5741	0.779	-0.36	0.105616338	0.295268662	0.017251876	0.090629764	0.037532672	0.037532672	TRUE	0.195958266	No
EHI_022980	ubiquitin-like protein	846	1421	648	1647	482	628	802	921	698	824	875	1061	1183.94	807	920	1.134	0.181	0.450571581	0.671257964	0.023107723	0.091606564	0.043175514	0.043175514	TRUE	0.091814415	No
EHI_022990	hypothetical protein	11	20	3	17	4	12	10	13	3	9	7	20	8.78	9	12	1.219	0.286	0.599129503	0.780226865	0.173413156	0.260090069	0.221583357	0.221583357	TRUE	0.526301659	No
EHI_023000	hypothetical protein	286	413	222	503	240	220	271	268	239	252	436	372	272.86	259	353	1.332	0.414	0.196787953	0.420750369	0.070023952	0.09580831	0.079691795	0.079691795	TRUE	0.396026767	No
EHI_023010	protein kinase putative	43	69	29	52	10	21	41	45	31	26	18	35	46.02	39	26	0.707	-0.5	0.20872641	0.435575722	0.087076095	0.122720703	0.104414083	0.104414083	TRUE	0.157401294	No
EHI_023020	proteasome subunit alpha type 5 putative	1299	1948	1251	3013	1023	765	1231	1263	1347	1508	1857	1292	1714.5	1280	1552	1.206	0.27	0.250053815	0.482792853	0.021023609	0.091217167	0.041285546	0.041285546	TRUE	0.167922582	No
EHI_023030	hypothetical protein	171	256	127	449	92	110	162	166	137	225	167	186	147.21	155	193	1.236	0.306	0.281263354	0.519605366	0.032833272	0.100468392	0.057441547	0.057441547	TRUE	0.452867897	No
EHI_023040	hypothetical protein	177	259	157	607	157	205	168	168	169	304	285	346	256.82	168	312	1.819	0.863	0.000182847	0.003694914	0.009424767	0.096149206	0.035968074	0.035968074	TRUE	0.209737563	No
EHI_023050	protein kinase domain containing protein	55	52	56	46	5	4	52	34	60	23	9	7	30.21	49	13	0.342	-1.547	0.000415446	0.006496284	0.117003892	0.139664151	0.128398739	0.128398739	TRUE	0.471538443	No
EHI_023060	thioredoxin putative	280	389	227	680	139	113	265	252	244	340	252	191	232.12	254	261	1.035	0.05	0.856565044	0.934374151	0.033327292	0.096766489	0.054737112	0.054737112	TRUE	0.134233415	No
EHI_023070	hypothetical protein conserved	1507	2271	1197	3981	1163	1102	1428	1472	1289	1992	2111	1861	1704.82	1396	1988	1.402	0.488	0.083151234	0.257288917	0.046447075	0.091222096	0.061752597	0.061752597	TRUE	0.241297815	No
EHI_023080	WD domain containing protein	268	375	242	283	81	89	254	243	261	142	147	150	248.17	253	146	0.592	-0.757	0.004446359	0.036769942	0.025925793	0.096351511	0.049132215	0.049132215	TRUE	0.670808352	No
EHI_023090	recQ family DNA helicase	320	327	370	94	191	109	303	212	398	47	347	184	374.54	304	193	0.67	-0.577	0.21898079	0.447095235	0.296126526	0.094325914	0.206565984	0.206565984	TRUE	0.427287975	No
EHI_023100	hypothetical protein	13	10	8	46	12	12	12	6	9	23	22	20	17.05	9	22	2.176	1.122	0.012684557	0.07476963	0,00000001	0.177740127	0.114294113	0.114294113	TRUE	0.101183316	No
EHI_023110	NADP-dependent alcohol dehydrogenase	35256	47796	32744	33291	29120	19452	33403	30978	35260	16662	52864	32854	38743.87	33214	34127	1.025	0.036	0.919991128	0.966697075	0.094239862	0.090386663	0.108727488	0.108727488	TRUE	0.150994445	No
EHI_023120	protein kinase domain containing protein	252	395	193	533	46	98	239	256	208	267	84	166	204.9	234	172	0.758	-0.399	0.230715223	0.461137882	0.077026209	0.097619301	0.085129294	0.085129294	TRUE	0.169754505	No
EHI_023130	hypothetical protein conserved	1130	1655	981	1729	432	557	1071	1073	1056	865	784	941	912.4	1067	863	0.814	-0.297	0.172079147	0.386149133	0.013737864	0.091981073	0.034678602	0.034678602	TRUE	0.279747213	No
EHI_023140	protein phosphatase domain-containing protein	369	465	322	345	118	97	350	301	347	173	214	164	430.15	333	184	0.57	-0.811	0.008903364	0.058914703	0.063081983	0.093811709	0.072540473	0.072540473	TRUE	0.809038862	No
EHI_023150	hypothetical protein	10	24	19	89	8	5	9	16	20	45	15	8	57.39	15	23	1.437	0.523	0.318740277	0.557796425	0.362281787	0.116309733	0.242713755	0.242713755	TRUE	1.665171042	No
EHI_023160	hypothetical protein	32	50	21	145	24	23	30	32	23	73	44	39	34	28	52	1.765	0.82	0.032144347	0.140504491	0.065537012	0.134171979	0.097866873	0.097866873	TRUE	0.886689566	No
EHI_023170	hypothetical protein	65	88	42	161	15	11	62	57	45	81	27	19	58.4	55	42	0.828	-0.272	0.536287142	0.738914187	0.190920449	0.115859492	0.156257006	0.156257006	TRUE	1.189485457	No
EHI_023180	Rab geranylgeranyltransferase alpha subunit putative	563	898	600	1491	309	296	533	582	646	746	561	500	465.06	587	602	1.026	0.037	0.913113569	0.963740195	0.09121366	0.093551748	0.092100525	0.092100525	TRUE	0.918916524	No
EHI_023190	exonuclease putative	161	211	108	410	73	62	153	137	116	205	133	105	147.08	135	148	1.102	0.14	0.633539354	0.801046631	0.038963657	0.100477632	0.061051272	0.061051272	TRUE	0.438451647	No
EHI_023200	hypothetical protein	144	213	159	177	99	62	136	138	171	89	180	105	161.74	148	125	0.836	-0.259	0.417085285	0.644000729	0.056778844	0.099559457	0.073877246	0.073877246	TRUE	0.078934055	No
EHI_023210	GTP-binding protein putative	289	423	193	795	215	183	274	274	208	398	390	309	280.99	252	366	1.431	0.517	0.057832797	0.203473337	0.033293601	0.095650207	0.054520798	0.054520798	TRUE	0.445639673	No
EHI_023220	hypothetical protein	8869	14356	7430	28789	10757	13739	8403	9305	8001	14409	19528	23205	14502.67	8570	19047	2.147	1.102	8.92E-05	0.002203389	0.044325576	0.090450938	0.062212895	0.062212895	TRUE	0.206570176	No
EHI_023230	histone H4	153047	274928	156273	308462	108798	129312	145004	178189	168281	154386	197512	218405	177483.46	163825	190101	1.156	0.209	0.357654678	0.592283361	0.01911202	0.090356604	0.039219303	0.039219303	TRUE	0.162553994	No
EHI_023240	dihydrouridine synthase 8Dus9 family protein	283	402	264	253	100	82	268	261	284	127	182	138	276.32	271	149	0.56	-0.836	0.002516784	0.024427062	0.032903394	0.095739936	0.054191487	0.054191487	TRUE	0.806778356	No
EHI_023250	hypothetical protein	44	47	46	155	44	45	42	30	50	78	80	76	40.85	41	78	1.874	0.906	0.004030223	0.034303579	0,00000001	0.126818371	0.060509728	0.060509728	TRUE	0.175536405	No
EHI_023260	nicotinate phosphoribosyltransferase putative	1262	1927	877	2805	430	606	1196	1249	944	1404	781	1024	932.73	1130	1070	0.951	-0.073	0.810872649	0.90864316	0.059761838	0.091945472	0.073873061	0.073873061	TRUE	0.163415627	No
EHI_023270	Ras guanine nucleotide exchange factor putative	269	303	197	318	95	80	255	196	212	159	172	135	230.5	221	155	0.718	-0.479	0.11595416	0.311463781	0.052129344	0.096811524	0.068184059	0.068184059	TRUE	1.146990109	No
EHI_023280	hypothetical protein	2	4	3	24	6	11	2	3	3	12	11	19	5.16	3	14	3.679	1.879	0.001835876	0.019552084	0,00000001	0.37934182	0.268852961	0.268852961	TRUE	0.196947897	No
EHI_023290	hypothetical protein	2	1	0	6	2	5	2	1	0	3	4	8	2.03	1	5	2.682	1.424	0.038481672	0.157609833	0,00000001	0.82416178	0.60389075	0.60389075	TRUE	0.752010019	No
EHI_023300	TPR repeat protein	517	743	486	519	645	580	490	482	523	260	1171	980	766.43	498	804	1.526	0.61	0.158004925	0.370531948	0.22402575	0.092292064	0.168109188	0.168109188	TRUE	0.677350706	No
EHI_023310	RING zinc finger protein putative	326	464	325	722	83	109	309	301	350	361	151	184	248.25	320	232	0.747	-0.421	0.174211012	0.388829505	0.059440679	0.096349511	0.072818973	0.072818973	TRUE	1.394187111	No
EHI_023320	hypothetical protein conserved	208	289	248	330	117	126	197	187	267	165	212	213	330.14	217	197	0.91	-0.136	0.678738005	0.83082262	0.07541714	0.09486097	0.082470619	0.082470619	TRUE	1.90278088	No
EHI_023330	hypothetical protein	42	84	51	99	22	12	40	54	55	50	40	20	622.13	50	37	0.786	-0.347	0.2905227	0.529121186	0.045876975	0.092742908	0.065045931	0.065045931	TRUE	0.117576177	No
EHI_023340	leucine-rich repeat containing protein	19	33	15	40	2	3	18	21	16	20	4	5	17.64	18	10	0.646	-0.631	0.216161698	0.443407168	0.215659063	0.174786673	0.19233455	0.19233455	TRUE	0.900548741	No
EHI_023350	hypothetical protein conserved	2	4	0	20	2	1	2	3	0	10	4	2	4.84	2	5	2.293	1.197	0.062008035	0.212842041	0.239877189	0.397877267	0.33632409	0.33632409	TRUE	0.153224136	No
EHI_023360	alpha-amylase family protein	5105	6750	4469	7902	6405	3691	4837	4375	4812	3955	11628	6234	8610.7	4675	7272	1.493	0.578	0.147685681	0.35615387	0.167361433	0.09052123	0.139075728	0.139075728	TRUE	0.257780018	No
EHI_023370	hypothetical protein	228	321	232	196	131	61	216	208	250	98	238	103	199.88	225	146	0.672	-0.573	0.144332956	0.352163475	0.148360445	0.097801961	0.127175168	0.127175168	TRUE	0.157065826	No
EHI_023380	hypothetical protein	62	106	72	169	12	24	59	69	78	85	22	41	50.69	69	49	0.768	-0.381	0.333008568	0.571613145	0.110958786	0.119738238	0.114982018	0.114982018	TRUE	0.382150771	No
EHI_023390	hypothetical protein	415	572	366	884	105	144	393	371	394	442	191	243	275.98	386	292	0.775	-0.369	0.214074695	0.44073215	0.052756937	0.095746558	0.066645331	0.066645331	TRUE	0.721377747	No
EHI_023400	Ribosomal protein S30 putative	60	101	68	419	42	79	57	65	73	210	76	133	450.7	65	140	2.013	1.01	0.009693774	0.062723015	0.140652229	0.0936538	0.121380735	0.121380735	TRUE	0.051070746	No
EHI_023410	hypothetical protein conserved	2294	3569	2408	3617	1450	970	2173	2313	2593	1810	2632	1638	1816.68	2360	2027	0.862	-0.214	0.36785326	0.601213509	0.023872899	0.091168289	0.042613664	0.042613664	TRUE	0.421981347	No
EHI_023420	hypothetical protein conserved	2	7	7	9	2	2	2	5	8	5	4	3	3.92	5	4	0.896	-0.159	0.802979947	0.904169876	0,00000001	0.470250577	0.361344021	0.361344021	TRUE	0.224282673	No
EHI_023430	glycosyl hydrolase family 31 protein	1368	1770	1155	847	544	192	1296	1147	1244	424	988	324	1742.62	1229	579	0.496	-1.013	0.003561843	0.03150492	0.113315336	0.091203144	0.098687485	0.098687485	TRUE	0.819676557	No
EHI_023440	hypothetical protein	91	137	97	159	119	132	86	89	104	80	216	223	120.6	93	173	1.741	0.8	0.043343989	0.168274211	0.144941768	0.102701226	0.127725639	0.127725639	TRUE	1.562550359	No
EHI_023450	hypothetical protein	57	70	38	150	41	54	54	45	41	75	74	91	67.86	47	80	1.647	0.72	0.04073501	0.162940967	0.066566092	0.112301254	0.085584243	0.085584243	TRUE	0.333222168	No
EHI_023460	hypothetical protein	122	137	101	301	60	81	116	89	109	151	109	137	101.51	105	132	1.271	0.346	0.177843786	0.394036232	0.00686462	0.105025042	0.041913449	0.041913449	TRUE	0.109738555	No
EHI_023470	Oxysterol binding protein putative	5800	8718	5271	5117	2109	2143	5495	5650	5676	2561	3829	3619	6406.86	5607	3336	0.602	-0.732	0.000604329	0.008370334	0.013204623	0.090580746	0.034189847	0.034189847	TRUE	0.275937531	No
EHI_023480	hypothetical protein	3170	2430	2604	3768	471	560	3003	1575	2804	1886	855	946	1423.24	2461	1229	0.522	-0.937	0.005138147	0.041110393	0.091696061	0.091394994	0.091288453	0.091288453	TRUE	1.298726845	No
EHI_023490	hypothetical protein conserved	1299	1532	1401	2641	1208	1128	1231	993	1509	1322	2193	1905	1509.4	1244	1807	1.419	0.505	0.126150619	0.326819789	0.092949745	0.091335241	0.088301091	0.088301091	TRUE	0.94604726	No
EHI_023500	calmodulin putative	3597	5820	2117	6301	2106	1639	3408	3772	2280	3154	3823	2768	3044.48	3153	3248	1.029	0.041	0.865863047	0.937876973	0.02369279	0.090837563	0.044999251	0.044999251	TRUE	0.354001237	No
EHI_023600	adaptor protein 8AP9 family protein	941	1576	768	520	454	275	892	1021	827	260	824	464	1063.9	913	516	0.602	-0.732	0.09177803	0.272533028	0.22901496	0.091748555	0.170148475	0.170148475	TRUE	0.245002087	No
EHI_023610	protein kinase putative	220	263	181	233	84	56	208	170	195	117	152	95	204.73	191	121	0.647	-0.629	0.029340254	0.131980901	0.036023211	0.097625098	0.058376167	0.058376167	TRUE	0.074520571	No
EHI_023620	hypothetical protein	675	929	758	875	338	401	640	602	816	438	614	677	701.45	686	576	0.843	-0.247	0.326800922	0.565205832	0.026401716	0.092472116	0.047090862	0.047090862	TRUE	0.285885953	No
EHI_023630	hypothetical protein	70	101	79	153	30	23	66	65	85	77	54	39	58.11	72	57	0.82	-0.287	0.356184048	0.591339053	0.022256267	0.115986545	0.06095957	0.06095957	TRUE	0.18870867	No
EHI_023840	60S ribosomal protein L38 putative	759	1077	461	1968	1050	771	719	698	496	985	1906	1302	994.7	638	1398	2.094	1.066	0.000795978	0.010334598	0.069665641	0.091845965	0.080583889	0.080583889	TRUE	0.156818209	No
EHI_023850	hypothetical protein	3	11	6	24	6	17	3	7	6	12	11	29	12.6	5	17	2.476	1.308	0.010709508	0.067145294	0.116058082	0.208550104	0.164148917	0.164148917	TRUE	0.181508451	No
EHI_023860	protein kinase domain containing protein	14	9	8	47	17	20	13	6	9	24	31	34	16.87	9	30	2.782	1.476	0.000840161	0.010801056	0,00000001	0.178650126	0.112333286	0.112333286	TRUE	0.366043547	No
EHI_023870	WD domain containing protein	223	223	184	68	115	51	211	145	198	34	209	86	164.64	185	110	0.624	-0.681	0.123872423	0.323901317	0.229287478	0.099397082	0.172496977	0.172496977	TRUE	0.592813377	No
EHI_023880	ubiquitin-conjugating enzyme family protein	515	669	463	1668	622	769	488	434	499	835	1129	1299	669.71	474	1088	2.234	1.159	2.26E-06	0.000141187	0.024026302	0.092572793	0.044723903	0.044723903	TRUE	0.073038934	No
EHI_023890	nuclear movement protein putative	1480	2029	943	4902	1736	1889	1402	1315	1015	2453	3152	3190	1475.31	1244	2932	2.238	1.162	0.000459645	0.00704759	0.088254915	0.091358047	0.089409381	0.089409381	TRUE	0.950678771	No
EHI_023900	hypothetical protein conserved	756	728	649	1260	432	547	716	472	699	631	784	924	570.71	629	780	1.229	0.297	0.244118299	0.477219444	0.029406994	0.092958678	0.048882265	0.048882265	TRUE	0.093420019	No
EHI_024000	hypothetical protein	9	15	6	35	6	9	9	10	6	18	11	15	10.69	8	15	1.634	0.708	0.163516175	0.376474138	0.082253388	0.229695798	0.170110327	0.170110327	TRUE	0.475401675	No
EHI_024110	disulphide oxidoreductase putative	1303	1924	1051	2914	579	695	1235	1247	1132	1458	1051	1174	1387.76	1205	1228	1.019	0.027	0.929791057	0.970554082	0.065766087	0.091421754	0.076569908	0.076569908	TRUE	0.780745253	No
EHI_024120	phospholipid-transporting P-type ATPase putative	171	240	195	176	50	37	162	156	210	88	91	62	225.24	176	80	0.49	-1.03	0.004651461	0.03806663	0.108015016	0.096962682	0.101550852	0.101550852	TRUE	1.169901128	No
EHI_024220	hypothetical protein	257	407	246	481	84	118	243	264	265	241	152	199	206.66	257	197	0.782	-0.355	0.131971374	0.334816331	0.009071081	0.097557378	0.037648219	0.037648219	TRUE	0.119302186	No
EHI_024230	cysteine synthase A putative	10705	17096	10522	10070	5015	5734	10142	11080	11330	5040	9104	9685	20400.51	10851	7943	0.76	-0.397	0.362245882	0.596876395	0.253490871	0.090421239	0.173065317	0.173065317	TRUE	2.780641265	No
EHI_024240	aldehyde-alcohol dehydrogenase 2 putative	3641	5938	4496	3303	8734	3072	3450	3849	4841	1653	15856	5189	11663.75	4047	7566	1.693	0.76	0.120759338	0.319313523	0.335203292	0.090475941	0.237152064	0.237152064	TRUE	0.427145861	No
EHI_024350	hypothetical protein	571	944	457	516	63	139	541	612	492	258	114	235	402.8	548	202	0.402	-1.315	0.000440205	0.006789147	0.132434631	0.094046846	0.115227655	0.115227655	TRUE	1.442907132	No
EHI_024360	hypothetical protein	22	22	24	85	26	23	21	14	26	43	47	39	29.19	20	43	1.984	0.989	0.016231861	0.088692391	0.077829937	0.141388513	0.113097909	0.113097909	TRUE	0.962522735	No
EHI_024370	hypothetical protein	79	79	49	207	30	68	75	51	53	104	54	115	72.79	60	91	1.479	0.565	0.151955932	0.363118467	0.128797654	0.110814252	0.12058937	0.12058937	TRUE	1.151582255	No
EHI_024380	myotubularin putative	104	163	69	376	24	49	99	106	74	188	44	83	117.46	93	105	1.139	0.188	0.635792639	0.802251839	0.141346576	0.103031827	0.126194761	0.126194761	TRUE	0.527794468	No
EHI_024390	hypothetical protein	24	42	25	89	23	25	23	27	27	45	42	42	49.17	26	43	1.614	0.691	0.04897223	0.183349238	0.038414964	0.120644819	0.071637762	0.071637762	TRUE	0.117228438	No
EHI_024400	hypothetical protein	74	150	75	166	35	45	70	97	81	83	64	76	65.7	83	74	0.907	-0.141	0.669022267	0.82409573	0.047781966	0.113025028	0.074823442	0.074823442	TRUE	0.200676066	No
EHI_024410	lipid phosphate phosphatase putative	39	43	9	64	17	24	37	28	10	32	31	41	33.64	25	35	1.323	0.404	0.347627361	0.584874901	0.130411376	0.134641071	0.132467685	0.132467685	TRUE	0.416486652	No
EHI_024420	D-hydantoinase putative	3775	3738	4473	4062	2019	1881	3577	2423	4817	2033	3665	3177	2584.21	3606	2958	0.829	-0.27	0.39377034	0.625161976	0.069989366	0.09092472	0.080803583	0.080803583	TRUE	0.061234609	No
EHI_024430	phospholipase B putative	187	317	134	590	101	94	177	205	144	295	183	159	216.03	175	212	1.201	0.264	0.445436548	0.667139003	0.094292423	0.097244494	0.093949731	0.093949731	TRUE	0.679830064	No
EHI_024440	hypothetical protein	97	54	71	137	102	64	92	35	76	69	185	108	78.98	68	121	1.678	0.746	0.063263482	0.214957268	0.143654076	0.10921042	0.12929264	0.12929264	TRUE	0.133018614	No
EHI_024450	protein tyrosine phosphatase putative	897	1294	340	1272	294	341	850	839	366	637	534	576	658.12	685	582	0.858	-0.222	0.47921066	0.693728731	0.068916188	0.09261198	0.077363034	0.077363034	TRUE	0.960387076	No
EHI_024460	HEAT repeat domain containing protein	120	247	141	386	40	62	114	160	152	193	73	105	119.93	142	124	0.892	-0.165	0.686084381	0.835901266	0.164881485	0.102770232	0.138119498	0.138119498	TRUE	0.158966536	No
EHI_024470	proteasome subunit beta type 6 precursor putative	1753	2884	975	4957	1235	1197	1661	1869	1050	2481	2242	2022	2579.04	1527	2248	1.454	0.54	0.028639424	0.129567909	0.025289631	0.090925876	0.046288726	0.046288726	TRUE	0.47918657	No
EHI_024480	hypothetical protein	11	6	6	39	10	9	10	4	6	20	18	15	17.55	7	18	2.329	1.219	0.006957889	0.050215315	0,00000001	0.175214728	0.099412851	0.099412851	TRUE	0.490841988	No
EHI_024490	phosphatidate cytidylyltransferase putative	202	180	126	3893	154	194	191	117	136	1948	280	328	1433.5	148	852	4.372	2.128	9.68E-06	0.000410345	0.356591697	0.0913875	0.222902351	0.222902351	TRUE	0.900897386	No
EHI_024500	hypothetical protein conserved	232	352	230	830	229	262	220	228	248	415	416	443	336.24	232	425	1.777	0.83	0.005450698	0.042469655	0.053129974	0.094778994	0.067571956	0.067571956	TRUE	0.332501993	No
EHI_024510	hypothetical protein conserved	260	322	146	263	229	204	246	209	157	132	416	345	317.62	204	298	1.407	0.492	0.168562474	0.382535365	0.107374545	0.095038828	0.102616403	0.102616403	TRUE	0.603366258	No
EHI_024520	hypothetical protein	13	40	6	52	15	19	12	26	6	26	27	32	27.33	15	28	1.712	0.775	0.058120379	0.204120634	0.046730666	0.144867155	0.099122145	0.099122145	TRUE	0.813794098	No
EHI_024530	hypothetical protein	1758	2456	1129	3871	642	782	1666	1592	1216	1937	1165	1321	1362.26	1491	1474	0.991	-0.014	0.963356871	0.984598882	0.062595243	0.09144185	0.070395688	0.070395688	TRUE	0.572782233	No
EHI_024540	hypothetical protein	0	0	0	3	2	0	0	0	0	2	4	0	0.88	0	2	2.263	1.178	0.074494347	NA	0,00000001	1.773764826	1.067405427	1.067405427	TRUE	0.115837884	No
EHI_024550	hypothetical protein	25	42	21	52	3	4	24	27	23	26	5	7	21.8	25	13	0.632	-0.661	0.172280609	0.38627126	0.186462942	0.158700374	0.172082818	0.172082818	TRUE	1.142979478	No
EHI_024560	hypothetical protein	129	195	91	498	49	63	122	126	98	249	89	106	218.67	115	148	1.281	0.357	0.307095426	0.545831991	0.091584074	0.097161365	0.093794066	0.093794066	TRUE	1.850873361	No
EHI_024570	hypothetical protein	33	54	29	163	17	39	31	35	31	82	31	66	45.58	32	60	1.792	0.842	0.018400938	0.096485559	0.050043681	0.123037113	0.082858731	0.082858731	TRUE	0.149490994	No
EHI_024580	leucine rich repeat protein BspA family	44	48	35	121	53	44	42	31	38	61	96	74	44.61	37	77	1.987	0.99	0.001963655	0.020606616	0,00000001	0.123745952	0.062284008	0.062284008	TRUE	0.079046706	No
EHI_024590	Sec7 domain protein	526	616	518	396	178	116	498	399	558	198	323	196	554.77	485	239	0.526	-0.927	0.019252848	0.099692311	0.16043743	0.093033673	0.133082269	0.133082269	TRUE	4.219811565	No
EHI_024600	hypothetical protein	386	699	422	1090	241	261	366	453	454	546	438	441	435.62	424	475	1.118	0.161	0.475019064	0.691187575	0.013283771	0.093768233	0.036468993	0.036468993	TRUE	0.12841948	No
EHI_024610	hypothetical protein conserved	134	161	83	271	32	33	127	104	89	136	58	56	123.22	107	83	0.813	-0.299	0.431104932	0.655515719	0.118922336	0.102438826	0.112039242	0.112039242	TRUE	0.225476998	No
EHI_024620	hypothetical protein	18	23	17	39	11	25	17	15	18	20	20	42	17.88	17	27	1.516	0.6	0.152707034	0.364471269	0.035322314	0.173665656	0.106812066	0.106812066	TRUE	0.639694576	No
EHI_024630	glycoprotein endopeptidase putative	606	821	400	1234	225	261	574	532	431	618	408	441	490.49	512	489	0.96	-0.06	0.821427442	0.915006313	0.032726246	0.093385631	0.051953074	0.051953074	TRUE	0.332908633	No
EHI_024640	leucine-rich repeat containing protein	153	320	105	366	49	84	145	207	113	183	89	142	187.31	155	138	0.904	-0.146	0.633438002	0.801046631	0.049333642	0.098301976	0.067933361	0.067933361	TRUE	0.22345945	No
EHI_024650	formin homology 2 family protein	26	40	31	52	12	23	25	26	33	26	22	39	32.72	28	29	1.026	0.038	0.925321339	0.968968572	0.078242932	0.135882773	0.103853666	0.103853666	TRUE	0.106164047	No
EHI_024660	chitinase Jessie putative	51	60	43	175	61	59	48	39	46	88	111	100	76.2	44	100	2.057	1.04	0.011686696	0.07145295	0.154082214	0.109899194	0.134743981	0.134743981	TRUE	1.141039947	No
EHI_024670	hypothetical protein conserved	216	275	126	360	94	77	205	178	136	180	171	130	153.74	173	160	0.934	-0.099	0.760255305	0.883394024	0.066926673	0.100038673	0.079396788	0.079396788	TRUE	0.075424158	No
EHI_024680	Rab family GTPase	986	1416	674	2507	768	603	934	918	726	1255	1394	1018	1022.85	859	1222	1.404	0.489	0.061802635	0.212321957	0.034012066	0.091804744	0.052330243	0.052330243	TRUE	0.385630678	No
EHI_024690	hypothetical protein	713	764	393	1066	555	616	676	495	423	534	1008	1040	649.52	531	861	1.569	0.65	0.051820108	0.190216241	0.088203064	0.092641926	0.089849936	0.089849936	TRUE	0.773919202	No
EHI_024890	hypothetical protein	6	7	2	17	6	8	6	5	2	9	11	14	5.08	4	11	2.104	1.073	0.065763551	0.220365645	0,00000001	0.383680913	0.243591979	0.243591979	TRUE	0.174406933	No
EHI_024990	hypothetical protein	157	185	122	269	61	83	149	120	131	135	111	140	124.93	133	129	0.969	-0.046	0.879025188	0.946134596	0.039444619	0.102273545	0.063458358	0.063458358	TRUE	0.608611966	No
EHI_025090	long-chain-fatty-acid--CoA ligase putative	206	352	223	440	110	103	195	228	240	220	200	174	426.59	221	198	0.904	-0.146	0.537933608	0.73953655	0.014890712	0.093840618	0.038064502	0.038064502	TRUE	0.100327561	No
EHI_025100	hypothetical protein conserved	4942	6343	4879	9952	2068	2742	4682	4111	5254	4981	3754	4631	3962.31	4682	4455	0.953	-0.069	0.771618883	0.889443969	0.022423462	0.090724208	0.043090877	0.043090877	TRUE	0.285609264	No
EHI_025110	Rab geranylgeranyltransferase beta subunit putative	1248	1641	1234	1821	532	575	1182	1064	1329	911	966	971	906.83	1192	949	0.801	-0.32	0.141914056	0.348962458	0.013490146	0.091991097	0.034882812	0.034882812	TRUE	0.224200785	No
EHI_025210	hypothetical protein	6	16	9	11	12	14	6	10	10	6	22	24	14.54	9	17	1.645	0.718	0.155563694	0.367285043	0,00000001	0.192806989	0.168620167	0.168620167	TRUE	1.551595491	No
EHI_025220	hypothetical protein	5	4	2	10	1	2	5	3	2	5	2	3	2.35	3	3	1.107	0.146	0.825309278	0.917911432	0,00000001	0.723415381	0.427542433	0.427542433	TRUE	0.21726632	No
EHI_025230	ubiquitin-conjugating enzyme family protein	1207	2000	861	2339	763	897	1144	1296	927	1171	1385	1515	1653.69	1122	1357	1.2	0.263	0.272920076	0.509839486	0.023257178	0.091249116	0.043433371	0.043433371	TRUE	0.060661577	No
EHI_025240	hypothetical protein	118	138	90	162	12	36	112	89	97	81	22	61	64.43	99	55	0.592	-0.757	0.040156532	0.161548561	0.086838867	0.113471071	0.099374344	0.099374344	TRUE	0.281872619	No
EHI_025250	cation transporter putative	349	465	370	651	150	202	331	301	398	326	272	341	264.95	343	313	0.917	-0.126	0.635409629	0.802251839	0.027617858	0.095971294	0.051410479	0.051410479	TRUE	0.342507197	No
EHI_025260	hypothetical protein	43	68	32	188	9	17	41	44	34	94	16	29	50.07	40	46	1.193	0.255	0.567523795	0.761608356	0.195370888	0.12010028	0.160176617	0.160176617	TRUE	1.692605163	No
EHI_025270	vacuolar sorting protein 29	3804	5693	5290	4637	2918	3333	3604	3690	5696	2321	5297	5629	3476	4330	4416	1.018	0.026	0.936059494	0.974644586	0.071973101	0.090776812	0.085231654	0.085231654	TRUE	1.018328323	No
EHI_025280	tyrosine kinase putative	139	193	110	228	63	28	132	125	118	114	114	47	159.74	125	92	0.756	-0.403	0.180452414	0.397802931	0.033451506	0.09967492	0.0618929	0.0618929	TRUE	0.742045253	No
EHI_025290	hypothetical protein	2684	3426	1456	3872	834	1087	2543	2220	1568	1938	1514	1836	1933.25	2110	1763	0.841	-0.251	0.310821844	0.54997462	0.025601582	0.09111884	0.046571874	0.046571874	TRUE	0.214043008	No
EHI_025300	serineFthreonine protein kinase putative	110	184	98	146	30	34	104	119	106	73	54	57	122.99	110	61	0.587	-0.769	0.002243479	0.022526441	0,00000001	0.102461666	0.03537795	0.03537795	TRUE	0.114706834	No
EHI_025310	hypothetical protein conserved	236	405	165	333	49	56	224	262	178	167	89	95	209.9	221	117	0.556	-0.847	0.007392362	0.052297312	0.061442073	0.097446088	0.073483545	0.073483545	TRUE	0.157022147	No
EHI_025320	hypothetical protein conserved domain containing	5	7	2	9	3	7	5	5	2	5	5	12	5.91	4	7	1.532	0.615	0.29855662	0.53634026	0,00000001	0.342574437	0.242979671	0.242979671	TRUE	0.226360725	No
EHI_025330	hypothetical protein	89	143	78	200	42	65	84	93	84	100	76	110	75.46	87	95	1.092	0.127	0.707064918	0.850479136	0.057208237	0.110092225	0.081100733	0.081100733	TRUE	0.984371065	No
EHI_025330.2	NA	2	8	10	11	7	8	2	5	11	6	13	14	6.66	6	11	1.518	0.602	0.295072452	0.532961559	0.159870095	0.314071193	0.250968243	0.250968243	TRUE	0.205320365	No
EHI_025340	hypothetical protein	23	37	30	28	26	38	22	24	32	14	47	64	38.04	26	42	1.468	0.554	0.231503107	0.461892656	0.206731298	0.129512002	0.170836315	0.170836315	TRUE	0.247105564	No
EHI_025350	importin alpha putative	67	122	67	201	25	30	63	79	72	101	45	51	57.92	71	66	0.949	-0.075	0.826669698	0.918481213	0.056673943	0.116070501	0.081103557	0.081103557	TRUE	1.286763318	No
EHI_025360	14-3-3 protein 1	2036	3259	1523	3722	753	796	1929	2112	1640	1863	1367	1344	1585.98	1894	1525	0.811	-0.303	0.15442155	0.365810673	0.013045681	0.09128758	0.03360282	0.03360282	TRUE	0.229516464	No
EHI_025370	hypothetical protein conserved	777	1334	1402	449	665	564	736	865	1510	225	1207	953	1378.12	1037	795	0.793	-0.334	0.468991849	0.687651118	0.285903548	0.091429267	0.200788964	0.200788964	TRUE	1.466636593	No
EHI_025380	hypothetical membrane-spanning protein	230	437	186	493	121	121	218	283	200	247	220	204	196.94	234	224	0.959	-0.061	0.820551952	0.914418826	0.026942943	0.097912956	0.050806241	0.050806241	TRUE	0.209141626	No
EHI_025390	inositol polyphosphate kinase putative	84	171	57	103	31	42	80	111	61	52	56	71	80.37	84	60	0.716	-0.482	0.15574611	0.367605597	0.058397567	0.108885225	0.07903474	0.07903474	TRUE	0.191116035	No
EHI_025400	START domain containing protein	378	442	232	424	116	83	358	286	250	212	211	140	229.88	298	188	0.643	-0.637	0.015077564	0.08433377	0.023011258	0.096829045	0.048476014	0.048476014	TRUE	0.211814461	No
EHI_025410	Ulp1 protease family C-terminal catalytic domain containing protein	53	71	57	121	19	37	50	46	61	61	34	62	52.74	52	52	1.018	0.025	0.940453188	0.97524933	0.035873354	0.118595669	0.073489271	0.073489271	TRUE	0.368673454	No
EHI_025420	long-chain-fatty-acid--CoA ligase putative	67	94	102	117	23	34	63	61	110	59	42	57	53.53	78	53	0.7	-0.514	0.138688314	0.344162575	0.057012091	0.118181881	0.082068184	0.082068184	TRUE	0.328049762	No
EHI_025430	hypothetical protein	847	771	619	723	215	289	802	500	667	362	390	488	512.95	656	413	0.644	-0.635	0.035529111	0.149221776	0.058529693	0.093252637	0.070536728	0.070536728	TRUE	0.081082294	No
EHI_025440	RNA recognition motif domain containing protein	163	185	124	140	64	90	154	120	134	70	116	152	104.74	136	113	0.827	-0.275	0.407263706	0.636834379	0.065721533	0.104572604	0.080523372	0.080523372	TRUE	0.125825544	No
EHI_025450	LIM zinc finger domain containing protein	4647	5328	3080	4163	1046	1485	4403	3453	3317	2084	1899	2508	2887.02	3724	2164	0.591	-0.759	0.001515771	0.016777792	0.025289702	0.090864252	0.043572805	0.043572805	TRUE	0.234636357	No
EHI_025460	hypothetical protein	7	9	5	8	1	5	7	6	5	4	2	8	6.71	6	5	0.826	-0.277	0.619392225	0.792285176	0,00000001	0.312306341	0.167745103	0.167745103	TRUE	0.136303723	No
EHI_025470	hypothetical protein	51	111	64	21	56	15	48	72	69	11	102	25	108.71	63	46	0.758	-0.4	0.439895234	0.661984789	0.404101006	0.104052937	0.261128898	0.261128898	TRUE	0.171398288	No
EHI_025480	hypothetical protein	119	208	125	158	42	31	113	135	135	79	76	52	80.93	128	69	0.565	-0.823	0.008008908	0.055318324	0.035805247	0.108756217	0.064823518	0.064823518	TRUE	0.349888497	No
EHI_025490	hypothetical protein	1284	2155	2157	2066	1427	1127	1217	1397	2323	1034	2591	1903	1263.3	1646	1843	1.111	0.151	0.662092145	0.819015569	0.102388142	0.09152752	0.098876598	0.098876598	TRUE	0.063072309	No
EHI_025590	60S ribosomal protein L35a putative	2767	5214	1873	5046	1232	1776	2622	3379	2017	2526	2237	3000	2594.9	2673	2588	0.969	-0.046	0.858252971	0.935205984	0.032283858	0.090922345	0.050077442	0.050077442	TRUE	0.119892468	No
EHI_025600	60S ribosomal protein L37 putative	26405	45523	24774	54120	20956	19588	25017	29505	26678	27087	38043	33084	29736.64	27067	32738	1.203	0.267	0.231126036	0.461490827	0.018117991	0.090398311	0.037795175	0.037795175	TRUE	0.097144015	No
EHI_025700	serine-threonine-isoleucine rich protein putative	658	1155	676	22	1	2	623	749	728	11	2	3	914.63	700	5	0.023	-5.459	8.24E-31	9.27E-28	0.258900744	0.091977085	0.174179191	0.174179191	TRUE	6.64886912	No
EHI_025710	iron-sulfur flavoprotein putative	349	619	427	950	593	465	331	401	460	475	1077	785	849.74	397	779	1.877	0.908	0.006032833	0.045760111	0.079286514	0.092101484	0.087501999	0.087501999	TRUE	0.043417958	No
EHI_025720	hypothetical protein	20	28	18	23	6	6	19	18	19	12	11	10	13.96	19	11	0.623	-0.684	0.137723141	0.343045536	0.037824585	0.19705193	0.124304771	0.124304771	TRUE	0.386239569	No
EHI_025820	transport protein particle Bet3 subunit putative	335	460	269	681	183	172	317	298	290	341	332	291	235.73	302	321	1.063	0.088	0.737988561	0.869760408	0.024214486	0.096668213	0.050563673	0.050563673	TRUE	0.619191475	No
EHI_025830	60S ribosomal protein L7 putative	5932	8390	3656	8497	3443	3283	5620	5438	3937	4253	6250	5545	4144.56	4998	5349	1.067	0.093	0.731448422	0.865287453	0.038859422	0.090707675	0.057878016	0.057878016	TRUE	0.318082818	No
EHI_025840	LSM domain containing protein	135	204	138	296	105	143	128	132	149	148	191	242	127.41	136	194	1.387	0.472	0.114587677	0.309057317	0.04206401	0.10204122	0.064624266	0.064624266	TRUE	0.135244484	No
EHI_025850	hypothetical protein	2883	4827	4839	4014	3851	4264	2731	3129	5211	2009	6991	7202	6623.07	3690	5401	1.365	0.449	0.392940187	0.624347099	0.46978885	0.090573154	0.291543434	0.291543434	TRUE	2.106827407	No
EHI_025860	hypothetical protein	331	542	363	438	110	97	314	351	391	219	200	164	245.66	352	194	0.568	-0.815	0.003453183	0.030855484	0.034957993	0.0964128	0.056523621	0.056523621	TRUE	0.531026396	No
EHI_025870	hypothetical protein	83	86	75	240	21	26	79	56	81	120	38	44	56.76	72	67	0.971	-0.043	0.922331304	0.967895207	0.195973944	0.116594229	0.159164998	0.159164998	TRUE	2.806721061	No
EHI_025880	hypothetical protein	109	157	174	62	83	99	103	102	187	31	151	167	136.82	131	116	0.902	-0.148	0.77818403	0.893074057	0.445337942	0.101237283	0.284670978	0.284670978	TRUE	3.590262013	No
EHI_025890	hypothetical protein	2840	3446	2665	4651	2138	1524	2691	2233	2870	2328	3881	2574	2078.27	2598	2928	1.121	0.165	0.53065365	0.735151631	0.038564738	0.091065068	0.053661855	0.053661855	TRUE	0.551322446	No
EHI_025990	AIG1 family protein putative	0	11	3	18	2	0	0	7	3	9	4	0	5.67	3	4	1.176	0.233	0.731175806	0.865141063	1.316848597	0.353272559	0.695415953	0.695415953	TRUE	0.880166658	No
EHI_026000	AIG1 family protein putative	3	12	3	9	0	2	3	8	3	5	0	3	5.06	5	3	0.738	-0.438	0.495724681	0.70903924	0.356343195	0.384827769	0.372381243	0.372381243	TRUE	0.503243968	No
EHI_026200	hypothetical protein	17	21	16	24	1	8	16	14	17	12	2	14	10.04	16	9	0.661	-0.597	0.225600077	0.454821913	3.37E-05	0.238738316	0.150209578	0.150209578	TRUE	0.364609736	No
EHI_026310	hypothetical protein	1994	3444	2497	858	760	477	1889	2232	2689	429	1380	806	1607.68	2270	872	0.411	-1.283	0.00034349	0.005719187	0.115354031	0.091274903	0.106708932	0.106708932	TRUE	0.473043528	No
EHI_026320	hypothetical protein conserved	171	76	71	84	34	44	162	49	76	42	62	74	54	96	59	0.647	-0.627	0.164598341	0.377514929	0.220343559	0.11793522	0.173674535	0.173674535	TRUE	0.253116891	No
EHI_026330	pumilio family RNA-binding protein	473	558	397	305	119	111	448	362	428	153	216	187	390.59	413	185	0.491	-1.026	0.017177909	0.091969499	0.215111112	0.094162452	0.163863635	0.163863635	TRUE	5.420459839	No
EHI_026340	thioredoxin putative	10312	15918	7412	18371	5869	5851	9770	10317	7982	9195	10655	9882	11203.4	9356	9911	1.057	0.081	0.724455258	0.861151114	0.02045189	0.09048119	0.039702018	0.039702018	TRUE	0.157300004	No
EHI_026350	Rho guanine nucleotide exchange factor putative	92	123	58	43	27	28	87	80	62	22	49	47	70.9	76	39	0.518	-0.949	0.008141813	0.05601945	0.067927804	0.111362443	0.085988329	0.085988329	TRUE	0.362608473	No
EHI_026360	phosphoserine aminotransferase putative	454	591	377	526	446	118	430	383	406	263	810	199	328.77	406	424	1.036	0.051	0.912166571	0.9632567	0.280470113	0.094879763	0.19835305	0.19835305	TRUE	2.297575213	No
EHI_026370	ENTH domain protein putative	678	978	638	384	101	95	642	634	687	192	183	160	491.12	654	178	0.283	-1.82	1.15E-17	6.96E-15	0.004398712	0.093381707	0.030060648	0.030060648	TRUE	0.073428158	No
EHI_026380	Sec7 domain containing protein	243	281	265	293	46	57	230	182	285	147	84	96	242.16	232	109	0.5	-0.999	0.003830249	0.033062645	0.089917364	0.096500307	0.091355873	0.091355873	TRUE	0.681750547	No
EHI_026390	cation transporter putative	1680	1264	1238	1765	433	674	1592	819	1333	883	786	1138	844.14	1248	936	0.759	-0.397	0.160568304	0.373209587	0.047275553	0.092113112	0.062050292	0.062050292	TRUE	0.107957045	No
EHI_026400	hypothetical protein	200	333	181	496	114	92	189	216	195	248	207	155	172.78	200	203	1.022	0.031	0.917414955	0.965483106	0.044206693	0.098971087	0.06458851	0.06458851	TRUE	0.265867238	No
EHI_026410	40S ribosomal protein S20 putative	14771	23579	10959	24113	10316	11084	13995	15282	11801	12069	18728	18721	17516.97	13693	16506	1.196	0.258	0.35692472	0.592069821	0.04320258	0.09043326	0.061512253	0.061512253	TRUE	0.524043427	No
EHI_026420	Rab family GTPase	1143	2080	794	2029	650	571	1083	1348	855	1016	1180	964	1217.94	1095	1053	0.962	-0.056	0.820443101	0.914418826	0.025839009	0.091571444	0.045824523	0.045824523	TRUE	0.136012839	No
EHI_026430	hypothetical protein	14	37	12	38	13	9	13	24	13	19	24	15	20.58	17	19	1.112	0.153	0.720019345	0.859117708	0.052260189	0.162755769	0.107389191	0.107389191	TRUE	0.138042237	No
EHI_026440	RNA recognition motif domain containing protein	2583	4431	2683	4344	1168	1007	2447	2872	2889	2174	2120	1701	2264.47	2736	1998	0.742	-0.431	0.147316515	0.355590033	0.059033863	0.091006121	0.06992897	0.06992897	TRUE	0.471324479	No
EHI_026450	hypothetical protein	459	630	480	372	228	182	435	408	517	186	414	307	496.3	453	302	0.676	-0.565	0.056009209	0.199191594	0.049636243	0.093350084	0.066370196	0.066370196	TRUE	0.336121273	No
EHI_026460	hypothetical protein	2	2	1	12	1	4	2	1	1	6	2	7	3.59	1	5	2.047	1.033	0.126894341	0.327886657	0,00000001	0.504902698	0.569558204	0.569558204	TRUE	0.167786003	No
EHI_026470	hypothetical protein	357	579	423	253	500	486	338	375	456	127	908	821	841.85	390	619	1.499	0.584	0.182193559	0.400520904	0.234372114	0.092117907	0.173548021	0.173548021	TRUE	1.411440114	No
EHI_026480	82r9-phospho-3-sulfolactate synthase putative	1358	1642	1025	1786	918	1111	1287	1064	1104	894	1667	1876	2096.91	1152	1479	1.265	0.34	0.275836047	0.513430299	0.065085075	0.091058695	0.077316596	0.077316596	TRUE	0.68888197	No
EHI_026490	hypothetical protein	270	495	271	978	126	131	256	321	292	489	229	221	357.03	290	313	1.086	0.119	0.710398073	0.852298151	0.073632462	0.09452101	0.079122672	0.079122672	TRUE	1.415004562	No
EHI_026590	heat shock protein 70 putative	66	99	43	52	26	28	63	64	46	26	47	47	76.66	58	40	0.695	-0.525	0.145472423	0.353133171	0.070638157	0.109782795	0.086508544	0.086508544	TRUE	1.047508026	No
EHI_026690	protein kinase domain containing protein	0	0	0	0	0	0	0	0	0	0	0	0	0	0	0	NA	NA	NA	NA	NA	NA	NA	NA	NA	NA	NA
EHI_026890	deoxyuridine 57-triphosphate nucleotidohydrolase mitochondrial precursor putative	0	1	0	1	0	0	0	1	0	1	0	0	2.54	0	0	1.062	0.087	0.899955943	0.957162726	0,00000001	0.676889901	0.51842273	0.51842273	TRUE	0.065236157	No
EHI_027000	hypothetical protein	1	1	1	2	0	0	1	1	1	1	0	0	1.05	1	0	0.844	-0.244	0.712599937	NA	0,00000001	1.508193318	1.217883575	1.217883575	TRUE	0.537809116	No
EHI_027010	hypothetical protein	0	0	0	1	0	0	0	0	0	1	0	0	0.04	0	0	1.186	0.246	0.456507792	NA	0,00000001	35.810238	12	12	TRUE	1.352463087	No
EHI_027020	hypothetical protein	1	1	1	1	0	1	1	1	1	1	0	2	1.47	1	1	0.928	-0.108	0.874800675	NA	0,00000001	1.101369441	0.729228053	0.729228053	TRUE	1.47585299	No
EHI_027030	hypothetical protein	1	0	0	2	0	0	1	0	0	1	0	0	1.72	0	0	1.175	0.233	0.733056533	NA	0,00000001	0.958175454	0.673769634	0.673769634	TRUE	0.620789192	No
EHI_027130	hypothetical protein	205	284	164	249	45	46	194	184	177	125	82	78	158.86	185	95	0.538	-0.895	0.000659222	0.008942047	0.01596986	0.099726438	0.044933273	0.044933273	TRUE	0.387382227	No
EHI_027230	hypothetical protein conserved	0	0	0	0	0	0	0	0	0	0	0	0	0	0	0	NA	NA	NA	NA	NA	NA	NA	NA	NA	NA	NA
EHI_027330	hypothetical protein	24	32	15	33	5	10	23	21	16	17	9	17	17.37	20	14	0.757	-0.402	0.353340233	0.58959864	0.033385678	0.176111536	0.108535749	0.108535749	TRUE	0.400796886	No
EHI_027340	hypothetical protein conserved	112	164	61	368	91	142	106	106	66	184	165	240	149.74	93	196	2.025	1.018	0.001090298	0.013058725	0.05198981	0.100297592	0.070146505	0.070146505	TRUE	0.107879475	No
EHI_027350	hypothetical protein	2	2	0	5	0	4	2	1	0	3	0	7	2.18	1	3	1.589	0.668	0.332709012	0.571383683	1.56658408	0.77252065	1.026946694	1.026946694	TRUE	0.346700909	No
EHI_027360	hypothetical protein conserved	58	120	43	217	31	27	55	78	46	109	56	46	75.19	60	70	1.19	0.251	0.469375	0.687719835	0.067146214	0.110162108	0.084088243	0.084088243	TRUE	1.245310231	No
EHI_027370	hypothetical protein	603	1088	582	1092	561	504	571	705	627	547	1018	851	664.97	634	805	1.252	0.324	0.270782664	0.507258896	0.054317548	0.09258866	0.067290233	0.067290233	TRUE	0.1404631	No
EHI_027380	hypothetical protein	4806	7229	4285	7073	1840	1593	4553	4685	4614	3540	3340	2691	6613.65	4617	3190	0.72	-0.474	NA	NA	0.243027818	0.090573475	0.165087286	0.165087286	TRUE	7.442121615	No
EHI_027490	hypothetical protein	930	1015	636	1855	553	995	881	658	685	928	1004	1681	981.74	741	1204	1.575	0.655	0.051461072	0.189516221	0.088616424	0.09186574	0.091742063	0.091742063	TRUE	0.797737754	No
EHI_027500	hypothetical protein	61	112	24	153	63	48	58	73	26	77	114	81	96.76	52	91	1.623	0.698	0.098665329	0.282590338	0.177164728	0.105745935	0.145544517	0.145544517	TRUE	0.81388409	No
EHI_027510	zinc finger domain containing protein	18	39	18	40	15	18	17	25	19	20	27	30	29.76	20	26	1.195	0.256	0.544774478	0.746023921	0.097145032	0.140413787	0.1165068	0.1165068	TRUE	1.526742923	No
EHI_027520	hypothetical protein	274	624	194	535	119	136	260	404	209	268	216	230	286.01	291	238	0.826	-0.276	0.339626765	0.577243572	0.044879558	0.0955572	0.062106485	0.062106485	TRUE	0.460562984	No
EHI_027530	hypothetical protein	556	770	365	1636	375	374	527	499	393	819	681	632	627.42	473	711	1.478	0.564	0.040679224	0.162820196	0.039108656	0.092722739	0.057691074	0.057691074	TRUE	0.088456933	No
EHI_027540	hypothetical protein	47	86	51	213	72	58	45	56	55	107	131	98	82.68	52	112	2.067	1.048	0.000591192	0.00821726	0.025520128	0.108367862	0.060253236	0.060253236	TRUE	0.558803769	No
EHI_027550	thioredoxin putative	1441	1690	1393	2473	382	489	1365	1095	1500	1238	693	826	806.63	1320	919	0.708	-0.498	0.067869273	0.224738547	0.041024741	0.092195181	0.057106865	0.057106865	TRUE	0.436772331	No
EHI_027560	pre-mRNA-splicing factor PRP46 putative	81	76	86	139	44	38	77	49	93	70	80	64	80.72	73	71	0.983	-0.024	0.941157985	0.975551838	0.051962405	0.108805414	0.073487579	0.073487579	TRUE	0.043504805	No
EHI_027560.2	NA	24	34	22	34	12	20	23	22	24	17	22	34	30.1	23	24	1.019	0.027	0.944082757	0.976315434	0.031985347	0.139846131	0.082551011	0.082551011	TRUE	0.353341213	No
EHI_027570	hypothetical protein	598	476	275	708	425	414	567	309	296	354	772	699	486.52	391	608	1.508	0.592	0.091352206	0.271780573	0.103299841	0.093410411	0.100166084	0.100166084	TRUE	0.794574213	No
EHI_027580	importin alpha putative	103	161	59	365	43	74	98	104	64	183	78	125	92.92	89	129	1.438	0.524	0.110200008	0.303030796	0.059409176	0.106381433	0.077818192	0.077818192	TRUE	0.078226142	No
EHI_027590	hypothetical protein	21	41	22	66	21	34	20	27	24	33	38	57	27.6	24	43	1.709	0.773	0.036426205	0.151927031	0.022170613	0.14433474	0.081711782	0.081711782	TRUE	0.253331269	No
EHI_027600	4-methyl-58B-hydroxyethyl9-thiazol monophosphate biosynthesis enzyme putative	1961	2024	1280	3858	1022	1649	1858	1312	1378	1931	1855	2785	1435.95	1516	2190	1.422	0.508	0.07098601	0.231269426	0.04901673	0.091385728	0.061706392	0.061706392	TRUE	0.40621	No
EHI_027610	hypothetical protein	316	560	199	949	226	288	299	363	214	475	410	486	407.16	292	457	1.533	0.616	0.02911482	0.131191479	0.042376573	0.094007296	0.059834545	0.059834545	TRUE	0.443225886	No
EHI_027620	hypothetical protein	126	151	122	263	72	72	119	98	131	132	131	122	112.7	116	128	1.103	0.141	0.583864674	0.770889177	0.010127538	0.103567569	0.042932863	0.042932863	TRUE	0.132594283	No
EHI_027630	hypothetical membrane-spanning protein	11	17	5	37	5	16	10	11	5	19	9	27	12.04	9	18	1.823	0.866	0.076445838	0.242540118	0.072664	0.214137648	0.153990747	0.153990747	TRUE	0.049531375	No
EHI_027640	cell cycle-associated GTPase putative	2450	3136	1532	4716	1411	1302	2321	2033	1650	2360	2562	2199	2262.46	2001	2374	1.18	0.239	0.30458677	0.543076514	0.019354614	0.091006707	0.040883653	0.040883653	TRUE	0.122993238	No
EHI_027650	hypothetical protein	70	124	50	56	29	19	66	80	54	28	53	32	94.14	67	38	0.591	-0.758	0.074871444	0.238988194	0.170458576	0.106173401	0.140663832	0.140663832	TRUE	0.228839321	No
EHI_027660	hypothetical protein	225	316	159	484	102	90	213	205	171	242	185	152	225.52	196	193	0.99	-0.015	0.963485164	0.984598882	0.065925233	0.096954515	0.077666988	0.077666988	TRUE	0.260251436	No
EHI_027670	hypothetical protein	221	253	200	433	112	150	209	164	215	217	203	253	157.81	196	224	1.139	0.188	0.476700486	0.692256593	0.018555686	0.099788686	0.048921181	0.048921181	TRUE	0.424954488	No
EHI_027680	leucine rich repeat protein BspA family	36	33	13	96	8	19	34	21	14	48	15	32	22.13	23	32	1.365	0.449	0.304478688	0.543076514	0.114348753	0.157661696	0.135708253	0.135708253	TRUE	0.0697817	No
EHI_027690	hypothetical protein conserved domain containing	702	942	439	1234	256	256	665	611	473	618	465	432	508.41	583	505	0.873	-0.195	0.451490719	0.672119071	0.030005323	0.093278547	0.050144524	0.050144524	TRUE	0.256064787	No
EHI_027700	molybdenum cofactor sulfurase putative	2261	3901	2055	5380	993	842	2142	2528	2213	2693	1803	1422	2027.78	2294	1973	0.867	-0.206	0.499454338	0.71177003	0.063274138	0.091082918	0.073759281	0.073759281	TRUE	0.14659775	No
EHI_027710	calcium-transporting P-type ATPase putative	627	843	591	1387	265	426	594	546	636	694	481	720	792.36	592	632	1.066	0.092	0.714192874	0.855143427	0.026388759	0.092228447	0.047360125	0.047360125	TRUE	0.252157756	No
EHI_027720	coatomer beta subunit putative	1578	2143	1378	2196	469	439	1495	1389	1484	1099	851	741	1305.2	1456	897	0.627	-0.673	0.004889268	0.039520329	0.023171353	0.091489665	0.042876671	0.042876671	TRUE	0.210409961	No
EHI_027730	WD repeat protein	397	486	459	525	209	173	376	315	494	263	379	292	357.88	395	311	0.795	-0.331	0.252388775	0.485258828	0.045889603	0.094511136	0.062804195	0.062804195	TRUE	0.227254476	No
EHI_027740	hypothetical protein	14	20	17	74	28	25	13	13	18	37	51	42	26.33	15	43	2.511	1.328	0.005776541	0.044328065	0.227052686	0.146937766	0.182147863	0.182147863	TRUE	0.310995678	No
EHI_027750	hypothetical protein	330	435	339	744	280	300	313	282	365	372	508	507	330.69	320	462	1.424	0.51	0.043578109	0.169015293	0.024440909	0.094853417	0.046529658	0.046529658	TRUE	0.237292945	No
EHI_027760	DEADFDEAH box helicase putative	196	314	205	572	172	183	186	204	221	286	312	309	223.03	204	302	1.462	0.548	0.048035079	0.180365767	0.033090195	0.097028269	0.055949433	0.055949433	TRUE	0.204606742	No
EHI_027770	hypothetical protein	442	619	268	966	134	169	419	401	289	483	243	285	357.84	370	337	0.923	-0.116	0.730377945	0.864874634	0.089711473	0.094511532	0.089684105	0.089684105	TRUE	0.871305891	No
EHI_027780	signal peptide peptidase family protein	85	129	51	313	86	102	81	84	55	157	156	172	140.23	73	162	2.128	1.09	6.65E-05	0.001769233	0.019085408	0.100972152	0.048538775	0.048538775	TRUE	0.093967266	No
EHI_027790	hypothetical protein	81	108	54	283	47	53	77	70	58	142	85	90	80.98	68	106	1.535	0.619	0.04315116	0.16793792	0.033505916	0.108745861	0.062481906	0.062481906	TRUE	0.594210918	No
EHI_027800	galactose binding lectin 35 kDa subunit putative	848	1758	940	2299	273	218	803	1139	1012	1151	496	368	745.61	985	672	0.703	-0.507	0.161250558	0.37452175	0.119421324	0.09234633	0.108885156	0.108885156	TRUE	1.638362448	No
EHI_027810	hypothetical protein	38	54	22	187	14	22	36	35	24	94	25	37	29.92	32	52	1.622	0.698	0.102513403	0.289158244	0.135979345	0.140137634	0.137973446	0.137973446	TRUE	0.577603022	No
EHI_027910	hypothetical protein conserved	168	198	250	109	233	229	159	128	269	55	423	387	250.06	185	288	1.463	0.549	0.230165086	0.460668294	0.267317127	0.096306035	0.192697274	0.192697274	TRUE	2.976720678	No
EHI_028010	hypothetical protein	33	81	95	76	38	79	31	52	102	38	69	133	50.95	62	80	1.241	0.312	0.493854266	0.707005535	0.226396199	0.119586653	0.178238889	0.178238889	TRUE	0.155614157	No
EHI_028020	leucine rich repeat protein	36	36	32	47	8	7	34	23	34	24	15	12	28.92	30	17	0.616	-0.699	0.068761006	0.226666902	0.017599804	0.141869273	0.080154134	0.080154134	TRUE	0.398951786	No
EHI_028220	hypothetical protein	0	0	1	0	0	0	0	0	1	0	0	0	0.3	0	0	0.836	-0.259	0.603638183	NA	0,00000001	5.069577066	3.878823742	3.878823742	TRUE	0.304244549	No
EHI_028330	leucine rich repeat protein BspA family	0	2	1	1	0	0	0	1	1	1	0	0	0.35	1	0	0.755	-0.406	0.446177311	NA	0,00000001	4.364228037	3.374229083	3.374229083	TRUE	0.580719939	No
EHI_028430	surface antigen ariel1 putative	0	0	1	0	0	0	0	0	1	0	0	0	0.33	0	0	0.836	-0.258	0.599645132	NA	0,00000001	4.600728641	4.079125422	4.079125422	TRUE	0.234348941	No
EHI_028530	hypothetical protein	66	120	64	157	45	43	63	78	69	79	82	73	66.56	70	78	1.105	0.144	0.640105187	0.804957552	0.027645243	0.112729958	0.061116585	0.061116585	TRUE	0.096673638	No
EHI_028540	hypothetical protein	46	76	52	173	46	21	44	49	56	87	84	35	67.05	50	69	1.363	0.447	0.231488621	0.461892656	0.090451536	0.11256721	0.100285786	0.100285786	TRUE	0.785525779	No
EHI_028550	hypothetical protein	190	253	166	448	39	83	180	164	179	224	71	140	134.19	174	145	0.855	-0.226	0.558527127	0.755795379	0.135626287	0.101450361	0.120988456	0.120988456	TRUE	0.111309444	No
EHI_028560	hypothetical protein conserved	118	220	79	325	90	75	112	143	85	163	163	127	271.84	113	151	1.314	0.394	0.162490801	0.375231227	0.033524083	0.095828807	0.054868118	0.054868118	TRUE	0.427055598	No
EHI_028670	hypothetical protein	67	156	60	248	25	32	63	101	65	124	45	54	61.93	76	74	1	0.001	0.998483608	0.999251433	0.101617175	0.1144064	0.106922539	0.106922539	TRUE	2.017345455	No
EHI_028770	hypothetical protein	0	0	0	0	0	0	0	0	0	0	0	0	0	0	0	NA	NA	NA	NA	NA	NA	NA	NA	NA	NA	NA
EHI_028780	hypothetical protein	0	0	0	0	0	0	0	0	0	0	0	0	0.11	0	0	1	0	1	NA	0,00000001	13.74323854	12	12	TRUE	1.785132591	No
EHI_028880	geranylgeranyl pyrophosphate synthetase putative	4513	8078	4399	11728	1750	1085	4276	5236	4737	5870	3177	1833	4378.07	4750	3627	0.778	-0.362	0.294149515	0.531695487	0.089457108	0.090688502	0.098392283	0.098392283	TRUE	0.351310424	No
EHI_028890	recQ family helicase putative	60	65	85	87	59	70	57	42	92	44	107	118	94.16	64	90	1.327	0.408	0.421716004	0.648049331	0.37473336	0.106170168	0.249717084	0.249717084	TRUE	2.19477973	No
EHI_028900	dolichyl-diphosphooligosaccharide-protein glycotransferase putative	163	253	178	337	44	34	154	164	192	169	80	57	116.93	170	102	0.635	-0.654	0.06052362	0.209480302	0.084336619	0.103088947	0.091930915	0.091930915	TRUE	1.116778332	No
EHI_028910	ARF GTPase activating protein putative	937	1320	851	663	416	284	888	856	916	332	755	480	829.32	887	522	0.6	-0.738	0.007943493	0.055059513	0.043750545	0.092144658	0.058921347	0.058921347	TRUE	0.493171137	No
EHI_028920	heat shock protein putative	8	28	25	71	179	82	8	18	27	36	325	138	190.05	18	166	4.034	2.012	0.001785348	0.019091353	0.627039493	0.098187274	0.376671205	0.627039493	TRUE	1.11159597	No
EHI_028930	cyst wall-specific glycoprotein Jacob	3	0	0	6	2	0	3	0	0	3	4	0	19.05	1	2	1.638	0.712	0.249695271	0.482792853	0.195786094	0.168567377	0.178147421	0.178147421	TRUE	1.758631523	No
EHI_028940	hypothetical protein	11	24	9	250	65	26	10	16	10	125	118	44	173.16	12	96	6.25	2.644	4.27E-11	8.86E-09	0.111757857	0.098952168	0.106080851	0.106080851	TRUE	0.078743815	No
EHI_028950	chitobiosyldiphosphodolichol beta-mannosyltransferase putative	395	541	331	1085	102	196	374	351	356	543	185	331	334.02	360	353	0.988	-0.017	0.957025808	0.982992892	0.071511908	0.094808536	0.080137172	0.080137172	TRUE	0.144900494	No
EHI_028960	hypothetical protein	83	119	109	110	30	46	79	77	117	55	54	78	57.85	91	62	0.694	-0.527	0.085708107	0.262214903	0.021610415	0.116101344	0.060156349	0.060156349	TRUE	0.363005594	No
EHI_028970	hypothetical protein	118	161	113	340	58	77	112	104	122	170	105	130	114.27	113	135	1.2	0.263	0.414670952	0.641979605	0.058990047	0.103386406	0.075784663	0.075784663	TRUE	0.119347994	No
EHI_028980	hypothetical protein	24	49	34	118	13	20	23	32	37	59	24	34	30.14	31	39	1.304	0.383	0.323273561	0.563026829	0.065066508	0.13978605	0.09960197	0.09960197	TRUE	0.299209369	No
EHI_028990	hypothetical protein	176	309	100	742	200	208	167	200	108	371	363	351	436.14	158	362	2.194	1.134	7.25E-05	0.001898979	0.042295922	0.093764131	0.059983494	0.059983494	TRUE	0.189470247	No
EHI_029000	zinc finger domain containing protein	98	196	132	162	62	60	93	127	142	81	113	101	89.53	121	98	0.816	-0.293	0.356069044	0.59127268	0.048378064	0.10698909	0.071317245	0.071317245	TRUE	0.310957439	No
EHI_029010	hypothetical protein	89	165	75	313	33	54	84	107	81	157	60	91	97.09	91	103	1.137	0.185	0.620611682	0.792970277	0.110212331	0.105692888	0.108344431	0.108344431	TRUE	0.276655827	No
EHI_029020	Rho family GTPase	1308	1888	720	2277	737	608	1239	1224	775	1140	1338	1027	1103.76	1079	1168	1.078	0.109	0.678384798	0.830797232	0.034650932	0.091697983	0.052521181	0.052521181	TRUE	0.212015169	No
EHI_029030	hypothetical protein	494	753	496	1097	497	712	468	488	534	549	902	1203	733.37	497	885	1.715	0.778	0.019372327	0.099982522	0.087192361	0.092379694	0.089115062	0.089115062	TRUE	0.117414065	No
EHI_029040	exportin T putative	188	263	203	510	71	70	178	170	219	255	129	118	192.79	189	167	0.904	-0.146	0.699487519	0.844593402	0.127346336	0.098075911	0.115460274	0.115460274	TRUE	1.250634527	No
EHI_029050	long-chain-fatty-acid--CoA ligase putative	2755	3469	1770	3009	478	564	2610	2248	1906	1506	868	953	1603.76	2255	1109	0.507	-0.981	0.000241416	0.004424127	0.039789047	0.091277164	0.054921885	0.054921885	TRUE	0.202809991	No
EHI_029060	hypothetical protein	499	1026	361	1720	326	254	473	665	389	861	592	429	718.15	509	627	1.224	0.292	0.30554284	0.544176978	0.047639391	0.092422735	0.062093949	0.062093949	TRUE	0.245705299	No
EHI_029070	hypothetical protein	67	101	59	83	5	11	63	65	64	42	9	19	44.57	64	23	0.43	-1.216	0.005747441	0.04419081	0.170299882	0.123774425	0.147414271	0.147414271	TRUE	0.199216884	No
EHI_029080	FHA domain protein putative	20	40	12	54	20	21	19	26	13	27	36	35	26.79	19	33	1.575	0.655	0.091430651	0.27185155	0.035844604	0.145951149	0.088721624	0.088721624	TRUE	0.120257648	No
EHI_029090	hypothetical protein	713	1160	801	1331	690	366	676	752	863	666	1253	618	695.69	764	846	1.101	0.138	0.643000492	0.806897426	0.06088361	0.092489728	0.069584644	0.069584644	TRUE	1.089229106	No
EHI_029100	AMP deaminase putative	212	191	177	241	59	53	201	124	191	121	107	90	163.87	172	106	0.643	-0.637	0.08108401	0.252820976	0.104854933	0.099439864	0.103846274	0.103846274	TRUE	0.448590631	No
EHI_029200	ribosome biogenesis protein putative	267	355	229	555	124	92	253	230	247	278	225	155	184.01	243	219	0.913	-0.131	0.639026339	0.804242507	0.034404639	0.098444837	0.056944613	0.056944613	TRUE	0.093031645	No
EHI_029210	proteasome subunit alpha type 3 putative	656	1246	442	1697	387	238	622	808	476	849	703	402	863.07	635	651	1.026	0.037	0.897439437	0.955902177	0.047619559	0.092074395	0.065062947	0.065062947	TRUE	0.467950034	No
EHI_029220	peptidase S54 8rhomboid9 family protein	28	62	7	64	10	14	27	40	8	32	18	24	25.47	25	25	1.001	0.001	0.99825581	0.999251433	0.207669604	0.14885034	0.178837837	0.178837837	TRUE	0.145554983	No
EHI_029230	hydrolase yafV putative	128	144	111	310	78	52	121	93	120	155	142	88	140.56	111	128	1.16	0.214	0.433164585	0.656780458	0.02016502	0.100947495	0.049530543	0.049530543	TRUE	0.336602601	No
EHI_029340	short chain dehydrogenase family protein	37	41	31	53	16	12	35	27	33	27	29	20	50.74	32	25	0.826	-0.276	0.476389691	0.692060306	0.07426565	0.119711363	0.093234055	0.093234055	TRUE	0.560414747	No
EHI_029350	hypothetical protein conserved	2410	4331	2323	2308	2161	1598	2283	2807	2501	1155	3923	2699	2622.21	2530	2592	1.022	0.031	0.926294738	0.96947262	0.095388815	0.090916366	0.092859725	0.092859725	TRUE	0.130194751	No
EHI_029360	hypothetical protein	149	217	153	215	63	57	141	141	165	108	114	96	103.16	149	106	0.722	-0.471	0.061778476	0.212321957	0,00000001	0.104789934	0.040097254	0.040097254	TRUE	0.169630531	No
EHI_029370	Vacuolar ATP synthase proteolipid subunit putative	868	1387	392	1952	560	653	822	899	422	977	1017	1103	1273.27	714	1032	1.412	0.498	0.12559533	0.326139574	0.080812635	0.091518284	0.08468311	0.08468311	TRUE	0.092041716	No
EHI_029380	thioredoxin putative	11	17	7	35	17	9	10	11	8	18	31	15	16.33	10	21	1.934	0.952	0.030130703	0.134386005	0,00000001	0.181592788	0.103752849	0.103752849	TRUE	0.237378119	No
EHI_029390	hypothetical protein	0	1	0	0	2	0	0	1	0	0	4	0	1.27	0	1	1.384	0.469	0.476566487	NA	2.02148896	1.265610781	1.43964249	1.43964249	TRUE	0.152252111	No
EHI_029490	hypothetical protein pseudogene	0	0	0	0	0	0	0	0	0	0	0	0	0	0	0	NA	NA	NA	NA	NA	NA	NA	NA	NA	NA	NA
EHI_029500	hypothetical protein	4	7	0	7	2	5	4	5	0	4	4	8	13.97	3	5	1.431	0.517	0.368649043	0.601595091	0.148579147	0.196991898	0.179454371	0.179454371	TRUE	0.125495317	No
EHI_029510	hypothetical protein	1	0	1	1	0	0	1	0	1	1	0	0	0.6	1	0	0.83	-0.269	0.659613563	NA	0,00000001	2.586071726	1.946513851	1.946513851	TRUE	0.51813192	No
EHI_029520	hypothetical protein	20	29	17	56	11	25	19	19	18	28	20	42	18.27	19	30	1.522	0.606	0.169996617	0.383880612	0.085613931	0.171900626	0.133270688	0.133270688	TRUE	0.182884531	No
EHI_029530	60S ribosomal protein L7a putative	7381	10121	6460	3139	4419	4327	6993	6560	6956	1571	8022	7308	6781.7	6836	5634	0.838	-0.255	0.516587056	0.724299871	0.162788871	0.090567893	0.133684902	0.133684902	TRUE	2.463024741	No
EHI_029540	dolychil-diphosphooligosaccharide-- protein glycosyltransferase subunit putative	444	429	357	1107	207	320	421	278	384	554	376	540	312.4	361	490	1.348	0.43	0.095622317	0.278492047	0.027496519	0.095117232	0.049153843	0.049153843	TRUE	0.228298023	No
EHI_029550	hypothetical protein	187	338	181	691	349	271	177	219	195	346	634	458	287.75	197	479	2.314	1.21	7.34E-05	0.001910646	0.057231028	0.095525634	0.070982783	0.070982783	TRUE	0.093197173	No
EHI_029560	glucosamine--fructose-6-phosphate aminotransferase putative	2127	2744	1769	12167	3339	2727	2015	1778	1905	6090	6062	4606	2553.34	1899	5586	2.825	1.498	1.35E-08	1.74E-06	0.036359392	0.09093169	0.053825693	0.053825693	TRUE	0.465032933	No
EHI_029570	methyltransferase putative	680	816	736	1417	1124	648	644	529	793	709	2041	1094	758.52	655	1281	1.87	0.903	0.008441363	0.056860156	0.099930709	0.092312329	0.095916212	0.095916212	TRUE	0.15290148	No
EHI_029580	mannosyltransferase putative	240	366	198	748	255	357	227	237	213	374	463	603	285.57	226	480	2.046	1.033	0.000384185	0.006191735	0.044420888	0.095565294	0.063718949	0.063718949	TRUE	0.114505551	No
EHI_029590	protein kinase domain containing protein	90	137	77	279	79	87	85	89	83	140	143	147	106	86	143	1.641	0.714	0.003835706	0.033073522	0,00000001	0.104403163	0.037399107	0.037399107	TRUE	0.210738862	No
EHI_029600	hypothetical protein conserved	129	246	316	247	740	674	122	159	340	124	1343	1138	838.34	207	868	2.411	1.27	NA	NA	0.720647043	0.092125329	0.419279812	0.720647043	TRUE	7.590734681	Yes
EHI_029610	maltose O-acetyltransferase putative	220	291	200	359	201	157	208	189	215	180	365	265	356.13	204	270	1.294	0.371	0.248439855	0.481718963	0.070782771	0.094531556	0.079481434	0.079481434	TRUE	0.368215517	No
EHI_029620	aldose reductase putative	1401	2613	1875	1547	433	591	1327	1694	2019	774	786	998	3580.05	1680	853	0.555	-0.849	0.058789374	0.205290187	0.269296238	0.090764356	0.187122288	0.187122288	TRUE	0.45399857	No
EHI_029720	hypothetical protein	65	137	75	182	57	33	62	89	81	91	103	56	81.32	77	83	1.076	0.106	0.789064842	0.898832083	0.135863149	0.108669376	0.123379623	0.123379623	TRUE	1.468393224	No
EHI_029730	hypothetical protein	12	36	23	220	11	23	11	23	25	110	20	39	30.43	20	56	2.514	1.33	0.006796816	0.049506196	0.264722097	0.139314785	0.206416533	0.206416533	TRUE	0.334011755	No
EHI_029830	hypothetical protein conserved	23	68	19	92	4	7	22	44	20	46	7	12	27.02	29	22	0.836	-0.259	0.594337943	0.777305743	0.235284073	0.145485798	0.190242459	0.190242459	TRUE	3.522666419	No
EHI_029930	hypothetical protein	3	8	1	0	0	0	3	5	1	0	0	0	12.87	3	0	0.339	-1.56	0.01556226	0.086127929	0.041370915	0.206151957	0.170349469	0.170349469	TRUE	0.319156079	No
EHI_029940	hypothetical protein	0	0	0	0	1	0	0	0	0	0	2	0	0.15	0	1	1.244	0.315	0.347114973	NA	0,00000001	9.938249043	12	12	TRUE	2.582018101	No
EHI_029950	hypothetical protein	0	0	0	0	0	0	0	0	0	0	0	0	0	0	0	NA	NA	NA	NA	NA	NA	NA	NA	NA	NA	NA
EHI_030050	hypothetical protein	35	53	43	80	20	19	33	34	46	40	36	32	39.1	38	36	0.973	-0.04	0.905625683	0.959821948	0.013018191	0.128447947	0.065870583	0.065870583	TRUE	0.320134452	No
EHI_030060	hypothetical protein	320	397	401	1038	312	369	303	257	432	520	566	623	499.08	331	570	1.69	0.757	0.003429051	0.030674633	0.029320592	0.093333342	0.049425207	0.049425207	TRUE	0.358465308	No
EHI_030070	hypothetical protein	3058	6444	2366	8200	2547	3038	2897	4177	2548	4104	4624	5131	5157.65	3207	4620	1.408	0.493	0.13848179	0.343956818	0.090416319	0.090637067	0.090451449	0.090451449	TRUE	1.155112851	No
EHI_030080	hypothetical protein	35	81	48	62	43	26	33	52	52	31	78	44	102.2	46	51	1.078	0.108	0.782780324	0.89509212	0.117183986	0.104925093	0.11190198	0.11190198	TRUE	0.240959336	No
EHI_030090	eukaryotic initiation factor 4E putative	84	163	140	355	142	164	80	106	151	178	258	277	158.29	112	238	2.014	1.01	0.003156056	0.02883476	0.08334748	0.099759983	0.089786702	0.089786702	TRUE	0.721285184	No
EHI_030100	hypothetical protein	8	22	10	35	11	13	8	14	11	18	20	22	19.11	11	20	1.653	0.725	0.093520726	0.275325169	0,00000001	0.168301765	0.101161396	0.101161396	TRUE	0.165183575	No
EHI_030110	hypothetical protein conserved	84	125	124	164	102	99	80	81	134	82	185	167	81.67	98	145	1.423	0.509	0.164518383	0.377514929	0.100303576	0.10859001	0.103698533	0.103698533	TRUE	0.360230454	No
EHI_030120	tyrosine kinase putative	68	89	68	102	21	28	64	58	73	51	38	47	75.7	65	45	0.727	-0.46	0.172432866	0.386325919	0.046211721	0.110028397	0.073621968	0.073621968	TRUE	0.387670579	No
EHI_030130	hypothetical protein	107	192	97	352	39	73	101	124	104	176	71	123	104.32	110	123	1.132	0.179	0.568921046	0.762277769	0.048889216	0.10462987	0.070563637	0.070563637	TRUE	0.07495101	No
EHI_030140	hypothetical protein	15	16	17	51	7	7	14	10	18	26	13	12	12.09	14	17	1.205	0.269	0.591901229	0.775706894	0.141300941	0.213574199	0.183408043	0.183408043	TRUE	0.549585051	No
EHI_030150	hypothetical protein conserved	71	114	73	95	40	49	67	74	79	48	73	83	103.67	73	68	0.93	-0.105	0.82980105	0.920203752	0.318849546	0.104718988	0.218835013	0.218835013	TRUE	3.919901323	No
EHI_030160	SOH1 protein putative	9	16	9	38	10	3	9	10	10	19	18	5	13.93	10	14	1.461	0.547	0.234489574	0.46510812	0,00000001	0.19729761	0.11570064	0.11570064	TRUE	0.415081061	No
EHI_030170	26S proteasome non-ATPase regulatory subunit putative	272	484	257	657	97	105	258	314	277	329	176	177	313.3	283	227	0.822	-0.283	0.363316784	0.597391942	0.061142717	0.095103403	0.07380987	0.07380987	TRUE	0.817750705	No
EHI_030180	alcohol dehydrogenase 3 putative	2252	3196	2128	661	596	416	2134	2071	2292	331	1082	703	2052.25	2166	705	0.358	-1.483	0.000103512	0.002442444	0.139176834	0.091074155	0.123963646	0.123963646	TRUE	0.30291149	No
EHI_030390	hypothetical protein	371	697	323	881	144	268	352	452	348	441	261	453	346.67	384	385	1.005	0.007	0.981895533	0.992395682	0.05832662	0.094645726	0.071364535	0.071364535	TRUE	0.346904674	No
EHI_030400	protein kinase domain containing protein	102	166	67	215	58	90	97	108	72	108	105	152	118.66	92	122	1.29	0.367	0.261301349	0.497179124	0.061216758	0.102903536	0.076941238	0.076941238	TRUE	0.325542383	No
EHI_030410	hypothetical protein	140	232	106	379	108	88	133	150	114	190	196	149	203.76	132	178	1.33	0.412	0.116182065	0.311969626	0.021429364	0.097659766	0.046504822	0.046504822	TRUE	0.168082749	No
EHI_030420	tyrosine kinase putative	184	307	232	229	153	67	174	199	250	115	278	113	308.35	208	169	0.82	-0.286	0.436920603	0.659516239	0.11789215	0.095179764	0.108722974	0.108722974	TRUE	1.254042321	No
EHI_030430	RNA recognition motif domain containing protein	390	486	282	215	74	91	370	315	304	108	134	154	274.37	330	132	0.408	-1.292	1.45E-07	1.30E-05	0.014942243	0.095778156	0.040351849	0.040351849	TRUE	0.118175448	No
EHI_030440	hypothetical protein	287	393	395	595	177	171	272	255	425	298	321	289	218.35	317	303	0.956	-0.064	0.808374433	0.906864835	0.028743366	0.097171279	0.051217891	0.051217891	TRUE	0.568966833	No
EHI_030450	hypothetical protein	331	477	374	564	117	144	314	309	403	282	212	243	268.07	342	246	0.734	-0.446	0.136842279	0.341607222	0.050785477	0.095905788	0.067696995	0.067696995	TRUE	0.802235925	No
EHI_030460	hypothetical protein	526	329	323	280	157	229	498	213	348	140	285	387	260.45	353	271	0.778	-0.362	0.326089444	0.565063964	0.121084954	0.096068438	0.111295551	0.111295551	TRUE	0.082804423	No
EHI_030470	hypothetical protein	210	242	198	296	89	121	199	157	213	148	162	204	145.85	190	171	0.903	-0.147	0.573333456	0.764929909	0.018723825	0.100562827	0.046549476	0.046549476	TRUE	0.149851408	No
EHI_030480	hypothetical protein	686	1046	530	1670	503	485	650	678	571	836	913	819	869.14	633	856	1.337	0.419	0.09979919	0.284146465	0.029330432	0.092062353	0.048828277	0.048828277	TRUE	0.167379905	No
EHI_030490	hypothetical protein	56	73	51	119	24	28	53	47	55	60	44	47	53.27	52	50	0.996	-0.006	0.983359003	0.993061546	0,00000001	0.118313558	0.046336647	0.046336647	TRUE	0.154270109	No
EHI_030590	hypothetical protein	0	3	0	1	1	0	0	2	0	1	2	0	1.19	1	1	1	0	0.999905503	NA	0,00000001	1.337578684	1.152706405	1.152706405	TRUE	0.18160713	No
EHI_030600	metal cation transporter zinc 8Zn2 9-iron 8Fe2 9 permease 8ZIP9 family	559	813	459	1908	451	448	530	527	494	955	819	757	803.53	517	844	1.604	0.682	0.008972351	0.059222028	0.032942575	0.092202303	0.051228289	0.051228289	TRUE	0.527779497	No
EHI_030610	HECT domain and RCC1-like domain-containing protein putative	2902	4656	3082	2368	1328	1280	2749	3018	3319	1185	2411	2162	3709.19	3029	1919	0.646	-0.63	0.027762344	0.127354503	0.045171396	0.090749867	0.064226133	0.064226133	TRUE	0.739001827	No
EHI_030710	60S ribosomal protein L12 putative	49669	68493	35428	90388	30098	38224	47059	44392	38150	45239	54640	64560	45746.26	43200	54813	1.26	0.333	0.156973367	0.369310511	0.023952684	0.090380777	0.042413869	0.042413869	TRUE	0.137705783	No
EHI_030720	cysteine protease putative	822	899	441	1535	273	370	779	583	475	768	496	625	574	612	630	1.03	0.042	0.880009327	0.946365977	0.042010631	0.092943706	0.059448341	0.059448341	TRUE	0.138039619	No
EHI_030730	hypothetical protein	189	323	111	535	86	128	179	209	120	268	156	216	168.72	169	213	1.253	0.326	0.251921473	0.484833487	0.03581576	0.099178181	0.058069206	0.058069206	TRUE	0.082842178	No
EHI_030740	Ras guanine nucleotide exchange factor putative	58	131	54	150	23	58	55	85	58	75	42	98	50.68	66	72	1.077	0.107	0.76621043	0.886654354	0.070362626	0.119745337	0.092593339	0.092593339	TRUE	0.066035238	No
EHI_030750	hypothetical protein	2354	3691	2383	2832	1725	1106	2230	2392	2566	1417	3132	1868	4427.05	2396	2139	0.903	-0.148	0.716865043	0.8571709	0.206204313	0.090684737	0.146110131	0.146110131	TRUE	4.083144361	No
EHI_030760	60S ribosomal protein L24 putative	67640	98406	67708	136633	45243	51210	64085	63780	72911	68385	82134	86493	59332.84	66925	79004	1.175	0.233	0.313219677	0.552803147	0.022058051	0.09037332	0.040596845	0.040596845	TRUE	0.318018318	No
EHI_030770	hypothetical protein conserved	148	217	156	143	86	62	140	141	168	72	156	105	397.02	150	111	0.775	-0.367	0.449065256	0.670154002	0.326824893	0.094100759	0.222900971	0.222900971	TRUE	1.031621859	No
EHI_030780	hypothetical protein	232	223	141	444	112	138	220	145	152	222	203	233	158.75	172	219	1.266	0.341	0.198478298	0.423201508	0.022936581	0.099733102	0.049090059	0.049090059	TRUE	0.329477881	No
EHI_030790	hypothetical protein conserved	1515	2359	1047	1512	1109	883	1435	1529	1127	757	2013	1491	2144.92	1364	1420	1.036	0.051	0.903215555	0.958040618	0.207961906	0.091042791	0.158454444	0.158454444	TRUE	0.14424463	No
EHI_030800	LIM zinc finger domain containing protein	5664	3778	3689	4472	4057	3604	5366	2449	3972	2238	7365	6087	4222.84	3929	5230	1.298	0.376	0.334990751	0.573397662	0.159300172	0.090701011	0.13171521	0.13171521	TRUE	0.267753244	No
EHI_030810	malate dehydrogenaseCcytoplasmic putative	5822	9131	5297	17846	4390	4095	5516	5918	5704	8932	7970	6916	6445.17	5713	7939	1.378	0.462	0.038964266	0.158614349	0.018643119	0.090579364	0.037997184	0.037997184	TRUE	0.211620621	No
EHI_030820	ARP2F3 complex 20 kDa subunit putative	1823	2587	1622	5679	1892	2047	1727	1677	1747	2842	3435	3457	2394.1	1717	3245	1.847	0.885	0.000572959	0.008006182	0.032899348	0.0909705	0.050735167	0.050735167	TRUE	0.253247531	No
EHI_030830	Plasma membrane calcium-transporting ATPase putative	2963	3320	2662	3161	1430	913	2807	2152	2867	1582	2596	1542	2398.65	2609	1907	0.742	-0.431	0.141602196	0.348630712	0.051986014	0.09096932	0.067872649	0.067872649	TRUE	0.220452388	No
EHI_030840	casein kinase II regulatory subunit family protein	128	214	72	302	103	109	121	139	78	151	187	184	125.94	113	174	1.502	0.587	0.044481901	0.171117322	0.034131375	0.102177793	0.059973555	0.059973555	TRUE	0.362696638	No
EHI_030850	hypothetical protein	7	7	3	28	8	13	7	5	3	14	15	22	14.4	5	17	2.695	1.43	0.006447567	0.047846779	0.164126523	0.193818678	0.179441714	0.179441714	TRUE	0.090717105	No
EHI_030860	cysteine surface protein putative	2	3	4	0	1	1	2	2	4	0	2	2	2.37	3	1	0.63	-0.667	0.333306987	0.57191212	0.819577676	0.719906115	0.75072225	0.75072225	TRUE	1.149567147	No
EHI_030870	MmpL efflux pump putative	633	841	466	528	131	103	600	545	502	264	238	174	514.7	549	225	0.438	-1.191	0.000624043	0.008568086	0.099247337	0.093242744	0.096946179	0.096946179	TRUE	0.207692123	No
EHI_030880	cyclin putative	223	335	187	483	116	151	211	217	201	242	211	255	209.45	210	236	1.121	0.164	0.466060202	0.68449878	0.005428264	0.097461224	0.033823778	0.033823778	TRUE	0.155389088	No
EHI_030890	hypothetical protein	927	1292	780	1051	307	353	878	837	840	526	557	596	859.58	852	560	0.663	-0.592	0.005687586	0.043773306	0.01173207	0.092081411	0.033040087	0.033040087	TRUE	0.1677186	No
EHI_030900	RapFRan GTPase-activating protein putative	157	250	135	171	49	23	149	162	145	86	89	39	195.21	152	71	0.504	-0.989	0.008780093	0.058343937	0.119242474	0.097980082	0.110393354	0.110393354	TRUE	2.402770545	No
EHI_031100	hypothetical protein	287	455	277	1006	365	246	272	295	298	504	663	415	314.01	288	527	1.781	0.833	0.002723952	0.025864418	0.038214241	0.095092657	0.057843629	0.057843629	TRUE	0.104271665	No
EHI_031200	hypothetical protein	1	1	0	3	0	0	1	1	0	2	0	0	1.29	1	1	1.121	0.164	0.810158317	NA	0,00000001	1.243787506	0.784169506	0.784169506	TRUE	1.476322706	No
EHI_031210	hypothetical protein	152	153	136	89	41	21	144	99	146	45	74	35	71.5	130	51	0.418	-1.259	0.000461142	0.007056809	0.078323779	0.111185956	0.092420813	0.092420813	TRUE	1.013951382	No
EHI_031220	DNA repair protein RAD51 putative	442	462	408	438	298	203	419	299	439	219	541	343	558.2	386	368	0.953	-0.07	0.84027248	0.925144931	0.101418817	0.093017169	0.096716533	0.096716533	TRUE	0.506645495	No
EHI_031230	hypothetical protein	80	126	49	119	41	68	76	82	53	60	74	115	68.33	70	83	1.152	0.204	0.616559206	0.791161818	0.149032484	0.112151407	0.131790673	0.131790673	TRUE	0.552803003	No
EHI_031240	serineFthreonine-protein phosphatase putative	1179	1046	1097	1481	912	856	1117	678	1181	741	1656	1446	1047.94	992	1281	1.263	0.337	0.381468177	0.615173052	0.139831755	0.091769871	0.12624077	0.12624077	TRUE	0.400045807	No
EHI_031250	signal peptidase putative	3860	6010	3290	5841	1535	1982	3657	3895	3543	2923	2787	3348	2981.76	3698	3019	0.821	-0.285	0.209022859	0.435796072	0.019790719	0.090847855	0.038853574	0.038853574	TRUE	0.244229724	No
EHI_031260	hypothetical protein	213	373	344	409	233	232	202	242	370	205	423	392	224.23	271	340	1.224	0.292	0.460552142	0.680776123	0.158688261	0.096992474	0.132700794	0.132700794	TRUE	0.977823536	No
EHI_031270	DNA damage-binding protein putative	443	405	310	463	79	110	420	262	334	232	143	186	266.67	339	187	0.576	-0.797	0.014227243	0.081073682	0.072476766	0.095935021	0.081192406	0.081192406	TRUE	0.354398324	No
EHI_031280	hypothetical protein	60	79	61	106	8	18	57	51	66	53	15	30	37.25	58	33	0.624	-0.681	0.112489027	0.306484095	0.149755914	0.130341623	0.140246147	0.140246147	TRUE	0.207165944	No
EHI_031290	hypothetical protein	100	189	81	208	17	26	95	122	87	104	31	44	85.95	101	60	0.636	-0.653	0.093952667	0.27566678	0.124315726	0.107682151	0.117091736	0.117091736	TRUE	1.927236674	No
EHI_031300	hypothetical protein	26	54	20	66	5	13	25	35	22	33	9	22	25.8	27	21	0.845	-0.244	0.602609113	0.782752231	0.186240652	0.148089457	0.165416771	0.165416771	TRUE	0.203799139	No
EHI_031310	myotubularin putative	155	215	132	335	36	36	147	139	142	168	65	61	119.91	143	98	0.723	-0.468	0.180530229	0.39786318	0.08477701	0.102773066	0.092049564	0.092049564	TRUE	2.035900148	No
EHI_031320	hypothetical protein	49	77	27	92	26	21	46	50	29	46	47	35	45.66	42	43	1.023	0.033	0.920940062	0.967079098	0.022004665	0.122973898	0.067271848	0.067271848	TRUE	0.255533508	No
EHI_031330	hypothetical protein	1850	2563	1668	3582	602	740	1753	1661	1796	1793	1093	1250	1412.58	1737	1379	0.801	-0.32	0.191631888	0.413540775	0.026234084	0.091402889	0.045381353	0.045381353	TRUE	0.421801213	No
EHI_031340	hypothetical protein	63	115	74	94	37	39	60	75	80	47	67	66	114.89	72	60	0.838	-0.254	0.435102137	0.658038753	0.050154116	0.103316123	0.069871315	0.069871315	TRUE	0.074138995	No
EHI_031350	60S ribosome subunit biogenesis protein NIP7 putative	315	463	297	551	213	196	298	300	320	276	387	331	262.57	306	331	1.074	0.103	0.663645895	0.820165171	0.013465794	0.096022225	0.03938043	0.03938043	TRUE	0.100543768	No
EHI_031360	lecithin 3Acholesterol acyltransferase domain-containing protein	4589	8011	3804	3071	1035	1422	4348	5192	4096	1537	1879	2402	3868.85	4545	1939	0.441	-1.181	1.32E-05	0.000516519	0.040280741	0.090733292	0.057011169	0.057011169	TRUE	0.315965956	No
EHI_031370	hypothetical protein	106	163	120	141	68	81	100	106	129	71	123	137	155.53	112	110	0.981	-0.028	0.944163102	0.976315434	0.147919119	0.099927044	0.130505733	0.130505733	TRUE	0.468817102	No
EHI_031380	hypothetical protein	161	342	103	235	51	63	153	222	111	118	93	106	140.47	162	106	0.669	-0.58	0.062401437	0.213819881	0.050917418	0.100954333	0.069141066	0.069141066	TRUE	0.156691846	No
EHI_031390	hypothetical protein	4628	7396	4994	7051	1568	2136	4385	4794	5378	3529	2847	3608	3487.78	4852	3328	0.691	-0.533	0.006391609	0.047610845	0.008081594	0.090775365	0.028345244	0.028345244	TRUE	0.096516309	No
EHI_031400	ribosomal protein S18 putative	20313	32631	17220	28884	12935	11273	19245	21149	18543	14456	23482	19040	19242.29	19646	18993	0.968	-0.047	0.856555176	0.934374151	0.035494245	0.090425635	0.052767496	0.052767496	TRUE	0.127020505	No
EHI_031410	GTP-binding protein	5387	9045	5147	8291	1599	1871	5104	5862	5542	4150	2903	3160	4663.39	5503	3404	0.63	-0.667	0.010243455	0.065261656	0.032340495	0.090667682	0.052092147	0.052092147	TRUE	0.505889221	No
EHI_031510	pumilio family RNA-binding protein	65	91	65	141	12	17	62	59	70	71	22	29	54.64	64	41	0.697	-0.522	0.167644724	0.381191018	0.086358724	0.117614045	0.100558333	0.100558333	TRUE	1.892907651	No
EHI_031520	phosphatidylinositol N-acetylglucosaminyltransferase subunit C putative	145	208	104	283	99	60	137	135	112	142	180	101	129.12	128	141	1.093	0.128	0.687026965	0.835901266	0.054184705	0.101886312	0.073020116	0.073020116	TRUE	0.182749055	No
EHI_031630	hypothetical protein conserved	629	779	514	1077	326	289	596	505	553	539	592	488	466.78	551	540	0.979	-0.03	0.897326626	0.955902177	0.017068288	0.093539915	0.039670135	0.039670135	TRUE	0.303044058	No
EHI_031630.2	NA	11	23	17	15	4	11	10	15	18	8	7	19	14.12	14	11	0.777	-0.364	0.480663013	0.694810199	0.188575912	0.195876879	0.192489224	0.192489224	TRUE	0.227641699	No
EHI_031640	hypothetical protein	100	92	79	916	150	299	95	60	85	458	272	505	263.25	80	412	4.8	2.263	1.23E-14	4.40E-12	0.042406467	0.096007524	0.061408779	0.061408779	TRUE	0.290109851	No
EHI_031740	RAS-related protein racG putative	4	4	1	0	2	0	4	3	1	0	4	0	1.84	3	1	0.633	-0.661	0.336941083	0.575536667	1.010466455	0.90063466	0.935791553	0.935791553	TRUE	1.895610502	No
EHI_031950	hypothetical protein	1	2	4	0	0	0	1	1	4	0	0	0	1.64	2	0	0.467	-1.099	0.101487814	NA	1.566946308	0.997846066	1.184841757	1.184841757	TRUE	5.208365138	No
EHI_031960	hypothetical protein conserved domain containing	229	389	245	694	100	139	217	252	264	347	182	235	209.38	244	255	1.05	0.07	0.801010461	0.902984329	0.035944904	0.097463473	0.056972565	0.056972565	TRUE	0.214385567	No
EHI_032060	hypothetical protein	1	1	2	1	3	2	1	1	2	1	5	3	4.32	1	3	1.501	0.586	0.388045065	0.620446978	0.629582687	0.435017602	0.517783251	0.517783251	TRUE	0.142565092	No
EHI_032470	hypothetical protein	124	174	156	360	31	53	117	113	168	180	56	90	243.3	133	109	0.85	-0.234	0.611991058	0.788179111	0.267923497	0.096471647	0.192251996	0.192251996	TRUE	0.963038023	No
EHI_032670	hypothetical protein	47	59	28	78	33	36	45	38	30	39	60	61	69.47	38	53	1.344	0.427	0.160273439	0.373209587	0,00000001	0.111794658	0.050636338	0.050636338	TRUE	0.368658447	No
EHI_032780	hypothetical protein	102	234	87	345	176	166	97	152	94	173	320	280	202.1	114	258	2.13	1.091	0.000844304	0.010819442	0.070440402	0.097719976	0.080626295	0.080626295	TRUE	0.268837076	No
EHI_032790	hypothetical protein	6	3	4	19	0	1	6	2	4	10	0	2	4.6	4	4	1.125	0.169	0.791988523	0.900672663	0.376081349	0.413889152	0.398169531	0.398169531	TRUE	0.591097788	No
EHI_032900	hypothetical protein	7	23	10	48	7	15	7	15	11	24	13	25	13.67	11	21	1.748	0.806	0.105892161	0.295707638	0.153311556	0.199336583	0.178500847	0.178500847	TRUE	0.167677097	No
EHI_033010	hypothetical protein	2	1	2	9	3	4	2	1	2	5	5	7	26.66	2	6	2.121	1.085	0.072345176	0.234920615	0,00000001	0.14622441	0.251393685	0.251393685	TRUE	0.238577308	No
EHI_033120	hypothetical protein	1	0	1	0	0	0	1	0	1	0	0	0	1.25	1	0	0.709	-0.495	0.459049546	NA	0,00000001	1.28113189	0.784798854	0.784798854	TRUE	0.386902354	No
EHI_033130	cleavage and polyadenylation specificity factor 100 kDa subunit putative	153	213	154	185	34	50	145	138	166	93	62	84	134.04	150	80	0.566	-0.821	0.032794812	0.142086815	0.126943958	0.101462943	0.116485126	0.116485126	TRUE	2.92260166	No
EHI_033240	Riboflavin kinase F FAD synthetase putative	41	75	31	218	73	45	39	49	33	109	133	76	121.19	40	106	2.433	1.282	0.000310239	0.005350102	0.080156416	0.102641221	0.089190219	0.089190219	TRUE	0.098614196	No
EHI_033250	polyadenylate-binding protein putative	29292	45770	21200	12854	4930	5013	27753	29665	22829	6433	8950	8467	17249.16	26749	7950	0.317	-1.656	1.06E-07	9.82E-06	0.068638942	0.090434581	0.078012348	0.078012348	TRUE	0.126775848	No
EHI_033350	RNA-binding protein putative	27	43	24	121	13	13	26	28	26	61	24	22	26.3	27	36	1.362	0.445	0.288926207	0.527829377	0.103652387	0.147005398	0.123536168	0.123536168	TRUE	2.204088668	No
EHI_033450	hypothetical protein	0	0	0	0	1	0	0	0	0	0	2	0	0.15	0	1	1.244	0.315	0.347114973	NA	0,00000001	9.938249043	12	12	TRUE	2.582018101	No
EHI_033550	hypothetical protein conserved	4	4	6	6	3	0	4	3	6	3	5	0	3.89	4	3	0.773	-0.371	0.564686308	0.759694912	0.154155698	0.47318392	0.355896534	0.355896534	TRUE	0.096596004	No
EHI_033560	leucine rich repeat protein 1	1	1	0	0	2	0	1	1	0	0	4	0	1.17	1	1	1.197	0.26	0.695676737	NA	1.322979584	1.360582656	1.350635769	1.350635769	TRUE	0.243244761	No
EHI_033670	S1 RNA binding domain-containing protein	47	64	83	82	80	114	45	41	89	41	145	193	85.68	58	126	1.95	0.964	0.03568677	0.149568585	0.250028502	0.107735818	0.185569758	0.185569758	TRUE	0.13749545	No
EHI_033680	valyl-tRNA synthetase putative	522	705	1695	982	1502	2132	495	457	1825	491	2727	3601	1554.18	926	2273	1.9	0.926	0.138324914	0.343892317	0.55139841	0.0913068	0.335297036	0.55139841	TRUE	0.199834888	No
EHI_033690	hypothetical protein conserved	15	18	24	54	29	34	14	12	26	27	53	57	30.86	17	46	2.349	1.232	0.005289592	0.041917236	0.141393279	0.138629701	0.140152069	0.140152069	TRUE	0.073647737	No
EHI_033700	RecFFRecNFSM domain containing protein	179	261	186	533	134	110	170	169	200	267	243	186	218.82	180	232	1.265	0.339	0.388706461	0.620718207	0.150123263	0.097156704	0.128591197	0.128591197	TRUE	1.074586732	No
EHI_033710	cysteine proteinase 2	95350	123745	78636	386606	144175	108647	90339	80203	84678	193497	261735	183502	142552.44	85073	212911	2.424	1.278	4.31E-07	3.40E-05	0.031950716	0.090358661	0.049399296	0.049399296	TRUE	0.092622145	No
EHI_033720	DEADFDEAH box helicase putative	3	9	16	41	16	15	3	6	17	21	29	25	21.28	9	25	2.436	1.284	0.011070253	0.068859245	0.222557541	0.160368478	0.188845258	0.188845258	TRUE	1.674528428	No
EHI_033730	hypothetical protein	6	6	1	16	4	2	6	4	1	8	7	3	5.65	4	6	1.574	0.655	0.253994905	0.487328232	0,00000001	0.354056075	0.191186022	0.191186022	TRUE	0.257631728	No
EHI_033740	F-actin capping protein alpha subunit putative	2065	3139	1520	7595	1406	1388	1956	2034	1637	3801	2552	2344	2126.94	1876	2899	1.526	0.61	0.011330179	0.070022735	0.025650337	0.091048664	0.044053572	0.044053572	TRUE	0.494171842	No
EHI_033750	hypothetical protein conserved	185	255	215	376	201	110	175	165	232	188	365	186	211.33	191	246	1.262	0.336	0.36869741	0.601595091	0.124749379	0.097398008	0.113695271	0.113695271	TRUE	1.649968643	No
EHI_033850	serineFthreonine- protein kinase 6 putative	195	227	163	218	65	78	185	147	176	109	118	132	133.77	169	120	0.712	-0.489	0.049871164	0.18574416	0.010217758	0.101485573	0.040051386	0.040051386	TRUE	0.18533493	No
EHI_033860	endonuclease V putative	4	2	6	24	3	4	4	1	6	12	5	7	5.18	4	8	1.862	0.897	0.144951131	0.352419721	0.256897385	0.378209172	0.325136572	0.325136572	TRUE	0.318395854	No
EHI_033870	hypothetical protein	1	0	0	4	0	0	1	0	0	2	0	0	0.31	0	1	1.23	0.299	0.545153261	NA	0,00000001	4.869385487	4.944408241	4.944408241	TRUE	3.250331821	No
EHI_033880	hypothetical protein	0	3	0	5	0	3	0	2	0	3	0	5	1.29	1	3	1.774	0.827	0.228084077	NA	0,00000001	1.241582884	0.963165698	0.963165698	TRUE	0.072058939	No
EHI_033890	hypothetical protein	10	13	12	48	8	12	9	8	13	24	15	20	14.13	10	20	1.839	0.879	0.049647176	0.18529143	0,00000001	0.195787286	0.113402436	0.113402436	TRUE	0.248350623	No
EHI_033900	hypothetical protein conserved	18	33	8	45	6	7	17	21	9	23	11	12	40.45	16	15	1.021	0.03	0.941459776	0.975551838	0.053179022	0.127175724	0.092996827	0.092996827	TRUE	0.458119752	No
EHI_033910	hypothetical protein conserved	40	55	28	131	27	39	38	36	30	66	49	66	62.31	35	60	1.708	0.772	0.007979415	0.055211385	0,00000001	0.114258043	0.044567841	0.044567841	TRUE	0.075929471	No
EHI_034010	hypothetical protein conserved	65	122	88	51	91	23	62	79	95	26	165	39	215.07	79	77	0.974	-0.037	NA	NA	0.504422419	0.097275356	0.312402436	0.312402436	TRUE	10.75530915	Yes
EHI_034210	protein kinase domain containing protein	4	15	9	7	5	4	4	10	10	4	9	7	10.86	8	7	0.823	-0.281	0.619940137	0.792497684	0.239386503	0.227535033	0.233371507	0.233371507	TRUE	0.495635047	No
EHI_034410	hypothetical protein	0	0	0	0	0	0	0	0	0	0	0	0	0.11	0	0	1	0	1	NA	0,00000001	13.74323854	12	12	TRUE	1.785132591	No
EHI_034510	hypothetical protein	1	2	1	3	0	0	1	1	1	2	0	0	1.06	1	1	0.855	-0.226	0.739388637	NA	0,00000001	1.495971381	0.964599965	0.964599965	TRUE	0.468060864	No
EHI_034520	hypothetical protein	0	0	1	0	0	0	0	0	1	0	0	0	0.31	0	0	0.856	-0.224	0.613318828	NA	12	4.927759414	6.31854378	6.31854378	TRUE	2.087305742	No
EHI_034530	hypothetical protein	0	1	0	1	0	1	0	1	0	1	0	2	0.41	0	1	1.265	0.339	0.548842481	NA	0,00000001	3.76709987	2.493400312	2.493400312	TRUE	0.205125305	No
EHI_034540	hypothetical protein	0	0	0	0	0	0	0	0	0	0	0	0	0	0	0	NA	NA	NA	NA	NA	NA	NA	NA	NA	NA	NA
EHI_034550	hypothetical protein	0	0	0	0	0	0	0	0	0	0	0	0	0.18	0	0	1	0	1	NA	0,00000001	8.599986645	8.555563954	8.555563954	TRUE	0.306679512	No
EHI_034560	deoxyuridine 57-triphosphate nucleotidohydrolase domain containing protein	1	0	1	2	1	1	1	0	1	1	2	2	3.48	1	2	1.381	0.466	0.499517606	0.71177003	0,00000001	0.518856046	0.564088921	0.564088921	TRUE	0.972583851	No
EHI_034570	hypothetical protein	2	4	1	0	0	0	2	3	1	0	0	0	2.06	2	0	0.447	-1.161	0.090881677	0.271059122	0,00000001	0.814237828	0.51777027	0.51777027	TRUE	0.295092072	No
EHI_034580	hypothetical protein	0	0	0	1	0	1	0	0	0	1	0	2	0.71	0	1	1.493	0.579	0.343066688	NA	0,00000001	2.180005959	1.800608751	1.800608751	TRUE	0.224990699	No
EHI_034590	hypothetical protein	2	1	1	2	1	0	2	1	1	1	2	0	2.92	1	1	0.944	-0.084	0.902372507	0.957989893	0,00000001	0.600190763	0.407967353	0.407967353	TRUE	0.135875059	No
EHI_034600	hypothetical protein	2	4	2	4	9	4	2	3	2	2	16	7	3.02	2	8	2.342	1.228	0.066919967	0.222666668	0,00000001	0.58342275	0.512758913	0.512758913	TRUE	0.151495186	No
EHI_034610	leucine rich repeat protein BspA family	14	10	8	25	13	11	13	6	9	13	24	19	9.21	9	19	1.708	0.772	0.139929263	0.345591515	0.12336676	0.252122166	0.199369815	0.199369815	TRUE	0.123475195	No
EHI_034710	heat shock protein putative	19	30	34	84	186	89	18	19	37	42	338	150	209.34	25	177	3.759	1.91	0.002167428	0.021983912	0.530042395	0.097465009	0.328219888	0.530042395	TRUE	0.955021218	No
EHI_034810	hypothetical protein	2	4	1	22	1	0	2	3	1	11	2	0	3.7	2	4	1.892	0.92	0.161976106	0.375009897	0.318341427	0.493381768	0.424750768	0.424750768	TRUE	1.746037519	No
EHI_034820	hypothetical protein	1	0	1	5	1	5	1	0	1	3	2	8	2.92	1	4	2.56	1.356	0.046925616	0.177598593	0,00000001	0.600054653	0.507711356	0.507711356	TRUE	0.624927682	No
EHI_034830	hypothetical protein	3	13	16	21	9	9	3	8	17	11	16	15	13.12	9	14	1.367	0.451	0.375030643	0.608151543	0.132710939	0.203886647	0.173336791	0.173336791	TRUE	0.231489658	No
EHI_034840	hypothetical protein	0	0	0	0	1	1	0	0	0	0	2	2	0.49	0	1	1.63	0.705	0.199222354	NA	0,00000001	3.161775321	2.93233558	2.93233558	TRUE	0.30090284	No
EHI_034960	heat shock protein70 hsp70A2 putative	158	282	125	170	110	53	150	183	135	85	200	90	238.37	156	125	0.812	-0.301	0.443399274	0.665605653	0.146855087	0.096598282	0.126144675	0.126144675	TRUE	2.43771289	No
EHI_035060	fumarate hydratase class I anaerobic putative	197	318	163	280	112	100	187	206	176	140	203	169	155.06	190	171	0.896	-0.158	0.554675304	0.753235012	0.020841165	0.099956438	0.049343279	0.049343279	TRUE	0.267281279	No
EHI_035070	hypothetical protein conserved	9	17	5	28	7	3	9	11	5	14	13	5	13.48	8	11	1.256	0.329	0.506177072	0.716008496	0.075823651	0.200887804	0.143823415	0.143823415	TRUE	0.323835413	No
EHI_035080	WD domain containing protein	4323	5981	3499	9383	2906	2632	4096	3876	3768	4696	5276	4445	3402.81	3913	4806	1.221	0.288	0.192469286	0.414213665	0.016134856	0.090786031	0.036986221	0.036986221	TRUE	0.182466375	No
EHI_035090	60S ribosomal protein L7a putative	9058	11819	8123	3179	4868	4722	8582	7660	8747	1591	8837	7975	7825.87	8330	6134	0.758	-0.4	0.318962042	0.557983221	0.176300397	0.090538582	0.141328696	0.141328696	TRUE	2.605721485	No
EHI_035100	hypothetical protein	127	215	131	518	178	197	120	139	141	259	323	333	294.92	133	305	2.21	1.144	3.90E-06	0.000205041	0.018241654	0.095399848	0.041952954	0.041952954	TRUE	0.152670564	No
EHI_035110	hypothetical protein	148	159	97	208	46	24	140	103	104	104	84	41	92.49	116	76	0.686	-0.543	0.103760369	0.291735806	0.059639799	0.106455368	0.079093501	0.079093501	TRUE	0.351288334	No
EHI_035120	hypothetical protein	5	7	3	6	1	2	5	5	3	3	2	3	2.87	4	3	0.745	-0.425	0.511736182	0.720692075	0,00000001	0.609997687	0.345523671	0.345523671	TRUE	0.503865341	No
EHI_035130	hypothetical protein	75	82	46	155	27	37	71	53	50	78	49	62	65.76	58	63	1.108	0.148	0.622914814	0.794809593	0.014731455	0.113002607	0.054656995	0.054656995	TRUE	0.142070325	No
EHI_035140	Rab GTPase activating protein putative	573	742	536	1744	284	378	543	481	577	873	516	638	546.55	534	676	1.259	0.332	0.221609501	0.450246062	0.037999693	0.09307407	0.055820534	0.055820534	TRUE	0.171997109	No
EHI_035150	TB domain containing protein	198	407	199	582	72	102	188	264	214	291	131	172	213.05	222	198	0.909	-0.138	0.644855204	0.807701547	0.04935926	0.097340932	0.066572365	0.066572365	TRUE	0.554531	No
EHI_035160	hypothetical protein	78	105	86	64	62	28	74	68	93	32	113	47	119.8	78	64	0.836	-0.258	0.599154039	0.780226865	0.3229211	0.102784085	0.22313333	0.22313333	TRUE	6.196176392	No
EHI_035170	U3 small nucleolar ribonucleoprotein subunit putative	131	185	79	275	102	78	124	120	85	138	185	132	130.24	110	152	1.352	0.435	0.132160786	0.33490648	0.031305275	0.101787337	0.057603382	0.057603382	TRUE	0.188221325	No
EHI_035180	ubiquitin carboxyl-terminal hydrolase domain containing protein	380	534	387	257	105	81	360	346	417	129	191	137	282.77	374	152	0.415	-1.268	3.32E-07	2.73E-05	0.016258565	0.095616854	0.042208314	0.042208314	TRUE	0.183408625	No
EHI_035190	hypothetical protein	95	168	110	254	156	140	90	109	118	127	283	236	150.08	106	215	1.942	0.958	0.002047997	0.021126003	0.053539592	0.100275162	0.070301007	0.070301007	TRUE	0.163830893	No
EHI_035200	hypothetical protein conserved	639	823	745	1763	611	520	605	533	802	882	1109	878	684.82	647	956	1.454	0.54	0.053597599	0.194035905	0.044249009	0.092523709	0.060229863	0.060229863	TRUE	0.458370735	No
EHI_035210	serFthr protein phosphatase family protein	130	194	85	234	35	47	123	126	92	117	64	79	106.04	114	87	0.79	-0.34	0.254136098	0.487328232	0.033073526	0.104398361	0.05995413	0.05995413	TRUE	0.507791161	No
EHI_035220	hypothetical protein	77	88	36	126	36	44	73	57	39	63	65	74	122.92	56	67	1.18	0.239	0.508793053	0.718215663	0.086378909	0.102468832	0.092718055	0.092718055	TRUE	0.039652984	No
EHI_035230	hypothetical protein	3	10	3	6	3	1	3	6	3	3	5	2	4.33	4	3	0.828	-0.272	0.66246324	0.819314866	0,00000001	0.434185051	0.288521085	0.288521085	TRUE	0.096155917	No
EHI_035240	hypothetical protein	7	20	8	25	5	5	7	13	9	13	9	8	6.91	10	10	1.063	0.088	0.87235511	0.941656023	0.083196334	0.305875275	0.217582103	0.217582103	TRUE	0.667605977	No
EHI_035250	casein kinase II regulatory subunit family protein	52	100	37	190	30	26	49	65	40	95	54	44	50.87	51	64	1.261	0.335	0.351023481	0.58757232	0.067124871	0.119636788	0.089770374	0.089770374	TRUE	0.678804594	No
EHI_035260	endoglucanase putative	18	41	26	67	24	8	17	27	28	34	44	14	29.71	24	31	1.233	0.302	0.508633503	0.718215663	0.177155164	0.140497907	0.157525427	0.157525427	TRUE	0.203373855	No
EHI_035270	hypothetical protein	370	577	290	908	267	245	351	374	312	454	485	414	332.49	346	451	1.293	0.371	0.125078963	0.325436549	0.018001478	0.094829064	0.042133342	0.042133342	TRUE	0.264658005	No
EHI_035370	hypothetical protein	124	152	177	206	111	108	117	99	191	103	202	182	99.77	136	162	1.176	0.234	0.495052599	0.708206486	0.078734842	0.105280243	0.089076534	0.089076534	TRUE	0.510395142	No
EHI_035380	hypothetical protein	41	55	29	154	29	23	39	36	31	77	53	39	36.54	35	56	1.578	0.658	0.069059439	0.227342289	0.045872995	0.131120817	0.08600881	0.08600881	TRUE	0.136962496	No
EHI_035390	phosphatidylinositol-glycan biosynthesis class O protein putative	141	305	241	247	55	71	134	198	260	124	100	120	124.68	197	115	0.603	-0.73	0.02887459	0.130257954	0.071605604	0.102297052	0.083601044	0.083601044	TRUE	0.086331011	No
EHI_035400	hypothetical protein	10	18	5	34	9	13	9	12	5	17	16	22	15.02	9	18	1.853	0.89	0.038620566	0.157732691	0,00000001	0.18954005	0.089323924	0.089323924	TRUE	0.191239457	No
EHI_035410	hypothetical protein	48	85	61	126	57	41	45	55	66	63	103	69	58.76	55	78	1.373	0.458	0.133321183	0.336440679	0.017790212	0.115703828	0.058178359	0.058178359	TRUE	0.319100722	No
EHI_035420	PP-loop family protein	1290	1421	1475	1896	602	939	1222	921	1588	949	1093	1586	1039.4	1244	1209	0.973	-0.04	0.888925844	0.950946732	0.04969234	0.091781557	0.063105516	0.063105516	TRUE	0.1142376	No
EHI_035430	hypothetical protein	307	407	255	587	49	92	291	264	275	294	89	155	235.29	277	179	0.684	-0.549	0.184652732	0.403886488	0.184534104	0.096679985	0.146927456	0.146927456	TRUE	0.227084592	No
EHI_035440	60S ribosomal protein L4 putative	49909	75382	47818	37730	29197	18993	47286	48857	51492	18884	53004	32079	46439.02	49212	34656	0.717	-0.479	0.12215327	0.321217858	0.06824438	0.090380291	0.077181152	0.077181152	TRUE	0.298144433	No
EHI_035450	hypothetical protein	29	60	33	71	26	28	27	39	36	36	47	47	31.28	34	43	1.227	0.295	0.502637825	0.713761776	0.161166747	0.137980619	0.149045698	0.149045698	TRUE	2.255786386	No
EHI_035460	40S ribosomal protein S13 putative	14446	23814	10385	32591	12327	9824	13687	15435	11183	16312	22378	16593	17416.97	13435	18428	1.355	0.438	0.097596033	0.281020949	0.036611494	0.090433749	0.054469067	0.054469067	TRUE	0.411358221	No
EHI_035470	hypothetical protein	117	233	121	238	29	58	111	151	130	119	53	98	93.09	131	90	0.714	-0.487	0.139436107	0.345022279	0.05858357	0.106353123	0.078034715	0.078034715	TRUE	0.262187355	No
EHI_035480	hypothetical protein conserved	100	160	139	263	77	71	95	104	150	132	140	120	104.94	116	131	1.121	0.164	0.579248858	0.768143658	0.035064055	0.104544788	0.061115096	0.061115096	TRUE	0.32926651	No
EHI_035490	hypothetical protein	380	476	354	531	62	121	360	309	381	266	113	204	280.66	350	194	0.578	-0.791	0.007930032	0.055014594	0.0480396	0.095656399	0.066119837	0.066119837	TRUE	0.323460821	No
EHI_035500	protein kinase putative	903	1255	520	1489	338	250	856	813	560	745	614	422	709.63	743	594	0.809	-0.306	0.291370341	0.529415158	0.049140558	0.092447637	0.064776279	0.064776279	TRUE	0.301271997	No
EHI_035510	hypothetical protein	1677	2198	1254	3724	1224	1304	1589	1425	1350	1864	2222	2202	1582.79	1455	2096	1.428	0.514	0.015257923	0.084980701	0.012577614	0.091289475	0.033266275	0.033266275	TRUE	0.209330057	No
EHI_035520	hypothetical protein	21	25	16	46	3	7	20	16	17	23	5	12	24.82	18	13	0.854	-0.228	0.632785662	0.800350474	0.166381921	0.150384956	0.158528539	0.158528539	TRUE	0.284219379	No
EHI_035530	hypothetical protein	2581	3892	2898	1870	1302	1173	2445	2523	3121	936	2364	1981	2237.35	2696	1760	0.69	-0.535	0.250122247	0.482792853	0.2959244	0.091014098	0.206010692	0.206010692	TRUE	2.364831472	No
EHI_035540	ubiquitin-activating enzyme putative	1370	863	800	934	349	239	1298	559	861	467	634	404	505.3	906	502	0.57	-0.81	0.009082889	0.05975146	0.063699285	0.093296628	0.075695465	0.075695465	TRUE	0.060798623	No
EHI_035550	regulator of nonsense transcripts putative	254	344	184	255	78	65	241	223	198	128	142	110	328.49	221	127	0.611	-0.712	0.094201272	0.275669416	0.200652441	0.094883608	0.156391811	0.156391811	TRUE	6.219995471	No
EHI_035560	hypothetical protein	13	25	26	49	10	7	12	16	28	25	18	12	18.65	19	18	1.015	0.021	0.961295022	0.984112894	0.070017981	0.170235748	0.122977773	0.122977773	TRUE	0.188882028	No
EHI_035570	protein kinase putative	33	38	14	71	13	14	31	25	15	36	24	24	29.94	24	28	1.171	0.227	0.593119891	0.776555018	0.107412013	0.140110955	0.123042358	0.123042358	TRUE	0.908265297	No
EHI_035580	Der1 family protein putative	278	387	296	551	143	226	263	251	319	276	260	382	242.52	278	306	1.096	0.132	0.626663025	0.796698064	0.030334749	0.096491395	0.053639358	0.053639358	TRUE	0.307729009	No
EHI_035590	WD domain containing protein	228	141	136	132	54	42	216	91	146	66	98	71	166.34	151	78	0.54	-0.888	0.011536364	0.070808475	0.087320482	0.099304651	0.091936195	0.091936195	TRUE	0.100568293	No
EHI_035600	ribosomal protein L18a putative	19266	22435	15392	31412	16709	16514	18253	14541	16575	15722	30333	27892	17415.92	16456	24649	1.467	0.553	0.069278812	0.227779024	0.057264006	0.090433754	0.074182234	0.074182234	TRUE	0.668795907	No
EHI_035610	hypothetical protein	49	80	79	232	48	51	46	52	85	116	87	86	55.89	61	96	1.528	0.612	0.131556475	0.334234875	0.144317751	0.117005669	0.130244022	0.130244022	TRUE	0.395887907	No
EHI_035620	hypothetical protein	0	0	0	0	0	0	0	0	0	0	0	0	0.2	0	0	1	0	1	NA	12	7.62003064	11.32811277	11.32811277	TRUE	4.890066611	No
EHI_035630	hypothetical protein	621	930	526	1552	612	639	588	603	566	777	1111	1079	866.62	586	989	1.639	0.713	0.022279182	0.109533522	0.068492106	0.092067324	0.076900191	0.076900191	TRUE	0.580474512	No
EHI_035640	hypothetical protein	8	13	5	29	8	6	8	8	5	15	15	10	10.02	7	13	1.68	0.749	0.121574117	0.320780555	0,00000001	0.23898692	0.125169547	0.125169547	TRUE	0.191092579	No
EHI_035650	ribose-phosphate pyrophosphokinase putative	1323	2023	1039	3617	837	1260	1253	1311	1119	1810	1519	2128	1429.72	1228	1819	1.464	0.55	0.020416727	0.103475386	0.021339428	0.091390244	0.042386841	0.042386841	TRUE	0.11934899	No
EHI_035660	queuine tRNA-ribosyltransferase putative	967	1367	840	2348	500	433	916	886	905	1175	908	731	805.29	902	938	1.04	0.057	0.833183436	0.921471332	0.035787308	0.092198254	0.055297755	0.055297755	TRUE	0.145860451	No
EHI_035670	hypothetical protein	1252	1974	911	2540	1099	975	1186	1279	981	1271	1995	1647	1380.5	1149	1638	1.403	0.488	0.07850217	0.24707492	0.046223377	0.091427398	0.059678794	0.059678794	TRUE	0.21901792	No
EHI_035680	hydrolase carbon-nitrogen family	152	260	125	557	85	99	144	169	135	279	154	167	165.83	149	200	1.329	0.41	0.214762809	0.441456886	0.072819255	0.099332341	0.083068595	0.083068595	TRUE	0.968567034	No
EHI_035690	galactose-inhibitable lectin 35 kda subunit precursor	14850	24662	13222	19361	8053	6418	14070	15984	14238	9690	14619	10840	12893.63	14764	11716	0.798	-0.325	0.143159727	0.349950933	0.018551358	0.090463757	0.03737735	0.03737735	TRUE	0.279567856	No
EHI_035700	beta-amylase putative	81	126	75	209	50	42	77	82	81	105	91	71	100.11	80	89	1.114	0.155	0.654248133	0.81378307	0.075226735	0.105229733	0.08680165	0.08680165	TRUE	0.038262515	No
EHI_035710	RhoGAP domain containing protein	246	292	164	109	31	41	233	189	177	55	56	69	155.05	200	60	0.335	-1.579	5.48E-05	0.001525885	0.134422382	0.099956952	0.120565821	0.120565821	TRUE	3.699484616	No
EHI_035720	hypothetical protein	144	244	151	275	26	74	136	158	163	138	47	125	129.91	152	103	0.708	-0.498	0.199580178	0.424410063	0.135611393	0.101816737	0.121093602	0.121093602	TRUE	1.598573956	No
EHI_035730	hypothetical protein	901	1482	797	1383	194	282	854	961	858	692	352	476	648.64	891	507	0.59	-0.762	0.017765403	0.093965864	0.076005346	0.092645067	0.082075278	0.082075278	TRUE	0.601184097	No
EHI_035740	hypothetical protein	0	0	0	0	0	0	0	0	0	0	0	0	0.16	0	0	1	0	1	NA	0,00000001	9.59980754	9.359188423	9.359188423	TRUE	0.713127899	No
EHI_035750	lecithin 3Acholesterol acyltransferase domain-containing protein	399	570	236	973	112	100	378	369	254	487	203	169	269.09	334	286	0.874	-0.194	0.59802348	0.779874878	0.119973808	0.095884809	0.110491132	0.110491132	TRUE	2.328163017	No
EHI_035760	hypothetical protein	1	0	0	2	3	3	1	0	0	1	5	5	2.23	0	4	2.701	1.433	0.037575172	0.154960719	0,00000001	0.758722449	0.608691452	0.608691452	TRUE	0.367926897	No
EHI_035770	protein with RhoGEF and ArfGAP domains	215	310	271	170	106	146	204	201	292	85	192	247	215.62	232	175	0.761	-0.394	0.269279116	0.505644201	0.10295431	0.097257553	0.100743461	0.100743461	TRUE	0.42911829	No
EHI_035780	hypothetical protein	0	2	0	1	2	1	0	1	0	1	4	2	1.62	0	2	1.6	0.678	0.325484559	NA	0,00000001	1.010389466	0.692361779	0.692361779	TRUE	0.240800505	No
EHI_035790	hypothetical protein	607	854	708	2532	1118	904	575	554	762	1267	2030	1527	874.15	630	1608	2.383	1.253	0.00053095	0.007635802	0.122708268	0.092052529	0.108675875	0.108675875	TRUE	0.340016201	No
EHI_035800	Ras GTPase activating protein putative	1053	1392	928	868	534	317	998	902	999	434	969	535	1174.82	966	646	0.693	-0.529	0.178202476	0.394498234	0.160639722	0.091616341	0.132691104	0.132691104	TRUE	2.47503934	No
EHI_035810	hypothetical protein	260	393	267	424	79	168	246	255	288	212	143	284	208.11	263	213	0.82	-0.287	0.330158899	0.568988035	0.047017968	0.097507041	0.064239536	0.064239536	TRUE	0.105965299	No
EHI_035820	hypothetical protein conserved	477	608	426	610	238	268	452	394	459	305	432	453	332.71	435	397	0.912	-0.133	0.617471925	0.791653853	0.032183568	0.094826021	0.052925622	0.052925622	TRUE	0.213590297	No
EHI_035920	regulator of nonsense transcripts putative	99	116	94	110	33	32	94	75	101	55	60	54	158.73	90	56	0.648	-0.627	0.056135113	0.199549312	0.057093763	0.099734232	0.072377698	0.072377698	TRUE	1.165953504	No
EHI_035930	leucine rich repeat and phosphatase domain containing protein	739	800	792	2024	440	419	700	519	853	1013	799	708	566.41	691	840	1.209	0.274	0.325737971	0.564703244	0.042458809	0.092978513	0.059638589	0.059638589	TRUE	0.083066964	No
EHI_035940	Rho GTPase activating protein putative	77	153	125	95	85	60	73	99	135	48	154	101	185.55	102	101	0.984	-0.023	0.963446781	0.984598882	0.338636099	0.098377598	0.230498616	0.230498616	TRUE	1.159519724	No
EHI_035950	protein kinase domain containing protein	36	41	72	92	32	52	34	27	78	46	58	88	97.08	46	64	1.321	0.402	0.404416076	0.634143075	0.292999042	0.105694565	0.209001048	0.209001048	TRUE	1.991639798	No
EHI_035960	hypothetical protein	278	524	357	361	102	177	263	340	384	181	185	299	227.3	329	222	0.708	-0.497	0.29388952	0.531469323	0.309094588	0.096902609	0.212256958	0.212256958	TRUE	2.736616778	No
EHI_035970	PQ loop repeat protein	334	602	176	1060	190	437	316	390	190	531	345	738	459.3	299	538	1.723	0.785	0.028410885	0.128903962	0.111836745	0.093591876	0.104740312	0.104740312	TRUE	0.085061878	No
EHI_035980	hypothetical protein	539	774	604	642	214	218	511	502	650	321	388	368	584.47	554	359	0.686	-0.543	0.242574393	0.475317949	0.291096476	0.092897225	0.202960917	0.202960917	TRUE	5.404287978	No
EHI_035990	hypothetical protein	209	300	122	690	126	155	198	194	131	345	229	262	278.79	174	279	1.565	0.647	0.028326573	0.128669581	0.047551455	0.095692053	0.064277246	0.064277246	TRUE	0.182336356	No
EHI_036390	hypothetical protein	0	0	0	0	0	0	0	0	0	0	0	0	0.07	0	0	1	0	1	NA	0,00000001	20.56573597	12	12	TRUE	1.450070381	No
EHI_036490	surface antigen ariel1 putative	3	1	1	1	1	3	3	1	1	1	2	5	12.71	2	3	1.219	0.286	0.670069416	0.825127666	0.910913305	0.20759299	0.474983244	0.474983244	TRUE	5.125012583	No
EHI_036500	hypothetical protein	15	25	17	61	25	35	14	16	18	31	45	59	26.36	16	45	2.455	1.296	0.002005626	0.02088024	0.087300239	0.146856133	0.116191394	0.116191394	TRUE	0.109355579	No
EHI_036510	hypothetical protein	597	281	668	518	187	228	566	182	719	259	339	385	282.96	489	328	0.691	-0.534	0.155980312	0.367983517	0.131845566	0.095613383	0.117546086	0.117546086	TRUE	0.115773002	No
EHI_036520	importin beta putative	518	586	486	1003	159	231	491	380	523	502	289	390	360.55	465	394	0.858	-0.221	0.447582786	0.668955042	0.0487073	0.094480335	0.064651348	0.064651348	TRUE	0.112637871	No
EHI_036530	40S ribosomal protein S27a putative	89745	93616	66849	61405	52589	51945	85029	60675	71986	30733	95470	87734	57745.88	72563	71312	0.984	-0.024	0.944903421	0.976467773	0.077027515	0.09037401	0.095506135	0.095506135	TRUE	0.756504427	No
EHI_036540	hypothetical protein	10	15	10	50	18	10	9	10	11	25	33	17	18.1	10	25	2.213	1.146	0.012533354	0.074044503	0.092257698	0.172639735	0.132048233	0.132048233	TRUE	0.188467212	No
EHI_036550	HAD hydrolase family IA variant 3	22	31	23	27	4	7	21	20	25	14	7	12	12.54	22	11	0.557	-0.843	0.062983448	0.214694013	0,00000001	0.209189662	0.119586328	0.119586328	TRUE	0.274188391	No
EHI_036560	hypothetical protein	52	102	64	120	87	69	49	66	69	60	158	117	82.24	61	112	1.688	0.755	0.075157684	0.239610724	0.188296099	0.108462851	0.148726712	0.148726712	TRUE	0.214067909	No
EHI_036570	hypothetical protein	144	209	114	134	40	42	136	135	123	67	73	71	77.72	131	70	0.547	-0.87	0.003962278	0.033979014	0.008910605	0.109518174	0.060380301	0.060380301	TRUE	0.599516024	No
EHI_036580	BRAC1 domain containing protein	1793	1746	1315	2009	1331	1609	1699	1132	1416	1006	2416	2718	2157.75	1416	2047	1.407	0.493	0.163392942	0.376410341	0.111369373	0.091038662	0.103673011	0.103673011	TRUE	0.27752871	No
EHI_036590	hypothetical protein	43	102	42	65	13	20	41	66	45	33	24	34	54.04	51	30	0.62	-0.689	0.057692078	0.203159636	0.057843246	0.117919241	0.082924452	0.082924452	TRUE	0.052810182	No
EHI_036600	hypothetical protein	325	505	528	809	474	583	308	327	569	405	860	985	531.01	401	750	1.785	0.836	0.01866851	0.097499353	0.110104134	0.093153833	0.103600519	0.103600519	TRUE	0.34215805	No
EHI_036610	hypothetical protein	4	17	9	25	7	7	4	11	10	13	13	12	8.05	8	13	1.401	0.486	0.346774041	0.583584501	0,00000001	0.275336553	0.171226617	0.171226617	TRUE	0.346964459	No
EHI_036620	P-glycoprotein 5 pseudogene	21	22	20	36	11	14	20	14	22	18	20	24	25.41	19	21	1.092	0.127	0.756308352	0.881595345	0.047750194	0.14897245	0.095780784	0.095780784	TRUE	0.832666791	No
EHI_036630	hypothetical protein	1436	914	958	1019	786	708	1361	592	1032	510	1427	1196	744.45	995	1044	1.044	0.062	0.865879058	0.937876973	0.129264445	0.092349436	0.11487616	0.11487616	TRUE	0.11666897	No
EHI_036640	zinc finger domain containing protein	261	372	232	334	80	162	247	241	250	167	145	274	184.92	246	195	0.803	-0.317	0.341633367	0.578642787	0.077387592	0.098404831	0.085633383	0.085633383	TRUE	0.497892677	No
EHI_036840	hypothetical protein	48	81	46	43	19	26	45	52	50	22	34	44	40.27	49	33	0.667	-0.585	0.094208027	0.275669416	0.029784721	0.127341896	0.073576114	0.073576114	TRUE	0.278697661	No
EHI_036850	hypothetical protein conserved	50	81	73	67	28	37	47	52	79	34	51	62	49.23	59	49	0.816	-0.293	0.402369783	0.632192236	0.0510873	0.120613081	0.081242756	0.081242756	TRUE	0.221476969	No
EHI_036860	hypothetical protein	60	108	66	113	30	21	57	70	71	57	54	35	48.5	66	49	0.766	-0.385	0.342983984	0.579691089	0.128046005	0.121064028	0.125143077	0.125143077	TRUE	0.291612467	No
EHI_036870	hypothetical protein	55	102	40	98	6	16	52	66	43	49	11	27	38.75	54	29	0.603	-0.731	0.08984983	0.269857664	0.15005156	0.128795873	0.139865481	0.139865481	TRUE	0.187481137	No
EHI_036880	RhoGAP domain containing protein	16	14	9	41	9	6	15	9	10	21	16	10	19.13	11	16	1.397	0.482	0.272370284	0.50926458	0.04086169	0.168241897	0.104263508	0.104263508	TRUE	0.47316926	No
EHI_036890	ATPase Vps4 oligomerisation domain containing protein	57	66	70	30	22	13	54	43	75	15	40	22	81.85	57	26	0.48	-1.059	0.013356162	0.077739964	0.157067036	0.108549187	0.13567171	0.13567171	TRUE	0.564464088	No
EHI_036900	DEADFDEAH box helicase putative	9232	12546	9364	5417	2716	2048	8747	8131	10084	2711	4931	3459	6526.97	8987	3700	0.431	-1.214	7.65E-05	0.00196385	0.06876116	0.090576467	0.075324487	0.075324487	TRUE	0.072735088	No
EHI_036910	hypothetical protein	18	20	17	22	1	4	17	13	18	11	2	7	13.25	16	7	0.528	-0.923	0.063494467	0.215225658	0.077729595	0.202783421	0.149170907	0.149170907	TRUE	0.142549487	No
EHI_037010	dentin sialophospho protein precursor putative	0	1	1	2	1	3	0	1	1	1	2	5	3.77	1	3	1.921	0.942	0.169609632	0.383666334	0,00000001	0.485013083	0.425861464	0.425861464	TRUE	0.193414034	No
EHI_037120	ankyrin repeat protein putative	90	133	73	238	27	43	85	86	79	119	49	73	81.66	83	80	0.991	-0.014	0.967121045	0.985630538	0.051844071	0.108591348	0.074443429	0.074443429	TRUE	0.279378729	No
EHI_037130	ribosomal protein S17 putative	16351	31643	12301	40171	12152	10280	15492	20509	13246	20106	22061	17363	22687.8	16416	19843	1.199	0.262	0.343085342	0.579691089	0.044888719	0.090413876	0.059884895	0.059884895	TRUE	0.136049622	No
EHI_037140	receptor protein kinase putative	1893	2030	1715	1726	523	395	1794	1316	1847	864	949	667	1675.45	1652	827	0.519	-0.947	0.001752855	0.018846176	0.063941104	0.09123742	0.072098445	0.072098445	TRUE	0.447051085	No
EHI_037150	hypothetical protein	114	201	145	233	53	79	108	130	156	117	96	133	108.44	131	115	0.886	-0.175	0.585811106	0.772090493	0.05681504	0.104087135	0.074863868	0.074863868	TRUE	0.563077696	No
EHI_037160	hypothetical protein	803	1316	479	2013	478	546	761	853	516	1008	868	922	772.59	710	933	1.3	0.379	0.150205618	0.360161647	0.032598922	0.092276559	0.052536798	0.052536798	TRUE	0.340950504	No
EHI_037170	hypothetical protein	37	105	75	109	45	56	35	68	81	55	82	95	62.99	61	77	1.218	0.284	0.447762145	0.66909622	0.095320464	0.113998459	0.103134163	0.103134163	TRUE	0.216356908	No
EHI_037180	Ras family GTPase	2	3	1	16	1	2	2	2	1	8	2	3	8.19	2	4	2.079	1.056	0.080371631	0.251053834	0,00000001	0.272306942	0.207220826	0.207220826	TRUE	0.127720145	No
EHI_037190	serine carboxypeptidase 8S289 family protein	413	557	333	396	149	83	391	361	359	198	270	140	475.45	370	203	0.566	-0.82	0.008554294	0.057183028	0.063954212	0.093481683	0.073993612	0.073993612	TRUE	0.134613978	No
EHI_037200	hypothetical protein	57	74	27	115	30	33	54	48	29	58	54	56	53.5	44	56	1.254	0.326	0.367072396	0.600600252	0.067334173	0.118197716	0.08863357	0.08863357	TRUE	0.29286187	No
EHI_037210	hypothetical protein	321	541	324	1235	162	167	304	351	349	618	294	282	301.42	335	398	1.186	0.245	0.448463222	0.669635971	0.07470678	0.095290838	0.082222191	0.082222191	TRUE	1.256301464	No
EHI_037220	hypothetical protein conserved	144	197	189	506	130	94	136	128	204	253	236	159	176.2	156	216	1.368	0.452	0.159897386	0.372605351	0.06541448	0.098803454	0.077968125	0.077968125	TRUE	0.620520593	No
EHI_037230	chaperone protein dnaK putative	731	1095	810	727	656	268	693	710	872	364	1191	453	663.48	758	669	0.89	-0.168	0.667726233	0.823210332	0.156436495	0.092593689	0.130597435	0.130597435	TRUE	2.747782787	No
EHI_037240	U5 small nuclear ribonucleoprotein subunit putative	66	141	60	105	38	42	63	91	65	53	69	71	131.68	73	64	0.885	-0.176	0.661252001	0.818233163	0.142309407	0.101661838	0.125782109	0.125782109	TRUE	3.80167098	No
EHI_037340	hypothetical protein conserved	0	2	0	0	0	0	0	1	0	0	0	0	0.67	0	0	0.785	-0.349	0.551788399	NA	0,00000001	2.314315613	2.286089002	2.286089002	TRUE	1.783068892	No
EHI_037440	hypothetical protein	15	32	5	48	13	8	14	21	5	24	24	14	25.4	13	21	1.422	0.508	0.269549398	0.506031159	0.133011618	0.14899172	0.141278536	0.141278536	TRUE	0.398066777	No
EHI_037540	hypothetical protein	220	341	141	571	111	136	208	221	152	286	202	230	197.46	194	239	1.229	0.298	0.255239665	0.488832028	0.023282221	0.097892962	0.048175222	0.048175222	TRUE	0.196832352	No
EHI_037550	hypothetical protein	4	8	9	7	3	7	4	5	10	4	5	12	5.8	6	7	1.027	0.039	0.946603792	0.977202973	0,00000001	0.34736237	0.233570384	0.233570384	TRUE	0.163080943	No
EHI_037670	hypothetical protein	3	2	2	1	0	1	3	1	2	1	0	2	0.71	2	1	0.57	-0.81	0.214062598	NA	0,00000001	2.198151617	1.350580174	1.350580174	TRUE	0.399408246	No
EHI_037680	DNA polymerase putative	1	2	0	1	2	1	1	1	0	1	4	2	1.14	1	2	1.379	0.464	0.499036811	NA	0,00000001	1.402731632	0.83401863	0.83401863	TRUE	0.157913604	No
EHI_037690	hypothetical protein	1	0	0	1	0	0	1	0	0	1	0	0	0.8	0	0	0.997	-0.004	0.994978486	NA	0,00000001	1.963190578	1.223083739	1.223083739	TRUE	0.241946212	No
EHI_037700	hypothetical protein	4	8	0	1	2	3	4	5	0	1	4	5	5.56	3	3	0.897	-0.157	0.807617349	0.906588805	0.349552469	0.358250714	0.355037167	0.355037167	TRUE	1.952646877	No
EHI_037710	hypothetical protein	0	1	0	0	0	0	0	1	0	0	0	0	1.19	0	0	0.896	-0.158	0.801234086	NA	0,00000001	1.343688589	1.540318411	1.540318411	TRUE	0.159647596	No
EHI_037810	hypothetical protein	146	265	121	523	91	121	138	172	130	262	165	204	181.75	147	210	1.42	0.506	0.070503392	0.230268228	0.0329341	0.098545205	0.055366943	0.055366943	TRUE	0.163386383	No
EHI_037820	hypothetical protein conserved domain containing	15	30	9	58	14	14	14	19	10	29	25	24	18.34	14	26	1.674	0.743	0.094528661	0.276123193	0.079366022	0.171561555	0.128728542	0.128728542	TRUE	0.334564605	No
EHI_037920	hypothetical protein	6	1	2	0	2	1	6	1	2	0	4	2	4.98	3	2	0.691	-0.533	0.423703881	0.650077006	0.362334934	0.389571291	0.381047023	0.381047023	TRUE	0.610407829	No
EHI_038020	hypothetical protein	0	0	0	0	0	0	0	0	0	0	0	0	0	0	0	NA	NA	NA	NA	NA	NA	NA	NA	NA	NA	NA
EHI_038030	hypothetical protein	0	0	0	0	0	0	0	0	0	0	0	0	0	0	0	NA	NA	NA	NA	NA	NA	NA	NA	NA	NA	NA
EHI_038130	hypothetical protein	83	81	65	148	36	41	79	52	70	74	65	69	57.84	67	69	1.042	0.059	0.864820087	0.93787076	0.060940985	0.116103714	0.084524806	0.084524806	TRUE	0.377363604	No
EHI_038140	hypothetical protein	108	152	134	1205	273	275	102	99	144	603	496	464	485.08	115	521	4.261	2.091	6.04E-14	1.90E-11	0.037546151	0.093419509	0.056027503	0.056027503	TRUE	0.373097173	No
EHI_038150	hypothetical protein	1	1	4	12	2	3	1	1	4	6	4	5	7	2	5	2.024	1.017	0.091479547	0.27185155	0.02533501	0.30314514	0.200503985	0.200503985	TRUE	0.736999769	No
EHI_038160	1C4-alpha-glucan branching enzyme putative	1859	2620	2092	3694	1003	1123	1761	1698	2253	1849	1821	1897	1903.89	1904	1856	0.975	-0.036	0.873180298	0.942180971	0.018083908	0.091130726	0.037974264	0.037974264	TRUE	0.183462481	No
EHI_038270	hypothetical protein	13	28	10	55	16	13	12	18	11	28	29	22	22.54	14	26	1.77	0.823	0.038451244	0.157584116	0,00000001	0.156452279	0.08459266	0.08459266	TRUE	0.100108533	No
EHI_038280	hypothetical protein	330	540	307	635	284	250	313	350	331	318	516	422	507.97	331	419	1.237	0.307	0.415630311	0.643027577	0.135678477	0.093281103	0.118884432	0.118884432	TRUE	2.058981006	No
EHI_038290	hypothetical protein pseudogene	0	0	1	0	0	0	0	0	1	0	0	0	0.09	0	0	0.835	-0.259	0.440679368	NA	0,00000001	16.6925395	12	12	TRUE	1.503914851	No
EHI_038300	hypothetical protein	59	120	31	107	23	43	56	78	33	54	42	73	91.9	56	56	1.001	0.002	0.997223506	0.998948336	0.250976981	0.106559564	0.186480588	0.186480588	TRUE	0.038415214	No
EHI_038310	60S ribosome subunit biogenesis protein NIP7 putative pseudogene	192	265	188	333	128	96	182	172	202	167	232	162	152.53	185	187	1.004	0.006	0.981195715	0.992275559	0.017486113	0.100115395	0.046560249	0.046560249	TRUE	0.229666696	No
EHI_038330	zinc finger domain containing protein	876	1363	1131	1314	532	900	830	883	1218	658	966	1520	823.5	977	1048	1.066	0.093	0.781307114	0.894149625	0.088870746	0.092157342	0.090499111	0.090499111	TRUE	0.149623062	No
EHI_038340	hypothetical protein	5	11	5	0	2	0	5	7	5	0	4	0	5.04	6	1	0.396	-1.336	0.045904644	0.174966502	0.774507004	0.386221255	0.498212335	0.498212335	TRUE	0.909217885	No
EHI_038440	hypothetical protein	0	0	0	1	0	0	0	0	0	1	0	0	0.19	0	0	1.12	0.163	0.67373446	NA	0,00000001	8.047452738	8.848771655	8.848771655	TRUE	2.333440095	No
EHI_038540	hypothetical protein conserved	429	737	470	1398	414	371	406	478	506	700	752	627	455.64	463	693	1.459	0.545	0.097391529	0.280702643	0.081985668	0.093617935	0.086391912	0.086391912	TRUE	1.310581174	No
EHI_038550	hypothetical protein	7	15	11	29	5	5	7	10	12	15	9	8	8.59	10	11	1.164	0.22	0.66878954	0.824066662	0,00000001	0.263870625	0.168779076	0.168779076	TRUE	0.298671892	No
EHI_038560	hypothetical protein	297	463	205	662	129	142	281	300	221	331	234	240	288.72	267	268	1.009	0.013	0.959513431	0.983345299	0.025025635	0.095508368	0.048473766	0.048473766	TRUE	0.277202623	No
EHI_038570	RNA polymerase subunit Rpb8	571	781	526	1048	592	485	541	506	566	525	1075	819	685.15	538	806	1.468	0.553	0.055535877	0.198403557	0.048275718	0.092522642	0.064461657	0.064461657	TRUE	0.08041898	No
EHI_038580	ribosomal protein L11 putative	29693	29115	24737	40255	19997	26580	28133	18870	26638	20148	36303	44893	22629.7	24547	33781	1.354	0.437	0.154238493	0.365690002	0.061875401	0.090414045	0.075406508	0.075406508	TRUE	0.096734933	No
EHI_038590	hypothetical protein	1425	2867	889	4366	954	892	1350	1858	957	2185	1732	1507	1583.5	1388	1808	1.286	0.363	0.21133568	0.437723127	0.051913109	0.091289054	0.066285965	0.066285965	TRUE	0.163704948	No
EHI_038600	splicing factor 3A subunit 3 putative	188	336	165	317	65	60	178	218	178	159	118	101	141.92	191	126	0.691	-0.533	0.212160333	0.438509101	0.200455775	0.100845559	0.157174538	0.157174538	TRUE	3.555310201	No
EHI_038610	hypothetical protein	0	0	0	0	0	0	0	0	0	0	0	0	0.11	0	0	1	0	1	NA	0,00000001	13.74323854	12	12	TRUE	1.785132591	No
EHI_038620	40S ribosomal protein S16 putative	20105	25525	8696	29203	8401	5795	19048	16543	9364	14616	15251	9788	13171.58	14985	13218	0.887	-0.172	0.559994818	0.756440681	0.053391556	0.090461319	0.069442259	0.069442259	TRUE	0.349867819	No
EHI_038630	hypothetical protein	51	67	32	52	14	4	48	43	34	26	25	7	28.85	42	19	0.517	-0.951	0.030616923	0.135709769	0.134194142	0.141997237	0.137159867	0.137159867	TRUE	0.693871206	No
EHI_038640	Myb family DNA-binding protein SHAQKYF family	10	16	10	29	6	7	9	10	11	15	11	12	10.5	10	13	1.213	0.279	0.556223403	0.754052728	0,00000001	0.232255673	0.126669722	0.126669722	TRUE	0.48736191	No
EHI_038650	hypothetical protein	16	53	32	78	30	25	15	34	34	39	54	42	31.77	28	45	1.528	0.612	0.122618122	0.32179601	0.080378586	0.137237851	0.106345402	0.106345402	TRUE	0.945740895	No
EHI_038660	hypothetical protein conserved	46	87	39	113	34	23	44	56	42	57	62	39	38.15	47	53	1.097	0.134	0.709555483	0.852050398	0.045843485	0.129402512	0.086885472	0.086885472	TRUE	0.31715974	No
EHI_038670	protein kinase domain containing protein	111	106	113	345	59	87	105	69	122	173	107	147	86.77	99	142	1.432	0.518	0.106620004	0.297020944	0.052717914	0.107517996	0.074413637	0.074413637	TRUE	0.099353743	No
EHI_038680	Rab family GTPase	194	369	128	488	54	92	184	239	138	244	98	155	148.26	187	166	0.903	-0.148	0.682747721	0.833189035	0.106020876	0.100396708	0.10375635	0.10375635	TRUE	0.151128178	No
EHI_038690	ubiquitin-activating enzyme E1 1 putative	57	90	69	107	48	26	54	58	74	54	87	44	201.76	62	62	0.99	-0.014	0.974050963	0.988220345	0.221611469	0.097732345	0.167881562	0.167881562	TRUE	4.636120886	No
EHI_038800	actin binding protein putative	1532	1507	1080	1205	524	329	1451	977	1163	603	951	556	972.18	1197	703	0.6	-0.736	0.008554598	0.057183028	0.046082089	0.091880661	0.060349693	0.060349693	TRUE	0.272189666	No
EHI_038810	leucine rich repeat protein BspA family	28	61	18	21	10	11	27	40	19	11	18	19	20.27	29	16	0.564	-0.826	0.070172372	0.229662983	0.10878421	0.163835434	0.140426609	0.140426609	TRUE	0.408573803	No
EHI_038820	hypothetical protein	1186	1879	1118	2259	742	726	1124	1218	1204	1131	1347	1226	844.17	1182	1235	1.042	0.059	0.848456965	0.930101871	0.062297008	0.092113056	0.075839554	0.075839554	TRUE	1.009499535	No
EHI_038830	hypothetical protein	50	108	62	151	15	24	47	70	67	76	27	41	50.61	61	48	0.822	-0.284	0.469795124	0.687719835	0.105991933	0.119782984	0.113197451	0.113197451	TRUE	0.504991966	No
EHI_038840	Rab GTPase activating protein putative	109	125	99	121	30	25	103	81	107	61	54	42	78.34	97	52	0.57	-0.811	0.014776469	0.083240425	0.052060415	0.109364402	0.0744661	0.0744661	TRUE	0.904561474	No
EHI_038850	hypothetical protein	15	19	17	36	11	18	14	12	18	18	20	30	18.73	15	23	1.435	0.521	0.244254136	0.477303953	0.085951042	0.169895062	0.128636484	0.128636484	TRUE	0.085025635	No
EHI_038860	40S ribosomal protein S28 putative	37714	64876	34942	72891	33652	30812	35732	42048	37627	36482	61092	52041	45533.19	38469	49872	1.28	0.357	0.22540391	0.454821913	0.052586042	0.09038093	0.068735499	0.068735499	TRUE	0.344195454	No
EHI_038870	Rho guanine nucleotide exchange factor putative	241	383	226	304	76	104	228	248	243	152	138	176	185.77	240	155	0.664	-0.592	0.071611355	0.232921623	0.070946813	0.098367862	0.08189374	0.08189374	TRUE	1.424475176	No
EHI_038880	WD repeat protein	270	492	183	743	272	227	256	319	197	372	494	383	326.17	257	416	1.574	0.654	0.032678537	0.142051598	0.058762101	0.094915886	0.071842868	0.071842868	TRUE	0.265752752	No
EHI_038890	hypothetical protein	339	477	311	313	102	93	321	309	335	157	185	157	305.08	322	166	0.528	-0.92	0.000360458	0.005918273	0.022870997	0.095231633	0.04640547	0.04640547	TRUE	0.415160057	No
EHI_038900	hypothetical protein	49	107	45	225	40	41	46	69	48	113	73	69	86.76	54	85	1.493	0.578	0.160582884	0.373209587	0.157390041	0.107520212	0.134944783	0.134944783	TRUE	1.096654063	No
EHI_038910	hypothetical protein	3	4	3	2	1	0	3	3	3	1	2	0	3.45	3	1	0.573	-0.803	0.227152907	0.456798177	0,00000001	0.522204034	0.33886247	0.33886247	TRUE	1.025224156	No
EHI_038920	DNA topoisomerase III putative	270	362	244	404	115	109	256	235	263	202	209	184	325.06	251	198	0.799	-0.324	0.232344951	0.462221612	0.032681667	0.09493143	0.052477369	0.052477369	TRUE	0.763506699	No
EHI_038930	hypothetical protein conserved domain containing	164	201	160	204	75	70	155	130	172	102	136	118	158.04	152	119	0.796	-0.33	0.412235127	0.640515764	0.160562985	0.099775017	0.133701742	0.133701742	TRUE	2.978753258	No
EHI_038940	Sec7 domain protein	98	138	99	154	22	29	93	89	107	77	40	49	78.51	96	55	0.619	-0.692	0.101818407	0.287712751	0.177456822	0.109324307	0.144859373	0.144859373	TRUE	1.216275046	No
EHI_038950	hypothetical protein	65	78	43	144	24	44	62	51	46	72	44	74	50.48	53	63	1.2	0.263	0.414835946	0.642050686	0.025356556	0.119858471	0.066313477	0.066313477	TRUE	0.270939106	No
EHI_038960	hypothetical protein	111	135	98	226	31	44	105	87	106	113	56	74	73.95	99	81	0.844	-0.245	0.548339343	0.748434771	0.153337672	0.110494034	0.134582802	0.134582802	TRUE	1.037900324	No
EHI_038970	hypothetical protein	200	285	204	685	112	140	189	185	220	343	203	236	159.91	198	261	1.305	0.384	0.24067961	0.472898531	0.068744168	0.099664915	0.08239203	0.08239203	TRUE	0.404604987	No
EHI_038980	hypothetical protein	32	70	42	130	41	44	30	45	45	65	74	74	64.43	40	71	1.683	0.751	0.039092274	0.158889229	0.076402419	0.113472081	0.091770289	0.091770289	TRUE	0.43950521	No
EHI_038990	Protein transport protein SEC61 gamma subunit putative	2	3	2	2	3	4	2	2	2	1	5	7	4.87	2	4	1.505	0.589	0.363134792	0.597391942	0,00000001	0.396230961	0.335637321	0.335637321	TRUE	0.887658623	No
EHI_039000	CAF1 family ribonuclease putative	80	107	64	260	98	110	76	69	69	130	178	186	93.5	71	165	2.191	1.132	0.000323537	0.005495254	0.044556831	0.106282034	0.069667353	0.069667353	TRUE	0.348560772	No
EHI_039010	40S ribosomal protein S26 putative	18736	16312	11603	11609	9002	10410	17751	10572	12495	5810	16342	17582	10860.35	13606	13245	0.975	-0.036	0.921865708	0.967664311	0.110644286	0.09048539	0.114311659	0.114311659	TRUE	0.569267859	No
EHI_039020	actobindin putative	6484	11492	4856	12625	6718	7170	6143	7448	5229	6319	12196	12110	7191.91	6273	10208	1.585	0.664	0.034075025	0.145474144	0.064860811	0.090555363	0.079055944	0.079055944	TRUE	0.397558792	No
EHI_039030	RhoGAP domain containing protein	5	11	4	17	2	6	5	7	4	9	4	10	7.77	5	8	1.307	0.387	0.469274792	0.687719835	0,00000001	0.28214163	0.157835896	0.157835896	TRUE	0.281446406	No
EHI_039040	hypothetical protein	941	991	866	714	279	221	892	642	933	357	506	373	755.24	822	412	0.52	-0.942	0.002631997	0.025173258	0.071784528	0.092320846	0.076995975	0.076995975	TRUE	1.046055073	No
EHI_039050	hypothetical protein conserved	28	56	22	87	22	29	27	36	24	44	40	49	31.89	29	44	1.466	0.552	0.145814546	0.353589056	0.046669258	0.137059966	0.093190125	0.093190125	TRUE	0.539429328	No
EHI_039060	high mobility group 8HMG9 box domain containing protein	932	1367	851	1310	482	382	883	886	916	656	875	645	885.16	895	725	0.826	-0.275	0.498407157	0.711198045	0.182378062	0.092031316	0.144174622	0.144174622	TRUE	0.181702576	No
EHI_039070	actin putative	765	1359	592	1862	570	381	725	881	637	932	1035	644	807.03	748	870	1.156	0.21	0.439605959	0.661802209	0.03743512	0.092194268	0.056224703	0.056224703	TRUE	0.182359037	No
EHI_039080	hypothetical protein	144	188	69	364	53	59	136	122	74	182	96	100	104.66	111	126	1.142	0.192	0.567654801	0.761608356	0.069520668	0.10458277	0.083180469	0.083180469	TRUE	0.958766583	No
EHI_039180	acetyltransferase putative	259	442	198	323	234	180	245	286	213	162	425	304	431.68	248	297	1.173	0.23	0.508438014	0.718215663	0.097410035	0.093799406	0.096037718	0.096037718	TRUE	0.267608137	No
EHI_039190	aldose reductase putative	1368	2612	1824	1556	449	539	1296	1693	1964	779	815	910	3486.76	1651	835	0.553	-0.856	0.055924605	0.199092534	0.267113713	0.09077549	0.185132967	0.185132967	TRUE	0.508393408	No
EHI_039200	hypothetical protein	253	464	208	302	68	93	240	301	224	151	123	157	184.14	255	144	0.578	-0.791	0.002934213	0.027398739	0.023670636	0.098438816	0.048958006	0.048958006	TRUE	0.290328353	No
EHI_039210	tRNA -methyltransferase catalytic subunit putative	278	388	230	230	88	123	263	251	248	115	160	208	161.42	254	161	0.637	-0.651	0.018538822	0.096950535	0.029351994	0.099577521	0.054045084	0.054045084	TRUE	0.109230189	No
EHI_039320	hypothetical protein	6	4	5	19	3	0	6	3	5	10	5	0	4.64	5	5	1.209	0.274	0.651619557	0.811991322	0,00000001	0.411693949	0.276475709	0.276475709	TRUE	0.137015553	No
EHI_039330	hypothetical protein conserved	1631	2540	3011	1329	2720	1754	1545	1646	3242	665	4938	2962	3659.6	2144	2855	1.264	0.338	0.517734633	0.724994074	0.440476914	0.09075531	0.286473829	0.286473829	TRUE	0.490859827	No
EHI_039340	USP6 N-terminal-like protein putative	4	5	3	7	3	3	4	3	3	4	5	5	7.64	3	5	1.214	0.28	0.640687106	0.805303841	0.175462446	0.285378787	0.235528242	0.235528242	TRUE	0.187836089	No
EHI_039350	s phingosine-1-phosphate lyase 1 putative	1790	1858	1137	1759	504	341	1696	1204	1224	880	915	576	1212.71	1375	790	0.588	-0.766	0.004373784	0.036335775	0.036208378	0.09157672	0.055209295	0.055209295	TRUE	0.326166435	No
EHI_039360	pumilio family RNA-binding protein	77	122	31	325	18	26	73	79	33	163	33	44	75.81	62	80	1.277	0.352	0.440453822	0.662698849	0.243727104	0.109999956	0.181065599	0.181065599	TRUE	4.763637435	No
EHI_039470	pumilio family RNA-binding protein	9	9	6	33	4	2	9	6	6	17	7	3	7.8	7	9	1.355	0.439	0.428158797	0.653304836	0.139457438	0.281287575	0.218503163	0.218503163	TRUE	0.405495324	No
EHI_039480	Rho guanine nucleotide exchange factor putative	767	1103	590	685	154	151	727	715	635	343	280	255	603.21	692	293	0.435	-1.201	4.98E-08	5.23E-06	0.010763227	0.092818024	0.034066994	0.034066994	TRUE	0.123944764	No
EHI_039490	hypothetical protein	28	41	16	57	20	20	27	27	17	29	36	34	41.64	24	33	1.335	0.417	0.262907611	0.498670248	0.043243994	0.126125223	0.08077399	0.08077399	TRUE	0.128736446	No
EHI_039590	hypothetical protein conserved	1631	1970	1371	2138	629	797	1545	1277	1476	1070	1142	1346	919.03	1433	1186	0.835	-0.26	0.392468407	0.623884393	0.05931359	0.091969295	0.07295959	0.07295959	TRUE	0.803429531	No
EHI_039600	hypothetical protein	276	456	352	710	118	194	261	296	379	355	214	328	216.61	312	299	0.966	-0.05	0.844618929	0.92798575	0.023569282	0.097226005	0.047644811	0.047644811	TRUE	0.260083003	No
EHI_039610	cysteine proteinase putative	10728	15955	11677	19517	4102	5448	10164	10341	12574	9768	7447	9202	9006.16	11026	8806	0.805	-0.314	0.20690785	0.433439503	0.029821539	0.090513633	0.047476336	0.047476336	TRUE	0.186041499	No
EHI_039710	hypothetical protein	0	0	0	2	3	9	0	0	0	1	5	15	3.76	0	7	3.652	1.869	0.00675246	0.049319865	2.053813474	0.486844688	1.023809689	1.023809689	TRUE	0.462374206	No
EHI_039720	hypothetical protein	0	2	1	5	1	1	0	1	1	3	2	2	2.03	1	2	1.601	0.679	0.324940933	0.564190239	0,00000001	0.823939201	0.537235804	0.537235804	TRUE	0.751805703	No
EHI_039820	hypothetical protein	708	1221	808	1606	532	500	671	791	870	804	966	844	726.34	777	871	1.115	0.157	0.559758651	0.756350157	0.039588266	0.092399348	0.055395858	0.055395858	TRUE	0.589909576	No
EHI_039830	UDP-N-acetylglucosamine pyrophosphorylase putative	880	1447	548	1535	205	212	834	938	590	768	372	358	564.34	787	499	0.657	-0.605	0.086999572	0.265239313	0.108358154	0.092988158	0.102488942	0.102488942	TRUE	0.766697742	No
EHI_039840	hydrolase alphaFbeta fold family domain containing protein	48	58	38	80	24	40	45	38	41	40	44	68	50.33	41	51	1.186	0.246	0.445170894	0.666994642	0.01716095	0.119948564	0.061090965	0.061090965	TRUE	0.282754898	No
EHI_039850	Rho guanine nucleotide exchange factor putative	147	223	175	114	29	37	139	145	188	57	53	62	201.36	157	57	0.391	-1.356	4.19E-05	0.001233721	0.061536254	0.097746969	0.076379287	0.076379287	TRUE	0.382636411	No
EHI_039860	histidine acid phosphatase family protein	1215	1882	1293	2429	206	279	1151	1220	1392	1216	374	471	778.55	1254	687	0.576	-0.795	0.035269478	0.148879892	0.138810679	0.092261793	0.120265642	0.120265642	TRUE	2.088970166	No
EHI_039960	hypothetical protein	0	0	0	0	2	0	0	0	0	0	4	0	2	0	1	1.687	0.754	0.267414705	0.503222371	0.523364245	0.83702762	0.774030023	0.774030023	TRUE	2.864577011	No
EHI_040060	cylicin-2 putative	1	1	2	0	0	1	1	1	2	0	0	2	1.89	1	1	0.718	-0.478	0.486461212	0.699919937	0,00000001	0.880044695	0.6916346	0.6916346	TRUE	0.153139906	No
EHI_040260	HEAT repeat domain containing protein	209	247	224	294	125	101	198	160	241	147	227	171	329.67	200	182	0.916	-0.126	0.753573749	0.880099987	0.165394096	0.094867287	0.136477204	0.136477204	TRUE	4.204434773	No
EHI_040270	TB domain containing protein	256	385	305	203	96	136	243	250	328	102	174	230	182.06	274	169	0.623	-0.682	0.023624625	0.114154301	0.049329355	0.098531486	0.066934935	0.066934935	TRUE	0.17473312	No
EHI_040280	eukaryotic translation initiation factor 4E putative	1508	3302	1305	4179	1116	1124	1429	2140	1405	2092	2026	1898	1914.27	1658	2005	1.2	0.263	0.333661312	0.572247741	0.041508352	0.091126481	0.057296756	0.057296756	TRUE	0.282480645	No
EHI_040290	hypothetical protein	237	425	151	874	172	172	225	275	163	437	312	291	440.84	221	347	1.536	0.619	0.042496846	0.16637737	0.059370679	0.093727727	0.070820224	0.070820224	TRUE	0.525414824	No
EHI_040300	WD domain containing protein	856	1066	616	556	303	214	811	691	663	278	550	361	854.94	722	396	0.57	-0.811	0.01639967	0.089077802	0.097388954	0.092090824	0.091764996	0.091764996	TRUE	0.725340678	No
EHI_040310	Rab family GTPase	9638	12563	7126	15020	5465	6369	9131	8142	7674	7518	9921	10757	11748.25	8316	9399	1.125	0.17	0.511119292	0.72059197	0.035748286	0.090475022	0.051750637	0.051750637	TRUE	0.513071158	No
EHI_040320	37 exoribonuclease family protein	1081	1551	1019	1757	905	543	1024	1005	1097	879	1643	917	1024.3	1042	1146	1.094	0.129	0.65881212	0.81675292	0.056334288	0.091802691	0.066920934	0.066920934	TRUE	0.549266909	No
EHI_040330	GTP-binding protein Ras family	24	32	8	65	23	14	23	21	9	33	42	24	36.46	18	33	1.747	0.805	0.035425953	0.149221776	0.025505341	0.13121058	0.083091976	0.083091976	TRUE	0.305770367	No
EHI_040340	hypothetical protein	670	1063	860	856	1019	943	635	689	926	428	1850	1593	1462.59	750	1290	1.624	0.699	0.095732678	0.278607545	0.203210807	0.091366829	0.156555235	0.156555235	TRUE	0.076237003	No
EHI_040350	hypothetical protein	109	194	117	134	21	26	103	126	126	67	38	44	85.88	118	50	0.46	-1.121	0.002638744	0.025207203	0.095670856	0.107695087	0.102208692	0.102208692	TRUE	0.24088867	No
EHI_040360	ruvB-like DNA helicase putative	692	962	629	472	356	171	656	623	677	236	646	289	651.67	652	390	0.616	-0.698	0.039204035	0.159179291	0.091517119	0.092634375	0.091952394	0.091952394	TRUE	1.536239332	No
EHI_040370	hypothetical protein	515	914	391	753	366	343	488	592	421	377	664	579	446.14	500	540	1.071	0.099	0.724323444	0.861124312	0.042901699	0.093687564	0.059690658	0.059690658	TRUE	0.232732518	No
EHI_040380	hypothetical protein conserved	449	670	340	1168	54	102	425	434	366	585	98	172	295	408	285	0.731	-0.451	0.302400385	0.540960737	0.230799448	0.095398504	0.172050099	0.172050099	TRUE	1.620508581	No
EHI_040390	hypothetical protein	20	37	36	98	49	35	19	24	39	49	89	59	45.05	27	66	2.202	1.139	0.005289611	0.041917236	0.119326133	0.123421838	0.121300981	0.121300981	TRUE	0.160074344	No
EHI_040400	prolyl-tRNA synthetase putative	4176	6313	3511	6013	1716	1131	3957	4092	3781	3010	3115	1910	3928.67	3943	2678	0.688	-0.539	0.029966822	0.133958323	0.027422762	0.090727428	0.047168767	0.047168767	TRUE	0.399256393	No
EHI_040410	hypothetical protein conserved	306	546	344	711	135	147	290	354	370	356	245	248	373.15	338	283	0.849	-0.236	0.42733558	0.652807075	0.054120835	0.094340804	0.066824057	0.066824057	TRUE	0.482480631	No
EHI_040420	hypothetical protein conserved domain containing	4652	6863	5302	1953	2360	1366	4408	4448	5709	977	4284	2307	4491.74	4855	2523	0.548	-0.866	0.022677798	0.110939621	0.131831546	0.09067989	0.123412629	0.123412629	TRUE	0.416079247	No
EHI_040430	hypothetical protein	170	269	236	262	62	109	161	174	254	131	113	184	158.27	196	143	0.738	-0.439	0.160319672	0.373209587	0.055498086	0.099761571	0.071847176	0.071847176	TRUE	0.221324573	No
EHI_040440	hypothetical protein	1247	1656	935	743	327	219	1181	1073	1007	372	594	370	1124.53	1087	445	0.424	-1.239	5.20E-06	0.000251441	0.040277867	0.091673048	0.056005694	0.056005694	TRUE	0.065718023	No
EHI_040450	Rab family GTPase	1024	1880	959	1930	513	525	970	1218	1033	966	931	887	920.76	1074	928	0.868	-0.204	0.383588153	0.616744387	0.020953413	0.09196625	0.04092497	0.04092497	TRUE	0.360505034	No
EHI_040460	cysteine protease inhibitor 2 8EhICP29	2340	3452	2002	3968	1475	1515	2217	2237	2156	1986	2678	2559	2161.35	2203	2408	1.089	0.123	0.586244069	0.772090493	0.017119748	0.091037512	0.038519809	0.038519809	TRUE	0.244122908	No
EHI_040470	hypothetical protein conserved domain containing	74	124	59	149	24	43	70	80	64	75	44	73	58.23	71	64	0.906	-0.142	0.677433402	0.830432826	0.051015522	0.115933673	0.080018203	0.080018203	TRUE	0.159394382	No
EHI_040480	mRNA cap guanine-N7 methyltransferase putative	165	270	154	348	55	36	156	175	166	174	100	61	112.62	166	112	0.704	-0.506	0.163082644	0.375947206	0.10129026	0.103577319	0.102241072	0.102241072	TRUE	0.257762444	No
EHI_040580	hypothetical protein	88	108	74	183	45	57	83	70	80	92	82	96	102.21	78	90	1.158	0.211	0.396357618	0.627207694	0,00000001	0.104924729	0.035295706	0.035295706	TRUE	0.062301869	No
EHI_040590	hypothetical protein	220	354	259	555	231	174	208	229	279	278	419	294	269.94	239	330	1.361	0.444	0.099621762	0.284099898	0.030296398	0.095867272	0.053037356	0.053037356	TRUE	0.33777644	No
EHI_040600	Acid sphingomyelinase-like phosphodiesterase putative	301	503	253	340	58	71	285	326	272	170	105	120	150.02	294	132	0.471	-1.087	0.000482284	0.007253587	0.051565758	0.100279129	0.07161168	0.07161168	TRUE	0.41150551	No
EHI_040610	hypothetical protein	12	32	11	60	22	17	11	21	12	30	40	29	35	15	33	2.007	1.005	0.014608646	0.082512663	0.076253419	0.132914607	0.103646419	0.103646419	TRUE	0.151775293	No
EHI_040620	hypothetical protein	69	93	47	158	41	61	65	60	51	79	74	103	77.09	59	85	1.419	0.505	0.099109196	0.283290682	0.026542824	0.109674785	0.060183947	0.060183947	TRUE	0.246150188	No
EHI_040630	hypothetical protein	139	189	123	292	26	36	132	122	132	146	47	61	91.03	129	85	0.697	-0.52	0.140525626	0.346592371	0.084689189	0.106714264	0.092698844	0.092698844	TRUE	2.244347172	No
EHI_040640	hypothetical protein	4	6	2	5	7	2	4	4	2	3	13	3	16.16	3	6	1.427	0.513	0.369916922	0.602669893	0.222621755	0.182531823	0.201110915	0.201110915	TRUE	3.165554408	No
EHI_040650	hypothetical protein	540	787	471	815	169	155	512	510	507	408	307	262	487.73	510	326	0.661	-0.598	0.085168752	0.261376532	0.099548196	0.093402794	0.097246104	0.097246104	TRUE	0.431369477	No
EHI_040660	ribosomal protein L11 putative	39081	41689	25181	31081	14565	17017	37027	27020	27116	15556	26441	28741	22807.2	30388	23579	0.784	-0.351	0.206190341	0.432645843	0.044402375	0.090413533	0.060437533	0.060437533	TRUE	0.538076311	No
EHI_040670	hypothetical protein	23	58	21	21	13	14	22	38	23	11	24	24	26.96	28	20	0.694	-0.528	0.231957764	0.462097861	0.118851747	0.145605248	0.131211773	0.131211773	TRUE	0.310930052	No
EHI_040680	hypothetical protein	324	525	449	980	178	181	307	340	484	490	323	306	319.02	377	373	0.997	-0.004	0.986951717	0.994396123	0.035578625	0.095018186	0.055218602	0.055218602	TRUE	0.489441262	No
EHI_040690	phosphatidylinositol 3-kinase putative	46	80	43	42	11	6	44	52	46	21	20	10	41.77	47	17	0.417	-1.261	0.003635648	0.032014016	0.13607232	0.126012431	0.130315589	0.130315589	TRUE	2.122730096	No
EHI_040700	coatomer protein gamma subunit putative	624	916	434	685	233	200	591	594	467	343	423	338	590.55	551	368	0.68	-0.557	0.053983205	0.194688034	0.048246844	0.092870997	0.06361216	0.06361216	TRUE	0.097324676	No
EHI_040800	60S ribosomal protein L15 putative	59929	80976	60352	42985	28201	33493	56780	52483	64989	21514	51196	56569	52930.02	58084	43093	0.755	-0.405	0.21242412	0.438824244	0.070478325	0.090376357	0.085957186	0.085957186	TRUE	0.645660031	No
EHI_040810	hypothetical protein	58	90	35	106	30	29	55	58	38	53	54	49	49.43	50	52	1.029	0.041	0.897288316	0.955902177	0.018726958	0.120486813	0.062611371	0.062611371	TRUE	0.231674006	No
EHI_040820	hypothetical protein	633	1071	460	1208	436	433	600	694	495	605	792	731	850.27	596	709	1.179	0.237	0.363178214	0.597391942	0.030707137	0.092100391	0.05119212	0.05119212	TRUE	0.354879266	No
EHI_040830	40S ribosomal protein S23 putative	12937	10070	11215	13552	6781	7598	12257	6527	12077	6783	12310	12833	9185.18	10287	10642	1.032	0.046	0.885806047	0.949155331	0.071176238	0.090510409	0.083139611	0.083139611	TRUE	0.446746889	No
EHI_040840	dephospho-CoA kinase putative	46	92	45	163	38	41	44	60	48	82	69	69	76.94	51	73	1.433	0.519	0.063529738	0.215225658	0,00000001	0.109712194	0.044531258	0.044531258	TRUE	0.097393274	No
EHI_040850	protein kinase domain containing protein	54	73	30	38	9	10	51	47	32	19	16	17	70.38	43	17	0.441	-1.181	0.001092248	0.01306223	0.034560929	0.111516831	0.06997157	0.06997157	TRUE	0.439085663	No
EHI_040950	hypothetical protein	0	0	0	0	0	0	0	0	0	0	0	0	0	0	0	NA	NA	NA	NA	NA	NA	NA	NA	NA	NA	NA
EHI_041050	UDP-galactose transporter-related protein 1 putative	236	467	220	473	151	179	224	303	237	237	274	302	234.59	255	271	1.058	0.081	0.774326679	0.891234214	0.039155049	0.096698864	0.059221902	0.059221902	TRUE	0.543706163	No
EHI_041060	hypothetical protein	4	10	3	6	0	1	4	6	3	3	0	2	6.32	4	2	0.58	-0.786	0.192110416	0.41399637	0,00000001	0.326258763	0.194370873	0.194370873	TRUE	0.258948884	No
EHI_041070	hypothetical protein	141	165	137	107	65	42	134	107	148	54	118	71	138	130	81	0.656	-0.608	0.166532483	0.379928493	0.216662615	0.101143896	0.16653033	0.16653033	TRUE	2.420675556	No
EHI_041170	hypothetical protein	0	0	0	0	0	0	0	0	0	0	0	0	0.06	0	0	1	0	1	NA	0,00000001	25.08239371	12	12	TRUE	1.279779474	No
EHI_041270	surface antigen ariel1 putative	0	3	0	2	0	0	0	2	0	1	0	0	1.26	1	0	0.907	-0.14	0.836724744	NA	0,00000001	1.269749316	0.867351498	0.867351498	TRUE	0.37541842	No
EHI_041465	AIG family protein	133	181	116	3	8	7	126	117	125	2	15	12	186.73	123	10	0.108	-3.207	3.32E-11	7.06E-09	0.273395163	0.09832682	0.177379735	0.177379735	TRUE	0.52026848	No
EHI_041470	leucine rich repeat protein BspA family	1	1	0	4	1	2	1	1	0	2	2	3	0.73	1	2	1.964	0.974	0.136603028	NA	0,00000001	2.124018106	1.314403674	1.314403674	TRUE	0.463884688	No
EHI_041480	hypothetical protein	17	27	27	13	8	19	16	17	29	7	15	32	24.35	21	18	0.819	-0.288	0.535110872	0.738306859	0.144349373	0.151534547	0.14784954	0.14784954	TRUE	0.55638801	No
EHI_041580	hypothetical protein conserved	23	37	60	67	79	85	22	24	65	34	143	144	77.8	37	107	2.422	1.276	0.012385991	0.073725192	0.376489769	0.109496875	0.250238003	0.250238003	TRUE	0.251165626	No
EHI_041680	mucin-like protein 1 precursor putative	12	29	26	18	11	21	11	19	28	9	20	35	22.91	19	21	1.054	0.075	0.88210562	0.946519721	0.266470131	0.155374524	0.209638996	0.209638996	TRUE	0.200224616	No
EHI_041780	hypothetical protein	0	1	0	5	3	2	0	1	0	3	5	3	1.1	0	4	3.195	1.676	0.012707625	NA	0,00000001	1.443683115	1.008784204	1.008784204	TRUE	0.525446481	No
EHI_041880	hypothetical protein	17	24	6	13	3	4	16	16	6	7	5	7	8.76	13	6	0.553	-0.856	0.103329975	0.290940885	0,00000001	0.260449463	0.171029812	0.171029812	TRUE	0.420562787	No
EHI_041890	hypothetical protein	49	60	46	90	65	50	46	39	50	45	118	84	62.65	45	82	1.725	0.786	0.021996801	0.108619541	0.056943048	0.114127457	0.079508329	0.079508329	TRUE	0.074534595	No
EHI_041900	phosphatidylinositol-3C4C5-trisphosphate 3-phosphatase putative	430	559	333	794	186	138	407	362	359	397	338	233	298.3	376	323	0.867	-0.206	0.438975266	0.661358072	0.030382004	0.0953426	0.051730491	0.051730491	TRUE	0.166969705	No
EHI_041910	hypothetical protein	289	533	340	494	270	198	274	345	366	247	490	334	249.3	328	357	1.077	0.107	0.759224089	0.883141486	0.100661281	0.09632416	0.098936369	0.098936369	TRUE	0.213574402	No
EHI_041920	protein kinase domain containing protein	10	24	15	54	3	19	9	16	16	27	5	32	19.63	14	21	1.507	0.592	0.211502567	0.437791143	0.146483106	0.166231725	0.157430961	0.157430961	TRUE	0.469601026	No
EHI_041930	hypothetical protein conserved	7	14	8	25	7	6	7	9	9	13	13	10	13.04	8	12	1.385	0.47	0.32052536	0.559472862	0,00000001	0.204564367	0.115451049	0.115451049	TRUE	0.14027869	No
EHI_041940	hypothetical protein	9	37	7	52	18	7	9	24	8	26	33	12	18.56	14	24	1.596	0.674	0.154475056	0.365810673	0.144598821	0.170610522	0.158112954	0.158112954	TRUE	0.395623551	No
EHI_041950	vacuolar protein sorting-associated protein 35 putative	783	1181	628	1208	221	192	742	765	676	605	401	324	640.22	728	443	0.625	-0.678	0.012754306	0.075124576	0.038477689	0.092675243	0.056002105	0.056002105	TRUE	0.552022688	No
EHI_041960	haloacid dehalogenase-like hydrolase	315	607	240	535	213	192	298	393	258	268	387	324	397.07	316	326	1.022	0.031	0.900201766	0.957162726	0.021232075	0.094100202	0.044409842	0.044409842	TRUE	0.247089333	No
EHI_041980	hypothetical protein conserved	229	352	281	339	138	178	217	228	303	170	251	301	336.12	249	241	0.964	-0.053	0.884503722	0.948404603	0.112969703	0.094780593	0.108633761	0.108633761	TRUE	1.476163482	No
EHI_042090	hypothetical protein conserved	864	743	610	478	259	331	819	482	657	239	470	559	578.88	653	423	0.662	-0.594	0.068379254	0.225952579	0.079415293	0.09292182	0.084313286	0.084313286	TRUE	0.240096814	No
EHI_042100	hypothetical protein	48	84	68	106	40	56	45	54	73	53	73	95	52.62	57	74	1.232	0.302	0.465332315	0.683812041	0.149158801	0.118663125	0.134413807	0.134413807	TRUE	0.202603556	No
EHI_042110	hypothetical protein	52	64	68	98	16	47	49	41	73	49	29	79	42.45	54	52	0.966	-0.049	0.891552336	0.952078505	0.060353854	0.125441695	0.089947959	0.089947959	TRUE	0.105399807	No
EHI_042120	inositol 1C3C4-trisphosphate 5F6-kinase	57	81	44	256	50	39	54	52	47	128	91	66	72.98	51	95	1.833	0.874	0.003189973	0.029030226	0.020252628	0.110761662	0.054795459	0.054795459	TRUE	0.122423941	No
EHI_042130	hypothetical protein	35	72	33	69	13	31	33	47	36	35	24	52	39.11	39	37	0.954	-0.068	0.859235103	0.935205984	0.069487473	0.128436465	0.096983445	0.096983445	TRUE	0.215578956	No
EHI_042140	aldehyde dehydrogenase 1 putative	247	339	185	146	98	97	234	220	199	73	178	164	220.89	218	138	0.651	-0.62	0.090287543	0.270802938	0.112472467	0.097092977	0.106398055	0.106398055	TRUE	0.201260252	No
EHI_042150	PH domain containing protein kinase putative	347	488	232	598	64	71	329	316	250	299	116	120	242.84	298	178	0.628	-0.672	0.049739528	0.18542915	0.088606148	0.096483104	0.091655266	0.091655266	TRUE	0.715814316	No
EHI_042160	tRNA intron endonuclease putative	9	10	5	18	4	3	9	6	5	9	7	5	6.51	7	7	1.073	0.101	0.854332212	0.933130233	0,00000001	0.319146853	0.192968177	0.192968177	TRUE	0.503563886	No
EHI_042170	aminoacyl-histidine dipeptidase putative	23246	29522	26044	47737	10464	8424	22024	19134	28045	23892	18996	14228	21126.22	23068	19039	0.832	-0.265	0.344180027	0.580558918	0.042268413	0.09041873	0.061645783	0.061645783	TRUE	0.191344237	No
EHI_042180	hypothetical protein	186	299	166	413	135	76	176	194	179	207	245	128	194.43	183	193	1.055	0.078	0.785900644	0.896985225	0.036892559	0.098010764	0.058920725	0.058920725	TRUE	0.181706095	No
EHI_042190	hypothetical protein	123	165	122	367	174	163	117	107	131	184	316	275	172.81	118	258	2.086	1.061	0.000586927	0.008172393	0.051993421	0.098969227	0.07014859	0.07014859	TRUE	0.285571541	No
EHI_042200	hypothetical protein	81	134	38	231	30	56	77	87	41	116	54	95	63.11	68	88	1.28	0.356	0.326436794	0.5651688	0.08384867	0.113955697	0.096709792	0.096709792	TRUE	0.124264627	No
EHI_042210	hypothetical protein	408	387	462	667	272	274	387	251	497	334	494	463	432.24	378	430	1.127	0.173	0.600464528	0.781187613	0.081592697	0.093794931	0.085937339	0.085937339	TRUE	0.252613242	No
EHI_042220	hypothetical protein	3	10	1	9	2	7	3	6	1	5	4	12	5.39	3	7	1.482	0.568	0.369513829	0.602303721	0.392923764	0.366754172	0.378008435	0.378008435	TRUE	0.236800915	No
EHI_042230	leucine rich repeat F protein phosphatase 2 domain containing protein	51	80	46	126	15	33	48	52	50	63	27	56	38.58	50	49	0.999	-0.001	0.997299424	0.998948336	0.04174289	0.128963574	0.083096294	0.083096294	TRUE	0.373393795	No
EHI_042240	ribonuclease putative	63	131	40	121	22	24	60	85	43	61	40	41	42.32	63	47	0.777	-0.365	0.32794761	0.566664134	0.075635118	0.125555933	0.097403811	0.097403811	TRUE	0.105957727	No
EHI_042250	Rab family GTPase	2103	2629	2345	4683	1960	1982	1992	1704	2525	2344	3558	3348	2136.71	2074	3083	1.46	0.546	0.055878297	0.199085381	0.049843791	0.09104546	0.064037567	0.064037567	TRUE	0.268407315	No
EHI_042260	NADP-dependent alcohol dehydrogenase putative	561	358	544	492	297	380	532	232	586	246	539	642	328.29	450	476	1.05	0.071	0.854392559	0.933130233	0.147261175	0.094886375	0.126290774	0.126290774	TRUE	0.206741749	No
EHI_042370	galactose-specific adhesin 170kD subunit putative	3085	3414	2570	4667	1552	1647	2923	2213	2767	2336	2817	2782	2729.59	2634	2645	1.004	0.005	0.984289471	0.993578468	0.043536711	0.090894014	0.056635299	0.056635299	TRUE	0.704602001	No
EHI_042370.2	NA	1050	1308	1090	118	1016	220	995	848	1174	59	1844	372	1703.41	1006	758	0.85	-0.234	0.727642863	0.862853642	0.853918083	0.091222823	0.483259849	0.853918083	TRUE	3.195878511	No
EHI_042470	leucine rich repeat protein BspA family	0	0	0	0	0	1	0	0	0	0	0	2	0.46	0	1	1.314	0.394	0.477464364	NA	0,00000001	3.296748209	2.748652272	2.748652272	TRUE	0.461948027	No
EHI_042570	hypothetical protein	11	27	15	64	10	11	10	17	16	32	18	19	17.57	14	23	1.552	0.634	0.126752527	0.327735126	0,00000001	0.175140362	0.098304671	0.098304671	TRUE	0.689484815	No
EHI_042580	dolychil-diphosphooligosaccharide-- protein glycosyltransferase subunit putative	178	313	111	414	49	45	169	203	120	207	89	76	125.32	164	124	0.786	-0.347	0.339340491	0.577243572	0.103771883	0.102235948	0.103326884	0.103326884	TRUE	0.584432884	No
EHI_042680	Ras family protein	229	443	144	622	112	98	217	287	155	311	203	166	251.96	220	227	1.037	0.052	0.859629305	0.935220673	0.047254854	0.096261196	0.065066261	0.065066261	TRUE	0.217591351	No
EHI_042690	high mobility group 8HMG9 box domain containing protein	980	1217	1106	3366	1174	870	928	789	1191	1685	2131	1469	1054.1	969	1762	1.759	0.815	0.009970285	0.064038972	0.073432695	0.09176157	0.079959942	0.079959942	TRUE	0.418804459	No
EHI_042700	SWIRM domain protein	55	121	73	149	18	24	52	78	79	75	33	41	58.09	70	50	0.751	-0.414	0.239003898	0.4706621	0.060488585	0.115996317	0.084177327	0.084177327	TRUE	0.693661955	No
EHI_042710	hypothetical protein	33	42	23	131	49	38	31	27	25	66	89	64	54.28	28	73	2.445	1.29	0.000139975	0.003022299	0.035808211	0.117793537	0.070208654	0.070208654	TRUE	0.309695103	No
EHI_042720	60S ribosomal protein L35 putative	54484	87337	50433	127124	39874	43303	51621	56606	54308	63626	72387	73138	56286.67	54178	69717	1.28	0.357	0.065163085	0.218966204	0.008779704	0.090374679	0.028025993	0.028025993	TRUE	0.093013249	No
EHI_042730	hypothetical protein	7	13	10	14	2	4	7	8	11	7	4	7	9.39	9	6	0.762	-0.392	0.454593253	0.675296039	0,00000001	0.248993148	0.153111438	0.153111438	TRUE	0.275107222	No
EHI_042740	hypothetical protein conserved	43	69	41	154	28	15	41	45	44	77	51	25	65.49	43	51	1.213	0.279	0.417087852	0.644000729	0.045739322	0.113096429	0.076025017	0.076025017	TRUE	0.165018962	No
EHI_042840	hypothetical protein	1	0	0	1	0	0	1	0	0	1	0	0	0.19	0	0	0.958	-0.062	0.882451361	NA	0,00000001	8.073720865	7.113926126	7.113926126	TRUE	0.481325929	No
EHI_042850	hypothetical protein	0	0	0	0	0	0	0	0	0	0	0	0	0	0	0	NA	NA	NA	NA	NA	NA	NA	NA	NA	NA	NA
EHI_042860	heat shock protein putative	25	44	24	69	192	84	24	29	26	35	349	142	205.15	26	175	3.524	1.817	0.003897496	0.033532932	0.55841457	0.097610475	0.343519457	0.55841457	TRUE	0.835666345	No
EHI_042870	cell surface protease gp63 putative	1878	2177	1450	1856	666	773	1779	1411	1561	929	1209	1306	1345.73	1584	1148	0.73	-0.455	0.03855541	0.157609833	0.014525197	0.091455282	0.035854049	0.035854049	TRUE	0.1784788	No
EHI_042880	DNA topoisomerase III putative	259	302	263	315	72	108	245	196	283	158	131	182	236.37	241	157	0.668	-0.581	0.075039679	0.239331327	0.072918239	0.096651212	0.080866501	0.080866501	TRUE	0.388389077	No
EHI_042890	leucine rich repeat protein	458	595	305	502	103	125	434	386	328	251	187	211	394.66	383	216	0.581	-0.784	0.00195974	0.020592947	0.0236023	0.094123207	0.045516325	0.045516325	TRUE	0.211372227	No
EHI_042900	thioredoxin putative	746	1116	416	888	397	520	707	723	448	444	721	878	794.5	626	681	1.08	0.111	0.719249297	0.858849047	0.065348087	0.092223378	0.074752318	0.074752318	TRUE	0.27568404	No
EHI_042910	hypothetical protein conserved	179	250	82	368	103	121	170	162	88	184	187	204	165.85	140	192	1.346	0.429	0.11558582	0.31079217	0.025420066	0.099331012	0.051649242	0.051649242	TRUE	0.528581196	No
EHI_042920	60S acidic riboomal protein P1 putative	42689	39768	46509	24573	59475	61909	40446	25775	50083	12299	107971	104563	40859.29	38768	74944	1.759	0.815	0.100375296	0.285168604	0.260038248	0.090384672	0.246409691	0.246409691	TRUE	1.09927963	No
EHI_042930	60S acidic ribosomal protein P1 putative	56429	49764	74142	42610	58758	70274	53463	32253	79839	21326	106669	118691	51222.61	55185	82229	1.427	0.513	0.241442144	0.473890118	0.171684377	0.090377295	0.17532081	0.17532081	TRUE	0.28151789	No
EHI_042940	hypothetical protein	5	3	0	4	0	0	5	2	0	2	0	0	1.52	2	1	0.68	-0.557	0.417139151	NA	0.839603995	1.072713947	0.996313531	0.996313531	TRUE	0.204498118	No
EHI_042950	hypothetical protein	2	3	2	6	3	0	2	2	2	3	5	0	2.83	2	3	1.239	0.31	0.64359643	0.807020727	0,00000001	0.616125319	0.424001726	0.424001726	TRUE	0.10270062	No
EHI_042960	CXXC-rich protein	31	37	35	36	17	22	29	24	38	18	31	37	22.68	30	29	0.922	-0.117	0.780549206	0.893955934	0.08261242	0.156033906	0.118610626	0.118610626	TRUE	0.268463489	No
EHI_042970	hypothetical protein	23	28	28	92	32	44	22	18	30	46	58	74	41.2	23	59	2.373	1.247	0.000425797	0.006618753	0.033739922	0.126507517	0.074974091	0.074974091	TRUE	0.088422009	No
EHI_042980	Initiation factor eIF-2B delta subunit putative	20	46	6	72	25	18	19	30	6	36	45	30	44.35	18	37	1.821	0.865	0.04409395	0.170261841	0.133245866	0.123939902	0.128192123	0.128192123	TRUE	0.424778904	No
EHI_042980.2	NA	339	492	474	804	216	178	321	319	510	402	392	301	323.7	383	365	0.956	-0.064	0.844245209	0.927704475	0.07733027	0.09495067	0.083960541	0.083960541	TRUE	0.800852315	No
EHI_042990	Sec24 protein putative	64	88	47	181	19	24	61	57	51	91	34	41	48.9	56	55	1.02	0.029	0.939150033	0.97524933	0.08883199	0.120816963	0.102451241	0.102451241	TRUE	0.391041875	No
EHI_043000	heat shock protein 70 putative	31	42	52	76	22	31	29	27	56	38	40	52	45.43	37	43	1.142	0.192	0.645222972	0.807829368	0.131370996	0.123141564	0.127753745	0.127753745	TRUE	0.046594916	No
EHI_043010	V-type ATPase A subunit putative	3067	3392	2389	1920	1199	1405	2906	2198	2573	961	2177	2373	2845.47	2559	1837	0.738	-0.439	0.249359628	0.482613758	0.140224121	0.090871788	0.123868266	0.123868266	TRUE	0.496621045	No
EHI_043020	protein kinase domain containing protein	61	96	54	168	22	27	58	62	58	84	40	46	52.23	59	57	0.991	-0.013	0.967698586	0.985816819	0.031493432	0.118870443	0.067639105	0.067639105	TRUE	1.03174424	No
EHI_043030	hypothetical protein	6	11	7	23	4	8	6	7	8	12	7	14	13.34	7	11	1.503	0.588	0.214335072	0.441037782	0,00000001	0.202062518	0.104840217	0.104840217	TRUE	0.112723898	No
EHI_043130	hypothetical protein	12	17	14	6	2	0	11	11	15	3	4	0	8.31	12	2	0.293	-1.773	0.001563001	0.017171348	0.022038612	0.269602915	0.169494985	0.169494985	TRUE	0.540876489	No
EHI_043140	protein kinase putative	103	147	90	125	66	43	98	95	97	63	120	73	117.96	97	85	0.87	-0.201	0.505678988	0.715869711	0.03475818	0.102978524	0.060661393	0.060661393	TRUE	0.3403869	No
EHI_043240	glycogen phosphorylase putative	1553	1714	1475	2200	649	581	1471	1111	1588	1101	1178	981	1446.96	1390	1087	0.788	-0.343	0.161899242	0.375009897	0.024019834	0.091377834	0.045326631	0.045326631	TRUE	0.297420454	No
EHI_043340	hypothetical protein	10	13	7	13	2	6	9	8	8	7	4	10	8	8	7	0.834	-0.262	0.640464519	0.805152476	0.160968681	0.276489436	0.223631324	0.223631324	TRUE	0.066893029	No
EHI_043440	regulator of nonsense transcripts putative	1	8	1	14	2	2	1	5	1	7	4	3	27.34	2	5	1.626	0.701	0.200106808	0.425193248	0.094218198	0.144839987	0.126668113	0.126668113	TRUE	0.050309198	No
EHI_043540	hypothetical protein	26	28	9	31	9	10	25	18	10	16	16	17	16.44	18	16	0.923	-0.115	0.787907028	0.89836448	0,00000001	0.18094903	0.103307809	0.103307809	TRUE	0.102095328	No
EHI_043640	actin putative	20684	27114	19402	12367	37971	17754	19597	17573	20893	6190	68932	29986	33196.6	19354	35036	1.647	0.72	0.152197077	0.363584469	0.311554608	0.090393089	0.255956758	0.255956758	TRUE	0.186204334	No
EHI_043740	ubiquitin carboxyl-terminal hydrolase domain containing protein	39	51	35	106	5	32	37	33	38	53	9	54	28.71	36	39	1.078	0.109	0.83834304	0.924231987	0.411106374	0.14224521	0.27384592	0.27384592	TRUE	2.277368777	No
EHI_043950	hypothetical protein	30	54	31	90	15	10	28	35	33	45	27	17	23.31	32	30	0.965	-0.052	0.899341961	0.956904738	0.069753275	0.154267208	0.113301148	0.113301148	TRUE	0.176696824	No
EHI_044160	hypothetical protein	8	9	3	21	4	3	8	6	3	11	7	5	3.94	6	8	1.292	0.369	0.561344365	0.757267192	0.206900812	0.468360825	0.410354266	0.410354266	TRUE	0.338263696	No
EHI_044170	leucine rich repeat and phosphatase domain containing protein	4	2	0	2	0	2	4	1	0	1	0	3	2.22	2	1	0.91	-0.136	0.843520392	0.927166556	0.339537719	0.760887491	0.627198323	0.627198323	TRUE	0.268095017	No
EHI_044180	hypothetical protein conserved	106	136	75	265	71	79	100	88	81	133	129	133	120.69	90	132	1.432	0.518	0.118353533	0.315222775	0.065518958	0.102692838	0.080256174	0.080256174	TRUE	0.145950293	No
EHI_044190	protein kinase with WD repeats	444	489	319	490	90	135	421	317	344	245	163	228	295.7	361	212	0.609	-0.715	0.025416407	0.119800662	0.068746609	0.095386566	0.078499908	0.078499908	TRUE	1.25118801	No
EHI_044200	hypothetical protein	164	206	139	161	71	66	155	134	150	81	129	111	142.03	146	107	0.74	-0.435	0.192564178	0.414304746	0.069078288	0.100837468	0.082395744	0.082395744	TRUE	0.549145214	No
EHI_044210	hydrolase alphaFbeta fold family domain containing protein	1491	1335	1109	2636	622	973	1413	865	1194	1319	1129	1643	1005.69	1157	1364	1.171	0.228	0.403779328	0.63343375	0.038497948	0.091829604	0.057420124	0.057420124	TRUE	0.146388543	No
EHI_044220	hypothetical protein	336	667	254	592	183	146	318	432	274	296	332	247	275.96	341	292	0.862	-0.215	0.518512484	0.725496155	0.08561139	0.095746944	0.087040184	0.087040184	TRUE	0.612234373	No
EHI_044230	elongation factor-1alpha putative	190	218	164	240	53	63	180	141	177	120	96	106	208.01	166	107	0.672	-0.574	0.090536558	0.270839002	0.078912471	0.097510451	0.086313897	0.086313897	TRUE	0.641918533	No
EHI_044240	hypothetical protein	34	48	27	75	13	10	32	31	29	38	24	17	23.3	31	26	0.889	-0.169	0.691078831	0.838164399	0.092762929	0.15428402	0.12501283	0.12501283	TRUE	0.321729864	No
EHI_044350	hypothetical protein	4	4	2	7	0	2	4	3	2	4	0	3	2.62	3	2	0.932	-0.102	0.88100795	0.946459059	0.383097509	0.658655249	0.581419296	0.581419296	TRUE	0.159519862	No
EHI_044360	hypothetical protein	19	33	15	63	11	13	18	21	16	32	20	22	24.69	18	25	1.312	0.391	0.358673442	0.593349405	0.083449947	0.150700742	0.116455328	0.116455328	TRUE	0.286306923	No
EHI_044370	hypothetical protein conserved	3669	4795	2655	7135	1283	1381	3476	3108	2859	3571	2329	2332	2860.96	3148	2744	0.877	-0.189	0.478009179	0.692772125	0.034902485	0.090868953	0.055015914	0.055015914	TRUE	0.419791494	No
EHI_044380	tryptophanyl-tRNA synthetase putative	224	305	200	219	29	60	212	198	215	110	53	101	145.5	208	88	0.446	-1.165	3.37E-05	0.001063521	0.020259725	0.100587556	0.052957279	0.052957279	TRUE	0.477487127	No
EHI_044470	protein kinase putative	148	207	146	305	83	77	140	134	157	153	151	130	160.06	144	145	1.01	0.014	0.95181288	0.98029761	0,00000001	0.099656228	0.032947391	0.032947391	TRUE	0.05673873	No
EHI_044480	WD domain containing protein	1272	1799	1070	2017	298	467	1205	1166	1152	1010	541	789	1465.35	1174	780	0.685	-0.547	0.120049455	0.318127018	0.111107089	0.091364913	0.101691134	0.101691134	TRUE	0.286770262	No
EHI_044490	hypothetical protein	1011	1275	882	1543	561	513	958	826	950	772	1018	866	1074.09	911	885	0.972	-0.042	0.857843062	0.935084533	0.019386524	0.091735261	0.040111192	0.040111192	TRUE	0.247967162	No
EHI_044500	cyst wall-specific glycoprotein Jacob putative	7	16	10	8	2	2	7	10	11	4	4	3	7.66	9	4	0.495	-1.013	0.066255264	0.22134707	0,00000001	0.284878358	0.169244818	0.169244818	TRUE	0.171156729	No
EHI_044510	hypothetical protein	102	206	97	302	80	70	97	134	104	151	145	118	103.02	112	138	1.23	0.299	0.263319696	0.498976441	0.014267091	0.10480922	0.046925224	0.046925224	TRUE	0.172867427	No
EHI_044520	hypothetical protein	61	116	62	44	19	15	58	75	67	22	34	25	76.89	67	27	0.415	-1.268	2.59E-05	0.00086731	0,00000001	0.109724963	0.044903458	0.044903458	TRUE	0.296628397	No
EHI_044530	hypothetical protein	279	622	227	1222	174	212	264	403	244	612	316	358	486.42	304	429	1.39	0.475	0.121698863	0.32098686	0.061091645	0.093411016	0.072448439	0.072448439	TRUE	0.526768807	No
EHI_044540	hypothetical protein	219	197	287	66	101	66	207	128	309	33	183	111	213.87	215	109	0.544	-0.877	0.045731054	0.174545527	0.224836065	0.097314252	0.169118369	0.169118369	TRUE	0.365369796	No
EHI_044550	Ribosomal protein S30 putative	15130	22738	13689	24399	11458	12169	14335	14737	14741	12212	20801	20553	16006.73	14604	17855	1.211	0.276	0.339826475	0.577243572	0.047165999	0.090441285	0.066365414	0.066365414	TRUE	0.457934364	No
EHI_044560	protein tyrosine phosphatase putative	79	120	74	307	85	129	75	78	80	154	154	218	115.72	78	175	2.187	1.129	1.15E-05	0.000461302	0.009946268	0.103223031	0.04198409	0.04198409	TRUE	0.251425276	No
EHI_044570	hypothetical protein conserved domain containing	47	107	62	300	84	75	45	69	67	150	152	127	100.65	60	143	2.276	1.186	7.37E-05	0.001910646	0.032306369	0.1051497	0.059638629	0.059638629	TRUE	0.141040843	No
EHI_044580	hypothetical protein	48	69	24	145	45	45	45	45	26	73	82	76	60.17	39	77	1.89	0.919	0.002220469	0.022406548	0.002924406	0.115107113	0.052578846	0.052578846	TRUE	0.295924812	No
EHI_044590	40S ribosomal protein S5	18010	27086	15737	30787	9862	12213	17064	17555	16946	15409	17903	20627	18086.63	17188	17980	1.045	0.063	0.786982677	0.897570257	0.02167675	0.090430582	0.041438741	0.041438741	TRUE	0.209852229	No
EHI_044600	hypothetical protein	9	11	4	29	2	4	9	7	4	15	4	7	10.52	7	9	1.31	0.39	0.458058031	0.678308031	0.083520016	0.231940537	0.168839834	0.168839834	TRUE	0.212772827	No
EHI_044610	ribosome biogenesis protein NEP1 putative	125	140	82	270	103	97	118	91	88	135	187	164	137.58	99	162	1.576	0.656	0.053155762	0.193407461	0.075596416	0.101177074	0.086338522	0.086338522	TRUE	0.522102737	No
EHI_044620	DNA-directed RNA polymerase I subunit 13 putative	35	37	36	83	34	49	33	24	39	42	62	83	47.06	32	62	1.805	0.852	0.036785736	0.152663709	0.122948515	0.122005475	0.12246693	0.12246693	TRUE	0.233937005	No
EHI_044630	hypothetical protein	0	0	0	2	0	0	0	0	0	1	0	0	0.57	0	0	1.382	0.466	0.444116879	NA	0,00000001	2.719848254	1.643973437	1.643973437	TRUE	0.397230263	No
EHI_044640	protein kinase putative	1411	1871	1705	1840	1464	1093	1337	1213	1836	921	2658	1846	1873.86	1462	1808	1.216	0.282	0.447494072	0.668949313	0.124967971	0.091143265	0.115833954	0.115833954	TRUE	0.118434804	No
EHI_044650	importin alpha putative	143	199	133	407	95	100	135	129	143	204	172	169	144.81	136	182	1.33	0.411	0.121579941	0.320780555	0.020318485	0.100636136	0.048211619	0.048211619	TRUE	0.384932368	No
EHI_044660	hypothetical protein	27	17	22	71	13	18	26	11	24	36	24	30	22.07	20	30	1.463	0.549	0.209551453	0.436157423	0.108006831	0.157842298	0.131836809	0.131836809	TRUE	0.791770579	No
EHI_044680	hypothetical protein	98	160	82	302	40	53	93	104	88	151	73	90	90.64	95	105	1.117	0.16	0.603973648	0.782752231	0.040699564	0.106784925	0.065592201	0.065592201	TRUE	0.649845924	No
EHI_044690	RhoGAP domain containing protein	26	34	16	58	7	9	25	22	17	29	13	15	21.12	21	19	0.962	-0.055	0.89030119	0.951513924	0.015970413	0.160877622	0.090967135	0.090967135	TRUE	0.881870114	No
EHI_044700	hypothetical protein	12	17	13	32	8	4	11	11	14	16	15	7	9.72	12	13	1.056	0.078	0.876216653	0.944530631	0.033444559	0.243684136	0.165356823	0.165356823	TRUE	0.124933302	No
EHI_044710	hypothetical protein	10	23	8	46	9	14	9	15	9	23	16	24	14.11	11	21	1.759	0.815	0.070043363	0.229496683	0,00000001	0.19593071	0.120014524	0.120014524	TRUE	0.457491955	No
EHI_044720	hypothetical protein	30	44	26	31	18	16	28	29	28	16	33	27	31.65	28	25	0.846	-0.241	0.515231649	0.723159506	0.008496914	0.137423851	0.076108046	0.076108046	TRUE	0.698409631	No
EHI_044730	peptidyl-prolyl cis-trans isomerase putative	2376	3345	2024	5009	2064	2108	2251	2168	2180	2507	3747	3560	2646.77	2200	3271	1.468	0.554	0.021569859	0.107047895	0.023270494	0.090911092	0.044214037	0.044214037	TRUE	0.245124332	No
EHI_044740	UMP-CMP kinase putative	2042	1769	1387	2780	889	1044	1935	1147	1494	1391	1614	1763	1173.93	1525	1589	1.041	0.057	0.814929692	0.911763331	0.024885762	0.0916173	0.045507634	0.045507634	TRUE	0.083849466	No
EHI_044750	hypothetical protein	32	41	26	167	68	35	30	27	28	84	123	59	47.02	28	89	2.917	1.544	4.39E-06	0.000223346	0.028596784	0.122031085	0.070089314	0.070089314	TRUE	0.064248279	No
EHI_044760	Rho guanine nucleotide exchange factor putative	211	365	163	398	87	79	200	237	176	199	158	133	173.24	204	163	0.815	-0.296	0.30636899	0.545155569	0.038246503	0.098948041	0.060150163	0.060150163	TRUE	0.395707427	No
EHI_044760.2	NA	65	118	67	142	19	33	62	76	72	71	34	56	68	70	54	0.803	-0.317	0.288085981	0.526984854	0.010095299	0.112258197	0.053594959	0.053594959	TRUE	0.203297759	No
EHI_044770	60S ribosomal protein L32 putative	6646	11167	4970	16303	5092	5389	6297	7238	5352	8160	9244	9102	7745.57	6296	8835	1.389	0.474	0.046985543	0.177598593	0.022993754	0.090540555	0.043475604	0.043475604	TRUE	0.295545689	No
EHI_044780	hypothetical protein	68	154	82	293	88	81	64	100	88	147	160	137	104.27	84	148	1.707	0.771	0.00610109	0.045951567	0.021267425	0.104636591	0.052633449	0.052633449	TRUE	0.224129414	No
EHI_044790	hypothetical protein	194	257	120	302	94	112	184	167	129	151	171	189	202.84	160	170	1.057	0.08	0.780637576	0.893955934	0.039107341	0.097693113	0.059319268	0.059319268	TRUE	0.157411444	No
EHI_044800	hypothetical protein	244	363	241	619	138	133	231	235	260	310	251	225	221.77	242	262	1.078	0.108	0.764975679	0.885672591	0.111164254	0.097065993	0.105542816	0.105542816	TRUE	0.153290793	No
EHI_044810	ribosomal protein L10 putative	81681	120939	72580	130044	71600	60623	77388	78384	78157	65087	129983	102391	87948.73	77976	99154	1.258	0.331	0.240610494	0.472880625	0.0467882	0.09036515	0.0628584	0.0628584	TRUE	0.107965071	No
EHI_044820	calmodulin putative	360	637	391	964	375	371	341	413	421	482	681	627	543.75	392	597	1.496	0.581	0.026562976	0.123364793	0.031346172	0.093088125	0.051067864	0.051067864	TRUE	0.56384509	No
EHI_044830	ribosomal protein L39 putative	22611	37047	26691	49914	26660	23684	21423	24011	28742	24982	48399	40002	29982.53	24725	37794	1.499	0.584	0.045589575	0.17441332	0.052994491	0.0903979	0.067533652	0.067533652	TRUE	0.12876114	No
EHI_044840	chitin synthase 2 putative	264	327	161	607	83	104	250	212	173	304	151	176	188.5	212	210	1.003	0.004	0.9885822	0.995402622	0.051347154	0.098251955	0.068168617	0.068168617	TRUE	0.498795135	No
EHI_044850	peptidyl-prolyl cis-trans isomerase FKBP-type putative	194	266	176	545	150	138	184	172	190	273	272	233	194.64	182	259	1.4	0.486	0.1241633	0.324339067	0.062087677	0.098002528	0.075544127	0.075544127	TRUE	0.275309945	No
EHI_044860	protein kinase domain containing protein	119	225	118	346	90	118	113	146	127	173	163	199	126.75	129	178	1.365	0.449	0.130067423	0.332201865	0.038721678	0.102102651	0.062685854	0.062685854	TRUE	0.356668061	No
EHI_044870	hypothetical protein	4	18	5	32	5	10	4	12	5	16	9	17	11.75	7	14	1.79	0.84	0.081193997	0.252820976	0,00000001	0.21717577	0.127559445	0.127559445	TRUE	0.499690773	No
EHI_044880	nuclear transport factor 2-like export factor 2 putative	433	721	279	1241	351	321	410	467	300	621	637	542	508.26	392	600	1.507	0.592	0.012382871	0.073725192	0.018632589	0.093279414	0.040675722	0.040675722	TRUE	0.246152858	No
EHI_044890	helicase putative	69	107	58	91	55	32	65	69	62	46	100	54	101.33	65	67	1.002	0.003	0.99450024	0.998132461	0.281185827	0.105051371	0.203136106	0.203136106	TRUE	6.648092258	No
EHI_044900	EF-hand calcium-binding domain containing protein	37	48	32	108	16	13	35	31	34	54	29	22	33.46	33	35	1.077	0.107	0.800875471	0.902984329	0.129252429	0.134880318	0.131994627	0.131994627	TRUE	0.131099813	No
EHI_044910	hypothetical protein	82	110	69	304	84	71	78	71	74	152	152	120	101.47	74	141	1.85	0.888	0.002770758	0.026245496	0.031050169	0.105031222	0.05950657	0.05950657	TRUE	0.341994954	No
EHI_044920	hypothetical protein	123	152	94	167	79	79	117	99	101	84	143	133	126.71	106	120	1.115	0.157	0.582766357	0.770527739	0.029247627	0.102105845	0.055188412	0.055188412	TRUE	0.307479284	No
EHI_044930	eukaryotic translation initiation factor 4 gamma putative	114	245	224	395	377	358	108	159	241	198	684	605	558.51	169	496	2.53	1.339	0.003544237	0.031419724	0.271893156	0.093015717	0.195431102	0.195431102	TRUE	4.096158901	No
EHI_044940	T-complex protein 1 subunit eta putative	1906	2812	2275	1337	1190	699	1806	1823	2450	669	2160	1181	2189.1	2026	1337	0.676	-0.564	0.091893113	0.272771986	0.090300941	0.091028773	0.09114195	0.09114195	TRUE	0.545114033	No
EHI_044950	hypothetical protein	26	30	20	95	7	30	25	19	22	48	13	51	30.74	22	37	1.649	0.721	0.079429399	0.248800913	0.086663843	0.138812511	0.113135279	0.113135279	TRUE	0.759474477	No
EHI_044960	hypothetical protein	41	75	50	144	19	19	39	49	54	72	34	32	53.65	47	46	1.027	0.039	0.91124992	0.962675686	0.051077264	0.11811617	0.080244454	0.080244454	TRUE	1.206386291	No
EHI_044970	malic enzyme putative	13100	20475	13386	10324	21866	9118	12412	13270	14415	5167	39696	15400	18069.78	13366	20088	1.428	0.514	0.258710576	0.493799478	0.25233538	0.090430659	0.194637409	0.194637409	TRUE	0.292315749	No
EHI_044980	tumor suppressor candidate 4 putative	292	463	250	337	121	74	277	300	269	169	220	125	172.2	282	171	0.618	-0.694	0.014472374	0.081878522	0.033969966	0.098999806	0.058002237	0.058002237	TRUE	0.125911488	No
EHI_044990	hypothetical protein	9	11	6	11	5	3	9	7	6	6	9	5	8.17	7	7	0.884	-0.179	0.737046196	0.869429887	0,00000001	0.272802613	0.157691313	0.157691313	TRUE	0.09373077	No
EHI_045000	actin-related protein 2F3 complex subunit 1A putative	3335	4913	1974	6518	1926	1828	3160	3184	2126	3262	3496	3087	3162.68	2823	3282	1.156	0.209	0.434577042	0.657759074	0.038961731	0.090819273	0.055219193	0.055219193	TRUE	0.201231912	No
EHI_045010	hypothetical protein conserved	217	339	161	561	226	215	206	220	173	281	410	363	298.99	200	351	1.711	0.775	0.004854169	0.039317271	0.035223687	0.095331061	0.055223287	0.055223287	TRUE	0.293687735	No
EHI_045020	hypothetical protein	0	0	0	4	0	0	0	0	0	2	0	0	0.17	0	1	1.358	0.442	0.215931237	NA	0.000502155	9.020320657	12	12	TRUE	6.7239047	No
EHI_045030	trans-2C3-enoyl-CoA reductase putative	48	95	33	172	35	47	45	62	36	86	64	79	52.68	48	76	1.551	0.633	0.081381862	0.253205863	0.073116513	0.118627701	0.093132761	0.093132761	TRUE	0.128011354	No
EHI_045040	hypothetical protein	0	1	0	2	0	0	0	1	0	1	0	0	0.88	0	0	1.169	0.225	0.731624187	NA	0,00000001	1.777502313	1.165255069	1.165255069	TRUE	0.124918208	No
EHI_045050	AAA family ATPase putative	141	209	122	384	60	67	134	135	131	192	109	113	165.05	133	138	1.045	0.064	0.847840576	0.929840187	0.072298364	0.099374642	0.082448745	0.082448745	TRUE	0.874409461	No
EHI_045060	hypothetical protein conserved	142	197	94	197	46	46	135	128	101	99	84	78	115.9	121	87	0.731	-0.452	0.098054937	0.281607362	0.014618295	0.103202907	0.047573828	0.047573828	TRUE	0.080569792	No
EHI_045070	hypothetical protein	16	42	23	79	21	21	15	27	25	40	38	35	30.06	22	38	1.616	0.693	0.059169854	0.206061698	0.004411275	0.1399133	0.07793862	0.07793862	TRUE	0.437374874	No
EHI_045080	pyruvate phosphate dikinase putative	4791	7613	4020	7941	3116	2547	4539	4934	4329	3974	5657	4302	6750.31	4601	4644	1.009	0.013	0.958249588	0.983200755	0.026654627	0.090568914	0.044989767	0.044989767	TRUE	0.234451327	No
EHI_045090	hypothetical protein	1030	2122	1438	132	1533	208	976	1375	1548	66	2783	351	2696.86	1300	1067	0.892	-0.165	0.803426953	0.904285606	0.773692437	0.090900639	0.444015299	0.773692437	TRUE	0.160509119	No
EHI_045100	RhoGAP domain containing protein	37	38	25	76	34	22	35	25	27	38	62	37	56.03	29	46	1.511	0.596	0.078636369	0.247398494	0.02805211	0.116936002	0.065915919	0.065915919	TRUE	0.357560602	No
EHI_045110	hypothetical protein	116	221	130	66	61	39	110	143	140	33	111	66	195.79	131	70	0.548	-0.867	0.018702859	0.097614063	0.104022851	0.097957348	0.10287753	0.10287753	TRUE	0.872945181	No
EHI_045120	transitional endoplasmic reticulum ATPase putative	1947	2169	1613	1264	1322	536	1845	1406	1737	633	2400	905	3593.45	1663	1313	0.807	-0.309	0.441760265	0.66403064	0.192694341	0.090762804	0.140213326	0.140213326	TRUE	0.743703488	No
EHI_045130	hypothetical protein	97	65	82	28	45	30	92	42	88	14	82	51	74.77	74	49	0.675	-0.568	0.200996264	0.426305794	0.205985175	0.110272644	0.163178053	0.163178053	TRUE	0.33649726	No
EHI_045140	hypothetical protein	70	115	72	126	77	122	66	75	78	63	140	206	84.37	73	136	1.761	0.816	0.027565021	0.126818409	0.103208748	0.108006993	0.105116391	0.105116391	TRUE	0.050905339	No
EHI_045150	prenyl cysteine carboxyl methyltransferase putative	15	30	14	71	8	12	14	19	15	36	15	20	22.35	16	24	1.451	0.537	0.205486508	0.431850445	0.067960437	0.156993812	0.110839212	0.110839212	TRUE	0.262284721	No
EHI_045160	hypothetical protein	38	48	20	163	21	33	36	31	22	82	38	56	56.43	30	59	1.923	0.944	0.008464163	0.056909652	0.053834094	0.116751146	0.082602948	0.082602948	TRUE	0.183129352	No
EHI_045170	U5 snRNP-specific 200kd protein putative	56	85	63	147	50	38	53	55	68	74	91	64	125.94	59	76	1.253	0.326	0.482913453	0.696912822	0.259911102	0.102177392	0.189876814	0.189876814	TRUE	0.848006287	No
EHI_045180	hypothetical protein	145	209	182	432	207	238	137	135	196	216	376	402	199.07	156	331	2.036	1.026	0.000582841	0.008129852	0.048734449	0.097832171	0.066006969	0.066006969	TRUE	0.509851065	No
EHI_045190	clathrin adaptor complex small chain putative	22	28	12	52	27	35	21	18	13	26	49	59	33.14	17	45	2.279	1.188	0.003708774	0.032393803	0.080179475	0.135309776	0.108860623	0.108860623	TRUE	0.249668719	No
EHI_045200	hypothetical protein	57	129	77	213	98	87	54	84	83	107	178	147	106.51	74	144	1.856	0.892	0.008853439	0.058633571	0.072522501	0.104335264	0.08510919	0.08510919	TRUE	0.235885735	No
EHI_045210	TBCFRab GTPase activating domain containing protein	34	57	22	31	6	8	32	37	24	16	11	14	32.3	31	14	0.482	-1.053	0.009151392	0.060051727	0.051802684	0.136466373	0.090091615	0.090091615	TRUE	0.173273174	No
EHI_045220	hypothetical protein	52	126	64	130	31	31	49	82	69	65	56	52	50.35	67	58	0.882	-0.182	0.641609637	0.806077722	0.108474628	0.119935259	0.113597831	0.113597831	TRUE	0.313276369	No
EHI_045230	hypothetical protein	0	2	1	3	0	1	0	1	1	2	0	2	1.64	1	1	1.175	0.232	0.736574404	NA	0,00000001	0.998360075	0.662333155	0.662333155	TRUE	0.177809798	No
EHI_045240	hypothetical protein conserved	1	12	6	33	15	15	1	8	6	17	27	25	22.8	5	23	3.368	1.752	0.000241949	0.004424127	0.079651112	0.15570416	0.125882575	0.125882575	TRUE	0.494971908	No
EHI_045250	thioredoxin putative	35	74	48	132	17	14	33	48	52	66	31	24	37.84	44	40	0.953	-0.07	0.862999252	0.936987358	0.108527597	0.129723271	0.117876733	0.117876733	TRUE	0.583542711	No
EHI_045260	DIM1 family protein putative	118	123	124	401	111	116	112	80	134	201	202	196	160.96	109	200	1.801	0.849	0.002551038	0.024668382	0.03156683	0.09960403	0.055013195	0.055013195	TRUE	0.114109576	No
EHI_045270	GTP-binding protein Ras family	75	72	46	318	71	75	71	47	50	159	129	127	108.63	56	138	2.346	1.23	0.000368349	0.006005542	0.074318149	0.104063092	0.086320648	0.086320648	TRUE	0.802616961	No
EHI_045280	RNA recognition motif domain containing protein	1567	2141	1366	3861	718	820	1485	1388	1471	1932	1303	1385	1186.03	1448	1540	1.064	0.089	0.708899835	0.851912108	0.022218779	0.091604355	0.042813591	0.042813591	TRUE	0.332401021	No
EHI_045290	calpain family cysteine protease putative	1073	1622	847	2090	379	336	1017	1051	912	1046	688	567	923.11	993	767	0.782	-0.355	0.162260353	0.375227067	0.028673047	0.091962134	0.04848469	0.04848469	TRUE	0.589616853	No
EHI_045300	60S ribosomal protein L6 putative	7320	14171	4201	13831	3089	3761	6935	9185	4524	6922	5608	6352	6489.82	6881	6294	0.918	-0.123	0.652349758	0.812576014	0.041276485	0.090577773	0.058617214	0.058617214	TRUE	0.088685447	No
EHI_045310	PH domain containing protein	1983	1416	2699	2754	1622	1422	1879	918	2906	1378	2945	2402	1439.26	1901	2242	1.165	0.22	0.545954943	0.746580529	0.12374868	0.091383338	0.111261673	0.111261673	TRUE	0.067919982	No
EHI_045320	vacuolar protein sorting 36 putative	39	64	35	205	41	57	37	41	38	103	74	96	64.55	39	91	2.256	1.174	0.000216612	0.004099369	0.025450762	0.113426965	0.06325203	0.06325203	TRUE	0.501645061	No
EHI_045330	 3BAlias	409	519	422	1257	354	422	388	336	454	629	643	713	461.79	393	662	1.647	0.72	0.010596962	0.066776083	0.043714047	0.093574386	0.060391933	0.060391933	TRUE	0.259848479	No
EHI_045340	glutamate synthase beta subunit putative	2032	2993	1949	4180	2942	1585	1925	1940	2099	2092	5341	2677	2890.31	1988	3370	1.641	0.714	0.030112951	0.134382879	0.093666722	0.090863664	0.088188879	0.088188879	TRUE	0.81001941	No
EHI_045350	C2 domain containing protein	15	17	5	32	16	7	14	11	5	16	29	12	22.75	10	19	1.659	0.73	0.106834956	0.297409497	0.071440423	0.15583021	0.119861268	0.119861268	TRUE	0.253173245	No
EHI_045360	importin alpha subunit putative	49	64	58	166	34	27	46	41	62	83	62	46	54.49	50	64	1.272	0.347	0.335455169	0.573724433	0.069903524	0.117687588	0.090231361	0.090231361	TRUE	0.146822102	No
EHI_045370	hypothetical protein	115	210	108	107	40	71	109	136	116	54	73	120	143.08	120	82	0.68	-0.556	0.069262091	0.227779024	0.040202735	0.100760784	0.063535363	0.063535363	TRUE	0.657083304	No
EHI_045380	SH2 domain containing protein	8	18	7	24	5	9	8	12	8	12	9	15	12.52	9	12	1.266	0.34	0.533621515	0.737120154	0.260028286	0.209372961	0.233001587	0.233001587	TRUE	1.311415357	No
EHI_045390	hypothetical protein	53	113	46	118	23	36	50	73	50	59	42	61	76.31	58	54	0.941	-0.087	0.785074633	0.896258624	0.033965647	0.109871671	0.063449254	0.063449254	TRUE	0.072754919	No
EHI_045400	Arf GTPase activating protein putative	74	112	58	172	28	30	70	73	62	86	51	51	63.99	68	63	0.943	-0.085	0.792568316	0.900942002	0.03764584	0.113628822	0.068272142	0.068272142	TRUE	0.618187837	No
EHI_045410	metallo-beta-lactamase family protein	51	63	43	136	31	27	48	41	46	68	56	46	59.49	45	57	1.264	0.338	0.286003365	0.524794534	0.023378281	0.115390918	0.060589583	0.060589583	TRUE	0.255863881	No
EHI_045420	hypothetical protein	257	340	213	207	92	90	243	220	229	104	167	152	157.06	231	141	0.619	-0.691	0.026593076	0.123427579	0.053016728	0.099833604	0.071485899	0.071485899	TRUE	0.384921632	No
EHI_045430	hypothetical protein	14	26	12	63	11	15	13	17	13	32	20	25	21.63	14	26	1.724	0.786	0.048228135	0.180821091	0,00000001	0.15921778	0.085430819	0.085430819	TRUE	0.271768666	No
EHI_045440	ubiquitin carboxyl-terminal hydrolase domain containing protein	161	205	189	342	70	70	153	133	204	171	127	118	212.8	163	139	0.872	-0.198	0.649421797	0.810388004	0.218052787	0.097349136	0.165558453	0.165558453	TRUE	0.530456805	No
EHI_045450	Ras family GTPase	32	57	17	102	9	27	30	37	18	51	16	46	47.19	28	38	1.298	0.376	0.386406486	0.619339167	0.158223125	0.121920001	0.141367751	0.141367751	TRUE	0.369831223	No
EHI_045460	hypothetical protein	266	251	153	347	198	206	252	163	165	174	359	348	173.81	193	294	1.477	0.562	0.073780274	0.237423789	0.061783171	0.098919952	0.0751215	0.0751215	TRUE	0.711379454	No
EHI_045470	dolychil-diphosphooligosaccharide-- protein glycosyltransferase subunit putative	282	449	248	698	101	147	267	291	267	349	183	248	244.47	275	260	0.956	-0.065	0.826022487	0.918362185	0.047926415	0.096442234	0.066054726	0.066054726	TRUE	0.146629897	No
EHI_045480	high mobility group 8HMG9 box domain containing protein	1248	2206	1325	5932	2030	1804	1182	1430	1427	2969	3685	3047	2756.24	1346	3234	2.314	1.21	1.23E-05	0.000484971	0.044789681	0.090888736	0.059624352	0.059624352	TRUE	0.680057335	No
EHI_045490	SP-RING zinc finger domain containing protein	32	46	37	56	9	23	30	30	40	28	16	39	27.78	33	28	0.852	-0.231	0.555015744	0.753372215	0.046309172	0.143981059	0.096881017	0.096881017	TRUE	0.100467746	No
EHI_045500	hypothetical protein conserved	171	203	134	285	49	62	162	132	144	143	89	105	118.14	146	112	0.789	-0.341	0.305669206	0.544279036	0.068636364	0.102959271	0.082192443	0.082192443	TRUE	1.227256421	No
EHI_045510	hypothetical protein	88	116	80	203	33	90	83	75	86	102	60	152	69.7	81	105	1.263	0.337	0.31657244	0.556650468	0.057972472	0.11172192	0.081282287	0.081282287	TRUE	0.059052549	No
EHI_045520	hypothetical protein	110	122	98	143	24	44	104	79	106	72	44	74	118.34	96	63	0.686	-0.543	0.13869564	0.344162575	0.095655148	0.102937602	0.099567286	0.099567286	TRUE	2.026121053	No
EHI_045530	SerFThr protein phosphatase family protein	47	66	54	257	28	30	45	43	58	129	51	51	72.07	49	77	1.573	0.653	0.082187659	0.255008244	0.096718407	0.111019868	0.103262149	0.103262149	TRUE	1.993424164	No
EHI_045540	hypothetical protein	138	292	159	193	141	117	131	189	171	97	256	198	550.52	164	184	1.099	0.136	NA	NA	0.248100551	0.09305443	0.174713984	0.174713984	TRUE	7.218996255	No
EHI_045550	Rab family GTPase	129	154	75	213	67	88	122	100	81	107	122	149	102.49	101	126	1.221	0.289	0.359275399	0.593844257	0.048082155	0.104885138	0.0703334	0.0703334	TRUE	0.219511005	No
EHI_045560	hypothetical protein	115	133	99	142	23	46	109	86	107	71	42	78	108.02	101	64	0.656	-0.608	0.032782424	0.142086815	0.014539662	0.104139824	0.050198641	0.050198641	TRUE	0.29547008	No
EHI_045570	CDP-alcohol phosphatidyltransferase family protein	185	280	146	590	79	140	175	181	157	295	143	236	168.67	171	225	1.306	0.385	0.20271544	0.428081559	0.048426733	0.099180851	0.067301993	0.067301993	TRUE	0.090394155	No
EHI_045580	hypothetical protein	455	1029	553	730	696	468	431	667	595	365	1264	790	691.57	564	806	1.385	0.47	0.206700345	0.433377349	0.131413252	0.09250247	0.116177051	0.116177051	TRUE	0.084032309	No
EHI_045590	hypothetical protein	166	281	199	151	160	79	157	182	214	76	290	133	387.5	184	166	0.935	-0.096	NA	NA	0.617780861	0.094192952	0.37485647	0.617780861	TRUE	20.75632675	Yes
EHI_045590.2	NA	12	43	12	42	20	14	11	28	13	21	36	24	25.62	17	27	1.414	0.5	0.216983988	0.444519665	0.047012923	0.14850382	0.096538703	0.096538703	TRUE	0.715838941	No
EHI_045600	Ras family protein	15	11	7	72	13	20	14	7	8	36	24	34	26.21	10	31	2.767	1.468	0.001977007	0.020719143	0.165978545	0.147185297	0.156936636	0.156936636	TRUE	0.091293963	No
EHI_045610	diacylglycerol kinase putative	362	460	312	483	200	115	343	298	336	242	363	194	336.38	326	266	0.826	-0.276	0.384749961	0.618062462	0.065533243	0.09477714	0.077971214	0.077971214	TRUE	0.757756751	No
EHI_045710	AP-2 complex protein putative	810	832	729	406	148	167	767	539	785	203	269	282	608.96	697	251	0.379	-1.399	4.90E-06	0.000239836	0.06182233	0.092794715	0.071930608	0.071930608	TRUE	1.128868275	No
EHI_045720	hypothetical protein	20	46	14	60	32	23	19	30	15	30	58	39	29.33	21	42	1.798	0.847	0.030341626	0.134944894	0.057885935	0.141141348	0.096667046	0.096667046	TRUE	0.164129146	No
EHI_045820	hypothetical protein	0	0	1	2	0	0	0	0	1	1	0	0	1.08	0	0	1.124	0.168	0.796407359	NA	0,00000001	1.466280508	1.203141987	1.203141987	TRUE	0.094723266	No
EHI_045920	hypothetical protein	261	390	279	556	182	186	247	253	300	278	330	314	228.62	267	307	1.145	0.195	0.427591985	0.652945637	0.017019048	0.096864857	0.042884915	0.042884915	TRUE	0.120845102	No
EHI_045930	hypothetical protein	86	89	176	38	127	201	81	58	190	19	231	339	134.81	110	196	1.459	0.545	0.413765357	0.641363507	0.795052024	0.101399428	0.453491452	0.795052024	TRUE	0.160644928	No
EHI_046030	hypothetical protein	0	1	0	0	2	0	0	1	0	0	4	0	0.56	0	1	1.35	0.432	0.427307823	NA	12	2.738997305	3.618842968	3.618842968	TRUE	1.442725966	No
EHI_046040	hypothetical protein	1	1	0	2	1	0	1	1	0	1	2	0	2.29	1	1	1.239	0.309	0.654863547	0.814045154	0,00000001	0.740803141	0.52706301	0.52706301	TRUE	2.890207434	No
EHI_046050	hypothetical protein	15	21	23	103	45	37	14	14	25	52	82	62	28.03	18	65	3.345	1.742	1.09E-05	0.000439256	0.056678938	0.143497678	0.100929116	0.100929116	TRUE	0.126003106	No
EHI_046150	hypothetical protein	1	4	2	5	1	1	1	3	2	3	2	2	1.62	2	2	1.04	0.057	0.934106431	NA	0,00000001	1.01176637	0.676903659	0.676903659	TRUE	0.442914629	No
EHI_046250	hypothetical protein	3	1	0	6	0	1	3	1	0	3	0	2	2.9	1	2	1.309	0.388	0.569514318	0.76238506	0,00000001	0.604569466	0.437680118	0.437680118	TRUE	0.162604903	No
EHI_046260	hypothetical protein	174	212	125	544	73	112	165	137	135	272	133	189	145.09	146	198	1.35	0.433	0.169845653	0.383869685	0.058099136	0.100616813	0.074075924	0.074075924	TRUE	0.101662346	No
EHI_046270	hypothetical protein	60	89	65	120	13	21	57	58	70	60	24	35	65.46	62	40	0.697	-0.521	0.208115969	0.434710297	0.14250513	0.113107006	0.129743013	0.129743013	TRUE	0.080304548	No
EHI_046380	hypothetical protein	1	2	1	2	1	1	1	1	1	1	2	2	1.52	1	2	1.11	0.15	0.827448433	NA	0,00000001	1.068764085	0.813034957	0.813034957	TRUE	0.59286259	No
EHI_046390	Rab family GTPase	9941	11637	5384	11973	4234	4261	9419	7542	5798	5993	7686	7197	7224.41	7586	6959	0.919	-0.121	0.611552075	0.787909416	0.024028798	0.090554431	0.043444134	0.043444134	TRUE	0.093524115	No
EHI_046590	inositol polyphosphate-5-phosphatase putative	60	64	52	61	17	14	57	41	56	31	31	24	57.23	51	29	0.599	-0.74	0.096143426	0.27897877	0.183802301	0.116381703	0.153425333	0.153425333	TRUE	0.423990369	No
EHI_046600	acyl-CoA hydrolase putative	35	41	17	38	17	25	33	27	18	19	31	42	35.85	26	31	1.124	0.168	0.692347162	0.839186095	0.120689735	0.131908835	0.125777475	0.125777475	TRUE	0.298085887	No
EHI_046610	hypothetical protein	4	8	0	2	1	1	4	5	0	1	2	2	4.72	3	2	0.629	-0.67	0.298080667	0.53597393	0,00000001	0.405654804	0.271210611	0.271210611	TRUE	0.435466041	No
EHI_046620	hypothetical protein	56	83	51	150	35	35	53	54	55	75	64	59	47.88	54	66	1.217	0.284	0.403301376	0.633055158	0.035691287	0.121462429	0.07677039	0.07677039	TRUE	0.538326264	No
EHI_046630	Rho family GTPase	0	1	0	0	0	0	0	1	0	0	0	0	0.56	0	0	0.866	-0.208	0.728202119	NA	0,00000001	2.77410196	1.629578021	1.629578021	TRUE	0.234704743	No
EHI_046640	hypothetical protein	79	113	68	259	12	49	75	73	73	130	22	83	67.9	74	78	1.075	0.105	0.79945095	0.902523459	0.158952507	0.112289741	0.137213413	0.137213413	TRUE	0.093920619	No
EHI_046650	GalFGalNAc lectin heavy subunit putative	717	771	470	664	319	198	679	500	506	332	579	334	816.72	562	415	0.754	-0.407	0.249280664	0.482613758	0.107214268	0.09217237	0.101467507	0.101467507	TRUE	0.139411128	No
EHI_046660	hypothetical protein	1	3	1	1	2	3	1	2	1	1	4	5	2.17	1	3	1.425	0.511	0.45499512	0.675549462	0,00000001	0.776689384	0.505681897	0.505681897	TRUE	0.365118546	No
EHI_046670	exodeoxyribonuclease III putative	927	1225	885	1413	336	360	878	794	953	707	610	608	626.42	875	642	0.746	-0.423	0.166889482	0.380571762	0.062958703	0.092726507	0.073589764	0.073589764	TRUE	1.298000264	No
EHI_046680	hypothetical protein	330	413	302	215	105	60	313	268	325	108	191	101	334.98	302	133	0.47	-1.089	0.003465006	0.030926066	0.122899931	0.094795669	0.111733054	0.111733054	TRUE	0.427881184	No
EHI_046690	40S ribosomal protein S15 putative	16525	28394	18099	18463	7109	9634	15657	18403	19490	9241	12906	16272	12936.69	17850	12806	0.728	-0.457	0.116462745	0.312403981	0.051562087	0.090463373	0.067154795	0.067154795	TRUE	0.164878175	No
EHI_046700	hypothetical protein pseudogene	0	0	0	0	0	0	0	0	0	0	0	0	0	0	0	NA	NA	NA	NA	NA	NA	NA	NA	NA	NA	NA
EHI_046800	leucine rich repeat protein BspA family	1	0	0	0	0	1	1	0	0	0	0	2	0.33	0	1	1.076	0.106	0.825989771	NA	0,00000001	4.621114101	4.923154927	4.923154927	TRUE	0.556007028	No
EHI_046900	4-alpha-glucanotransferase putative	0	0	0	0	0	0	0	0	0	0	0	0	0	0	0	NA	NA	NA	NA	NA	NA	NA	NA	NA	NA	NA
EHI_047000	hypothetical protein	0	0	0	0	0	0	0	0	0	0	0	0	0	0	0	NA	NA	NA	NA	NA	NA	NA	NA	NA	NA	NA
EHI_047010	hypothetical protein	0	1	0	0	0	1	0	1	0	0	0	2	0.44	0	1	1.122	0.167	0.761124717	NA	0,00000001	3.512613912	2.952533692	2.952533692	TRUE	0.22208372	No
EHI_047110	hypothetical protein	1	3	2	0	2	0	1	2	2	0	4	0	0.95	2	1	0.756	-0.403	0.546802241	NA	0,00000001	1.665802484	1.243234644	1.243234644	TRUE	0.662467507	No
EHI_047210	hypothetical protein conserved	32	48	84	42	101	121	30	31	90	21	183	204	70.31	50	136	1.96	0.971	0.137590706	0.342837843	0.687006527	0.111538125	0.409071338	0.687006527	TRUE	1.262315425	No
EHI_047510	hypothetical protein	0	2	0	1	0	1	0	1	0	1	0	2	0.7	0	1	1.101	0.139	0.822217302	NA	0,00000001	2.222128628	1.904296579	1.904296579	TRUE	0.78967774	No
EHI_047520	hypothetical protein	0	1	0	1	0	0	0	1	0	1	0	0	0.29	0	0	0.998	-0.003	0.99506215	NA	0,00000001	5.249970838	4.307539284	4.307539284	TRUE	0.352141717	No
EHI_047620	hypothetical protein	4	4	0	0	0	1	4	3	0	0	0	2	1.11	2	1	0.565	-0.825	0.215517102	NA	0,00000001	1.428297064	1.36452464	1.36452464	TRUE	0.336447431	No
EHI_047630	hypothetical protein	1	0	0	0	0	0	1	0	0	0	0	0	0.08	0	0	0.84	-0.252	0.45223507	NA	0,00000001	18.95987689	12	12	TRUE	1.396514808	No
EHI_047730	glucose-6-phosphate isomerase putative	2422	3505	2048	2169	336	305	2295	2272	2205	1086	610	515	1392.04	2257	737	0.348	-1.524	1.09E-06	7.63E-05	0.074603797	0.091418456	0.077619353	0.077619353	TRUE	0.295246812	No
EHI_047740	RNA methyltransferase putative	132	261	95	203	56	34	125	169	102	102	102	57	120.32	132	87	0.677	-0.563	0.080665796	0.25185521	0.055363791	0.102730399	0.073737138	0.073737138	TRUE	0.258164926	No
EHI_047750	Nucleotide-binding protein putative	6767	10449	7695	12675	2020	2525	6411	6772	8286	6344	3667	4265	8335.27	7156	4759	0.678	-0.561	0.050006444	0.18616003	0.053542088	0.090526947	0.064594784	0.064594784	TRUE	0.165124109	No
EHI_047760	ATP-binding cassette protein putative	723	855	642	592	260	320	685	554	691	296	472	540	801.21	643	436	0.694	-0.527	0.12002485	0.318127018	0.098914305	0.092207673	0.092546473	0.092546473	TRUE	1.714135417	No
EHI_047770	hypothetical protein conserved domain containing	95	164	92	149	39	63	90	106	99	75	71	106	87.19	98	84	0.851	-0.233	0.41192844	0.640443487	0.014773068	0.107435155	0.051416852	0.051416852	TRUE	0.205307949	No
EHI_047780	hypothetical protein	17	33	16	37	11	14	16	21	17	19	20	24	18.53	18	21	1.098	0.135	0.73981825	0.871005023	0,00000001	0.170727339	0.092070869	0.092070869	TRUE	0.398423871	No
EHI_047790	hypothetical protein	7	22	3	34	10	7	7	14	3	17	18	12	12.21	8	16	1.696	0.762	0.136597315	0.341320051	0.138926504	0.212403909	0.180349697	0.180349697	TRUE	0.389409449	No
EHI_047800	hypothetical protein	2632	4619	1785	5216	898	899	2494	2994	1922	2611	1630	1518	2584.53	2470	1920	0.786	-0.347	0.211730394	0.437965153	0.046477017	0.090924649	0.059979442	0.059979442	TRUE	0.293313512	No
EHI_047810	hypothetical protein	3510	5424	3851	1524	1043	590	3326	3515	4147	763	1893	996	5040.31	3663	1217	0.369	-1.438	0.000278951	0.004951479	0.180047507	0.090643792	0.135768139	0.135768139	TRUE	0.332604554	No
EHI_047820	leucine rich repeat protein BspA family	1	0	1	1	0	0	1	0	1	1	0	0	0.61	1	0	0.829	-0.27	0.659307832	NA	0,00000001	2.539542347	1.911297698	1.911297698	TRUE	0.221875667	No
EHI_047920	hypothetical protein	97	99	79	141	9	32	92	64	85	71	16	54	62.69	80	47	0.644	-0.634	0.19922324	0.424001716	0.330669214	0.114111324	0.225011236	0.225011236	TRUE	1.149600666	No
EHI_048030	hypothetical protein conserved	1	1	1	5	0	0	1	1	1	3	0	0	1.59	1	1	1.136	0.184	0.789190174	NA	0,00000001	1.024553566	0.821074862	0.821074862	TRUE	0.17952366	No
EHI_048140	hypothetical protein	2140	4840	2378	8329	1592	1870	2028	3137	2561	4169	2890	3158	2204.08	2575	3406	1.302	0.381	0.236042399	0.466996475	0.077551421	0.091024147	0.08348755	0.08348755	TRUE	0.349591368	No
EHI_048150	CAF1 family ribonuclease putative	110	138	74	141	30	42	104	89	80	71	54	71	89.53	91	65	0.735	-0.444	0.153483606	0.365188416	0.036828565	0.106988907	0.063493234	0.063493234	TRUE	0.424327913	No
EHI_048160	CPSF A subunit region protein putative	77	116	76	203	19	22	73	75	82	102	34	37	80.31	77	58	0.8	-0.322	0.482677441	0.696786284	0.240719816	0.108899169	0.182094924	0.182094924	TRUE	3.862871517	No
EHI_048170	Protein transport protein SEC61 gamma subunit putative	1131	2212	943	2737	972	1036	1072	1434	1015	1370	1765	1750	1517.12	1174	1628	1.365	0.449	0.124074453	0.324321979	0.05430566	0.091330218	0.066761488	0.066761488	TRUE	0.825097553	No
EHI_048180	hypothetical protein	13	24	11	22	9	10	12	16	12	11	16	17	16.01	13	15	1.053	0.075	0.868376812	0.9399365	0.044883461	0.183398968	0.118323321	0.118323321	TRUE	0.077917751	No
EHI_048190	hypothetical protein	32	43	32	69	16	19	30	28	34	35	29	32	52.3	31	32	1.049	0.069	0.838396177	0.924231987	0.022163504	0.118835203	0.062750375	0.062750375	TRUE	0.170121033	No
EHI_048200	hypothetical protein	36	32	16	67	19	33	34	21	17	34	34	56	24.54	24	41	1.618	0.694	0.08087094	0.252313491	0.056739744	0.15106992	0.103197179	0.103197179	TRUE	0.310460122	No
EHI_048210	splicing factor arginineFserine-rich putative	1016	1480	891	3499	578	616	963	959	959	1751	1049	1040	1041.84	960	1280	1.321	0.401	0.138162499	0.343705383	0.041861441	0.091778202	0.05625418	0.05625418	TRUE	0.677375203	No
EHI_048215	hypothetical protein conserved	15	34	19	60	16	14	14	22	20	30	29	24	20.19	19	28	1.413	0.499	0.219679218	0.448056913	0.022823169	0.164132677	0.099581466	0.099581466	TRUE	0.58095982	No
EHI_048220	hypothetical protein	47	73	37	121	19	26	45	47	40	61	34	44	39.04	44	46	1.074	0.103	0.772754755	0.890232455	0.047825485	0.128512122	0.08386204	0.08386204	TRUE	0.24704451	No
EHI_048230	hypothetical protein	261	319	221	461	120	89	247	207	238	231	218	150	246.93	231	200	0.876	-0.19	0.418225652	0.644543237	0.009510202	0.096381588	0.037275647	0.037275647	TRUE	0.234344791	No
EHI_048240	hypothetical protein	12025	14489	12349	18715	7823	7714	11393	9391	13298	9367	14202	13029	9842.59	11361	12199	1.071	0.099	0.690518652	0.837826848	0.029130429	0.090499575	0.047750947	0.047750947	TRUE	0.12544927	No
EHI_048250	Rab family GTPase	37	60	19	189	56	32	35	39	20	95	102	54	140.5	31	84	2.481	1.311	3.14E-05	0.001010384	0.025624035	0.100951899	0.05975182	0.05975182	TRUE	0.374808617	No
EHI_048260	hypothetical protein	383	562	412	729	441	471	363	364	444	365	801	796	518.25	390	654	1.626	0.702	0.020626842	0.104071791	0.059702949	0.093222948	0.071312354	0.071312354	TRUE	0.884461229	No
EHI_048270	Sec7 domain protein	227	272	245	85	44	49	215	176	264	43	80	83	138.57	218	69	0.347	-1.528	0.000195839	0.003848888	0.165430986	0.10109933	0.137743776	0.137743776	TRUE	0.278360799	No
EHI_048280	nucleosome assembly protein putative	67	132	65	93	45	52	63	86	70	47	82	88	55.72	73	72	0.964	-0.053	0.880563074	0.946365977	0.061804515	0.117085134	0.086372931	0.086372931	TRUE	0.49087622	No
EHI_048290	hypothetical protein	21	25	17	43	18	21	20	16	18	22	33	35	20.72	18	30	1.536	0.619	0.108945843	0.301263925	0,00000001	0.162251791	0.082276376	0.082276376	TRUE	0.273970969	No
EHI_048300	WD repeat protein 68 putative	128	202	135	440	151	161	121	131	145	220	274	272	177.3	132	255	1.875	0.907	0.000503728	0.007441916	0.018648474	0.098751061	0.046846537	0.046846537	TRUE	0.409925932	No
EHI_048310	protein transport protein Sec24 putative	1553	2393	1514	1463	593	226	1471	1551	1630	732	1077	382	1309.43	1551	730	0.5	-1	0.007486176	0.052771514	0.134741433	0.091485974	0.117625317	0.117625317	TRUE	0.333056025	No
EHI_048410	serineFthreonine protein kinase putative	416	596	292	249	85	109	394	386	314	125	154	184	269.72	365	154	0.435	-1.199	2.49E-05	0.000853222	0.033366795	0.095871865	0.05842951	0.05842951	TRUE	0.556566257	No
EHI_048420	hypothetical protein	285	520	215	774	180	160	270	337	232	387	327	270	321.44	280	328	1.169	0.225	0.405730124	0.635607409	0.033362311	0.094983045	0.05368837	0.05368837	TRUE	0.148396722	No
EHI_048430	hypothetical protein	10	27	7	36	8	8	9	17	8	18	15	14	12.92	11	16	1.275	0.35	0.476157881	0.691926731	0.115146006	0.205661634	0.163335806	0.163335806	TRUE	0.188301976	No
EHI_048440	hypothetical protein	249	289	163	114	85	68	236	187	176	57	154	115	154.1	200	109	0.561	-0.834	0.021112994	0.105714045	0.102937137	0.100016129	0.101776451	0.101776451	TRUE	0.374216652	No
EHI_048540	hypothetical protein	688	858	610	941	308	238	652	556	657	471	559	402	760.07	622	477	0.783	-0.352	0.32953222	0.568032245	0.116850005	0.092308323	0.107398849	0.107398849	TRUE	3.110354023	No
EHI_048550	dual specificity protein phosphatase putative	123	138	70	276	73	76	117	89	75	138	133	128	115.99	94	133	1.395	0.481	0.108688861	0.300905338	0.037812338	0.10319218	0.062071376	0.062071376	TRUE	0.085659574	No
EHI_048560	hypothetical protein	46105	72899	43730	118320	50778	47980	43682	47248	47090	59219	92182	81037	53950.25	46007	77479	1.654	0.726	0.004100383	0.034747436	0.029044922	0.090375825	0.049456193	0.049456193	TRUE	0.187947781	No
EHI_048570	phosphoinositide phosphatase putative	49	87	45	158	14	29	46	56	48	79	25	49	44.73	50	51	1.044	0.063	0.870799876	0.941137386	0.091823375	0.123657465	0.106320324	0.106320324	TRUE	0.115154306	No
EHI_048580	hypothetical protein	1387	2229	2426	1819	1553	2017	1314	1445	2612	910	2819	3407	3242.26	1790	2379	1.261	0.335	0.520775605	0.727700806	0.464617905	0.090807712	0.285768251	0.285768251	TRUE	6.592447191	No
EHI_048590	calcineurin catalytic subunit A putative	215	212	194	295	88	93	204	137	209	148	160	157	194.87	183	155	0.85	-0.234	0.339157156	0.577243572	0.013363557	0.097993244	0.039559745	0.039559745	TRUE	0.283014358	No
EHI_048600	hypothetical protein conserved	0	1	0	0	0	0	0	1	0	0	0	0	0.33	0	0	0.874	-0.194	0.700433611	NA	0,00000001	4.664602802	3.654803956	3.654803956	TRUE	0.176854968	No
EHI_048610	ankyrin repeat protein	313	483	334	365	101	72	297	313	360	183	183	122	246.48	323	163	0.527	-0.925	0.005826063	0.044542705	0.081078222	0.096392561	0.086897062	0.086897062	TRUE	1.094093473	No
EHI_048620	hypothetical protein	298	358	535	479	120	113	282	232	576	240	218	191	297.89	363	216	0.617	-0.696	0.040919089	0.16309271	0.089388232	0.095349542	0.09123799	0.09123799	TRUE	1.192970987	No
EHI_048630	actin putative	2218	2733	2900	2871	2804	1502	2101	1771	3123	1437	5090	2537	4503.06	2332	3021	1.259	0.332	0.435382298	0.658083601	0.222972815	0.090679057	0.162933372	0.162933372	TRUE	0.261523358	No
EHI_048640	hypothetical protein	0	2	1	4	0	8	0	1	1	2	0	14	1.69	1	5	2.569	1.361	0.047768187	NA	0,00000001	0.972471635	1.00615352	1.00615352	TRUE	0.977280512	No
EHI_048650	hypothetical protein	152	211	156	621	213	216	144	137	168	311	387	365	228.16	150	354	2.31	1.208	5.38E-08	5.58E-06	0.005557641	0.096877844	0.032701318	0.032701318	TRUE	0.059664568	No
EHI_048660	leucine rich repeat protein BspA family	6	11	7	20	3	1	6	7	8	10	5	2	5.7	7	6	0.957	-0.063	0.912839602	0.963624561	0,00000001	0.351890389	0.235256957	0.235256957	TRUE	0.158807508	No
EHI_048670	WH2 motif domain contaning protein	314	381	345	375	300	184	297	247	372	188	545	311	327.97	305	348	1.124	0.168	0.617637375	0.791720319	0.085208071	0.094890777	0.089913746	0.089913746	TRUE	0.214713946	No
EHI_048680	60S ribosomal protein L12 putative	49704	68354	35478	90407	29941	37861	47092	44302	38204	45249	54355	63946	45791.56	43199	54517	1.253	0.326	0.161950471	0.375009897	0.022920958	0.090380745	0.041490347	0.041490347	TRUE	0.141898037	No
EHI_048690	SNF7 family protein	305	368	340	962	366	328	289	239	366	481	664	554	368.97	298	566	1.815	0.86	0.01741395	0.092729283	0.115617235	0.094385952	0.107132685	0.107132685	TRUE	0.875630605	No
EHI_048700	ubiquitin-conjugating enzyme family protein	3882	5041	3122	11857	5244	6731	3678	3267	3362	5934	9520	11369	4959.63	3436	8941	2.508	1.326	6.62E-07	4.91E-05	0.036209716	0.0906486	0.055301228	0.055301228	TRUE	0.067346759	No
EHI_048710	protein kinase domain containing protein	135	175	78	429	67	125	128	113	84	215	122	211	122.46	108	183	1.641	0.714	0.026077613	0.12204137	0.058638354	0.102513537	0.075807203	0.075807203	TRUE	0.341491123	No
EHI_048720	GTP-binding protein Ras family	326	694	214	625	247	223	309	450	230	313	448	377	394	330	379	1.135	0.182	0.622957423	0.794809593	0.126250376	0.094129487	0.113459456	0.113459456	TRUE	0.200893786	No
EHI_048730	hypothetical protein	649	987	326	1544	455	515	615	640	351	773	826	870	787.75	535	823	1.504	0.588	0.047630919	0.179349869	0.054909457	0.092239445	0.068646537	0.068646537	TRUE	0.605100567	No
EHI_048740	purine nucleoside phosphorylase putative	3631	4541	2263	9112	2590	2156	3440	2943	2437	4561	4702	3641	2881.34	2940	4301	1.45	0.536	0.012235393	0.073328621	0.013591905	0.090865269	0.034311975	0.034311975	TRUE	0.091933903	No
EHI_048840	hypothetical protein conserved domain containing	4	10	3	20	3	4	4	6	3	10	5	7	6.13	4	7	1.462	0.548	0.369923809	0.602669893	0.31962663	0.3333014	0.327992555	0.327992555	TRUE	1.966278236	No
EHI_048850	leucine-rich repeat containing protein	47	22	22	36	6	11	45	14	24	18	11	19	20.29	28	16	0.63	-0.666	0.134086486	0.337465468	0.099724788	0.163779304	0.129193218	0.129193218	TRUE	0.20439489	No
EHI_048860	U3 small nucleolar ribonucleo protein MPP10 putative	48	80	36	34	28	15	45	52	39	17	51	25	44.17	45	31	0.68	-0.557	0.168264982	0.382270489	0.104538446	0.124079207	0.113666679	0.113666679	TRUE	0.827924295	No
EHI_048960	hypothetical protein	449	458	270	610	113	149	425	297	291	305	205	252	232.33	338	254	0.765	-0.387	0.130125115	0.33220474	0.023264258	0.096760767	0.046675738	0.046675738	TRUE	0.179910035	No
EHI_048970	serineFthreonine protein phosphatase PP1-2 putative	48	58	66	100	49	37	45	38	71	50	89	62	53.74	51	67	1.272	0.347	0.315158372	0.555030868	0.054141656	0.118070879	0.080443829	0.080443829	TRUE	0.241951865	No
EHI_048980	transporter auxin efflux carrier 8AEC9 family	110	160	91	172	37	46	104	104	98	86	67	78	82.96	102	77	0.772	-0.374	0.207607527	0.434144325	0.025864582	0.108306833	0.057657959	0.057657959	TRUE	0.298042435	No
EHI_048990	60S ribosomal protein L37	31149	51079	29204	61617	24315	23592	29512	33106	31448	30839	44141	39846	33845.73	31355	38275	1.214	0.28	0.219995306	0.448162034	0.019564878	0.090392228	0.039604198	0.039604198	TRUE	0.183820438	No
EHI_049000	60S ribosomal protein L35a putative	3677	6444	2219	6368	1613	2182	3484	4177	2390	3187	2928	3685	3197.15	3350	3267	0.976	-0.035	0.891462647	0.952078505	0.034041577	0.090814195	0.051396649	0.051396649	TRUE	0.15928502	No
[truncated: 1,281,021 more chars]
