# Supplementary material for: Extensive transcriptome analysis correlates the plasticity of Entamoeba histolytica pathogenesis to rapid phenotype changes depending on the environment
Source: Sci Rep. 2016 Oct 21;6:35852. doi: 10.1038/srep35852 (PMC5073345; doi:10.1038/srep35852)
Supplement: Supplementary Table S4 [file srep35852-s5.xlsx]

## Sheet: SLX030-v1.virCultvsnorCult.up.x
Table S4 B - Total UP regulated in Vir condition
Id	description	FC	log2FoldChange	pvalue	padj
EHI_053440	13 kDa ribonucleoprotein-associated protein putative	2.259	1.176	2.3233e-05	0.00041079
EHI_104600	13 kDa ribonucleoprotein-associated protein putative	2.186	1.128	0.00101248	0.00792356
EHI_198010	19S cap proteasome S2 subunit	3.424	1.776	4.80028e-06	0.000110338
EHI_056490	20 kDa antigen putative	13.478	3.753	3.46567e-33	1.39407e-29
EHI_160570	26S protease regulatory subunit 8 putative	3.431	1.779	0.00085215	0.0069248
EHI_194070	26S protease regulatory subunit S10B putative	3.456	1.789	0.000430346	0.0040779
EHI_187600	26S protease regulatory subunit putative	4.196	2.069	5.64583e-07	1.85648e-05
EHI_185410	26S protease regulatory subunit putative	3.871	1.953	3.50446e-06	8.34124e-05
EHI_194570	26S protease regulatory subunit putative	3.336	1.738	5.34615e-06	0.000121841
EHI_053020	26S protease regulatory subunit putative	3.317	1.73	7.96826e-05	0.00110335
EHI_177320	26S protease regulatory subunit putative	2.042	1.03	0.000824002	0.00675061
EHI_180350	26S protease regulatory subunit putative	2.254	1.173	0.00119295	0.00902852
EHI_050940	2C3-bisphosphoglycerate-independent phosphoglycerate mutase putative	2.557	1.354	0.00427436	0.0238469
EHI_068430	5-nitroimidazole antibioti resistance protein putative	2.198	1.136	0.000654708	0.00562727
EHI_008650	60S ribosomal protein L37a putative	2.274	1.185	5.12488e-05	0.00076335
EHI_050130	60S ribosomal protein L14 putative	2.111	1.078	0.00401471	0.0227613
EHI_099790	60S ribosomal protein L38 putative	2.565	1.359	5.89979e-05	0.000856748
EHI_023840	60S ribosomal protein L38 putative	2.082	1.058	0.000869894	0.00704763
EHI_109020	AB transporter pseudogene putative	3.023	1.596	0.00146928	0.0105781
EHI_167080	acetyltransferase GNAT family	4.608	2.204	4.46364e-09	2.78372e-07
EHI_096770	acetyltransferase putative	6.989	2.805	2.61481e-39	2.10362e-35
EHI_039180	acetyltransferase putative	2.243	1.165	0.000736243	0.00615065
EHI_122100	acetyltransferase putative	2.147	1.102	0.000997461	0.0078365
EHI_112790	acetyltransferase putative	2.08	1.057	0.00129252	0.00958374
EHI_094060	actin binding protein putative	4.194	2.068	0.00250504	0.0159439
EHI_186840	actin-binding protein cofilinFtropomyosin family	2.052	1.037	0.0021825	0.014392
EHI_122800	actin-binding protein putative	2.955	1.563	0.000136252	0.00164835
EHI_048630	actin putative	2.657	1.41	0.000919805	0.00736779
EHI_131230	actin putative	2.435	1.284	0.00394642	0.0224692
EHI_155290	actinin-like protein putative	3.348	1.743	0.00674535	0.0338215
EHI_158570	actobindin putative	3.42	1.774	1.34911e-09	1.00496e-07
EHI_121870	ADP-ribosylation factor 1 putative	2.784	1.477	6.16234e-07	1.98304e-05
EHI_160670	alcohol dehydrogenase 3 putative	2.268	1.182	2.236e-05	0.000396226
EHI_107560	alcohol dehydrogenase putative	2.629	1.394	0.00442761	0.024364
EHI_157010	alcohol dehydrogenase putative	2.453	1.294	0.00915363	0.042314
EHI_150490	aldehyde-alcohol dehydrogenase 2 putative	3.242	1.697	3.79506e-05	0.000613078
EHI_160940	aldehyde-alcohol dehydrogenase 2 putative	3.231	1.692	4.19899e-05	0.000657215
EHI_024240	aldehyde-alcohol dehydrogenase 2 putative	3.843	1.942	7.23993e-05	0.00101827
EHI_029620	aldose reductase putative	2.771	1.47	0.00105573	0.00818239
EHI_039190	aldose reductase putative	2.745	1.457	0.00112342	0.00861571
EHI_175050	aspartyl-tRNA synthetase putative	2.147	1.102	0.00909358	0.0421659
EHI_178580	ATP-binding cassette protein putative	4.181	2.064	2.69993e-07	1.01027e-05
EHI_047760	ATP-binding cassette protein putative	2.229	1.157	0.000607629	0.00531572
EHI_134470	ATP-binding cassette protein putative	2.58	1.367	0.00260592	0.0164171
EHI_107550	bacterial transferase hexapeptide family protein	2.013	1.009	0.00213879	0.0142203
EHI_105240	BARFSH3 domain containing protein	2.852	1.512	0.000965804	0.00764001
EHI_156280	BRAC1 domain containing protein	2.098	1.069	1.93949e-05	0.000349848
EHI_036580	BRAC1 domain containing protein	2.549	1.35	0.000133778	0.00163812
EHI_059860	C2 domain containing protein	5.382	2.428	1.48915e-05	0.000285244
EHI_045350	C2 domain containing protein	3.6	1.848	1.89268e-05	0.000342172
EHI_015290	C2 domain protein putative	2.411	1.27	0.00742532	0.0361658
EHI_019640	caldesmon putative	2.503	1.323	0.00301652	0.0181646
EHI_010020	calmodulin putative	3.517	1.814	3.95046e-09	2.52294e-07
EHI_141840	calmodulin putative	2.753	1.461	5.2711e-06	0.000120472
EHI_117470	calmodulin putative	2.46	1.299	1.1595e-05	0.000234376
EHI_119550	CCR4FNOT transcription complex subunit 3 putative	3.634	1.862	0.000174305	0.00201477
EHI_176970	cdc48-like protein putative	5.132	2.36	3.86288e-11	4.25711e-09
EHI_054720	CDP-alcohol phosphatidyltransferase family protein	4.026	2.009	3.92726e-05	0.000628128
EHI_155060	chaperone clpB putative	8.635	3.11	6.05613e-09	3.63594e-07
EHI_090840	chaperone clpB putative	7.164	2.841	6.26375e-08	2.89608e-06
EHI_094680	chaperone clpB putative	7.099	2.828	1.44501e-07	5.81254e-06
EHI_188880	Chaperonin 10 Kd subunit putative	3.067	1.617	5.41196e-07	1.79174e-05
EHI_125800	chaperonin-containing TCP-1 zeta subunit putative	2.478	1.309	0.00344119	0.0202076
EHI_024660	chitinase Jessie putative	2.099	1.07	0.00912734	0.0422494
EHI_045190	clathrin adaptor complex small chain putative	2.992	1.581	8.25816e-05	0.00112988
EHI_156240	competence protein ComEC putative	4.757	2.25	1.17533e-12	1.96989e-10
EHI_169340	competence protein ComEC putative	3.43	1.778	1.14196e-08	6.3359e-07
EHI_125130	competence protein ComEC putative	3.28	1.714	2.03681e-05	0.000364948
EHI_140260	copine putative	2.984	1.577	1.32376e-09	9.97162e-08
EHI_192760	copine putative	2.556	1.354	4.47644e-08	2.11841e-06
EHI_103430	cortexillin II putative	2.387	1.255	0.0027972	0.0172573
EHI_118180	cullin family protein	2.1	1.071	0.00373783	0.0215871
EHI_129490	CXXC-rich protein	2.877	1.525	6.26088e-05	0.000897631
EHI_136360	cyst wall-specifi glyco protein Jacob putative	9.517	3.25	3.95141e-09	2.52294e-07
EHI_028930	cyst wall-specifi glycoprotein Jacob	17.234	4.107	2.77625e-13	5.76329e-11
EHI_067190	cyst wall-specifi glycoprotein Jacob	15.573	3.961	2.29504e-12	3.62031e-10
EHI_136380	cysteine desulfurase putative	2.523	1.335	1.45157e-05	0.000279375
EHI_074180	cysteine proteinase 1 putative	3.426	1.776	6.91657e-07	2.19883e-05
EHI_151440	cysteine proteinase putative	4.739	2.245	7.86941e-10	6.26826e-08
EHI_050570	cysteine proteinase putative	3.85	1.945	5.85433e-09	3.54121e-07
EHI_096390	DEADFDEAH box helicase putative	2.384	1.254	0.000397032	0.00383909
EHI_033720	DEADFDEAH box helicase putative	2.924	1.548	0.00189046	0.0129107
EHI_119920	DEADFDEAH box helicase putative	2.142	1.099	0.00484955	0.0260915
EHI_131080	DEADFDEAH box helicase putative	2.457	1.297	0.00689603	0.034246
EHI_103840	DNA repair protein putative	2.176	1.122	0.0107504	0.0476238
EHI_129310	DNA repairFtranscription protein Mms19 putative	2.061	1.044	0.0110235	0.0483821
EHI_137900	DNA-directed RNA polymerase I subunit 13 putative	2.335	1.223	0.00245853	0.0157225
EHI_044620	DNA-directed RNA polymerase I subunit 13 putative	2.027	1.019	0.0115438	0.0499729
EHI_125350	DNA-directed RNA polymerase III largest subunit putative	2.051	1.037	0.00305486	0.0183405
EHI_122780	DNA-directed RNA polymerase subunit N putative	3.674	1.877	3.56606e-07	1.2865e-05
EHI_022940	DNA-directed RNA polymerase subunit putative	2.54	1.345	0.000173557	0.00200902
EHI_187000	DnaJ family protein	2.259	1.176	0.00682032	0.0340593
EHI_174070	dTDP-D-glucose 4C6-dehydratase putative	2.511	1.328	9.81869e-05	0.00129891
EHI_175490	dual specificity protein phosphatase putative	5.339	2.417	1.13911e-12	1.94981e-10
EHI_079290	EF-hand calcium-binding domain containing protein	2	1	0.00303259	0.0182204
EHI_183460	elongation factor 1 beta putative	2.497	1.32	2.17161e-06	5.59955e-05
EHI_166810	elongation factor 2	2.94	1.556	0.000395225	0.00382622
EHI_164510	elongation factor 2	2.932	1.552	0.000494986	0.00453033
EHI_189490	elongation factor 2	2.874	1.523	0.000828522	0.00678073
EHI_067710	endonucleaseFexonucleaseFphosphatase family protein	2.06	1.043	2.94622e-05	0.000498997
EHI_087570	endoribonuclease L-PSP putative	2.151	1.105	0.000150652	0.00179025
EHI_044930	eukaryoti translation initiation factor 4 gamma putative	4.745	2.246	9.61675e-07	2.89763e-05
EHI_006170	eukaryoti translation initiation factor 6 putative	3.367	1.752	2.39249e-07	9.07905e-06
EHI_160720	exosome complex exonuclease putative	2.91	1.541	0.000348938	0.00346808
EHI_009370	fatty acid elongase putative	2.197	1.135	8.64561e-05	0.00117292
EHI_104630	filamin 2 putative	3.481	1.799	0.000483132	0.00444714
EHI_080740	filopodin putative	2.524	1.336	0.00568538	0.0295853
EHI_006980	GalFGalNA lectin subunit Igl1	2.026	1.018	0.00281387	0.0173468
EHI_009570	gelsolin repeat protein putative	2.465	1.302	0.00639719	0.0325012
EHI_080280	glucosamine 6-phosphate N-acetyltransferase. putative	2.994	1.582	0.00207408	0.0138818
EHI_134340	glutami acid-rich protein precursor putative	3.87	1.952	0.000123366	0.00154833
EHI_053200	glutami acid-rich protein putative	3.961	1.986	0.0001003	0.00131848
EHI_155570	glutamyl-tRNA synthetase putative	2.347	1.231	0.0014195	0.0103178
EHI_111720	grainin 2	2.215	1.147	0.000116258	0.00148148
EHI_120360	grainin putative	3.234	1.693	3.63744e-14	9.14476e-12
EHI_110300	GTP-binding protein EhRabX36 putative	2.263	1.178	2.95521e-05	0.000499467
EHI_040330	GTP-binding protein Ras family	3.288	1.717	2.93171e-06	7.14717e-05
EHI_045270	GTP-binding protein Ras family	2.422	1.276	0.000199275	0.00222801
EHI_202360	HAD hydrolase family protein	2.126	1.088	0.0015191	0.0108923
EHI_118620	HEAT repeat domain containing protein	5.244	2.391	3.96928e-07	1.40673e-05
EHI_040260	HEAT repeat domain containing protein	2.568	1.36	0.000661328	0.00566601
EHI_178230	heat shock protein 101 putative	10.192	3.349	1.18341e-08	6.47658e-07
EHI_013550	heat shock protein 101 putative	10.02	3.325	9.05598e-08	3.93813e-06
EHI_094470	heat shock protein 101 putative	5.465	2.45	2.19955e-06	5.63548e-05
EHI_183680	heat shock protein 101 putative	7.226	2.853	3.56054e-05	0.000578678
EHI_076480	heat shock protein 101 putative	6.927	2.792	4.26137e-05	0.000661828
EHI_073540	heat shock protein 101 putative	6.722	2.749	4.91621e-05	0.000739269
EHI_112590	heat shock protein 70 family	2.376	1.249	0.00106496	0.00823806
EHI_126180	heat shock protein 70 putative	3.028	1.599	1.85886e-05	0.000337573
EHI_059700	heat shock protein 70 putative	2.835	1.503	0.000436919	0.00412076
EHI_180380	heat shock protein 70 putative	2.102	1.072	0.000856564	0.00695364
EHI_188610	heat shock protein 70 putative	2.575	1.365	0.00108667	0.00838183
EHI_091570	heat shock protein 70 putative	2.432	1.282	0.00118312	0.00896251
EHI_155490	heat shock protein 70 putative	2.063	1.045	0.00164855	0.0116077
EHI_185420	heat shock protein 70 putative	2.08	1.056	0.00284496	0.0174093
EHI_113410	heat shock protein 70 putative	2.436	1.285	0.0044158	0.0243156
EHI_196940	heat shock protein 90 putative	2.761	1.465	0.000901388	0.00725166
EHI_102270	heat shock protein 90 putative	2.626	1.393	0.00202378	0.0136276
EHI_144080	heat shock protein70 pseudogene putative	2.135	1.094	0.00952852	0.0433836
EHI_132540	heat shock protein70 hsp70A2 putative	8.524	3.092	4.57212e-07	1.56054e-05
EHI_015390	heat shock protein70 hsp70A2 putative	6.517	2.704	1.14184e-06	3.32829e-05
EHI_061640	heat shock protein70 hsp70A2 putative	3.075	1.62	0.000275061	0.00287385
EHI_192440	heat shock protein70 hsp70A2 putative	2.82	1.496	0.000292342	0.00301524
EHI_104330	heat shock protein70 hsp70A2 putative	2.45	1.293	0.00131663	0.00970878
EHI_034960	heat shock protein70 hsp70A2 putative	2.371	1.246	0.00133431	0.00981217
EHI_055680	heat shock protein Hsp20 family putative	4.961	2.311	1.08476e-06	3.185e-05
EHI_034710	heat shock protein putative	9.327	3.221	2.25827e-07	8.61032e-06
EHI_028920	heat shock protein putative	9.433	3.238	4.88085e-07	1.6361e-05
EHI_156560	heat shock protein putative	8.979	3.167	5.12779e-07	1.71175e-05
EHI_072140	heat shock protein putative	8.414	3.073	8.69162e-07	2.64864e-05
EHI_042860	heat shock protein putative	8.508	3.089	9.05793e-07	2.74985e-05
EHI_017350	heat shock protein putative	8.004	3.001	2.72757e-06	6.73108e-05
EHI_022620	heat shock protein putative	7.309	2.87	9.51046e-06	0.000199249
EHI_141120	helicase putative	4.175	2.062	2.85228e-05	0.000487188
EHI_148930	helicase putative	2.179	1.124	0.0104101	0.046579
EHI_093330	Helix-turn-helix protein putative	3.663	1.873	3.40144e-12	5.06752e-10
EHI_093800	high mobility group 8HMG9 box domain containing protein	2.379	1.25	3.06128e-06	7.44049e-05
EHI_045480	high mobility group 8HMG9 box domain containing protein	2.218	1.15	3.26038e-05	0.000545317
EHI_087410	high mobility group 8HMG9 box domain containing protein	2.62	1.389	0.000193686	0.00219002
EHI_051840	histone H3 putative	2.459	1.298	1.06624e-06	3.15365e-05
EHI_004600	hydroxylamine reductase putative	3.595	1.846	1.1784e-05	0.000237599
EHI_028940	hypothetical protein	16.11	4.01	3.27803e-24	8.79059e-21
EHI_068280	hypothetical protein	9.265	3.212	7.98168e-22	9.17323e-19
EHI_084710	hypothetical protein	29.374	4.876	2.64076e-17	1.41633e-14
EHI_140700	hypothetical protein	10.948	3.453	3.897e-15	1.20582e-12
EHI_174970	hypothetical protein	17.098	4.096	1.26121e-14	3.49877e-12
EHI_014230	hypothetical protein	4.383	2.132	1.30665e-14	3.50399e-12
EHI_192040	hypothetical protein	3.727	1.898	7.83797e-14	1.75157e-11
EHI_033010	hypothetical protein	18.162	4.183	2.39111e-13	5.19905e-11
EHI_125380	hypothetical protein	5.388	2.43	3.38514e-13	6.6423e-11
EHI_028990	hypothetical protein	4.021	2.007	1.43001e-12	2.34785e-10
EHI_078540	hypothetical protein	7.71	2.947	6.03748e-12	8.23246e-10
EHI_004400	hypothetical protein	5.47	2.452	3.01436e-11	3.51457e-09
EHI_017660	hypothetical protein	4.638	2.214	3.85794e-11	4.25711e-09
EHI_032670	hypothetical protein	3.691	1.884	5.4614e-11	5.78118e-09
EHI_051440	hypothetical protein	8.329	3.058	9.92896e-11	9.98481e-09
EHI_117810	hypothetical protein	5.389	2.43	1.66828e-10	1.56062e-08
EHI_111840	hypothetical protein	3.918	1.97	1.72265e-10	1.59296e-08
EHI_029930	hypothetical protein	10.076	3.333	3.13762e-10	2.71421e-08
EHI_146120	hypothetical protein	16.699	4.062	3.18877e-10	2.72911e-08
EHI_067230	hypothetical protein	5.193	2.377	5.59174e-10	4.63769e-08
EHI_158070	hypothetical protein	3.343	1.741	1.04823e-09	8.18738e-08
EHI_151780	hypothetical protein	5.853	2.549	1.42018e-09	1.03866e-07
EHI_068570	hypothetical protein	3.579	1.839	1.81405e-09	1.26905e-07
EHI_066760	hypothetical protein	3.545	1.826	2.20632e-09	1.51708e-07
EHI_022270	hypothetical protein	4.381	2.131	5.15358e-09	3.16493e-07
EHI_067090	hypothetical protein	3.422	1.775	6.95291e-09	4.11295e-07
EHI_023330	hypothetical protein	3.401	1.766	9.28801e-09	5.36507e-07
EHI_059255	hypothetical protein	8.223	3.04	2.99869e-08	1.53659e-06
EHI_159550	hypothetical protein	4.04	2.014	3.12383e-08	1.59058e-06
EHI_006850	hypothetical protein	8.82	3.141	6.02853e-08	2.80344e-06
EHI_107300	hypothetical protein	3.814	1.931	7.70361e-08	3.47531e-06
EHI_145460	hypothetical protein	4.184	2.065	7.73251e-08	3.47531e-06
EHI_174660	hypothetical protein	2.144	1.1	8.92206e-08	3.90098e-06
EHI_146130	hypothetical protein	5.69	2.508	9.68873e-08	4.19064e-06
EHI_145850	hypothetical protein	9.91	3.309	1.21392e-07	5.1131e-06
EHI_096410	hypothetical protein	3.723	1.897	1.3459e-07	5.58132e-06
EHI_135110	hypothetical protein	3.814	1.931	1.35521e-07	5.59112e-06
EHI_159770	hypothetical protein	2.762	1.466	1.3964e-07	5.67376e-06
EHI_013120	hypothetical protein	3.561	1.832	1.86915e-07	7.3766e-06
EHI_185260	hypothetical protein	3.615	1.854	3.43762e-07	1.24575e-05
EHI_126060	hypothetical protein	4.177	2.062	3.72322e-07	1.33126e-05
EHI_005657	hypothetical protein	9.352	3.225	4.48654e-07	1.54249e-05
EHI_124540	hypothetical protein	2.947	1.559	4.74403e-07	1.61037e-05
EHI_086990	hypothetical protein	3.679	1.879	4.87619e-07	1.6361e-05
EHI_134710	hypothetical protein	5.661	2.501	5.65366e-07	1.85648e-05
EHI_177420	hypothetical protein	3.619	1.856	5.96444e-07	1.92706e-05
EHI_125290	hypothetical protein	5.66	2.501	6.61786e-07	2.12114e-05
EHI_084720	hypothetical protein	5.752	2.524	7.01628e-07	2.20492e-05
EHI_045160	hypothetical protein	3.311	1.727	7.63181e-07	2.36963e-05
EHI_135760	hypothetical protein	3.14	1.651	8.03765e-07	2.45867e-05
EHI_040820	hypothetical protein	2.415	1.272	9.44849e-07	2.85764e-05
EHI_020990	hypothetical protein	4.169	2.06	1.05963e-06	3.14565e-05
EHI_049680	hypothetical protein	3.726	1.898	1.07066e-06	3.15511e-05
EHI_160970	hypothetical protein	4.002	2.001	1.29935e-06	3.7333e-05
EHI_058920	hypothetical protein	2.976	1.573	1.56153e-06	4.34688e-05
EHI_040610	hypothetical protein	3.743	1.904	1.71493e-06	4.61426e-05
EHI_083620	hypothetical protein	4.459	2.157	1.89567e-06	5.04301e-05
EHI_092320	hypothetical protein	2.318	1.213	1.89936e-06	5.04301e-05
EHI_146360	hypothetical protein	3.504	1.809	2.25377e-06	5.73785e-05
EHI_076020	hypothetical protein	2.774	1.472	2.26255e-06	5.74203e-05
EHI_119790	hypothetical protein	8.812	3.139	2.35806e-06	5.90985e-05
EHI_187790	hypothetical protein	2.338	1.225	2.70742e-06	6.70191e-05
EHI_142160	hypothetical protein	2.869	1.52	3.18919e-06	7.65e-05
EHI_194470	hypothetical protein	2.872	1.522	3.47214e-06	8.28884e-05
EHI_153800	hypothetical protein	2.338	1.225	4.1632e-06	9.68005e-05
EHI_052180	hypothetical protein	3.441	1.783	4.41853e-06	0.000102147
EHI_141810	hypothetical protein	2.589	1.372	6.17571e-06	0.000136869
EHI_200700	hypothetical protein	2.82	1.495	6.68273e-06	0.000146094
EHI_165450	hypothetical protein	7.043	2.816	6.78556e-06	0.000147142
EHI_115510	hypothetical protein	2.09	1.063	8.05078e-06	0.0001718
EHI_198620	hypothetical protein	3.495	1.805	1.12024e-05	0.000229906
EHI_123710	hypothetical protein	3.374	1.755	1.31211e-05	0.000258723
EHI_076030	hypothetical protein	5.477	2.453	1.48292e-05	0.000284728
EHI_011850	hypothetical protein	2.743	1.456	1.54034e-05	0.000292956
EHI_040640	hypothetical protein	4.961	2.311	1.71065e-05	0.000317101
EHI_148570	hypothetical protein	3.17	1.664	1.72166e-05	0.000318408
EHI_105100	hypothetical protein	2.282	1.19	1.8223e-05	0.000333191
EHI_154690	hypothetical protein	3.139	1.65	1.83756e-05	0.000335219
EHI_091690	hypothetical protein	4.079	2.028	1.86592e-05	0.000338093
EHI_169230	hypothetical protein	2.128	1.09	2.1412e-05	0.000381105
EHI_048730	hypothetical protein	2.378	1.25	2.46298e-05	0.000433581
EHI_013340	hypothetical protein	2.538	1.344	2.51796e-05	0.000441692
EHI_141800	hypothetical protein	2.773	1.471	2.52099e-05	0.000441692
EHI_023220	hypothetical protein	2.272	1.184	2.57094e-05	0.000447699
EHI_184220	hypothetical protein	4.403	2.138	2.64975e-05	0.000458435
EHI_148740	hypothetical protein	2.391	1.258	2.68326e-05	0.000461952
EHI_178060	hypothetical protein	3.731	1.9	2.6873e-05	0.000461952
EHI_062500	hypothetical protein	2.848	1.51	2.9178e-05	0.000495226
EHI_107050	hypothetical protein	2.254	1.172	3.08595e-05	0.000519382
EHI_030750	hypothetical protein	3.239	1.696	3.14258e-05	0.00052781
EHI_146940	hypothetical protein	2.542	1.346	3.33113e-05	0.000551419
EHI_142890	hypothetical protein	3.312	1.728	3.49296e-05	0.000572319
EHI_131210	hypothetical protein	2.252	1.171	3.70062e-05	0.000599023
EHI_054470	hypothetical protein	2.98	1.575	3.84655e-05	0.000619486
EHI_189540	hypothetical protein	3.845	1.943	3.85136e-05	0.000619486
EHI_081120	hypothetical protein	2.156	1.109	3.9664e-05	0.000633129
EHI_080000	hypothetical protein	2.412	1.27	4.14035e-05	0.000654403
EHI_154580	hypothetical protein	4.904	2.294	4.15397e-05	0.000655269
EHI_054480	hypothetical protein	2.8	1.485	4.25366e-05	0.000661828
EHI_083400	hypothetical protein	3.138	1.65	4.25962e-05	0.000661828
EHI_039490	hypothetical protein	2.735	1.452	4.40066e-05	0.000676927
EHI_049650	hypothetical protein	2.062	1.044	4.73454e-05	0.000720026
EHI_054490	hypothetical protein	2.851	1.512	4.81939e-05	0.000728797
EHI_126030	hypothetical protein	3.626	1.859	5.05054e-05	0.000755234
EHI_062300	hypothetical protein	5.099	2.35	5.45056e-05	0.000804582
EHI_022900	hypothetical protein	3.041	1.605	6.27058e-05	0.000897631
EHI_118190	hypothetical protein	2.08	1.057	6.25671e-05	0.000897631
EHI_032780	hypothetical protein	2.461	1.299	6.44249e-05	0.000918969
EHI_179860	hypothetical protein	2.628	1.394	6.80556e-05	0.000968223
EHI_073310	hypothetical protein	2.469	1.304	6.88143e-05	0.000974667
EHI_016440	hypothetical protein	2.697	1.431	7.21384e-05	0.00101638
EHI_040290	hypothetical protein	2.301	1.202	7.43234e-05	0.00104351
EHI_031640	hypothetical protein	2.247	1.168	7.54686e-05	0.00105774
EHI_105350	hypothetical protein	2.449	1.292	7.57182e-05	0.0010594
EHI_009670	hypothetical protein	3.511	1.812	8.02374e-05	0.00110912
EHI_152270	hypothetical protein	2.375	1.248	8.09043e-05	0.00111371
EHI_164730	hypothetical protein	2.482	1.311	8.20394e-05	0.00112575
EHI_071210	hypothetical protein	4.786	2.259	9.12574e-05	0.0012277
EHI_051040	hypothetical protein	2.829	1.5	9.67911e-05	0.00128921
EHI_024390	hypothetical protein	2.502	1.323	9.7216e-05	0.00129273
EHI_131500	hypothetical protein	2.499	1.321	9.83262e-05	0.00129891
EHI_049670	hypothetical protein	3.038	1.603	0.000100584	0.00132007
EHI_012590	hypothetical protein	2.652	1.407	0.000102024	0.00133461
EHI_164480	hypothetical protein	2.009	1.007	0.000106848	0.00138644
EHI_067560	hypothetical protein	2.634	1.397	0.000108847	0.00140333
EHI_021350	hypothetical protein	2.436	1.284	0.000131846	0.0016262
EHI_110160	hypothetical protein	2.311	1.209	0.000133359	0.00163777
EHI_198340	hypothetical protein	2.756	1.462	0.000138906	0.0016704
EHI_119770	hypothetical protein	4.608	2.204	0.000139577	0.00167597
EHI_166920	hypothetical protein	3.267	1.708	0.000154343	0.0018287
EHI_192820	hypothetical protein	4.176	2.062	0.000160443	0.00188433
EHI_095900	hypothetical protein	3.241	1.696	0.00016423	0.0019176
EHI_152520	hypothetical protein	2.048	1.034	0.000163999	0.0019176
EHI_005960	hypothetical protein	2.248	1.169	0.000165837	0.00193077
EHI_008820	hypothetical protein	3.577	1.839	0.000174973	0.00201959
EHI_194240	hypothetical protein	2.68	1.422	0.000175454	0.00202224
EHI_109870	hypothetical protein	2.854	1.513	0.000183653	0.0020987
EHI_159750	hypothetical protein	2.87	1.521	0.000185334	0.00211191
EHI_187780	hypothetical protein	2.225	1.154	0.000190991	0.00217023
EHI_130490	hypothetical protein	3.567	1.835	0.000202362	0.00225746
EHI_030070	hypothetical protein	2.354	1.235	0.000205397	0.0022792
EHI_095450	hypothetical protein	3.52	1.816	0.000220589	0.00242106
EHI_009990	hypothetical protein	2.66	1.411	0.000225606	0.00245934
EHI_035630	hypothetical protein	2.214	1.147	0.000230129	0.0025008
EHI_197080	hypothetical protein	3.438	1.782	0.000230837	0.00250281
EHI_178720	hypothetical protein	2.66	1.412	0.000235328	0.00254807
EHI_187270	hypothetical protein	2.096	1.067	0.000238938	0.00257331
EHI_042710	hypothetical protein	2.331	1.221	0.000270361	0.0028395
EHI_159670	hypothetical protein	3.232	1.692	0.000292178	0.00301524
EHI_189880	hypothetical protein	2.451	1.293	0.000308305	0.0031516
EHI_197440	hypothetical protein	3.497	1.806	0.000313247	0.00319806
EHI_127810	hypothetical protein	3.219	1.687	0.000324088	0.0032796
EHI_019290	hypothetical protein	4.26	2.091	0.000328581	0.0033209
EHI_183190	hypothetical protein	2.631	1.396	0.00033578	0.00336739
EHI_013920	hypothetical protein	2.382	1.252	0.000344602	0.00344388
EHI_176810	hypothetical protein	5.351	2.42	0.000347101	0.00345598
EHI_035990	hypothetical protein	2.066	1.047	0.00034961	0.00346808
EHI_094020	hypothetical protein	2.211	1.145	0.000357615	0.00353008
EHI_117690	hypothetical protein	2.401	1.264	0.000391717	0.00379682
EHI_038150	hypothetical protein	4.093	2.033	0.000419338	0.00399713
EHI_135770	hypothetical protein	2.67	1.417	0.000444268	0.00416566
EHI_060210	hypothetical protein	4.489	2.166	0.000468999	0.00436196
EHI_109000	hypothetical protein	3.093	1.629	0.00050827	0.00462214
EHI_169330	hypothetical protein	2.011	1.008	0.000513252	0.0046499
EHI_141850	hypothetical protein	2.189	1.131	0.000526142	0.00475597
EHI_188140	hypothetical protein	2.812	1.492	0.000538484	0.00484034
EHI_049950	hypothetical protein	3.209	1.682	0.000545164	0.00489492
EHI_006180	hypothetical protein	2.639	1.4	0.00056153	0.00500832
EHI_060760	hypothetical protein	3.174	1.666	0.000568987	0.00505243
EHI_056640	hypothetical protein	2.583	1.369	0.000574012	0.00508904
EHI_074080	hypothetical protein	4.265	2.093	0.000582851	0.00514713
EHI_133990	hypothetical protein	2.312	1.209	0.000597302	0.00525169
EHI_024560	hypothetical protein	2.276	1.187	0.000605935	0.00531019
EHI_054210	hypothetical protein	2.163	1.113	0.000631085	0.00548281
EHI_152860	hypothetical protein	2.871	1.522	0.000658402	0.00565299
EHI_193630	hypothetical protein	5.028	2.33	0.000662053	0.00566619
EHI_132870	hypothetical protein	5.03	2.331	0.000678314	0.00576854
EHI_012970	hypothetical protein	2.397	1.261	0.000683154	0.00579744
EHI_159660	hypothetical protein	2.497	1.32	0.00071588	0.00601803
EHI_080600	hypothetical protein	3.076	1.621	0.000725301	0.00607185
EHI_049290	hypothetical protein	2.242	1.165	0.000771087	0.00640697
EHI_106270	hypothetical protein	2.388	1.256	0.0007725	0.00640697
EHI_135950	hypothetical protein	2.98	1.575	0.000815626	0.00670246
EHI_136370	hypothetical protein	2.55	1.351	0.000937849	0.0074777
EHI_022930	hypothetical protein	2.443	1.288	0.000946857	0.00752714
EHI_145480	hypothetical protein	3.598	1.847	0.000958971	0.00760074
EHI_138760	hypothetical protein	2.494	1.319	0.000981095	0.00773057
EHI_199650	hypothetical protein	2.546	1.348	0.000983018	0.00773814
EHI_005160	hypothetical protein	2.945	1.558	0.00100624	0.00788238
EHI_025210	hypothetical protein	3.03	1.599	0.00103493	0.00806488
EHI_158190	hypothetical protein	2.141	1.098	0.00104073	0.00808956
EHI_035220	hypothetical protein	2.223	1.152	0.00109301	0.00842266
EHI_078530	hypothetical protein	3.361	1.749	0.00110908	0.00852202
EHI_049360	hypothetical protein	2.578	1.366	0.00112629	0.00862133
EHI_151550	hypothetical protein	2.203	1.14	0.00115093	0.00876371
EHI_027030	hypothetical protein	4.676	2.225	0.00120572	0.00906851
EHI_118400	hypothetical protein	2.295	1.198	0.00120464	0.00906851
EHI_199980	hypothetical protein	2.306	1.206	0.00120494	0.00906851
EHI_004410	hypothetical protein	2.915	1.543	0.00123152	0.00922877
EHI_054730	hypothetical protein	2.535	1.342	0.0012898	0.00958179
EHI_130720	hypothetical protein	2.072	1.051	0.00129014	0.00958179
EHI_194980	hypothetical protein	2.752	1.46	0.00130675	0.00964474
EHI_074720	hypothetical protein	2.94	1.556	0.00137477	0.0100454
EHI_111430	hypothetical protein	2.381	1.251	0.00137419	0.0100454
EHI_153760	hypothetical protein	2.428	1.28	0.00146051	0.0105474
EHI_050390	hypothetical protein	2.651	1.407	0.00147905	0.0106241
EHI_042970	hypothetical protein	2.16	1.111	0.00153076	0.0109564
EHI_083600	hypothetical protein	2.043	1.031	0.00154609	0.0110563
EHI_089450	hypothetical protein	4.333	2.115	0.00156156	0.0111273
EHI_006880	hypothetical protein	2.002	1.001	0.00158103	0.0112285
EHI_050580	hypothetical protein	2.147	1.102	0.00160113	0.011349
EHI_154700	hypothetical protein	3.063	1.615	0.00162386	0.0114697
EHI_030850	hypothetical protein	3.079	1.622	0.00167642	0.0117481
EHI_001040	hypothetical protein	2.107	1.075	0.00173718	0.0120583
EHI_124360	hypothetical protein	2.234	1.16	0.00177	0.0121971
EHI_165340	hypothetical protein	2.301	1.202	0.0017721	0.0121971
EHI_165080	hypothetical protein	2.115	1.081	0.00182631	0.0125257
EHI_003950	hypothetical protein	2.858	1.515	0.00191602	0.0130631
EHI_004560	hypothetical protein	3.887	1.959	0.00196152	0.0133168
EHI_063440	hypothetical protein	4.296	2.103	0.00209479	0.0139856
EHI_027500	hypothetical protein	2.441	1.287	0.00211991	0.0141181
EHI_069090	hypothetical protein	4.071	2.025	0.00221628	0.0145908
EHI_193370	hypothetical protein	2.06	1.042	0.00224729	0.0147226
EHI_174230	hypothetical protein	3.05	1.609	0.0022762	0.0148757
EHI_060870	hypothetical protein	2.742	1.455	0.00237328	0.0153605
EHI_068480	hypothetical protein	2.068	1.048	0.00239749	0.015455
EHI_010280	hypothetical protein	2.059	1.042	0.00243207	0.0156028
EHI_019130	hypothetical protein	2.726	1.447	0.00247411	0.015797
EHI_127400	hypothetical protein	2.263	1.178	0.00251369	0.0159863
EHI_053140	hypothetical protein	2.431	1.281	0.00255919	0.016221
EHI_082800	hypothetical protein	2.326	1.218	0.00256069	0.016221
EHI_115360	hypothetical protein	2.662	1.413	0.00262568	0.0164879
EHI_020980	hypothetical protein	3.376	1.755	0.00267313	0.0166967
EHI_192560	hypothetical protein	3.811	1.93	0.00271777	0.0169099
EHI_110200	hypothetical protein	2.238	1.162	0.00274435	0.0170095
EHI_199060	hypothetical protein	2.225	1.154	0.00282563	0.0173661
EHI_196730	hypothetical protein	3.925	1.973	0.00283316	0.017399
EHI_074030	hypothetical protein	2.524	1.336	0.00300404	0.0181166
EHI_038280	hypothetical protein	2.159	1.11	0.00318931	0.0189871
EHI_138410	hypothetical protein	2.104	1.073	0.00318838	0.0189871
EHI_063040	hypothetical protein	2.575	1.364	0.00323767	0.0192229
EHI_099360	hypothetical protein	3.641	1.864	0.0033584	0.0197792
EHI_129370	hypothetical protein	2.17	1.118	0.00365745	0.021199
EHI_120350	hypothetical protein	2.721	1.444	0.00368749	0.0213484
EHI_196520	hypothetical protein	2.256	1.174	0.00368854	0.0213484
EHI_137060	hypothetical protein	2.488	1.315	0.00371613	0.0214927
EHI_167340	hypothetical protein	2.95	1.561	0.00384413	0.0220743
EHI_015980	hypothetical protein	2.578	1.366	0.00388037	0.0222189
EHI_173600	hypothetical protein	3.08	1.623	0.00389193	0.0222534
EHI_125040	hypothetical protein	3.335	1.738	0.0041709	0.0233832
EHI_114180	hypothetical protein	2.162	1.113	0.00432515	0.0240303
EHI_050400	hypothetical protein	2.226	1.155	0.00433495	0.0240681
EHI_063020	hypothetical protein	3.468	1.794	0.00434375	0.0240839
EHI_129910	hypothetical protein	2.018	1.013	0.00438796	0.0242453
EHI_125640	hypothetical protein	3.862	1.95	0.00441142	0.0243136
EHI_095300	hypothetical protein	2.803	1.487	0.00452484	0.0247635
EHI_062670	hypothetical protein	3.033	1.601	0.00453134	0.0247822
EHI_056470	hypothetical protein	2.266	1.18	0.00467568	0.0254333
EHI_005110	hypothetical protein	3.086	1.626	0.00471119	0.0255229
EHI_180030	hypothetical protein	2.611	1.385	0.00470625	0.0255229
EHI_186490	hypothetical protein	2.091	1.064	0.00485183	0.0260915
EHI_140210	hypothetical protein	2.422	1.276	0.00486241	0.026131
EHI_178980	hypothetical protein	2.296	1.199	0.00493001	0.0264061
EHI_031370	hypothetical protein	2.158	1.11	0.00503596	0.0269019
EHI_200830	hypothetical protein	3.26	1.705	0.00511662	0.0272424
EHI_087760	hypothetical protein	2.102	1.072	0.00517886	0.0274828
EHI_023150	hypothetical protein	2.716	1.442	0.00518375	0.0274906
EHI_065480	hypothetical protein	2	1	0.00528302	0.0279434
EHI_077520	hypothetical protein	3.708	1.891	0.00547611	0.0287192
EHI_136430	hypothetical protein	2.342	1.228	0.00578579	0.0299779
EHI_118710	hypothetical protein	2.221	1.151	0.00641196	0.0325247
EHI_124380	hypothetical protein	2.472	1.306	0.00683817	0.0340988
EHI_167470	hypothetical protein	2.052	1.037	0.00702136	0.0346545
EHI_154310	hypothetical protein	3.226	1.69	0.00704657	0.034715
EHI_080580	hypothetical protein	2.306	1.205	0.00743325	0.0361703
EHI_011560	hypothetical protein	3.195	1.676	0.00760972	0.0367689
EHI_167940	hypothetical protein	2.277	1.187	0.00791738	0.0379591
EHI_067600	hypothetical protein	2.517	1.332	0.00795268	0.0380904
EHI_183210	hypothetical protein	2.977	1.574	0.0081336	0.0387188
EHI_114410	hypothetical protein	2.303	1.203	0.00853535	0.0402031
EHI_019140	hypothetical protein	2.491	1.317	0.00854216	0.0402116
EHI_194050	hypothetical protein	2.05	1.036	0.00855318	0.04024
EHI_086150	hypothetical protein	2.024	1.017	0.00881475	0.0413496
EHI_030100	hypothetical protein	2.136	1.095	0.00892349	0.041673
EHI_072510	hypothetical protein	2.273	1.185	0.00895366	0.0417336
EHI_113940	hypothetical protein	2.046	1.033	0.00902342	0.0419373
EHI_146810	hypothetical protein	2.237	1.162	0.00936523	0.0429392
EHI_058120	hypothetical protein	2.076	1.054	0.00943497	0.0431275
EHI_065370	hypothetical protein	2.253	1.172	0.00950926	0.0433685
EHI_006110	hypothetical protein	2.745	1.457	0.00956564	0.0435269
EHI_051410	hypothetical protein	3.106	1.635	0.00961092	0.0437082
EHI_024520	hypothetical protein	2.047	1.034	0.00970026	0.0439902
EHI_053860	hypothetical protein	2.037	1.027	0.00993723	0.0448473
EHI_152590	hypothetical protein	2.65	1.406	0.0100968	0.0454808
EHI_182940	hypothetical protein	2.209	1.144	0.0101414	0.0456562
EHI_186120	hypothetical protein	2.747	1.458	0.010231	0.0459825
EHI_166370	hypothetical protein	2.216	1.148	0.0106304	0.0472254
EHI_091480	hypothetical protein	2.121	1.085	0.0107772	0.0476911
EHI_070010	hypothetical protein	2.028	1.02	0.0108712	0.0479491
EHI_103580	hypothetical protein	2.21	1.144	0.0110425	0.0484222
EHI_124620	hypothetical protein	2.532	1.34	0.0115475	0.0499729
EHI_173610	hypothetical protein	2.261	1.177	0.0115571	0.0499864
EHI_129350	hypothetical protein conserved	5.613	2.489	6.17845e-16	2.36693e-13
EHI_050985	hypothetical protein conserved	5.927	2.567	1.12853e-14	3.2425e-12
EHI_124390	hypothetical protein conserved	5.095	2.349	8.19007e-13	1.49748e-10
EHI_028560	hypothetical protein conserved	3.897	1.963	1.10982e-12	1.94098e-10
EHI_096790	hypothetical protein conserved	3.758	1.91	2.45187e-10	2.16761e-08
EHI_045240	hypothetical protein conserved	6.851	2.776	1.8017e-09	1.26905e-07
EHI_166030	hypothetical protein conserved	2.564	1.359	1.06359e-08	5.94208e-07
EHI_198610	hypothetical protein conserved	2.694	1.43	2.36626e-08	1.23614e-06
EHI_056820	hypothetical protein conserved	9.115	3.188	3.51715e-08	1.74393e-06
EHI_098430	hypothetical protein conserved	4.707	2.235	3.53338e-08	1.74393e-06
EHI_181200	hypothetical protein conserved	2.438	1.285	1.37725e-07	5.65307e-06
EHI_143090	hypothetical protein conserved	3.404	1.767	1.3745e-06	3.90736e-05
EHI_049820	hypothetical protein conserved	4.499	2.17	1.51867e-06	4.24226e-05
EHI_160210	hypothetical protein conserved	2.468	1.304	1.65201e-06	4.49e-05
EHI_117250	hypothetical protein conserved	2.821	1.496	1.75981e-06	4.71924e-05
EHI_145610	hypothetical protein conserved	3.452	1.787	2.09101e-06	5.4265e-05
EHI_187800	hypothetical protein conserved	5.281	2.401	2.30632e-06	5.83469e-05
EHI_167040	hypothetical protein conserved	2.904	1.538	3.17931e-06	7.65e-05
EHI_143570	hypothetical protein conserved	2.601	1.379	7.96923e-06	0.000170512
EHI_141100	hypothetical protein conserved	5.231	2.387	1.18887e-05	0.000237923
EHI_184500	hypothetical protein conserved	3.741	1.903	1.33911e-05	0.00026276
EHI_030770	hypothetical protein conserved	4.239	2.084	1.49405e-05	0.000285502
EHI_189890	hypothetical protein conserved	2.578	1.366	2.09559e-05	0.000373815
EHI_148020	hypothetical protein conserved	2.281	1.19	3.37658e-05	0.000556652
EHI_063570	hypothetical protein conserved	2.711	1.439	4.20804e-05	0.000657353
EHI_180420	hypothetical protein conserved	3.905	1.965	8.08019e-05	0.00111371
EHI_052130	hypothetical protein conserved	5.096	2.349	0.000124894	0.00156263
EHI_008020	hypothetical protein conserved	3.778	1.917	0.000129094	0.0016052
EHI_194870	hypothetical protein conserved	3.371	1.753	0.00022258	0.00242966
EHI_101240	hypothetical protein conserved	2.615	1.387	0.000241017	0.00258876
EHI_172140	hypothetical protein conserved	2.609	1.383	0.000272856	0.00285571
EHI_059690	hypothetical protein conserved	3.138	1.65	0.00032241	0.00327249
EHI_148780	hypothetical protein conserved	2.214	1.147	0.000527168	0.00475989
EHI_199130	hypothetical protein conserved	3.223	1.688	0.000645607	0.00556689
EHI_104350	hypothetical protein conserved	2.631	1.396	0.000660208	0.00566244
EHI_188010	hypothetical protein conserved	2.908	1.54	0.00070952	0.00597706
EHI_151250	hypothetical protein conserved	2.368	1.243	0.00135921	0.00997701
EHI_012430	hypothetical protein conserved	2.222	1.152	0.00145347	0.010506
EHI_093910	hypothetical protein conserved	2.129	1.09	0.00175139	0.0120997
EHI_077290	hypothetical protein conserved	3.425	1.776	0.00201356	0.0135898
EHI_121060	hypothetical protein conserved	2.598	1.377	0.00246534	0.0157535
EHI_073360	hypothetical protein conserved	2.036	1.026	0.00259591	0.0163797
EHI_092080	hypothetical protein conserved	2.872	1.522	0.00274287	0.0170095
EHI_087350	hypothetical protein conserved	2.686	1.426	0.00317006	0.0189192
EHI_098440	hypothetical protein conserved	3.58	1.84	0.00352579	0.0206141
EHI_000640	hypothetical protein conserved	2.67	1.417	0.00357032	0.020829
EHI_072640	hypothetical protein conserved	2.605	1.381	0.00402688	0.022767
EHI_098260	hypothetical protein conserved	2.297	1.2	0.00513022	0.0272787
EHI_041580	hypothetical protein conserved	2.673	1.419	0.00530305	0.0280309
EHI_023350	hypothetical protein conserved	3.293	1.719	0.00626624	0.0319872
EHI_010300	hypothetical protein conserved	2.11	1.077	0.00687616	0.0341895
EHI_085050	hypothetical protein conserved domain containing	3.342	1.741	2.93605e-09	1.95211e-07
EHI_085850	hypothetical protein conserved domain containing	4.716	2.238	0.000413289	0.00394823
EHI_052190	hypothetical protein conserved domain containing	3.653	1.869	0.00177234	0.0121971
EHI_170440	hypothetical protein conserved domain containing	4.105	2.037	0.00202668	0.0136327
EHI_105310	hypothetical protein conserved domain containing	2.341	1.227	0.00564735	0.0294064
EHI_194460	hypothetical protein pseudogene	4.262	2.092	0.00223242	0.0146611
EHI_042980	Initiation factor eIF-2B delta subunit putative	4.618	2.207	1.17164e-07	5.00727e-06
EHI_148910	interaptin putative	3.11	1.637	0.000744121	0.00620358
EHI_194430	iron-sulfur cluster-binding protein putative	2.099	1.07	4.19757e-05	0.000657215
EHI_099860	iron-sulfur cluster-binding protein putative	2.367	1.243	0.000263087	0.00278491
EHI_025710	iron-sulfur flavoprotein putative	3.718	1.894	9.33636e-09	5.36507e-07
EHI_138480	iron-sulfur flavoprotein putative	3.655	1.87	5.09266e-08	2.382e-06
EHI_065250	Lecithin 3Acholesterol acyltransferase putative	3.196	1.676	0.0068037	0.0339974
EHI_015120	leucine rich repeat protein BspA family	2.05	1.035	0.000400821	0.00385941
EHI_119470	leucine rich repeat protein BspA family	2.555	1.353	0.00789807	0.0378891
EHI_139980	leucine-rich repeat containing protein	2.638	1.4	0.0028165	0.0173497
EHI_161970	leucyl-tRNA synthetase putative	3.845	1.943	8.90632e-05	0.00120019
EHI_069060	LIM zin finger domain containing protein	2.029	1.021	0.000179159	0.00205611
EHI_025090	long-chain-fatty-acid--CoA ligase putative	2.895	1.534	3.1359e-11	3.60405e-09
EHI_185240	long-chain-fatty-acid--CoA ligase putative	3.22	1.687	0.000104554	0.00136049
EHI_130860	longevity-assurance family protein	6.553	2.712	4.26022e-12	6.23153e-10
EHI_187230	longevity-assurance family protein	2.351	1.233	3.06832e-05	0.000517498
EHI_049370	LSM domain containing protein	2.717	1.442	1.78978e-05	0.00032799
EHI_151310	LSM domain containing protein	3.048	1.608	0.00247758	0.0158001
EHI_089990	lysozyme putative	2.974	1.572	4.31461e-07	1.49842e-05
EHI_199110	lysozyme putative	2.079	1.056	0.000772235	0.00640697
EHI_186810	major facilitator superfamily protein	6.539	2.709	4.39201e-11	4.77483e-09
EHI_092450	malate dehydrogenase putative	2.455	1.296	0.00302757	0.0182039
EHI_029610	maltose O-acetyltransferase putative	2.352	1.234	0.000111356	0.00143109
EHI_157020	maltose O-acetyltransferase putative	2.223	1.153	0.000574375	0.00508904
EHI_195060	metal-dependent phosphohydrolase putative	3.226	1.69	2.71159e-09	1.8179e-07
EHI_012600	metallo-beta-lactamase family protein	2.794	1.482	1.18419e-10	1.17615e-08
EHI_130660	microtubule associated protein putative	2.363	1.24	0.000193845	0.00219002
EHI_153830	midasin putative	2.51	1.327	0.00199937	0.0135281
EHI_128230	midasin putative	2.271	1.183	0.00441241	0.0243136
EHI_093860	MIT domain protein	3.609	1.852	3.27635e-05	0.000546852
EHI_007150	mitochondrial-type heat shock protein 70	2.167	1.116	0.00470849	0.0255229
EHI_148520	Mob1Fphocein family protein	2.57	1.362	3.31782e-05	0.000551338
EHI_173410	mucin-2 precursor putative	2.985	1.578	3.30405e-05	0.000550333
EHI_084730	multidrug resistance-associated protein putative	2.468	1.303	0.00399913	0.0227116
EHI_193340	mutS family protein	2.411	1.27	2.74144e-06	6.74462e-05
EHI_136420	Myb family DNA-binding protein SHAQKYF family	2.76	1.465	0.0096325	0.0437561
EHI_133220	myb-like DNA-binding domain containing protein	2.51	1.327	0.000642933	0.00555642
EHI_166410	myb-like DNA-binding domain containing protein	2.402	1.264	0.00222326	0.0146129
EHI_110180	myosin heavy chain	3.887	1.959	0.00202424	0.0136276
EHI_C00126	NA	8.694	3.12	2.48414e-22	3.99698e-19
EHI_C00033	NA	9.009	3.171	1.55054e-20	1.13401e-17
EHI_C00065	NA	5.079	2.345	5.23406e-16	2.1054e-13
EHI_C00089	NA	4.835	2.274	3.67074e-15	1.20582e-12
EHI_C00018	NA	4.643	2.215	2.8963e-14	7.51638e-12
EHI_C00130	NA	16.104	4.009	2.86553e-13	5.76329e-11
EHI_C00150	NA	20.256	4.34	7.47357e-13	1.39825e-10
EHI_C00035	NA	4.717	2.238	2.38059e-12	3.68304e-10
EHI_C00162	NA	3.068	1.617	9.13804e-12	1.20517e-09
EHI_C00002	NA	6.376	2.673	1.2834e-10	1.24397e-08
EHI_C00039	NA	3.117	1.64	1.61747e-10	1.53088e-08
EHI_C00166	NA	4.491	2.167	2.05341e-10	1.85615e-08
EHI_C00034	NA	6.33	2.662	1.25285e-09	9.59924e-08
EHI_C00045	NA	4.412	2.141	4.41795e-09	2.77675e-07
EHI_C00077	NA	3.67	1.876	6.27157e-09	3.73739e-07
EHI_C00041	NA	6.978	2.803	1.7002e-08	9.11877e-07
EHI_C00085	NA	2.533	1.341	7.19194e-08	3.28745e-06
EHI_C00117	NA	3.119	1.641	8.43856e-08	3.73012e-06
EHI_C00115	NA	6.921	2.791	1.56369e-07	6.25865e-06
EHI_C00171	NA	5.519	2.464	2.66339e-07	1.00126e-05
EHI_C00091	NA	2.755	1.462	3.16054e-07	1.16103e-05
EHI_C00086	NA	3.919	1.971	4.32113e-07	1.49842e-05
EHI_C00104	NA	3.296	1.721	4.87812e-07	1.6361e-05
EHI_C00106	NA	3.956	1.984	1.31468e-06	3.76392e-05
EHI_C00114	NA	7.772	2.958	2.12479e-06	5.49644e-05
EHI_C00112	NA	2.754	1.462	2.33802e-06	5.89634e-05
EHI_C00132	NA	3.507	1.81	5.6517e-06	0.000127005
EHI_004920.2	NA	2.818	1.495	6.48919e-06	0.000142249
EHI_C00109	NA	3.561	1.832	1.02556e-05	0.000213195
EHI_C00019	NA	2.285	1.192	1.6516e-05	0.000311173
EHI_184250.2	NA	4.331	2.115	1.7696e-05	0.000325291
EHI_C00128	NA	2.691	1.428	1.85106e-05	0.000336917
EHI_C00179	NA	2.827	1.499	1.94846e-05	0.000350679
EHI_C00051	NA	3.51	1.811	3.52245e-05	0.000573645
EHI_C00157	NA	2.406	1.266	4.5261e-05	0.000693571
EHI_C00172	NA	2.28	1.189	5.13328e-05	0.00076335
EHI_C00049	NA	2.685	1.425	7.69378e-05	0.00107087
EHI_C00046	NA	2.346	1.23	8.83802e-05	0.00119549
EHI_008820.2	NA	2.838	1.505	9.95694e-05	0.00131102
EHI_C00044	NA	2.891	1.532	0.000104679	0.00136049
EHI_C00011	NA	2.271	1.183	0.000114686	0.00146452
EHI_C00087	NA	3.435	1.78	0.000124488	0.00155998
EHI_C00057	NA	2.859	1.515	0.000130631	0.00161681
EHI_C00027	NA	2.251	1.171	0.000178956	0.00205611
EHI_C00101	NA	2.483	1.312	0.000196066	0.00220301
EHI_C00129	NA	2.182	1.126	0.000215221	0.00237185
EHI_C00164	NA	3.335	1.738	0.000265291	0.00280455
EHI_134470.2	NA	3.095	1.63	0.000323795	0.0032796
EHI_C00145	NA	5.239	2.389	0.000358413	0.00353362
EHI_C00121	NA	2.536	1.343	0.000367453	0.00360507
EHI_C00152	NA	3.713	1.893	0.000379524	0.00371444
EHI_C00082	NA	2.442	1.288	0.000383009	0.003744
EHI_C00043	NA	2.284	1.192	0.000401053	0.00385941
EHI_C00144	NA	2.064	1.045	0.0004597	0.00428042
EHI_C00012	NA	2.483	1.312	0.00047339	0.00438758
EHI_C00050	NA	2.473	1.306	0.00047729	0.0044097
EHI_C00023	NA	2.369	1.244	0.000488436	0.0044857
EHI_C00131	NA	2.469	1.304	0.00066673	0.00569538
EHI_C00174	NA	2.541	1.346	0.00067281	0.00572779
EHI_C00143	NA	3.776	1.917	0.000699181	0.00590852
EHI_C00165	NA	2.356	1.236	0.000894559	0.00720911
EHI_C00168	NA	2.856	1.514	0.00107826	0.00832493
EHI_C00010	NA	2.427	1.279	0.00117287	0.00890165
EHI_134020.2	NA	2.189	1.13	0.00120613	0.00906851
EHI_C00149	NA	4.306	2.106	0.00165632	0.0116275
EHI_C00093	NA	2.228	1.156	0.001831	0.0125472
EHI_C00133	NA	3.035	1.601	0.00207716	0.0138909
EHI_C00094	NA	2.832	1.502	0.00215705	0.0142827
EHI_C00178	NA	2.371	1.245	0.00238208	0.0153803
EHI_C00135	NA	3.187	1.672	0.00264501	0.0165855
EHI_C00083	NA	2.304	1.204	0.00284341	0.0174093
EHI_C00146	NA	2.351	1.233	0.0039712	0.0225943
EHI_C00066	NA	2.109	1.077	0.00541725	0.028491
EHI_C00037	NA	3.219	1.686	0.00563335	0.0293659
EHI_C00110	NA	3.485	1.801	0.00582405	0.0300735
EHI_C00167	NA	2.002	1.001	0.00889676	0.0416164
EHI_075150	NAD-specifi glutamate dehydrogenase putative	3.494	1.805	3.43085e-09	2.244e-07
EHI_022600	NADPH-dependent FMN reductase domain containing protein	7.126	2.833	4.93851e-11	5.29737e-09
EHI_067720	NADPH-dependent FMN reductase domain containing protein	6.839	2.774	8.96687e-11	9.13146e-09
EHI_103260	NADPH-dependent FMN reductase domain containing protein	3.695	1.886	1.6373e-07	6.52081e-06
EHI_134740	NADPH-dependent FMN reductase domain containing protein	2.227	1.155	3.74456e-07	1.33296e-05
EHI_181710	NADPH-dependent FMN reductase domain containing protein	3.364	1.75	1.59608e-06	4.36749e-05
EHI_183510	nuclear pore protein putative	3.169	1.664	9.2003e-06	0.000194269
EHI_182470	nuclear transport factor 2 putative	3.399	1.765	1.68567e-08	9.10148e-07
EHI_104360	nucleoside diphosphate kinase putative	2.092	1.065	0.000432144	0.0040856
EHI_000610	nucleotide binding protein 2 putative	2.692	1.429	2.00626e-07	7.83514e-06
EHI_156430	NUF1 protein putative	3.029	1.599	1.70957e-05	0.000317101
EHI_100430	ornithine decarboxylase putative	2.552	1.352	0.000269647	0.0028357
EHI_125030	P-glycoprotein 5 putative	5.657	2.5	3.33803e-05	0.000551426
EHI_075410	P-glycoprotein 5 putative	3.532	1.82	0.00353115	0.0206305
EHI_016380	P-glycoprotein-2	3.79	1.922	1.57702e-06	4.35125e-05
EHI_186350	P-glycoprotein-2	3.054	1.611	1.70678e-05	0.000317101
EHI_001290	P-glycoprotein-2 putative	3.6	1.848	0.000129977	0.00161368
EHI_186600	P-glycoprotein-2 putative	4.094	2.033	0.000246618	0.00262787
EHI_175450	P-glycoprotein-5	3.884	1.958	0.000142365	0.0016998
EHI_125840	peptidyl-prolyl cis-trans isomerase putative	2.289	1.195	1.69006e-05	0.000315465
EHI_094780	pescadillo homolog putative	3.486	1.802	0.00268793	0.0167631
EHI_024490	phosphatidate cytidylyltransferase putative	5.283	2.401	5.89771e-07	1.91319e-05
EHI_006130	phosphatidylinositol 3-kinase putative	2.211	1.145	6.15669e-05	0.000889238
EHI_054460	phosphatidylinositol-3C4C5-trisphosphate 3-phosphatase putative	2.267	1.181	0.00845007	0.0398715
EHI_103650	phosphoglycerate mutase family protein putative	2.216	1.148	0.000318087	0.00323516
EHI_054830	Plasma membrane calcium-transporting ATPase putative	2.322	1.216	0.000613199	0.00535634
EHI_136960	poly8ADP-ribose9 polymerase putative	4.116	2.041	2.6743e-05	0.000461691
EHI_201420	predicted protein	3.839	1.941	1.15199e-05	0.000233622
EHI_200220	proteasome regulatory subunit putative	2.222	1.152	0.000130551	0.00161681
EHI_153190	proteasome subunit alpha type 6 putative	2.632	1.396	2.25428e-09	1.53692e-07
EHI_137970	proteasome subunit beta Type 4 precursor putative	2.322	1.215	4.87437e-09	3.01648e-07
EHI_024470	proteasome subunit beta type 6 precursor putative	2.335	1.224	6.70474e-07	2.14046e-05
EHI_012220	protein kinase domain containing protein	3.741	1.904	2.87809e-07	1.07195e-05
EHI_183070	protein kinase domain containing protein	2.548	1.349	0.000254013	0.00269951
EHI_035950	protein kinase domain containing protein	2.489	1.316	0.00587901	0.0302602
EHI_103640	protein kinase domain containing protein	2.299	1.201	0.00637244	0.032406
EHI_050650	protein kinase putative	2.376	1.249	0.00154938	0.011062
EHI_064720	protein phosphatase domain-containing protein	2.063	1.044	0.00726074	0.0355741
EHI_197120	protein phosphatase putative	2.628	1.394	0.0016903	0.0117838
EHI_038990	Protein transport protein SEC61 gamma subunit putative	3.628	1.859	0.00292377	0.0177522
EHI_110570	protein tyrosine phosphatase putative	2.589	1.373	1.64707e-05	0.00031105
EHI_164370	putative GTPase	2.428	1.28	0.00885913	0.0415296
EHI_048250	Rab family GTPase	5.697	2.51	2.19037e-16	9.78976e-14
EHI_081330	Rab family GTPase	2.583	1.369	1.20382e-07	5.09725e-06
EHI_059670	Rab family GTPase	5.391	2.43	1.26301e-07	5.29214e-06
EHI_070710	RapFRan GTPase activating protein putative	2.625	1.392	0.00347217	0.0203637
EHI_100290	RapFRan GTPase-activating protein putative	2.44	1.287	0.000511976	0.00464521
EHI_152690	RapFRan GTPase-activating protein putative	2.019	1.013	0.00409132	0.023072
EHI_074750	Ras family GTPase	7.021	2.812	4.30409e-13	8.24438e-11
EHI_137700	Ras family GTPase	2.597	1.377	3.26538e-07	1.19409e-05
EHI_154240	Ras family GTPase	2.073	1.052	7.15951e-05	0.0010105
EHI_037180	Ras family GTPase	4.59	2.199	0.000137838	0.00166004
EHI_124610	Ras family GTPase	2.089	1.063	0.000202596	0.00225746
EHI_094810	Ras family protein	2.114	1.08	0.000444154	0.00416566
EHI_035800	Ras GTPase activating protein putative	2.144	1.1	0.00502157	0.0268429
EHI_127040	Ras guanine nucleotide exchange factor putative	3.456	1.789	5.81991e-05	0.000847846
EHI_131260	Ras guanine nucleotide exchange factor putative	2.172	1.119	0.00651892	0.0329633
EHI_049030	ras-like protein 3 precursor putative	2.341	1.227	1.15287e-05	0.000233622
EHI_181510	RecFFRecNFSM domain containing protein	2.157	1.109	0.00171718	0.0119401
EHI_106280	RecFFRecNFSM domain containing protein	2.358	1.238	0.0092167	0.0424919
EHI_148970	regulator of nonsense transcripts putative	5.211	2.382	2.58985e-06	6.43066e-05
EHI_070810	regulator of nonsense transcripts putative	3.768	1.914	3.5888e-05	0.000582095
EHI_035920	regulator of nonsense transcripts putative	2.315	1.211	0.000114055	0.0014611
EHI_193520	regulator of nonsense transcripts putative	3.418	1.773	0.000114616	0.00146452
EHI_110840	regulator of nonsense transcripts putative	2.666	1.414	0.001252	0.00936093
EHI_043440	regulator of nonsense transcripts putative	2.934	1.553	0.0026716	0.0166967
EHI_190200	replication protein pseuudogene putative	4.801	2.263	0.000607889	0.00531572
EHI_062460	RER1 protein putative	2.525	1.336	3.19236e-06	7.65e-05
EHI_135450	Rho family GTPase	2.38	1.251	5.53732e-05	0.000814401
EHI_187110	Rho GTPase activating protein putative	2.421	1.275	0.00897692	0.0417694
EHI_110980	Rho guanine nucleotide exchange factor putative	5.081	2.345	6.29936e-05	0.000900149
EHI_138390	Rho guanine nucleotide exchange factor putative	2.784	1.477	0.000405065	0.00388465
EHI_011390	Rho guanine nucleotide exchange factor putative	2.7	1.433	0.00104675	0.00812551
EHI_005910	Rho guanine nucleotide exchange factor putative	2.746	1.457	0.00182082	0.0125201
EHI_045100	RhoGAP domain containing protein	2.689	1.427	1.18498e-05	0.000237758
EHI_036880	RhoGAP domain containing protein	2.3	1.202	0.00419301	0.0234744
EHI_087850	RhoGEF domain-containing protein	2.324	1.217	0.00836597	0.0395442
EHI_033240	Riboflavin kinase F FAD synthetase putative	6.112	2.612	7.30034e-14	1.67804e-11
EHI_134360	ribonuclease H2 subunit A putative	2.074	1.052	0.000404002	0.00388315
EHI_037130	ribosomal protein S17 putative	2.03	1.021	0.000219721	0.00241483
EHI_126250	ribosomal protein S29 putative	2.073	1.052	0.000441152	0.00414611
EHI_088600	Ribosomal protein S30 putative	4.098	2.035	4.01101e-07	1.40978e-05
EHI_023400	Ribosomal protein S30 putative	3.823	1.935	5.71815e-07	1.87002e-05
EHI_088070	ribosomal RNA methyltransferase putative	2.555	1.354	0.0107868	0.0477075
EHI_196410	Ribosome biogenesis protein BMS1 putative	2.351	1.233	0.0071846	0.035287
EHI_044610	ribosome biogenesis protein NEP1 putative	2.171	1.118	0.000885167	0.00714259
EHI_131470	ribosome biogenesis protein Nop10 putative	2.725	1.446	0.000108717	0.00140333
EHI_151630	RING finger protein putative	3.833	1.939	1.04641e-08	5.92841e-07
EHI_087360	RNA polymerases II subunit putative	2.571	1.363	1.23001e-05	0.00024373
EHI_177560	RNA recognition motif domain containing protein	3.27	1.709	1.13948e-09	8.81455e-08
EHI_153810	RNA recognition motif domain containing protein	2.766	1.468	0.000976258	0.0077
EHI_135070	RNA recognition motif domain containing protein	2.094	1.066	0.00468282	0.0254549
EHI_183110	RNA recognition motif domain containing protein	2.123	1.086	0.00701009	0.0346414
EHI_151990	RNA-binding protein putative	2.21	1.144	0.004282	0.023873
EHI_134760	rodhanase-like domain containing protein	2.724	1.446	5.17997e-05	0.000767456
EHI_007340	rodhanase-like domain containing protein	2.571	1.362	0.00585293	0.0301645
EHI_134810	rubrerythrin putative	3.224	1.689	3.55988e-08	1.7463e-06
EHI_152640	serFthr protein phosphatase family protein	3.153	1.657	0.00594712	0.0305521
EHI_021570	serine acetyltransferase 1	7.988	2.998	1.23897e-10	1.21555e-08
EHI_095870	serine-threonine rich protein	2.428	1.28	0.00141974	0.0103178
EHI_012330	serine-threonine-isoleucine rich protein putative	2.51	1.327	0.000795983	0.00658138
EHI_025700	serine-threonine-isoleucine rich protein putative	2.727	1.447	0.000935206	0.00746539
EHI_193470	signal peptidase complex subunit putative	3.14	1.651	1.78336e-11	2.1738e-09
EHI_200720	signal peptidase complex subunit putative	3.202	1.679	9.14616e-10	7.21381e-08
EHI_197020	signal peptidase putative	2.474	1.307	8.30299e-06	0.000176713
EHI_027780	signal peptide peptidase family protein	2.271	1.184	1.19483e-05	0.000238522
EHI_194075	signal recognition particle 14 domain containing protein	2.441	1.287	0.000405124	0.00388465
EHI_134960	Skp1 family protein	4.679	2.226	4.30346e-16	1.82218e-13
EHI_183900	snoRNA binding protein putative	2.552	1.352	0.00420061	0.0234843
EHI_190450	splicing factor 3B subunit 10 putative	2.344	1.229	7.00683e-05	0.000990684
EHI_060350	splicing factor Prp8 putative	2.012	1.009	0.0108448	0.0478605
EHI_050790	structural maintenance of chromosomes protein	2.611	1.385	9.28969e-05	0.00124767
EHI_197160	sulfate adenylyltransferase putative	4.676	2.225	3.07323e-15	1.12382e-12
EHI_179080	sulfate adenylyltransferase putative	2.114	1.08	5.64675e-06	0.000127005
EHI_131360	surface antigen ariel1 putative	5.889	2.558	5.44373e-12	7.6833e-10
EHI_172850	surface antigen ariel1 putative	5.87	2.553	2.91254e-11	3.44579e-09
EHI_080200	surface antigen ariel1 putative	4.366	2.126	6.03795e-10	4.95667e-08
EHI_169800	surface antigen ariel1 putative	3.608	1.851	2.09575e-08	1.10923e-06
EHI_101730	surface antigen ariel1 putative	3.863	1.95	4.02537e-08	1.93917e-06
EHI_186470	surface antigen ariel1 putative	3.732	1.9	8.59086e-08	3.77669e-06
EHI_098180	surface antigen ariel1 putative	3.453	1.788	3.11191e-07	1.14841e-05
EHI_155220	T-complex protein 1 alpha subunit putative	2.667	1.415	0.00234796	0.015276
EHI_004490	thioredoxin putative	4.599	2.201	1.10992e-20	8.9293e-18
EHI_062790	thioredoxin putative	2.937	1.555	6.75329e-06	0.000147142
EHI_152600	thioredoxin putative	2.339	1.226	0.0011295	0.00863024
EHI_124400	thioredoxin putative	2.282	1.19	0.00235314	0.0152793
EHI_029380	thioredoxin putative	2.291	1.196	0.00515524	0.0273936
EHI_023300	TPR repeat protein	2.278	1.188	0.00592872	0.030477
EHI_158020	transcription initiation factor IIIB chain BRF putative	2.367	1.243	0.0113112	0.0493218
EHI_187280	transcription initiation factor SPT5 putative	2.514	1.33	0.00577907	0.0299759
EHI_020610	transcription initiation factor TFIID family protein	2.191	1.132	1.68461e-05	0.000315179
EHI_112050	transcription initiation factor TFIID family protein	2.227	1.155	0.000355459	0.00351311
EHI_148350	transcription initiation protein SPT4 putative	2.001	1.001	0.000147232	0.0017522
EHI_045120	transitional endoplasmi reticulum ATPase putative	2.282	1.19	0.00298003	0.0180258
EHI_151540	translation initiation factor eIF-5A putative	8.596	3.104	1.69456e-22	3.40817e-19
EHI_177460	translation initiation factor eIF-5A putative	6.116	2.613	1.23544e-16	6.03165e-14
EHI_186480	translation initiation factor eIF-5A putative	2.284	1.191	1.47518e-06	4.13514e-05
EHI_173950	transporter major facilitator family	3.161	1.66	2.83634e-06	6.93567e-05
EHI_056480	triosephosphate isomerase	2.39	1.257	1.0827e-05	0.000223873
EHI_092410	tRNA intron endonuclease putative	3.131	1.646	0.00643674	0.0326093
EHI_111220	tRNA splicing endonuclease putative	2.226	1.154	0.00504381	0.026926
EHI_147220	Trucated hsp70 family protein	3.057	1.612	0.0028452	0.0174093
EHI_087800	tyrosine kinase putative	2.54	1.345	7.54666e-07	2.36237e-05
EHI_017760	tyrosine kinase putative	2.193	1.133	0.0045405	0.0248154
EHI_153670	U1 small nuclear ribonucleoprotein subunit putative	2.949	1.56	0.000942329	0.00750598
EHI_098300	U2 snRNP auxiliary factor large subunit putative	2.451	1.293	0.00327068	0.019376
EHI_021380	U5 small nuclear ribonucleoprotein subunit putative	2.415	1.272	0.000945986	0.00752714
EHI_037240	U5 small nuclear ribonucleoprotein subunit putative	2.376	1.248	0.0014992	0.0107592
EHI_045170	U5 snRNP-specifi 200kd protein putative	3.163	1.661	0.000298153	0.00306466
EHI_068580	U6 snRNA-associated Sm-like protein LSm2 putative	2.318	1.213	0.00527834	0.027937
EHI_049940	ubiquitin carboxyl-terminal hydrolase 5 putative	2.68	1.422	0.00174043	0.0120601
EHI_064460	ubiquitin carboxyl-terminal hydrolase domain containing protein	2.376	1.248	3.51482e-05	0.000573645
EHI_153400	ubiquitin carboxyl-terminal hydrolase domain containing protein	2.871	1.522	0.000322571	0.00327249
EHI_103510	ubiquitin domain protein putative	4.696	2.231	3.5591e-15	1.20582e-12
EHI_055960	ubiquitin fusion degradation protein putative	2.337	1.225	0.000351778	0.003481
EHI_170060	ubiquitin like protein	2.301	1.202	0.000255042	0.00270688
EHI_038690	ubiquitin-activating enzyme E1 1 putative	5.77	2.528	7.62867e-09	4.47975e-07
EHI_083560	ubiquitin-conjugating enzyme family protein	2.649	1.406	7.66401e-07	2.36963e-05
EHI_164400	ubiquitin-conjugating enzyme family protein	2.693	1.429	1.29356e-06	3.72999e-05
EHI_100110	ubiquitin-conjugating enzyme family protein	2.471	1.305	1.64814e-06	4.49e-05
EHI_070750	ubiquitin-conjugating enzyme family protein	2.656	1.409	1.98143e-06	5.21255e-05
EHI_025230	ubiquitin-conjugating enzyme family protein	2.05	1.036	1.5233e-05	0.000290401
EHI_090010	ubiquitin-like protein 5 putative	5.368	2.424	1.79151e-12	2.88254e-10
EHI_178340	ubiquitin putative	2.793	1.482	2.21801e-06	5.66473e-05
EHI_083270	ubiquitin putative	3.614	1.854	5.92819e-06	0.000132848
EHI_083410	ubiquitin putative	3.535	1.822	7.85104e-06	0.000168431
EHI_166800	ubiquitin putative	2.26	1.176	9.51686e-05	0.0012697
EHI_156660	ubiquitin putative	2.228	1.156	9.9337e-05	0.00131011
EHI_029370	Vacuolar ATP synthase proteolipid subunit putative	3.271	1.71	1.34464e-07	5.58132e-06
EHI_078250	vacuolar sorting protein 26 putative	4.003	2.001	1.66886e-06	4.50536e-05
EHI_071580	valyl tRNA synthetase putative	2.729	1.448	0.00129107	0.00958179
EHI_007480	villin putative	2.25	1.17	0.00375866	0.0216918
EHI_117620	WD repeat protein	2.18	1.124	2.44166e-05	0.000430771
EHI_118160	WD repeat protein	2.738	1.453	0.000386333	0.00375822
EHI_142190	WD repeat protein 2 putative	2.193	1.133	0.000166453	0.00193514
EHI_178640	Yos1-like domain-containing protein	2.107	1.075	0.00410986	0.0231377
EHI_135100	zin finger domain containing protein	2.793	1.482	4.6245e-05	0.00070596
EHI_105080	zin finger protein putative	9.04	3.176	2.765e-19	1.71111e-16
EHI_067580	zin finger protein putative	2.043	1.031	0.003216	0.0191225
EHI_110150	zincFcadmium transporter putative	2.233	1.159	1.44626e-06	4.08252e-05
EHI_124430	Zn-dependent peptidase putative	2.335	1.223	0.000363235	0.00357241

## Sheet: Annotated
Table S4 - Annotated genes UP regulated in Vir condition
Id	description	FC	log2FoldChange	pvalue	padj
EHI_053440	13 kDa ribonucleoprotein-associated protein putative	2.259	1.176	2.3233e-05	0.00041079
EHI_104600	13 kDa ribonucleoprotein-associated protein putative	2.186	1.128	0.00101248	0.00792356
EHI_198010	19S cap proteasome S2 subunit	3.424	1.776	4.80028e-06	0.000110338
EHI_056490	20 kDa antigen putative	13.478	3.753	3.46567e-33	1.39407e-29
EHI_160570	26S protease regulatory subunit 8 putative	3.431	1.779	0.00085215	0.0069248
EHI_194070	26S protease regulatory subunit S10B putative	3.456	1.789	0.000430346	0.0040779
EHI_187600	26S protease regulatory subunit putative	4.196	2.069	5.64583e-07	1.85648e-05
EHI_185410	26S protease regulatory subunit putative	3.871	1.953	3.50446e-06	8.34124e-05
EHI_194570	26S protease regulatory subunit putative	3.336	1.738	5.34615e-06	0.000121841
EHI_053020	26S protease regulatory subunit putative	3.317	1.73	7.96826e-05	0.00110335
EHI_177320	26S protease regulatory subunit putative	2.042	1.03	0.000824002	0.00675061
EHI_180350	26S protease regulatory subunit putative	2.254	1.173	0.00119295	0.00902852
EHI_050940	2C3-bisphosphoglycerate-independent phosphoglycerate mutase putative	2.557	1.354	0.00427436	0.0238469
EHI_068430	5-nitroimidazole antibioti resistance protein putative	2.198	1.136	0.000654708	0.00562727
EHI_008650	60S ribosomal protein L37a putative	2.274	1.185	5.12488e-05	0.00076335
EHI_050130	60S ribosomal protein L14 putative	2.111	1.078	0.00401471	0.0227613
EHI_099790	60S ribosomal protein L38 putative	2.565	1.359	5.89979e-05	0.000856748
EHI_023840	60S ribosomal protein L38 putative	2.082	1.058	0.000869894	0.00704763
EHI_109020	AB transporter pseudogene putative	3.023	1.596	0.00146928	0.0105781
EHI_167080	acetyltransferase GNAT family	4.608	2.204	4.46364e-09	2.78372e-07
EHI_096770	acetyltransferase putative	6.989	2.805	2.61481e-39	2.10362e-35
EHI_039180	acetyltransferase putative	2.243	1.165	0.000736243	0.00615065
EHI_122100	acetyltransferase putative	2.147	1.102	0.000997461	0.0078365
EHI_112790	acetyltransferase putative	2.08	1.057	0.00129252	0.00958374
EHI_094060	actin binding protein putative	4.194	2.068	0.00250504	0.0159439
EHI_186840	actin-binding protein cofilinFtropomyosin family	2.052	1.037	0.0021825	0.014392
EHI_122800	actin-binding protein putative	2.955	1.563	0.000136252	0.00164835
EHI_048630	actin putative	2.657	1.41	0.000919805	0.00736779
EHI_131230	actin putative	2.435	1.284	0.00394642	0.0224692
EHI_155290	actinin-like protein putative	3.348	1.743	0.00674535	0.0338215
EHI_158570	actobindin putative	3.42	1.774	1.34911e-09	1.00496e-07
EHI_121870	ADP-ribosylation factor 1 putative	2.784	1.477	6.16234e-07	1.98304e-05
EHI_160670	alcohol dehydrogenase 3 putative	2.268	1.182	2.236e-05	0.000396226
EHI_107560	alcohol dehydrogenase putative	2.629	1.394	0.00442761	0.024364
EHI_157010	alcohol dehydrogenase putative	2.453	1.294	0.00915363	0.042314
EHI_150490	aldehyde-alcohol dehydrogenase 2 putative	3.242	1.697	3.79506e-05	0.000613078
EHI_160940	aldehyde-alcohol dehydrogenase 2 putative	3.231	1.692	4.19899e-05	0.000657215
EHI_024240	aldehyde-alcohol dehydrogenase 2 putative	3.843	1.942	7.23993e-05	0.00101827
EHI_029620	aldose reductase putative	2.771	1.47	0.00105573	0.00818239
EHI_039190	aldose reductase putative	2.745	1.457	0.00112342	0.00861571
EHI_175050	aspartyl-tRNA synthetase putative	2.147	1.102	0.00909358	0.0421659
EHI_178580	ATP-binding cassette protein putative	4.181	2.064	2.69993e-07	1.01027e-05
EHI_047760	ATP-binding cassette protein putative	2.229	1.157	0.000607629	0.00531572
EHI_134470	ATP-binding cassette protein putative	2.58	1.367	0.00260592	0.0164171
EHI_107550	bacterial transferase hexapeptide family protein	2.013	1.009	0.00213879	0.0142203
EHI_105240	BARFSH3 domain containing protein	2.852	1.512	0.000965804	0.00764001
EHI_156280	BRAC1 domain containing protein	2.098	1.069	1.93949e-05	0.000349848
EHI_036580	BRAC1 domain containing protein	2.549	1.35	0.000133778	0.00163812
EHI_059860	C2 domain containing protein	5.382	2.428	1.48915e-05	0.000285244
EHI_045350	C2 domain containing protein	3.6	1.848	1.89268e-05	0.000342172
EHI_015290	C2 domain protein putative	2.411	1.27	0.00742532	0.0361658
EHI_019640	caldesmon putative	2.503	1.323	0.00301652	0.0181646
EHI_010020	calmodulin putative	3.517	1.814	3.95046e-09	2.52294e-07
EHI_141840	calmodulin putative	2.753	1.461	5.2711e-06	0.000120472
EHI_117470	calmodulin putative	2.46	1.299	1.1595e-05	0.000234376
EHI_119550	CCR4FNOT transcription complex subunit 3 putative	3.634	1.862	0.000174305	0.00201477
EHI_176970	cdc48-like protein putative	5.132	2.36	3.86288e-11	4.25711e-09
EHI_054720	CDP-alcohol phosphatidyltransferase family protein	4.026	2.009	3.92726e-05	0.000628128
EHI_155060	chaperone clpB putative	8.635	3.11	6.05613e-09	3.63594e-07
EHI_090840	chaperone clpB putative	7.164	2.841	6.26375e-08	2.89608e-06
EHI_094680	chaperone clpB putative	7.099	2.828	1.44501e-07	5.81254e-06
EHI_188880	Chaperonin 10 Kd subunit putative	3.067	1.617	5.41196e-07	1.79174e-05
EHI_125800	chaperonin-containing TCP-1 zeta subunit putative	2.478	1.309	0.00344119	0.0202076
EHI_024660	chitinase Jessie putative	2.099	1.07	0.00912734	0.0422494
EHI_045190	clathrin adaptor complex small chain putative	2.992	1.581	8.25816e-05	0.00112988
EHI_156240	competence protein ComEC putative	4.757	2.25	1.17533e-12	1.96989e-10
EHI_169340	competence protein ComEC putative	3.43	1.778	1.14196e-08	6.3359e-07
EHI_125130	competence protein ComEC putative	3.28	1.714	2.03681e-05	0.000364948
EHI_140260	copine putative	2.984	1.577	1.32376e-09	9.97162e-08
EHI_192760	copine putative	2.556	1.354	4.47644e-08	2.11841e-06
EHI_103430	cortexillin II putative	2.387	1.255	0.0027972	0.0172573
EHI_118180	cullin family protein	2.1	1.071	0.00373783	0.0215871
EHI_129490	CXXC-rich protein	2.877	1.525	6.26088e-05	0.000897631
EHI_136360	cyst wall-specifi glyco protein Jacob putative	9.517	3.25	3.95141e-09	2.52294e-07
EHI_028930	cyst wall-specifi glycoprotein Jacob	17.234	4.107	2.77625e-13	5.76329e-11
EHI_067190	cyst wall-specifi glycoprotein Jacob	15.573	3.961	2.29504e-12	3.62031e-10
EHI_136380	cysteine desulfurase putative	2.523	1.335	1.45157e-05	0.000279375
EHI_074180	cysteine proteinase 1 putative	3.426	1.776	6.91657e-07	2.19883e-05
EHI_151440	cysteine proteinase putative	4.739	2.245	7.86941e-10	6.26826e-08
EHI_050570	cysteine proteinase putative	3.85	1.945	5.85433e-09	3.54121e-07
EHI_096390	DEADFDEAH box helicase putative	2.384	1.254	0.000397032	0.00383909
EHI_033720	DEADFDEAH box helicase putative	2.924	1.548	0.00189046	0.0129107
EHI_119920	DEADFDEAH box helicase putative	2.142	1.099	0.00484955	0.0260915
EHI_131080	DEADFDEAH box helicase putative	2.457	1.297	0.00689603	0.034246
EHI_103840	DNA repair protein putative	2.176	1.122	0.0107504	0.0476238
EHI_129310	DNA repairFtranscription protein Mms19 putative	2.061	1.044	0.0110235	0.0483821
EHI_137900	DNA-directed RNA polymerase I subunit 13 putative	2.335	1.223	0.00245853	0.0157225
EHI_044620	DNA-directed RNA polymerase I subunit 13 putative	2.027	1.019	0.0115438	0.0499729
EHI_125350	DNA-directed RNA polymerase III largest subunit putative	2.051	1.037	0.00305486	0.0183405
EHI_122780	DNA-directed RNA polymerase subunit N putative	3.674	1.877	3.56606e-07	1.2865e-05
EHI_022940	DNA-directed RNA polymerase subunit putative	2.54	1.345	0.000173557	0.00200902
EHI_187000	DnaJ family protein	2.259	1.176	0.00682032	0.0340593
EHI_174070	dTDP-D-glucose 4C6-dehydratase putative	2.511	1.328	9.81869e-05	0.00129891
EHI_175490	dual specificity protein phosphatase putative	5.339	2.417	1.13911e-12	1.94981e-10
EHI_079290	EF-hand calcium-binding domain containing protein	2	1	0.00303259	0.0182204
EHI_183460	elongation factor 1 beta putative	2.497	1.32	2.17161e-06	5.59955e-05
EHI_166810	elongation factor 2	2.94	1.556	0.000395225	0.00382622
EHI_164510	elongation factor 2	2.932	1.552	0.000494986	0.00453033
EHI_189490	elongation factor 2	2.874	1.523	0.000828522	0.00678073
EHI_067710	endonucleaseFexonucleaseFphosphatase family protein	2.06	1.043	2.94622e-05	0.000498997
EHI_087570	endoribonuclease L-PSP putative	2.151	1.105	0.000150652	0.00179025
EHI_044930	eukaryoti translation initiation factor 4 gamma putative	4.745	2.246	9.61675e-07	2.89763e-05
EHI_006170	eukaryoti translation initiation factor 6 putative	3.367	1.752	2.39249e-07	9.07905e-06
EHI_160720	exosome complex exonuclease putative	2.91	1.541	0.000348938	0.00346808
EHI_009370	fatty acid elongase putative	2.197	1.135	8.64561e-05	0.00117292
EHI_104630	filamin 2 putative	3.481	1.799	0.000483132	0.00444714
EHI_080740	filopodin putative	2.524	1.336	0.00568538	0.0295853
EHI_006980	GalFGalNA lectin subunit Igl1	2.026	1.018	0.00281387	0.0173468
EHI_009570	gelsolin repeat protein putative	2.465	1.302	0.00639719	0.0325012
EHI_080280	glucosamine 6-phosphate N-acetyltransferase. putative	2.994	1.582	0.00207408	0.0138818
EHI_134340	glutami acid-rich protein precursor putative	3.87	1.952	0.000123366	0.00154833
EHI_053200	glutami acid-rich protein putative	3.961	1.986	0.0001003	0.00131848
EHI_155570	glutamyl-tRNA synthetase putative	2.347	1.231	0.0014195	0.0103178
EHI_111720	grainin 2	2.215	1.147	0.000116258	0.00148148
EHI_120360	grainin putative	3.234	1.693	3.63744e-14	9.14476e-12
EHI_110300	GTP-binding protein EhRabX36 putative	2.263	1.178	2.95521e-05	0.000499467
EHI_040330	GTP-binding protein Ras family	3.288	1.717	2.93171e-06	7.14717e-05
EHI_045270	GTP-binding protein Ras family	2.422	1.276	0.000199275	0.00222801
EHI_202360	HAD hydrolase family protein	2.126	1.088	0.0015191	0.0108923
EHI_118620	HEAT repeat domain containing protein	5.244	2.391	3.96928e-07	1.40673e-05
EHI_040260	HEAT repeat domain containing protein	2.568	1.36	0.000661328	0.00566601
EHI_178230	heat shock protein 101 putative	10.192	3.349	1.18341e-08	6.47658e-07
EHI_013550	heat shock protein 101 putative	10.02	3.325	9.05598e-08	3.93813e-06
EHI_094470	heat shock protein 101 putative	5.465	2.45	2.19955e-06	5.63548e-05
EHI_183680	heat shock protein 101 putative	7.226	2.853	3.56054e-05	0.000578678
EHI_076480	heat shock protein 101 putative	6.927	2.792	4.26137e-05	0.000661828
EHI_073540	heat shock protein 101 putative	6.722	2.749	4.91621e-05	0.000739269
EHI_112590	heat shock protein 70 family	2.376	1.249	0.00106496	0.00823806
EHI_126180	heat shock protein 70 putative	3.028	1.599	1.85886e-05	0.000337573
EHI_059700	heat shock protein 70 putative	2.835	1.503	0.000436919	0.00412076
EHI_180380	heat shock protein 70 putative	2.102	1.072	0.000856564	0.00695364
EHI_188610	heat shock protein 70 putative	2.575	1.365	0.00108667	0.00838183
EHI_091570	heat shock protein 70 putative	2.432	1.282	0.00118312	0.00896251
EHI_155490	heat shock protein 70 putative	2.063	1.045	0.00164855	0.0116077
EHI_185420	heat shock protein 70 putative	2.08	1.056	0.00284496	0.0174093
EHI_113410	heat shock protein 70 putative	2.436	1.285	0.0044158	0.0243156
EHI_196940	heat shock protein 90 putative	2.761	1.465	0.000901388	0.00725166
EHI_102270	heat shock protein 90 putative	2.626	1.393	0.00202378	0.0136276
EHI_144080	heat shock protein70 pseudogene putative	2.135	1.094	0.00952852	0.0433836
EHI_132540	heat shock protein70 hsp70A2 putative	8.524	3.092	4.57212e-07	1.56054e-05
EHI_015390	heat shock protein70 hsp70A2 putative	6.517	2.704	1.14184e-06	3.32829e-05
EHI_061640	heat shock protein70 hsp70A2 putative	3.075	1.62	0.000275061	0.00287385
EHI_192440	heat shock protein70 hsp70A2 putative	2.82	1.496	0.000292342	0.00301524
EHI_104330	heat shock protein70 hsp70A2 putative	2.45	1.293	0.00131663	0.00970878
EHI_034960	heat shock protein70 hsp70A2 putative	2.371	1.246	0.00133431	0.00981217
EHI_055680	heat shock protein Hsp20 family putative	4.961	2.311	1.08476e-06	3.185e-05
EHI_034710	heat shock protein putative	9.327	3.221	2.25827e-07	8.61032e-06
EHI_028920	heat shock protein putative	9.433	3.238	4.88085e-07	1.6361e-05
EHI_156560	heat shock protein putative	8.979	3.167	5.12779e-07	1.71175e-05
EHI_072140	heat shock protein putative	8.414	3.073	8.69162e-07	2.64864e-05
EHI_042860	heat shock protein putative	8.508	3.089	9.05793e-07	2.74985e-05
EHI_017350	heat shock protein putative	8.004	3.001	2.72757e-06	6.73108e-05
EHI_022620	heat shock protein putative	7.309	2.87	9.51046e-06	0.000199249
EHI_141120	helicase putative	4.175	2.062	2.85228e-05	0.000487188
EHI_148930	helicase putative	2.179	1.124	0.0104101	0.046579
EHI_093330	Helix-turn-helix protein putative	3.663	1.873	3.40144e-12	5.06752e-10
EHI_093800	high mobility group 8HMG9 box domain containing protein	2.379	1.25	3.06128e-06	7.44049e-05
EHI_045480	high mobility group 8HMG9 box domain containing protein	2.218	1.15	3.26038e-05	0.000545317
EHI_087410	high mobility group 8HMG9 box domain containing protein	2.62	1.389	0.000193686	0.00219002
EHI_051840	histone H3 putative	2.459	1.298	1.06624e-06	3.15365e-05
EHI_004600	hydroxylamine reductase putative	3.595	1.846	1.1784e-05	0.000237599
EHI_042980	Initiation factor eIF-2B delta subunit putative	4.618	2.207	1.17164e-07	5.00727e-06
EHI_148910	interaptin putative	3.11	1.637	0.000744121	0.00620358
EHI_194430	iron-sulfur cluster-binding protein putative	2.099	1.07	4.19757e-05	0.000657215
EHI_099860	iron-sulfur cluster-binding protein putative	2.367	1.243	0.000263087	0.00278491
EHI_025710	iron-sulfur flavoprotein putative	3.718	1.894	9.33636e-09	5.36507e-07
EHI_138480	iron-sulfur flavoprotein putative	3.655	1.87	5.09266e-08	2.382e-06
EHI_065250	Lecithin 3Acholesterol acyltransferase putative	3.196	1.676	0.0068037	0.0339974
EHI_015120	leucine rich repeat protein BspA family	2.05	1.035	0.000400821	0.00385941
EHI_119470	leucine rich repeat protein BspA family	2.555	1.353	0.00789807	0.0378891
EHI_139980	leucine-rich repeat containing protein	2.638	1.4	0.0028165	0.0173497
EHI_161970	leucyl-tRNA synthetase putative	3.845	1.943	8.90632e-05	0.00120019
EHI_069060	LIM zin finger domain containing protein	2.029	1.021	0.000179159	0.00205611
EHI_025090	long-chain-fatty-acid--CoA ligase putative	2.895	1.534	3.1359e-11	3.60405e-09
EHI_185240	long-chain-fatty-acid--CoA ligase putative	3.22	1.687	0.000104554	0.00136049
EHI_130860	longevity-assurance family protein	6.553	2.712	4.26022e-12	6.23153e-10
EHI_187230	longevity-assurance family protein	2.351	1.233	3.06832e-05	0.000517498
EHI_049370	LSM domain containing protein	2.717	1.442	1.78978e-05	0.00032799
EHI_151310	LSM domain containing protein	3.048	1.608	0.00247758	0.0158001
EHI_089990	lysozyme putative	2.974	1.572	4.31461e-07	1.49842e-05
EHI_199110	lysozyme putative	2.079	1.056	0.000772235	0.00640697
EHI_186810	major facilitator superfamily protein	6.539	2.709	4.39201e-11	4.77483e-09
EHI_092450	malate dehydrogenase putative	2.455	1.296	0.00302757	0.0182039
EHI_029610	maltose O-acetyltransferase putative	2.352	1.234	0.000111356	0.00143109
EHI_157020	maltose O-acetyltransferase putative	2.223	1.153	0.000574375	0.00508904
EHI_195060	metal-dependent phosphohydrolase putative	3.226	1.69	2.71159e-09	1.8179e-07
EHI_012600	metallo-beta-lactamase family protein	2.794	1.482	1.18419e-10	1.17615e-08
EHI_130660	microtubule associated protein putative	2.363	1.24	0.000193845	0.00219002
EHI_153830	midasin putative	2.51	1.327	0.00199937	0.0135281
EHI_128230	midasin putative	2.271	1.183	0.00441241	0.0243136
EHI_093860	MIT domain protein	3.609	1.852	3.27635e-05	0.000546852
EHI_007150	mitochondrial-type heat shock protein 70	2.167	1.116	0.00470849	0.0255229
EHI_148520	Mob1Fphocein family protein	2.57	1.362	3.31782e-05	0.000551338
EHI_173410	mucin-2 precursor putative	2.985	1.578	3.30405e-05	0.000550333
EHI_084730	multidrug resistance-associated protein putative	2.468	1.303	0.00399913	0.0227116
EHI_193340	mutS family protein	2.411	1.27	2.74144e-06	6.74462e-05
EHI_136420	Myb family DNA-binding protein SHAQKYF family	2.76	1.465	0.0096325	0.0437561
EHI_133220	myb-like DNA-binding domain containing protein	2.51	1.327	0.000642933	0.00555642
EHI_166410	myb-like DNA-binding domain containing protein	2.402	1.264	0.00222326	0.0146129
EHI_110180	myosin heavy chain	3.887	1.959	0.00202424	0.0136276
EHI_075150	NAD-specifi glutamate dehydrogenase putative	3.494	1.805	3.43085e-09	2.244e-07
EHI_022600	NADPH-dependent FMN reductase domain containing protein	7.126	2.833	4.93851e-11	5.29737e-09
EHI_067720	NADPH-dependent FMN reductase domain containing protein	6.839	2.774	8.96687e-11	9.13146e-09
EHI_103260	NADPH-dependent FMN reductase domain containing protein	3.695	1.886	1.6373e-07	6.52081e-06
EHI_134740	NADPH-dependent FMN reductase domain containing protein	2.227	1.155	3.74456e-07	1.33296e-05
EHI_181710	NADPH-dependent FMN reductase domain containing protein	3.364	1.75	1.59608e-06	4.36749e-05
EHI_183510	nuclear pore protein putative	3.169	1.664	9.2003e-06	0.000194269
EHI_182470	nuclear transport factor 2 putative	3.399	1.765	1.68567e-08	9.10148e-07
EHI_104360	nucleoside diphosphate kinase putative	2.092	1.065	0.000432144	0.0040856
EHI_000610	nucleotide binding protein 2 putative	2.692	1.429	2.00626e-07	7.83514e-06
EHI_156430	NUF1 protein putative	3.029	1.599	1.70957e-05	0.000317101
EHI_100430	ornithine decarboxylase putative	2.552	1.352	0.000269647	0.0028357
EHI_125030	P-glycoprotein 5 putative	5.657	2.5	3.33803e-05	0.000551426
EHI_075410	P-glycoprotein 5 putative	3.532	1.82	0.00353115	0.0206305
EHI_016380	P-glycoprotein-2	3.79	1.922	1.57702e-06	4.35125e-05
EHI_186350	P-glycoprotein-2	3.054	1.611	1.70678e-05	0.000317101
EHI_001290	P-glycoprotein-2 putative	3.6	1.848	0.000129977	0.00161368
EHI_186600	P-glycoprotein-2 putative	4.094	2.033	0.000246618	0.00262787
EHI_175450	P-glycoprotein-5	3.884	1.958	0.000142365	0.0016998
EHI_125840	peptidyl-prolyl cis-trans isomerase putative	2.289	1.195	1.69006e-05	0.000315465
EHI_094780	pescadillo homolog putative	3.486	1.802	0.00268793	0.0167631
EHI_024490	phosphatidate cytidylyltransferase putative	5.283	2.401	5.89771e-07	1.91319e-05
EHI_006130	phosphatidylinositol 3-kinase putative	2.211	1.145	6.15669e-05	0.000889238
EHI_054460	phosphatidylinositol-3C4C5-trisphosphate 3-phosphatase putative	2.267	1.181	0.00845007	0.0398715
EHI_103650	phosphoglycerate mutase family protein putative	2.216	1.148	0.000318087	0.00323516
EHI_054830	Plasma membrane calcium-transporting ATPase putative	2.322	1.216	0.000613199	0.00535634
EHI_136960	poly8ADP-ribose9 polymerase putative	4.116	2.041	2.6743e-05	0.000461691
EHI_201420	predicted protein	3.839	1.941	1.15199e-05	0.000233622
EHI_200220	proteasome regulatory subunit putative	2.222	1.152	0.000130551	0.00161681
EHI_153190	proteasome subunit alpha type 6 putative	2.632	1.396	2.25428e-09	1.53692e-07
EHI_137970	proteasome subunit beta Type 4 precursor putative	2.322	1.215	4.87437e-09	3.01648e-07
EHI_024470	proteasome subunit beta type 6 precursor putative	2.335	1.224	6.70474e-07	2.14046e-05
EHI_012220	protein kinase domain containing protein	3.741	1.904	2.87809e-07	1.07195e-05
EHI_183070	protein kinase domain containing protein	2.548	1.349	0.000254013	0.00269951
EHI_035950	protein kinase domain containing protein	2.489	1.316	0.00587901	0.0302602
EHI_103640	protein kinase domain containing protein	2.299	1.201	0.00637244	0.032406
EHI_050650	protein kinase putative	2.376	1.249	0.00154938	0.011062
EHI_064720	protein phosphatase domain-containing protein	2.063	1.044	0.00726074	0.0355741
EHI_197120	protein phosphatase putative	2.628	1.394	0.0016903	0.0117838
EHI_038990	Protein transport protein SEC61 gamma subunit putative	3.628	1.859	0.00292377	0.0177522
EHI_110570	protein tyrosine phosphatase putative	2.589	1.373	1.64707e-05	0.00031105
EHI_164370	putative GTPase	2.428	1.28	0.00885913	0.0415296
EHI_048250	Rab family GTPase	5.697	2.51	2.19037e-16	9.78976e-14
EHI_081330	Rab family GTPase	2.583	1.369	1.20382e-07	5.09725e-06
EHI_059670	Rab family GTPase	5.391	2.43	1.26301e-07	5.29214e-06
EHI_070710	RapFRan GTPase activating protein putative	2.625	1.392	0.00347217	0.0203637
EHI_100290	RapFRan GTPase-activating protein putative	2.44	1.287	0.000511976	0.00464521
EHI_152690	RapFRan GTPase-activating protein putative	2.019	1.013	0.00409132	0.023072
EHI_074750	Ras family GTPase	7.021	2.812	4.30409e-13	8.24438e-11
EHI_137700	Ras family GTPase	2.597	1.377	3.26538e-07	1.19409e-05
EHI_154240	Ras family GTPase	2.073	1.052	7.15951e-05	0.0010105
EHI_037180	Ras family GTPase	4.59	2.199	0.000137838	0.00166004
EHI_124610	Ras family GTPase	2.089	1.063	0.000202596	0.00225746
EHI_094810	Ras family protein	2.114	1.08	0.000444154	0.00416566
EHI_035800	Ras GTPase activating protein putative	2.144	1.1	0.00502157	0.0268429
EHI_127040	Ras guanine nucleotide exchange factor putative	3.456	1.789	5.81991e-05	0.000847846
EHI_131260	Ras guanine nucleotide exchange factor putative	2.172	1.119	0.00651892	0.0329633
EHI_049030	ras-like protein 3 precursor putative	2.341	1.227	1.15287e-05	0.000233622
EHI_181510	RecFFRecNFSM domain containing protein	2.157	1.109	0.00171718	0.0119401
EHI_106280	RecFFRecNFSM domain containing protein	2.358	1.238	0.0092167	0.0424919
EHI_148970	regulator of nonsense transcripts putative	5.211	2.382	2.58985e-06	6.43066e-05
EHI_070810	regulator of nonsense transcripts putative	3.768	1.914	3.5888e-05	0.000582095
EHI_035920	regulator of nonsense transcripts putative	2.315	1.211	0.000114055	0.0014611
EHI_193520	regulator of nonsense transcripts putative	3.418	1.773	0.000114616	0.00146452
EHI_110840	regulator of nonsense transcripts putative	2.666	1.414	0.001252	0.00936093
EHI_043440	regulator of nonsense transcripts putative	2.934	1.553	0.0026716	0.0166967
EHI_190200	replication protein pseuudogene putative	4.801	2.263	0.000607889	0.00531572
EHI_062460	RER1 protein putative	2.525	1.336	3.19236e-06	7.65e-05
EHI_135450	Rho family GTPase	2.38	1.251	5.53732e-05	0.000814401
EHI_187110	Rho GTPase activating protein putative	2.421	1.275	0.00897692	0.0417694
EHI_110980	Rho guanine nucleotide exchange factor putative	5.081	2.345	6.29936e-05	0.000900149
EHI_138390	Rho guanine nucleotide exchange factor putative	2.784	1.477	0.000405065	0.00388465
EHI_011390	Rho guanine nucleotide exchange factor putative	2.7	1.433	0.00104675	0.00812551
EHI_005910	Rho guanine nucleotide exchange factor putative	2.746	1.457	0.00182082	0.0125201
EHI_045100	RhoGAP domain containing protein	2.689	1.427	1.18498e-05	0.000237758
EHI_036880	RhoGAP domain containing protein	2.3	1.202	0.00419301	0.0234744
EHI_087850	RhoGEF domain-containing protein	2.324	1.217	0.00836597	0.0395442
EHI_033240	Riboflavin kinase F FAD synthetase putative	6.112	2.612	7.30034e-14	1.67804e-11
EHI_134360	ribonuclease H2 subunit A putative	2.074	1.052	0.000404002	0.00388315
EHI_037130	ribosomal protein S17 putative	2.03	1.021	0.000219721	0.00241483
EHI_126250	ribosomal protein S29 putative	2.073	1.052	0.000441152	0.00414611
EHI_088600	Ribosomal protein S30 putative	4.098	2.035	4.01101e-07	1.40978e-05
EHI_023400	Ribosomal protein S30 putative	3.823	1.935	5.71815e-07	1.87002e-05
EHI_088070	ribosomal RNA methyltransferase putative	2.555	1.354	0.0107868	0.0477075
EHI_196410	Ribosome biogenesis protein BMS1 putative	2.351	1.233	0.0071846	0.035287
EHI_044610	ribosome biogenesis protein NEP1 putative	2.171	1.118	0.000885167	0.00714259
EHI_131470	ribosome biogenesis protein Nop10 putative	2.725	1.446	0.000108717	0.00140333
EHI_151630	RING finger protein putative	3.833	1.939	1.04641e-08	5.92841e-07
EHI_087360	RNA polymerases II subunit putative	2.571	1.363	1.23001e-05	0.00024373
EHI_177560	RNA recognition motif domain containing protein	3.27	1.709	1.13948e-09	8.81455e-08
EHI_153810	RNA recognition motif domain containing protein	2.766	1.468	0.000976258	0.0077
EHI_135070	RNA recognition motif domain containing protein	2.094	1.066	0.00468282	0.0254549
EHI_183110	RNA recognition motif domain containing protein	2.123	1.086	0.00701009	0.0346414
EHI_151990	RNA-binding protein putative	2.21	1.144	0.004282	0.023873
EHI_134760	rodhanase-like domain containing protein	2.724	1.446	5.17997e-05	0.000767456
EHI_007340	rodhanase-like domain containing protein	2.571	1.362	0.00585293	0.0301645
EHI_134810	rubrerythrin putative	3.224	1.689	3.55988e-08	1.7463e-06
EHI_152640	serFthr protein phosphatase family protein	3.153	1.657	0.00594712	0.0305521
EHI_021570	serine acetyltransferase 1	7.988	2.998	1.23897e-10	1.21555e-08
EHI_095870	serine-threonine rich protein	2.428	1.28	0.00141974	0.0103178
EHI_012330	serine-threonine-isoleucine rich protein putative	2.51	1.327	0.000795983	0.00658138
EHI_025700	serine-threonine-isoleucine rich protein putative	2.727	1.447	0.000935206	0.00746539
EHI_193470	signal peptidase complex subunit putative	3.14	1.651	1.78336e-11	2.1738e-09
EHI_200720	signal peptidase complex subunit putative	3.202	1.679	9.14616e-10	7.21381e-08
EHI_197020	signal peptidase putative	2.474	1.307	8.30299e-06	0.000176713
EHI_027780	signal peptide peptidase family protein	2.271	1.184	1.19483e-05	0.000238522
EHI_194075	signal recognition particle 14 domain containing protein	2.441	1.287	0.000405124	0.00388465
EHI_134960	Skp1 family protein	4.679	2.226	4.30346e-16	1.82218e-13
EHI_183900	snoRNA binding protein putative	2.552	1.352	0.00420061	0.0234843
EHI_190450	splicing factor 3B subunit 10 putative	2.344	1.229	7.00683e-05	0.000990684
EHI_060350	splicing factor Prp8 putative	2.012	1.009	0.0108448	0.0478605
EHI_050790	structural maintenance of chromosomes protein	2.611	1.385	9.28969e-05	0.00124767
EHI_197160	sulfate adenylyltransferase putative	4.676	2.225	3.07323e-15	1.12382e-12
EHI_179080	sulfate adenylyltransferase putative	2.114	1.08	5.64675e-06	0.000127005
EHI_131360	surface antigen ariel1 putative	5.889	2.558	5.44373e-12	7.6833e-10
EHI_172850	surface antigen ariel1 putative	5.87	2.553	2.91254e-11	3.44579e-09
EHI_080200	surface antigen ariel1 putative	4.366	2.126	6.03795e-10	4.95667e-08
EHI_169800	surface antigen ariel1 putative	3.608	1.851	2.09575e-08	1.10923e-06
EHI_101730	surface antigen ariel1 putative	3.863	1.95	4.02537e-08	1.93917e-06
EHI_186470	surface antigen ariel1 putative	3.732	1.9	8.59086e-08	3.77669e-06
EHI_098180	surface antigen ariel1 putative	3.453	1.788	3.11191e-07	1.14841e-05
EHI_155220	T-complex protein 1 alpha subunit putative	2.667	1.415	0.00234796	0.015276
EHI_004490	thioredoxin putative	4.599	2.201	1.10992e-20	8.9293e-18
EHI_062790	thioredoxin putative	2.937	1.555	6.75329e-06	0.000147142
EHI_152600	thioredoxin putative	2.339	1.226	0.0011295	0.00863024
EHI_124400	thioredoxin putative	2.282	1.19	0.00235314	0.0152793
EHI_029380	thioredoxin putative	2.291	1.196	0.00515524	0.0273936
EHI_023300	TPR repeat protein	2.278	1.188	0.00592872	0.030477
EHI_158020	transcription initiation factor IIIB chain BRF putative	2.367	1.243	0.0113112	0.0493218
EHI_187280	transcription initiation factor SPT5 putative	2.514	1.33	0.00577907	0.0299759
EHI_020610	transcription initiation factor TFIID family protein	2.191	1.132	1.68461e-05	0.000315179
EHI_112050	transcription initiation factor TFIID family protein	2.227	1.155	0.000355459	0.00351311
EHI_148350	transcription initiation protein SPT4 putative	2.001	1.001	0.000147232	0.0017522
EHI_045120	transitional endoplasmi reticulum ATPase putative	2.282	1.19	0.00298003	0.0180258
EHI_151540	translation initiation factor eIF-5A putative	8.596	3.104	1.69456e-22	3.40817e-19
EHI_177460	translation initiation factor eIF-5A putative	6.116	2.613	1.23544e-16	6.03165e-14
EHI_186480	translation initiation factor eIF-5A putative	2.284	1.191	1.47518e-06	4.13514e-05
EHI_173950	transporter major facilitator family	3.161	1.66	2.83634e-06	6.93567e-05
EHI_056480	triosephosphate isomerase	2.39	1.257	1.0827e-05	0.000223873
EHI_092410	tRNA intron endonuclease putative	3.131	1.646	0.00643674	0.0326093
EHI_111220	tRNA splicing endonuclease putative	2.226	1.154	0.00504381	0.026926
EHI_147220	Trucated hsp70 family protein	3.057	1.612	0.0028452	0.0174093
EHI_087800	tyrosine kinase putative	2.54	1.345	7.54666e-07	2.36237e-05
EHI_017760	tyrosine kinase putative	2.193	1.133	0.0045405	0.0248154
EHI_153670	U1 small nuclear ribonucleoprotein subunit putative	2.949	1.56	0.000942329	0.00750598
EHI_098300	U2 snRNP auxiliary factor large subunit putative	2.451	1.293	0.00327068	0.019376
EHI_021380	U5 small nuclear ribonucleoprotein subunit putative	2.415	1.272	0.000945986	0.00752714
EHI_037240	U5 small nuclear ribonucleoprotein subunit putative	2.376	1.248	0.0014992	0.0107592
EHI_045170	U5 snRNP-specifi 200kd protein putative	3.163	1.661	0.000298153	0.00306466
EHI_068580	U6 snRNA-associated Sm-like protein LSm2 putative	2.318	1.213	0.00527834	0.027937
EHI_049940	ubiquitin carboxyl-terminal hydrolase 5 putative	2.68	1.422	0.00174043	0.0120601
EHI_064460	ubiquitin carboxyl-terminal hydrolase domain containing protein	2.376	1.248	3.51482e-05	0.000573645
EHI_153400	ubiquitin carboxyl-terminal hydrolase domain containing protein	2.871	1.522	0.000322571	0.00327249
EHI_103510	ubiquitin domain protein putative	4.696	2.231	3.5591e-15	1.20582e-12
EHI_055960	ubiquitin fusion degradation protein putative	2.337	1.225	0.000351778	0.003481
EHI_170060	ubiquitin like protein	2.301	1.202	0.000255042	0.00270688
EHI_038690	ubiquitin-activating enzyme E1 1 putative	5.77	2.528	7.62867e-09	4.47975e-07
EHI_083560	ubiquitin-conjugating enzyme family protein	2.649	1.406	7.66401e-07	2.36963e-05
EHI_164400	ubiquitin-conjugating enzyme family protein	2.693	1.429	1.29356e-06	3.72999e-05
EHI_100110	ubiquitin-conjugating enzyme family protein	2.471	1.305	1.64814e-06	4.49e-05
EHI_070750	ubiquitin-conjugating enzyme family protein	2.656	1.409	1.98143e-06	5.21255e-05
EHI_025230	ubiquitin-conjugating enzyme family protein	2.05	1.036	1.5233e-05	0.000290401
EHI_090010	ubiquitin-like protein 5 putative	5.368	2.424	1.79151e-12	2.88254e-10
EHI_178340	ubiquitin putative	2.793	1.482	2.21801e-06	5.66473e-05
EHI_083270	ubiquitin putative	3.614	1.854	5.92819e-06	0.000132848
EHI_083410	ubiquitin putative	3.535	1.822	7.85104e-06	0.000168431
EHI_166800	ubiquitin putative	2.26	1.176	9.51686e-05	0.0012697
EHI_156660	ubiquitin putative	2.228	1.156	9.9337e-05	0.00131011
EHI_029370	Vacuolar ATP synthase proteolipid subunit putative	3.271	1.71	1.34464e-07	5.58132e-06
EHI_078250	vacuolar sorting protein 26 putative	4.003	2.001	1.66886e-06	4.50536e-05
EHI_071580	valyl tRNA synthetase putative	2.729	1.448	0.00129107	0.00958179
EHI_007480	villin putative	2.25	1.17	0.00375866	0.0216918
EHI_117620	WD repeat protein	2.18	1.124	2.44166e-05	0.000430771
EHI_118160	WD repeat protein	2.738	1.453	0.000386333	0.00375822
EHI_142190	WD repeat protein 2 putative	2.193	1.133	0.000166453	0.00193514
EHI_178640	Yos1-like domain-containing protein	2.107	1.075	0.00410986	0.0231377
EHI_135100	zin finger domain containing protein	2.793	1.482	4.6245e-05	0.00070596
EHI_105080	zin finger protein putative	9.04	3.176	2.765e-19	1.71111e-16
EHI_067580	zin finger protein putative	2.043	1.031	0.003216	0.0191225
EHI_110150	zincFcadmium transporter putative	2.233	1.159	1.44626e-06	4.08252e-05
EHI_124430	Zn-dependent peptidase putative	2.335	1.223	0.000363235	0.00357241

## Sheet: NON-Annotated
Table S4 B - NON-nnotated genes UP regulated in Vir condition
EHI_028940	hypothetical protein	16.11	4.01	3.27803e-24	8.79059e-21
EHI_068280	hypothetical protein	9.265	3.212	7.98168e-22	9.17323e-19
EHI_084710	hypothetical protein	29.374	4.876	2.64076e-17	1.41633e-14
EHI_140700	hypothetical protein	10.948	3.453	3.897e-15	1.20582e-12
EHI_174970	hypothetical protein	17.098	4.096	1.26121e-14	3.49877e-12
EHI_014230	hypothetical protein	4.383	2.132	1.30665e-14	3.50399e-12
EHI_192040	hypothetical protein	3.727	1.898	7.83797e-14	1.75157e-11
EHI_033010	hypothetical protein	18.162	4.183	2.39111e-13	5.19905e-11
EHI_125380	hypothetical protein	5.388	2.43	3.38514e-13	6.6423e-11
EHI_028990	hypothetical protein	4.021	2.007	1.43001e-12	2.34785e-10
EHI_078540	hypothetical protein	7.71	2.947	6.03748e-12	8.23246e-10
EHI_004400	hypothetical protein	5.47	2.452	3.01436e-11	3.51457e-09
EHI_017660	hypothetical protein	4.638	2.214	3.85794e-11	4.25711e-09
EHI_032670	hypothetical protein	3.691	1.884	5.4614e-11	5.78118e-09
EHI_051440	hypothetical protein	8.329	3.058	9.92896e-11	9.98481e-09
EHI_117810	hypothetical protein	5.389	2.43	1.66828e-10	1.56062e-08
EHI_111840	hypothetical protein	3.918	1.97	1.72265e-10	1.59296e-08
EHI_029930	hypothetical protein	10.076	3.333	3.13762e-10	2.71421e-08
EHI_146120	hypothetical protein	16.699	4.062	3.18877e-10	2.72911e-08
EHI_067230	hypothetical protein	5.193	2.377	5.59174e-10	4.63769e-08
EHI_158070	hypothetical protein	3.343	1.741	1.04823e-09	8.18738e-08
EHI_151780	hypothetical protein	5.853	2.549	1.42018e-09	1.03866e-07
EHI_068570	hypothetical protein	3.579	1.839	1.81405e-09	1.26905e-07
EHI_066760	hypothetical protein	3.545	1.826	2.20632e-09	1.51708e-07
EHI_022270	hypothetical protein	4.381	2.131	5.15358e-09	3.16493e-07
EHI_067090	hypothetical protein	3.422	1.775	6.95291e-09	4.11295e-07
EHI_023330	hypothetical protein	3.401	1.766	9.28801e-09	5.36507e-07
EHI_059255	hypothetical protein	8.223	3.04	2.99869e-08	1.53659e-06
EHI_159550	hypothetical protein	4.04	2.014	3.12383e-08	1.59058e-06
EHI_006850	hypothetical protein	8.82	3.141	6.02853e-08	2.80344e-06
EHI_107300	hypothetical protein	3.814	1.931	7.70361e-08	3.47531e-06
EHI_145460	hypothetical protein	4.184	2.065	7.73251e-08	3.47531e-06
EHI_174660	hypothetical protein	2.144	1.1	8.92206e-08	3.90098e-06
EHI_146130	hypothetical protein	5.69	2.508	9.68873e-08	4.19064e-06
EHI_145850	hypothetical protein	9.91	3.309	1.21392e-07	5.1131e-06
EHI_096410	hypothetical protein	3.723	1.897	1.3459e-07	5.58132e-06
EHI_135110	hypothetical protein	3.814	1.931	1.35521e-07	5.59112e-06
EHI_159770	hypothetical protein	2.762	1.466	1.3964e-07	5.67376e-06
EHI_013120	hypothetical protein	3.561	1.832	1.86915e-07	7.3766e-06
EHI_185260	hypothetical protein	3.615	1.854	3.43762e-07	1.24575e-05
EHI_126060	hypothetical protein	4.177	2.062	3.72322e-07	1.33126e-05
EHI_005657	hypothetical protein	9.352	3.225	4.48654e-07	1.54249e-05
EHI_124540	hypothetical protein	2.947	1.559	4.74403e-07	1.61037e-05
EHI_086990	hypothetical protein	3.679	1.879	4.87619e-07	1.6361e-05
EHI_134710	hypothetical protein	5.661	2.501	5.65366e-07	1.85648e-05
EHI_177420	hypothetical protein	3.619	1.856	5.96444e-07	1.92706e-05
EHI_125290	hypothetical protein	5.66	2.501	6.61786e-07	2.12114e-05
EHI_084720	hypothetical protein	5.752	2.524	7.01628e-07	2.20492e-05
EHI_045160	hypothetical protein	3.311	1.727	7.63181e-07	2.36963e-05
EHI_135760	hypothetical protein	3.14	1.651	8.03765e-07	2.45867e-05
EHI_040820	hypothetical protein	2.415	1.272	9.44849e-07	2.85764e-05
EHI_020990	hypothetical protein	4.169	2.06	1.05963e-06	3.14565e-05
EHI_049680	hypothetical protein	3.726	1.898	1.07066e-06	3.15511e-05
EHI_160970	hypothetical protein	4.002	2.001	1.29935e-06	3.7333e-05
EHI_058920	hypothetical protein	2.976	1.573	1.56153e-06	4.34688e-05
EHI_040610	hypothetical protein	3.743	1.904	1.71493e-06	4.61426e-05
EHI_083620	hypothetical protein	4.459	2.157	1.89567e-06	5.04301e-05
EHI_092320	hypothetical protein	2.318	1.213	1.89936e-06	5.04301e-05
EHI_146360	hypothetical protein	3.504	1.809	2.25377e-06	5.73785e-05
EHI_076020	hypothetical protein	2.774	1.472	2.26255e-06	5.74203e-05
EHI_119790	hypothetical protein	8.812	3.139	2.35806e-06	5.90985e-05
EHI_187790	hypothetical protein	2.338	1.225	2.70742e-06	6.70191e-05
EHI_142160	hypothetical protein	2.869	1.52	3.18919e-06	7.65e-05
EHI_194470	hypothetical protein	2.872	1.522	3.47214e-06	8.28884e-05
EHI_153800	hypothetical protein	2.338	1.225	4.1632e-06	9.68005e-05
EHI_052180	hypothetical protein	3.441	1.783	4.41853e-06	0.000102147
EHI_141810	hypothetical protein	2.589	1.372	6.17571e-06	0.000136869
EHI_200700	hypothetical protein	2.82	1.495	6.68273e-06	0.000146094
EHI_165450	hypothetical protein	7.043	2.816	6.78556e-06	0.000147142
EHI_115510	hypothetical protein	2.09	1.063	8.05078e-06	0.0001718
EHI_198620	hypothetical protein	3.495	1.805	1.12024e-05	0.000229906
EHI_123710	hypothetical protein	3.374	1.755	1.31211e-05	0.000258723
EHI_076030	hypothetical protein	5.477	2.453	1.48292e-05	0.000284728
EHI_011850	hypothetical protein	2.743	1.456	1.54034e-05	0.000292956
EHI_040640	hypothetical protein	4.961	2.311	1.71065e-05	0.000317101
EHI_148570	hypothetical protein	3.17	1.664	1.72166e-05	0.000318408
EHI_105100	hypothetical protein	2.282	1.19	1.8223e-05	0.000333191
EHI_154690	hypothetical protein	3.139	1.65	1.83756e-05	0.000335219
EHI_091690	hypothetical protein	4.079	2.028	1.86592e-05	0.000338093
EHI_169230	hypothetical protein	2.128	1.09	2.1412e-05	0.000381105
EHI_048730	hypothetical protein	2.378	1.25	2.46298e-05	0.000433581
EHI_013340	hypothetical protein	2.538	1.344	2.51796e-05	0.000441692
EHI_141800	hypothetical protein	2.773	1.471	2.52099e-05	0.000441692
EHI_023220	hypothetical protein	2.272	1.184	2.57094e-05	0.000447699
EHI_184220	hypothetical protein	4.403	2.138	2.64975e-05	0.000458435
EHI_148740	hypothetical protein	2.391	1.258	2.68326e-05	0.000461952
EHI_178060	hypothetical protein	3.731	1.9	2.6873e-05	0.000461952
EHI_062500	hypothetical protein	2.848	1.51	2.9178e-05	0.000495226
EHI_107050	hypothetical protein	2.254	1.172	3.08595e-05	0.000519382
EHI_030750	hypothetical protein	3.239	1.696	3.14258e-05	0.00052781
EHI_146940	hypothetical protein	2.542	1.346	3.33113e-05	0.000551419
EHI_142890	hypothetical protein	3.312	1.728	3.49296e-05	0.000572319
EHI_131210	hypothetical protein	2.252	1.171	3.70062e-05	0.000599023
EHI_054470	hypothetical protein	2.98	1.575	3.84655e-05	0.000619486
EHI_189540	hypothetical protein	3.845	1.943	3.85136e-05	0.000619486
EHI_081120	hypothetical protein	2.156	1.109	3.9664e-05	0.000633129
EHI_080000	hypothetical protein	2.412	1.27	4.14035e-05	0.000654403
EHI_154580	hypothetical protein	4.904	2.294	4.15397e-05	0.000655269
EHI_054480	hypothetical protein	2.8	1.485	4.25366e-05	0.000661828
EHI_083400	hypothetical protein	3.138	1.65	4.25962e-05	0.000661828
EHI_039490	hypothetical protein	2.735	1.452	4.40066e-05	0.000676927
EHI_049650	hypothetical protein	2.062	1.044	4.73454e-05	0.000720026
EHI_054490	hypothetical protein	2.851	1.512	4.81939e-05	0.000728797
EHI_126030	hypothetical protein	3.626	1.859	5.05054e-05	0.000755234
EHI_062300	hypothetical protein	5.099	2.35	5.45056e-05	0.000804582
EHI_022900	hypothetical protein	3.041	1.605	6.27058e-05	0.000897631
EHI_118190	hypothetical protein	2.08	1.057	6.25671e-05	0.000897631
EHI_032780	hypothetical protein	2.461	1.299	6.44249e-05	0.000918969
EHI_179860	hypothetical protein	2.628	1.394	6.80556e-05	0.000968223
EHI_073310	hypothetical protein	2.469	1.304	6.88143e-05	0.000974667
EHI_016440	hypothetical protein	2.697	1.431	7.21384e-05	0.00101638
EHI_040290	hypothetical protein	2.301	1.202	7.43234e-05	0.00104351
EHI_031640	hypothetical protein	2.247	1.168	7.54686e-05	0.00105774
EHI_105350	hypothetical protein	2.449	1.292	7.57182e-05	0.0010594
EHI_009670	hypothetical protein	3.511	1.812	8.02374e-05	0.00110912
EHI_152270	hypothetical protein	2.375	1.248	8.09043e-05	0.00111371
EHI_164730	hypothetical protein	2.482	1.311	8.20394e-05	0.00112575
EHI_071210	hypothetical protein	4.786	2.259	9.12574e-05	0.0012277
EHI_051040	hypothetical protein	2.829	1.5	9.67911e-05	0.00128921
EHI_024390	hypothetical protein	2.502	1.323	9.7216e-05	0.00129273
EHI_131500	hypothetical protein	2.499	1.321	9.83262e-05	0.00129891
EHI_049670	hypothetical protein	3.038	1.603	0.000100584	0.00132007
EHI_012590	hypothetical protein	2.652	1.407	0.000102024	0.00133461
EHI_164480	hypothetical protein	2.009	1.007	0.000106848	0.00138644
EHI_067560	hypothetical protein	2.634	1.397	0.000108847	0.00140333
EHI_021350	hypothetical protein	2.436	1.284	0.000131846	0.0016262
EHI_110160	hypothetical protein	2.311	1.209	0.000133359	0.00163777
EHI_198340	hypothetical protein	2.756	1.462	0.000138906	0.0016704
EHI_119770	hypothetical protein	4.608	2.204	0.000139577	0.00167597
EHI_166920	hypothetical protein	3.267	1.708	0.000154343	0.0018287
EHI_192820	hypothetical protein	4.176	2.062	0.000160443	0.00188433
EHI_095900	hypothetical protein	3.241	1.696	0.00016423	0.0019176
EHI_152520	hypothetical protein	2.048	1.034	0.000163999	0.0019176
EHI_005960	hypothetical protein	2.248	1.169	0.000165837	0.00193077
EHI_008820	hypothetical protein	3.577	1.839	0.000174973	0.00201959
EHI_194240	hypothetical protein	2.68	1.422	0.000175454	0.00202224
EHI_109870	hypothetical protein	2.854	1.513	0.000183653	0.0020987
EHI_159750	hypothetical protein	2.87	1.521	0.000185334	0.00211191
EHI_187780	hypothetical protein	2.225	1.154	0.000190991	0.00217023
EHI_130490	hypothetical protein	3.567	1.835	0.000202362	0.00225746
EHI_030070	hypothetical protein	2.354	1.235	0.000205397	0.0022792
EHI_095450	hypothetical protein	3.52	1.816	0.000220589	0.00242106
EHI_009990	hypothetical protein	2.66	1.411	0.000225606	0.00245934
EHI_035630	hypothetical protein	2.214	1.147	0.000230129	0.0025008
EHI_197080	hypothetical protein	3.438	1.782	0.000230837	0.00250281
EHI_178720	hypothetical protein	2.66	1.412	0.000235328	0.00254807
EHI_187270	hypothetical protein	2.096	1.067	0.000238938	0.00257331
EHI_042710	hypothetical protein	2.331	1.221	0.000270361	0.0028395
EHI_159670	hypothetical protein	3.232	1.692	0.000292178	0.00301524
EHI_189880	hypothetical protein	2.451	1.293	0.000308305	0.0031516
EHI_197440	hypothetical protein	3.497	1.806	0.000313247	0.00319806
EHI_127810	hypothetical protein	3.219	1.687	0.000324088	0.0032796
EHI_019290	hypothetical protein	4.26	2.091	0.000328581	0.0033209
EHI_183190	hypothetical protein	2.631	1.396	0.00033578	0.00336739
EHI_013920	hypothetical protein	2.382	1.252	0.000344602	0.00344388
EHI_176810	hypothetical protein	5.351	2.42	0.000347101	0.00345598
EHI_035990	hypothetical protein	2.066	1.047	0.00034961	0.00346808
EHI_094020	hypothetical protein	2.211	1.145	0.000357615	0.00353008
EHI_117690	hypothetical protein	2.401	1.264	0.000391717	0.00379682
EHI_038150	hypothetical protein	4.093	2.033	0.000419338	0.00399713
EHI_135770	hypothetical protein	2.67	1.417	0.000444268	0.00416566
EHI_060210	hypothetical protein	4.489	2.166	0.000468999	0.00436196
EHI_109000	hypothetical protein	3.093	1.629	0.00050827	0.00462214
EHI_169330	hypothetical protein	2.011	1.008	0.000513252	0.0046499
EHI_141850	hypothetical protein	2.189	1.131	0.000526142	0.00475597
EHI_188140	hypothetical protein	2.812	1.492	0.000538484	0.00484034
EHI_049950	hypothetical protein	3.209	1.682	0.000545164	0.00489492
EHI_006180	hypothetical protein	2.639	1.4	0.00056153	0.00500832
EHI_060760	hypothetical protein	3.174	1.666	0.000568987	0.00505243
EHI_056640	hypothetical protein	2.583	1.369	0.000574012	0.00508904
EHI_074080	hypothetical protein	4.265	2.093	0.000582851	0.00514713
EHI_133990	hypothetical protein	2.312	1.209	0.000597302	0.00525169
EHI_024560	hypothetical protein	2.276	1.187	0.000605935	0.00531019
EHI_054210	hypothetical protein	2.163	1.113	0.000631085	0.00548281
EHI_152860	hypothetical protein	2.871	1.522	0.000658402	0.00565299
EHI_193630	hypothetical protein	5.028	2.33	0.000662053	0.00566619
EHI_132870	hypothetical protein	5.03	2.331	0.000678314	0.00576854
EHI_012970	hypothetical protein	2.397	1.261	0.000683154	0.00579744
EHI_159660	hypothetical protein	2.497	1.32	0.00071588	0.00601803
EHI_080600	hypothetical protein	3.076	1.621	0.000725301	0.00607185
EHI_049290	hypothetical protein	2.242	1.165	0.000771087	0.00640697
EHI_106270	hypothetical protein	2.388	1.256	0.0007725	0.00640697
EHI_135950	hypothetical protein	2.98	1.575	0.000815626	0.00670246
EHI_136370	hypothetical protein	2.55	1.351	0.000937849	0.0074777
EHI_022930	hypothetical protein	2.443	1.288	0.000946857	0.00752714
EHI_145480	hypothetical protein	3.598	1.847	0.000958971	0.00760074
EHI_138760	hypothetical protein	2.494	1.319	0.000981095	0.00773057
EHI_199650	hypothetical protein	2.546	1.348	0.000983018	0.00773814
EHI_005160	hypothetical protein	2.945	1.558	0.00100624	0.00788238
EHI_025210	hypothetical protein	3.03	1.599	0.00103493	0.00806488
EHI_158190	hypothetical protein	2.141	1.098	0.00104073	0.00808956
EHI_035220	hypothetical protein	2.223	1.152	0.00109301	0.00842266
EHI_078530	hypothetical protein	3.361	1.749	0.00110908	0.00852202
EHI_049360	hypothetical protein	2.578	1.366	0.00112629	0.00862133
EHI_151550	hypothetical protein	2.203	1.14	0.00115093	0.00876371
EHI_027030	hypothetical protein	4.676	2.225	0.00120572	0.00906851
EHI_118400	hypothetical protein	2.295	1.198	0.00120464	0.00906851
EHI_199980	hypothetical protein	2.306	1.206	0.00120494	0.00906851
EHI_004410	hypothetical protein	2.915	1.543	0.00123152	0.00922877
EHI_054730	hypothetical protein	2.535	1.342	0.0012898	0.00958179
EHI_130720	hypothetical protein	2.072	1.051	0.00129014	0.00958179
EHI_194980	hypothetical protein	2.752	1.46	0.00130675	0.00964474
EHI_074720	hypothetical protein	2.94	1.556	0.00137477	0.0100454
EHI_111430	hypothetical protein	2.381	1.251	0.00137419	0.0100454
EHI_153760	hypothetical protein	2.428	1.28	0.00146051	0.0105474
EHI_050390	hypothetical protein	2.651	1.407	0.00147905	0.0106241
EHI_042970	hypothetical protein	2.16	1.111	0.00153076	0.0109564
EHI_083600	hypothetical protein	2.043	1.031	0.00154609	0.0110563
EHI_089450	hypothetical protein	4.333	2.115	0.00156156	0.0111273
EHI_006880	hypothetical protein	2.002	1.001	0.00158103	0.0112285
EHI_050580	hypothetical protein	2.147	1.102	0.00160113	0.011349
EHI_154700	hypothetical protein	3.063	1.615	0.00162386	0.0114697
EHI_030850	hypothetical protein	3.079	1.622	0.00167642	0.0117481
EHI_001040	hypothetical protein	2.107	1.075	0.00173718	0.0120583
EHI_124360	hypothetical protein	2.234	1.16	0.00177	0.0121971
EHI_165340	hypothetical protein	2.301	1.202	0.0017721	0.0121971
EHI_165080	hypothetical protein	2.115	1.081	0.00182631	0.0125257
EHI_003950	hypothetical protein	2.858	1.515	0.00191602	0.0130631
EHI_004560	hypothetical protein	3.887	1.959	0.00196152	0.0133168
EHI_063440	hypothetical protein	4.296	2.103	0.00209479	0.0139856
EHI_027500	hypothetical protein	2.441	1.287	0.00211991	0.0141181
EHI_069090	hypothetical protein	4.071	2.025	0.00221628	0.0145908
EHI_193370	hypothetical protein	2.06	1.042	0.00224729	0.0147226
EHI_174230	hypothetical protein	3.05	1.609	0.0022762	0.0148757
EHI_060870	hypothetical protein	2.742	1.455	0.00237328	0.0153605
EHI_068480	hypothetical protein	2.068	1.048	0.00239749	0.015455
EHI_010280	hypothetical protein	2.059	1.042	0.00243207	0.0156028
EHI_019130	hypothetical protein	2.726	1.447	0.00247411	0.015797
EHI_127400	hypothetical protein	2.263	1.178	0.00251369	0.0159863
EHI_053140	hypothetical protein	2.431	1.281	0.00255919	0.016221
EHI_082800	hypothetical protein	2.326	1.218	0.00256069	0.016221
EHI_115360	hypothetical protein	2.662	1.413	0.00262568	0.0164879
EHI_020980	hypothetical protein	3.376	1.755	0.00267313	0.0166967
EHI_192560	hypothetical protein	3.811	1.93	0.00271777	0.0169099
EHI_110200	hypothetical protein	2.238	1.162	0.00274435	0.0170095
EHI_199060	hypothetical protein	2.225	1.154	0.00282563	0.0173661
EHI_196730	hypothetical protein	3.925	1.973	0.00283316	0.017399
EHI_074030	hypothetical protein	2.524	1.336	0.00300404	0.0181166
EHI_038280	hypothetical protein	2.159	1.11	0.00318931	0.0189871
EHI_138410	hypothetical protein	2.104	1.073	0.00318838	0.0189871
EHI_063040	hypothetical protein	2.575	1.364	0.00323767	0.0192229
EHI_099360	hypothetical protein	3.641	1.864	0.0033584	0.0197792
EHI_129370	hypothetical protein	2.17	1.118	0.00365745	0.021199
EHI_120350	hypothetical protein	2.721	1.444	0.00368749	0.0213484
EHI_196520	hypothetical protein	2.256	1.174	0.00368854	0.0213484
EHI_137060	hypothetical protein	2.488	1.315	0.00371613	0.0214927
EHI_167340	hypothetical protein	2.95	1.561	0.00384413	0.0220743
EHI_015980	hypothetical protein	2.578	1.366	0.00388037	0.0222189
EHI_173600	hypothetical protein	3.08	1.623	0.00389193	0.0222534
EHI_125040	hypothetical protein	3.335	1.738	0.0041709	0.0233832
EHI_114180	hypothetical protein	2.162	1.113	0.00432515	0.0240303
EHI_050400	hypothetical protein	2.226	1.155	0.00433495	0.0240681
EHI_063020	hypothetical protein	3.468	1.794	0.00434375	0.0240839
EHI_129910	hypothetical protein	2.018	1.013	0.00438796	0.0242453
EHI_125640	hypothetical protein	3.862	1.95	0.00441142	0.0243136
EHI_095300	hypothetical protein	2.803	1.487	0.00452484	0.0247635
EHI_062670	hypothetical protein	3.033	1.601	0.00453134	0.0247822
EHI_056470	hypothetical protein	2.266	1.18	0.00467568	0.0254333
EHI_005110	hypothetical protein	3.086	1.626	0.00471119	0.0255229
EHI_180030	hypothetical protein	2.611	1.385	0.00470625	0.0255229
EHI_186490	hypothetical protein	2.091	1.064	0.00485183	0.0260915
EHI_140210	hypothetical protein	2.422	1.276	0.00486241	0.026131
EHI_178980	hypothetical protein	2.296	1.199	0.00493001	0.0264061
EHI_031370	hypothetical protein	2.158	1.11	0.00503596	0.0269019
EHI_200830	hypothetical protein	3.26	1.705	0.00511662	0.0272424
EHI_087760	hypothetical protein	2.102	1.072	0.00517886	0.0274828
EHI_023150	hypothetical protein	2.716	1.442	0.00518375	0.0274906
EHI_065480	hypothetical protein	2	1	0.00528302	0.0279434
EHI_077520	hypothetical protein	3.708	1.891	0.00547611	0.0287192
EHI_136430	hypothetical protein	2.342	1.228	0.00578579	0.0299779
EHI_118710	hypothetical protein	2.221	1.151	0.00641196	0.0325247
EHI_124380	hypothetical protein	2.472	1.306	0.00683817	0.0340988
EHI_167470	hypothetical protein	2.052	1.037	0.00702136	0.0346545
EHI_154310	hypothetical protein	3.226	1.69	0.00704657	0.034715
EHI_080580	hypothetical protein	2.306	1.205	0.00743325	0.0361703
EHI_011560	hypothetical protein	3.195	1.676	0.00760972	0.0367689
EHI_167940	hypothetical protein	2.277	1.187	0.00791738	0.0379591
EHI_067600	hypothetical protein	2.517	1.332	0.00795268	0.0380904
EHI_183210	hypothetical protein	2.977	1.574	0.0081336	0.0387188
EHI_114410	hypothetical protein	2.303	1.203	0.00853535	0.0402031
EHI_019140	hypothetical protein	2.491	1.317	0.00854216	0.0402116
EHI_194050	hypothetical protein	2.05	1.036	0.00855318	0.04024
EHI_086150	hypothetical protein	2.024	1.017	0.00881475	0.0413496
EHI_030100	hypothetical protein	2.136	1.095	0.00892349	0.041673
EHI_072510	hypothetical protein	2.273	1.185	0.00895366	0.0417336
EHI_113940	hypothetical protein	2.046	1.033	0.00902342	0.0419373
EHI_146810	hypothetical protein	2.237	1.162	0.00936523	0.0429392
EHI_058120	hypothetical protein	2.076	1.054	0.00943497	0.0431275
EHI_065370	hypothetical protein	2.253	1.172	0.00950926	0.0433685
EHI_006110	hypothetical protein	2.745	1.457	0.00956564	0.0435269
EHI_051410	hypothetical protein	3.106	1.635	0.00961092	0.0437082
EHI_024520	hypothetical protein	2.047	1.034	0.00970026	0.0439902
EHI_053860	hypothetical protein	2.037	1.027	0.00993723	0.0448473
EHI_152590	hypothetical protein	2.65	1.406	0.0100968	0.0454808
EHI_182940	hypothetical protein	2.209	1.144	0.0101414	0.0456562
EHI_186120	hypothetical protein	2.747	1.458	0.010231	0.0459825
EHI_166370	hypothetical protein	2.216	1.148	0.0106304	0.0472254
EHI_091480	hypothetical protein	2.121	1.085	0.0107772	0.0476911
EHI_070010	hypothetical protein	2.028	1.02	0.0108712	0.0479491
EHI_103580	hypothetical protein	2.21	1.144	0.0110425	0.0484222
EHI_124620	hypothetical protein	2.532	1.34	0.0115475	0.0499729
EHI_173610	hypothetical protein	2.261	1.177	0.0115571	0.0499864
EHI_129350	hypothetical protein conserved	5.613	2.489	6.17845e-16	2.36693e-13
EHI_050985	hypothetical protein conserved	5.927	2.567	1.12853e-14	3.2425e-12
EHI_124390	hypothetical protein conserved	5.095	2.349	8.19007e-13	1.49748e-10
EHI_028560	hypothetical protein conserved	3.897	1.963	1.10982e-12	1.94098e-10
EHI_096790	hypothetical protein conserved	3.758	1.91	2.45187e-10	2.16761e-08
EHI_045240	hypothetical protein conserved	6.851	2.776	1.8017e-09	1.26905e-07
EHI_166030	hypothetical protein conserved	2.564	1.359	1.06359e-08	5.94208e-07
EHI_198610	hypothetical protein conserved	2.694	1.43	2.36626e-08	1.23614e-06
EHI_056820	hypothetical protein conserved	9.115	3.188	3.51715e-08	1.74393e-06
EHI_098430	hypothetical protein conserved	4.707	2.235	3.53338e-08	1.74393e-06
EHI_181200	hypothetical protein conserved	2.438	1.285	1.37725e-07	5.65307e-06
EHI_143090	hypothetical protein conserved	3.404	1.767	1.3745e-06	3.90736e-05
EHI_049820	hypothetical protein conserved	4.499	2.17	1.51867e-06	4.24226e-05
EHI_160210	hypothetical protein conserved	2.468	1.304	1.65201e-06	4.49e-05
EHI_117250	hypothetical protein conserved	2.821	1.496	1.75981e-06	4.71924e-05
EHI_145610	hypothetical protein conserved	3.452	1.787	2.09101e-06	5.4265e-05
EHI_187800	hypothetical protein conserved	5.281	2.401	2.30632e-06	5.83469e-05
EHI_167040	hypothetical protein conserved	2.904	1.538	3.17931e-06	7.65e-05
EHI_143570	hypothetical protein conserved	2.601	1.379	7.96923e-06	0.000170512
EHI_141100	hypothetical protein conserved	5.231	2.387	1.18887e-05	0.000237923
EHI_184500	hypothetical protein conserved	3.741	1.903	1.33911e-05	0.00026276
EHI_030770	hypothetical protein conserved	4.239	2.084	1.49405e-05	0.000285502
EHI_189890	hypothetical protein conserved	2.578	1.366	2.09559e-05	0.000373815
EHI_148020	hypothetical protein conserved	2.281	1.19	3.37658e-05	0.000556652
EHI_063570	hypothetical protein conserved	2.711	1.439	4.20804e-05	0.000657353
EHI_180420	hypothetical protein conserved	3.905	1.965	8.08019e-05	0.00111371
EHI_052130	hypothetical protein conserved	5.096	2.349	0.000124894	0.00156263
EHI_008020	hypothetical protein conserved	3.778	1.917	0.000129094	0.0016052
EHI_194870	hypothetical protein conserved	3.371	1.753	0.00022258	0.00242966
EHI_101240	hypothetical protein conserved	2.615	1.387	0.000241017	0.00258876
EHI_172140	hypothetical protein conserved	2.609	1.383	0.000272856	0.00285571
EHI_059690	hypothetical protein conserved	3.138	1.65	0.00032241	0.00327249
EHI_148780	hypothetical protein conserved	2.214	1.147	0.000527168	0.00475989
EHI_199130	hypothetical protein conserved	3.223	1.688	0.000645607	0.00556689
EHI_104350	hypothetical protein conserved	2.631	1.396	0.000660208	0.00566244
EHI_188010	hypothetical protein conserved	2.908	1.54	0.00070952	0.00597706
EHI_151250	hypothetical protein conserved	2.368	1.243	0.00135921	0.00997701
EHI_012430	hypothetical protein conserved	2.222	1.152	0.00145347	0.010506
EHI_093910	hypothetical protein conserved	2.129	1.09	0.00175139	0.0120997
EHI_077290	hypothetical protein conserved	3.425	1.776	0.00201356	0.0135898
EHI_121060	hypothetical protein conserved	2.598	1.377	0.00246534	0.0157535
EHI_073360	hypothetical protein conserved	2.036	1.026	0.00259591	0.0163797
EHI_092080	hypothetical protein conserved	2.872	1.522	0.00274287	0.0170095
EHI_087350	hypothetical protein conserved	2.686	1.426	0.00317006	0.0189192
EHI_098440	hypothetical protein conserved	3.58	1.84	0.00352579	0.0206141
EHI_000640	hypothetical protein conserved	2.67	1.417	0.00357032	0.020829
EHI_072640	hypothetical protein conserved	2.605	1.381	0.00402688	0.022767
EHI_098260	hypothetical protein conserved	2.297	1.2	0.00513022	0.0272787
EHI_041580	hypothetical protein conserved	2.673	1.419	0.00530305	0.0280309
EHI_023350	hypothetical protein conserved	3.293	1.719	0.00626624	0.0319872
EHI_010300	hypothetical protein conserved	2.11	1.077	0.00687616	0.0341895
EHI_085050	hypothetical protein conserved domain containing	3.342	1.741	2.93605e-09	1.95211e-07
EHI_085850	hypothetical protein conserved domain containing	4.716	2.238	0.000413289	0.00394823
EHI_052190	hypothetical protein conserved domain containing	3.653	1.869	0.00177234	0.0121971
EHI_170440	hypothetical protein conserved domain containing	4.105	2.037	0.00202668	0.0136327
EHI_105310	hypothetical protein conserved domain containing	2.341	1.227	0.00564735	0.0294064
EHI_194460	hypothetical protein pseudogene	4.262	2.092	0.00223242	0.0146611
EHI_C00126	NA	8.694	3.12	2.48414e-22	3.99698e-19
EHI_C00033	NA	9.009	3.171	1.55054e-20	1.13401e-17
EHI_C00065	NA	5.079	2.345	5.23406e-16	2.1054e-13
EHI_C00089	NA	4.835	2.274	3.67074e-15	1.20582e-12
EHI_C00018	NA	4.643	2.215	2.8963e-14	7.51638e-12
EHI_C00130	NA	16.104	4.009	2.86553e-13	5.76329e-11
EHI_C00150	NA	20.256	4.34	7.47357e-13	1.39825e-10
EHI_C00035	NA	4.717	2.238	2.38059e-12	3.68304e-10
EHI_C00162	NA	3.068	1.617	9.13804e-12	1.20517e-09
EHI_C00002	NA	6.376	2.673	1.2834e-10	1.24397e-08
EHI_C00039	NA	3.117	1.64	1.61747e-10	1.53088e-08
EHI_C00166	NA	4.491	2.167	2.05341e-10	1.85615e-08
EHI_C00034	NA	6.33	2.662	1.25285e-09	9.59924e-08
EHI_C00045	NA	4.412	2.141	4.41795e-09	2.77675e-07
EHI_C00077	NA	3.67	1.876	6.27157e-09	3.73739e-07
EHI_C00041	NA	6.978	2.803	1.7002e-08	9.11877e-07
EHI_C00085	NA	2.533	1.341	7.19194e-08	3.28745e-06
EHI_C00117	NA	3.119	1.641	8.43856e-08	3.73012e-06
EHI_C00115	NA	6.921	2.791	1.56369e-07	6.25865e-06
EHI_C00171	NA	5.519	2.464	2.66339e-07	1.00126e-05
EHI_C00091	NA	2.755	1.462	3.16054e-07	1.16103e-05
EHI_C00086	NA	3.919	1.971	4.32113e-07	1.49842e-05
EHI_C00104	NA	3.296	1.721	4.87812e-07	1.6361e-05
EHI_C00106	NA	3.956	1.984	1.31468e-06	3.76392e-05
EHI_C00114	NA	7.772	2.958	2.12479e-06	5.49644e-05
EHI_C00112	NA	2.754	1.462	2.33802e-06	5.89634e-05
EHI_C00132	NA	3.507	1.81	5.6517e-06	0.000127005
EHI_004920.2	NA	2.818	1.495	6.48919e-06	0.000142249
EHI_C00109	NA	3.561	1.832	1.02556e-05	0.000213195
EHI_C00019	NA	2.285	1.192	1.6516e-05	0.000311173
EHI_184250.2	NA	4.331	2.115	1.7696e-05	0.000325291
EHI_C00128	NA	2.691	1.428	1.85106e-05	0.000336917
EHI_C00179	NA	2.827	1.499	1.94846e-05	0.000350679
EHI_C00051	NA	3.51	1.811	3.52245e-05	0.000573645
EHI_C00157	NA	2.406	1.266	4.5261e-05	0.000693571
EHI_C00172	NA	2.28	1.189	5.13328e-05	0.00076335
EHI_C00049	NA	2.685	1.425	7.69378e-05	0.00107087
EHI_C00046	NA	2.346	1.23	8.83802e-05	0.00119549
EHI_008820.2	NA	2.838	1.505	9.95694e-05	0.00131102
EHI_C00044	NA	2.891	1.532	0.000104679	0.00136049
EHI_C00011	NA	2.271	1.183	0.000114686	0.00146452
EHI_C00087	NA	3.435	1.78	0.000124488	0.00155998
EHI_C00057	NA	2.859	1.515	0.000130631	0.00161681
EHI_C00027	NA	2.251	1.171	0.000178956	0.00205611
EHI_C00101	NA	2.483	1.312	0.000196066	0.00220301
EHI_C00129	NA	2.182	1.126	0.000215221	0.00237185
EHI_C00164	NA	3.335	1.738	0.000265291	0.00280455
EHI_134470.2	NA	3.095	1.63	0.000323795	0.0032796
EHI_C00145	NA	5.239	2.389	0.000358413	0.00353362
EHI_C00121	NA	2.536	1.343	0.000367453	0.00360507
EHI_C00152	NA	3.713	1.893	0.000379524	0.00371444
EHI_C00082	NA	2.442	1.288	0.000383009	0.003744
EHI_C00043	NA	2.284	1.192	0.000401053	0.00385941
EHI_C00144	NA	2.064	1.045	0.0004597	0.00428042
EHI_C00012	NA	2.483	1.312	0.00047339	0.00438758
EHI_C00050	NA	2.473	1.306	0.00047729	0.0044097
EHI_C00023	NA	2.369	1.244	0.000488436	0.0044857
EHI_C00131	NA	2.469	1.304	0.00066673	0.00569538
EHI_C00174	NA	2.541	1.346	0.00067281	0.00572779
EHI_C00143	NA	3.776	1.917	0.000699181	0.00590852
EHI_C00165	NA	2.356	1.236	0.000894559	0.00720911
EHI_C00168	NA	2.856	1.514	0.00107826	0.00832493
EHI_C00010	NA	2.427	1.279	0.00117287	0.00890165
EHI_134020.2	NA	2.189	1.13	0.00120613	0.00906851
EHI_C00149	NA	4.306	2.106	0.00165632	0.0116275
EHI_C00093	NA	2.228	1.156	0.001831	0.0125472
EHI_C00133	NA	3.035	1.601	0.00207716	0.0138909
EHI_C00094	NA	2.832	1.502	0.00215705	0.0142827
EHI_C00178	NA	2.371	1.245	0.00238208	0.0153803
EHI_C00135	NA	3.187	1.672	0.00264501	0.0165855
EHI_C00083	NA	2.304	1.204	0.00284341	0.0174093
EHI_C00146	NA	2.351	1.233	0.0039712	0.0225943
EHI_C00066	NA	2.109	1.077	0.00541725	0.028491
EHI_C00037	NA	3.219	1.686	0.00563335	0.0293659
EHI_C00110	NA	3.485	1.801	0.00582405	0.0300735
EHI_C00167	NA	2.002	1.001	0.00889676	0.0416164
