# Supplementary material for: Extensive transcriptome analysis correlates the plasticity of Entamoeba histolytica pathogenesis to rapid phenotype changes depending on the environment
Source: Sci Rep. 2016 Oct 21;6:35852. doi: 10.1038/srep35852 (PMC5073345; doi:10.1038/srep35852)
Supplement: Supplementary Table S5 [file srep35852-s6.xlsx]

## Sheet: SLX030-v1.virCultvsnorCult.down
Table S5-Total genes DOWN regulated in Vir condition
Id	description	FC	log2FoldChange	pvalue	padj
EHI_156710	3-ketoacyl-CoA synthase 4 putative	0.371	-1.431	2.58271e-08	1.34051e-06
EHI_046690	40S ribosomal protein S15 putative	0.495	-1.015	0.000493056	0.00452296
EHI_036530	40S ribosomal protein S27a putative	0.476	-1.07	0.00167794	0.0117485
EHI_081410	40S ribosomal protein SA putative	0.422	-1.244	0.00708572	0.0348652
EHI_130260	40S ribosomal protein SA putative	0.431	-1.215	0.00886343	0.0415296
EHI_093360	57-37 exonuclease domain containing protein	0.306	-1.708	9.96062e-07	2.99005e-05
EHI_042920	60S acidi riboomal protein P1 putative	0.341	-1.553	0.00174942	0.0120997
EHI_090400	60S acidi ribosomal protein P0 putative	0.375	-1.415	0.00188146	0.0128601
EHI_175460	60S acidi ribosomal protein P0 putative	0.375	-1.415	0.00193491	0.0131583
EHI_177630	60S acidi ribosomal protein P0 putative	0.393	-1.349	0.00306608	0.0183942
EHI_148850	60S acidi ribosomal protein P0 putative	0.397	-1.331	0.00325948	0.0193381
EHI_052610	60S acidi ribosomal protein P2 putative	0.266	-1.913	4.52362e-05	0.000693571
EHI_138770	60S acidi ribosomal protein P2 putative	0.31	-1.688	0.000134684	0.00164421
EHI_186830	60S acidi ribosomal protein P2 putative	0.332	-1.592	0.000222448	0.00242966
EHI_006860	60S ribosomal protein L5 putative	0.427	-1.227	0.00915709	0.042314
EHI_004190	AAA family ATPase putative	0.318	-1.653	3.29783e-07	1.2005e-05
EHI_010640	AAA family ATPase putative	0.448	-1.157	0.00330129	0.0194999
EHI_125660	acid sphingomyelinase-like phosphodiesterase putative	0.378	-1.404	3.19503e-06	7.65e-05
EHI_040600	Acid sphingomyelinase-like phosphodiesterase putative	0.485	-1.045	0.000716705	0.00601868
EHI_163580	actin putative	0.354	-1.5	1.05498e-08	5.9352e-07
EHI_022240	actin putative	0.299	-1.743	4.3065e-05	0.000666264
EHI_073480	ADP-ribosylation factor putative	0.45	-1.151	0.00657262	0.0331726
EHI_041465	AIG family protein	0.248	-2.01	1.12946e-05	0.000231209
EHI_176280	AIG1 family protein	0.266	-1.913	7.88385e-08	3.50417e-06
EHI_067730	AIG1 family protein	0.286	-1.805	6.94223e-07	2.19883e-05
EHI_195250	AIG1 family protein	0.244	-2.034	2.89665e-05	0.000492676
EHI_136940	AIG1 family protein	0.271	-1.881	0.000199399	0.00222801
EHI_022500	AIG1 family protein	0.263	-1.929	0.000529716	0.00477754
EHI_144270	AIG1 family protein	0.312	-1.682	0.00173983	0.0120601
EHI_199470	AIG1 family protein	0.364	-1.459	0.00254725	0.0161741
EHI_176700	AIG1 family protein putative	0.191	-2.386	1.58572e-10	1.5187e-08
EHI_176590	AIG1 family protein putative	0.224	-2.158	1.01455e-08	5.78871e-07
EHI_176580	AIG1 family protein putative	0.274	-1.867	3.93681e-06	9.20687e-05
EHI_136950	AIG1 family protein putative	0.19	-2.394	1.14543e-05	0.000233291
EHI_072850	AIG1 family protein putative	0.314	-1.672	4.57909e-05	0.000700358
EHI_157260	AIG1 family protein putative	0.179	-2.479	0.000136631	0.00165045
EHI_195270	AIG1 family protein putative	0.319	-1.648	0.00165136	0.0116077
EHI_162230	alpha-1C3-mannosyltransferase ALG2 putative	0.436	-1.199	1.20311e-05	0.000239579
EHI_194200	amino acid transporter putative	0.4	-1.324	4.83367e-06	0.000110789
EHI_048610	ankyrin repeat protein	0.489	-1.033	0.00196646	0.0133391
EHI_099870	ATP-binding cassette putative	0.394	-1.342	5.04349e-05	0.000755234
EHI_098200	beta-amylase putative	0.328	-1.609	1.87051e-07	7.3766e-06
EHI_142150	BTN1 protein putative	0.469	-1.092	0.000820473	0.00673541
EHI_014310	calcium-gated potassium channel protein putative	0.495	-1.015	0.00580127	0.0300136
EHI_164920	calponin homology domain protein putative	0.418	-1.26	6.26156e-05	0.000897631
EHI_026390	cation transporter putative	0.409	-1.289	5.4433e-06	0.000123704
EHI_118640	CBFFNF-Y transcription factor domain protein	0.375	-1.415	3.51635e-05	0.000573645
EHI_067840	cell cycle control protein cwf5 putative	0.456	-1.134	3.9877e-05	0.000635167
EHI_049900	cell division control protein 45 CDC45 putative	0.425	-1.233	0.000239338	0.00257417
EHI_153140	cell division protein kinase 2 putative	0.485	-1.044	0.000112561	0.00144426
EHI_070670	chaperone clpB pseudogene putative	0.41	-1.287	0.00508926	0.0271182
EHI_170480	chitin sythase putative	0.427	-1.227	8.54973e-05	0.00116383
EHI_186860	chloride channel protein 2 putative	0.394	-1.344	2.571e-05	0.000447699
EHI_003890	cyclin family protein	0.47	-1.09	5.16285e-05	0.000766331
EHI_121830	cyclin family protein	0.475	-1.075	0.000619397	0.00539875
EHI_117650	cysteine protease putative	0.43	-1.217	0.00440288	0.024311
EHI_132640	cysteine proteinase pseudogene	0.484	-1.047	0.000109037	0.00140353
EHI_144040	cysteine proteinase pseudogene	0.499	-1.002	0.000184395	0.00210419
EHI_039610	cysteine proteinase putative	0.463	-1.111	7.7915e-06	0.000167601
EHI_010850	cysteine proteinase putative	0.499	-1.004	0.000243588	0.00260593
EHI_012930	cytidine deaminase putative	0.493	-1.019	0.000398136	0.00384515
EHI_060860	D-3-phosphoglycerate dehydrogenase putative	0.452	-1.147	5.49301e-06	0.000124482
EHI_116830	D-phosphoglycerate dehydrogenase	0.465	-1.105	2.77006e-05	0.000474153
EHI_151190	DEADFDEAH box helicase putative	0.499	-1.002	0.00431899	0.0240239
EHI_126160	DNA excision repair protein putative	0.424	-1.238	2.52553e-05	0.000441692
EHI_147530	DNA primase large subunit putative	0.381	-1.393	1.15857e-06	3.36488e-05
EHI_114930	DNA repair protein putative	0.345	-1.535	0.000654304	0.00562727
EHI_100400	DNA-repair protein putative	0.317	-1.659	5.9918e-06	0.000133758
EHI_131980	DnaJ domain containing protein	0.349	-1.517	0.000227486	0.00247649
EHI_022950	DnaJ family protein	0.246	-2.024	1.45618e-11	1.8182e-09
EHI_011940	dolichyl-diphosphooligosaccharide--protein glycosyltransferase subunit STT3A putative	0.489	-1.032	2.64582e-05	0.000458435
EHI_079260	dual specificity protein phosphatase putative	0.37	-1.434	1.34764e-05	0.000263789
EHI_020260	dual specificity protein phosphatase putative	0.396	-1.336	0.00917473	0.0423598
EHI_168390	EF-hand calcium-binding domain containing protein	0.41	-1.287	1.39699e-05	0.000271468
EHI_101390	endonuclease V putative	0.305	-1.713	0.000767368	0.00638415
EHI_142700	endonuclease V putative	0.328	-1.607	0.00780234	0.0375418
EHI_026370	ENTH domain protein putative	0.245	-2.028	7.13897e-22	9.17323e-19
EHI_163540	estradiol 17-beta-dehydrogenase putative	0.36	-1.474	1.46903e-11	1.8182e-09
EHI_163510	exosome complex exonuclease RRP4 putative	0.451	-1.15	8.38052e-05	0.00114273
EHI_158240	fatty acid elongase putative	0.347	-1.526	3.77829e-15	1.20582e-12
EHI_112870	fatty acid elongase putative	0.206	-2.28	3.27493e-11	3.71082e-09
EHI_111000	fatty acid elongase putative	0.401	-1.317	4.35867e-05	0.000671752
EHI_005060	Fe-hydrogenase putative	0.115	-3.12	2.07522e-18	1.19251e-15
EHI_151800	ganglioside gm2 activator protein putative	0.337	-1.57	2.4447e-06	6.10796e-05
EHI_114800	GTP-binding protein Ras family	0.454	-1.139	0.00076651	0.00638362
EHI_050550	guanine nucleotide-binding protein subunit beta 2-like 1 putative	0.494	-1.017	0.00585087	0.0301645
EHI_088460	HAD hydrolase family IA variant 3	0.408	-1.292	1.17635e-07	5.00727e-06
EHI_073350	HAD hydrolase family IA variant 3	0.493	-1.021	0.000180212	0.00206232
EHI_010630	HEAT repeat domain containing protein	0.456	-1.132	0.000470294	0.00436896
EHI_060990	HEAT repeat domain containing protein	0.488	-1.035	0.00208869	0.0139564
EHI_148990	heat shock protein 70 putative	0.445	-1.169	0.00483551	0.026056
EHI_049510	heat shock transcription factor putative	0.429	-1.22	8.09842e-05	0.00111371
EHI_039060	high mobility group 8HMG9 box domain containing protein	0.434	-1.203	0.00310281	0.018573
EHI_199020	high-affinity potassium uptake transporter putative	0.498	-1.007	0.0025897	0.0163585
EHI_059910	histidine acid phosphatase family protein	0.429	-1.222	3.33709e-08	1.67793e-06
EHI_188960	histone H2A putative	0.428	-1.225	5.82795e-05	0.000847846
EHI_044210	hydrolase alphaFbeta fold family domain containing protein	0.479	-1.062	0.000103351	0.00134977
EHI_082540	hypothetical protein	0.104	-3.261	1.7676e-21	1.77754e-18
EHI_120600	hypothetical protein	0.103	-3.281	2.9382e-21	2.62643e-18
EHI_031210	hypothetical protein	0.128	-2.963	7.87495e-15	2.34644e-12
EHI_015370	hypothetical protein	0.207	-2.274	3.93173e-14	9.58509e-12
EHI_165140	hypothetical protein	0.11	-3.183	4.96803e-14	1.17552e-11
EHI_165210	hypothetical protein	0.22	-2.187	2.83438e-13	5.76329e-11
EHI_104580	hypothetical protein	0.376	-1.409	2.70465e-12	4.10546e-10
EHI_150500	hypothetical protein	0.208	-2.262	4.50163e-12	6.46707e-10
EHI_100380	hypothetical protein	0.335	-1.578	5.78472e-12	8.02381e-10
EHI_029360	hypothetical protein	0.29	-1.788	1.07185e-11	1.39081e-09
EHI_080250	hypothetical protein	0.337	-1.568	1.44534e-11	1.8182e-09
EHI_124420	hypothetical protein	0.263	-1.927	2.08389e-11	2.50222e-09
EHI_056680	hypothetical protein	0.195	-2.36	6.60293e-11	6.81033e-09
EHI_186900	hypothetical protein	0.266	-1.912	1.90214e-10	1.73894e-08
EHI_059680	hypothetical protein	0.275	-1.862	3.40809e-10	2.88612e-08
EHI_103740	hypothetical protein	0.286	-1.804	4.2782e-10	3.58522e-08
EHI_141010	hypothetical protein	0.312	-1.68	7.37217e-10	5.93091e-08
EHI_022970	hypothetical protein	0.392	-1.35	1.36567e-09	1.00797e-07
EHI_159810	hypothetical protein	0.225	-2.149	1.56185e-09	1.13199e-07
EHI_000290	hypothetical protein	0.348	-1.524	2.11214e-09	1.46484e-07
EHI_096580	hypothetical protein	0.289	-1.792	2.29397e-09	1.55084e-07
EHI_105170	hypothetical protein	0.361	-1.47	3.92184e-09	2.52294e-07
EHI_180340	hypothetical protein	0.362	-1.466	4.13619e-09	2.62013e-07
EHI_143070	hypothetical protein	0.251	-1.993	5.33112e-09	3.24915e-07
EHI_087720	hypothetical protein	0.347	-1.525	1.15942e-08	6.38871e-07
EHI_006740	hypothetical protein	0.377	-1.407	1.96741e-08	1.0482e-06
EHI_064100	hypothetical protein	0.11	-3.179	2.2661e-08	1.19155e-06
EHI_014280	hypothetical protein	0.308	-1.699	3.43192e-08	1.7149e-06
EHI_177590	hypothetical protein	0.343	-1.545	3.8867e-08	1.88364e-06
EHI_030440	hypothetical protein	0.364	-1.457	6.40234e-08	2.94325e-06
EHI_152510	hypothetical protein	0.39	-1.36	7.43373e-08	3.37878e-06
EHI_013280	hypothetical protein	0.386	-1.374	7.83511e-08	3.50186e-06
EHI_151420	hypothetical protein	0.193	-2.376	1.40935e-07	5.69761e-06
EHI_050110	hypothetical protein	0.314	-1.671	2.19582e-07	8.45234e-06
EHI_138470	hypothetical protein	0.361	-1.47	3.70386e-07	1.33025e-05
EHI_184510	hypothetical protein	0.467	-1.098	4.01292e-07	1.40978e-05
EHI_049460	hypothetical protein	0.346	-1.53	4.30941e-07	1.49842e-05
EHI_188170	hypothetical protein	0.342	-1.55	4.57784e-07	1.56054e-05
EHI_139020	hypothetical protein	0.252	-1.991	5.78497e-07	1.88421e-05
EHI_159520	hypothetical protein	0.295	-1.759	6.97148e-07	2.19943e-05
EHI_152460	hypothetical protein	0.377	-1.407	7.63566e-07	2.36963e-05
EHI_151390	hypothetical protein	0.381	-1.391	1.1264e-06	3.29524e-05
EHI_173450	hypothetical protein	0.18	-2.475	1.27474e-06	3.68896e-05
EHI_140480	hypothetical protein	0.413	-1.274	1.38546e-06	3.92467e-05
EHI_045420	hypothetical protein	0.351	-1.51	1.47224e-06	4.13514e-05
EHI_068290	hypothetical protein	0.297	-1.751	1.57431e-06	4.35125e-05
EHI_012000	hypothetical protein	0.246	-2.021	1.66415e-06	4.50536e-05
EHI_103570	hypothetical protein	0.383	-1.383	1.99561e-06	5.21255e-05
EHI_200970	hypothetical protein	0.209	-2.26	1.9937e-06	5.21255e-05
EHI_019870	hypothetical protein	0.42	-1.253	2.01512e-06	5.24648e-05
EHI_051800	hypothetical protein	0.267	-1.907	2.18843e-06	5.62488e-05
EHI_199580	hypothetical protein	0.379	-1.4	2.34954e-06	5.90689e-05
EHI_117880	hypothetical protein	0.394	-1.344	2.81183e-06	6.89671e-05
EHI_005880	hypothetical protein	0.225	-2.15	3.1719e-06	7.65e-05
EHI_141070	hypothetical protein	0.467	-1.099	3.55649e-06	8.4401e-05
EHI_065640	hypothetical protein	0.444	-1.173	3.57465e-06	8.45826e-05
EHI_004420	hypothetical protein	0.341	-1.553	3.85895e-06	9.05109e-05
EHI_096290	hypothetical protein	0.445	-1.17	4.1582e-06	9.68005e-05
EHI_099350	hypothetical protein	0.499	-1.001	4.19632e-06	9.72894e-05
EHI_017750	hypothetical protein	0.465	-1.106	5.54818e-06	0.00012538
EHI_117600	hypothetical protein	0.491	-1.025	6.00208e-06	0.000133758
EHI_025480	hypothetical protein	0.377	-1.408	6.25724e-06	0.000137916
EHI_096530	hypothetical protein	0.413	-1.276	6.25458e-06	0.000137916
EHI_049730	hypothetical protein	0.398	-1.331	6.37994e-06	0.000140237
EHI_135130	hypothetical protein	0.231	-2.116	6.76944e-06	0.000147142
EHI_048960	hypothetical protein	0.451	-1.15	7.5241e-06	0.000162282
EHI_103890	hypothetical protein	0.374	-1.42	8.88179e-06	0.000188037
EHI_039600	hypothetical protein	0.45	-1.151	9.42719e-06	0.000198539
EHI_114780	hypothetical protein	0.476	-1.07	1.03766e-05	0.000215154
EHI_120290	hypothetical protein	0.367	-1.444	1.13569e-05	0.000231893
EHI_045920	hypothetical protein	0.468	-1.096	1.1851e-05	0.000237758
EHI_065650	hypothetical protein	0.413	-1.275	1.22641e-05	0.000243617
EHI_000660	hypothetical protein	0.494	-1.017	1.40393e-05	0.00027216
EHI_049560	hypothetical protein	0.405	-1.304	1.40882e-05	0.000272452
EHI_024400	hypothetical protein	0.359	-1.48	1.43133e-05	0.000276141
EHI_073670	hypothetical protein	0.42	-1.25	1.58178e-05	0.000300127
EHI_153700	hypothetical protein	0.433	-1.209	1.72613e-05	0.000318504
EHI_152040	hypothetical protein	0.401	-1.317	1.96697e-05	0.00035322
EHI_096270	hypothetical protein	0.294	-1.765	2.19446e-05	0.000389722
EHI_082490	hypothetical protein	0.49	-1.029	2.70385e-05	0.000463806
EHI_087820	hypothetical protein	0.447	-1.162	3.24493e-05	0.000543864
EHI_182710	hypothetical protein	0.438	-1.189	3.43427e-05	0.000565004
EHI_023480	hypothetical protein	0.383	-1.386	3.48847e-05	0.000572319
EHI_111200	hypothetical protein	0.386	-1.375	3.88079e-05	0.000621931
EHI_017020	hypothetical protein	0.455	-1.137	4.17044e-05	0.000655581
EHI_082570	hypothetical protein	0.441	-1.181	4.28056e-05	0.000663528
EHI_028960	hypothetical protein	0.415	-1.27	4.35484e-05	0.000671752
EHI_161040	hypothetical protein	0.404	-1.308	4.86858e-05	0.000734854
EHI_122840	hypothetical protein	0.492	-1.023	4.90946e-05	0.000739269
EHI_065630	hypothetical protein	0.363	-1.462	5.20244e-05	0.000769369
EHI_173430	hypothetical protein	0.402	-1.316	5.4785e-05	0.000807225
EHI_117580	hypothetical protein	0.361	-1.47	5.69873e-05	0.000836611
EHI_049450	hypothetical protein	0.364	-1.456	5.71977e-05	0.00083817
EHI_073450	hypothetical protein	0.225	-2.151	6.20291e-05	0.000894308
EHI_021420	hypothetical protein	0.482	-1.053	8.3577e-05	0.00114156
EHI_201240	hypothetical protein	0.261	-1.938	8.58348e-05	0.00116645
EHI_068220	hypothetical protein	0.426	-1.23	9.34975e-05	0.00125365
EHI_011060	hypothetical protein	0.38	-1.395	9.39335e-05	0.0012574
EHI_085990	hypothetical protein	0.37	-1.433	0.000116382	0.00148148
EHI_094070	hypothetical protein	0.41	-1.285	0.000117465	0.00149087
EHI_109880	hypothetical protein	0.344	-1.541	0.000117491	0.00149087
EHI_068410	hypothetical protein	0.416	-1.267	0.000119303	0.00150911
EHI_025490	hypothetical protein	0.397	-1.335	0.000120792	0.00152482
EHI_107340	hypothetical protein	0.357	-1.485	0.000120924	0.00152482
EHI_118090	hypothetical protein	0.3	-1.738	0.000122554	0.00154295
EHI_079980	hypothetical protein	0.456	-1.133	0.000128276	0.00159749
EHI_098520	hypothetical protein	0.402	-1.313	0.00012827	0.00159749
EHI_152370	hypothetical protein	0.441	-1.181	0.000132198	0.0016262
EHI_156400	hypothetical protein	0.397	-1.334	0.000133546	0.00163777
EHI_014810	hypothetical protein	0.257	-1.962	0.00013503	0.00164593
EHI_120950	hypothetical protein	0.374	-1.417	0.000135456	0.00164606
EHI_179990	hypothetical protein	0.486	-1.04	0.000147066	0.0017522
EHI_183230	hypothetical protein	0.466	-1.101	0.000152123	0.00180506
EHI_095930	hypothetical protein	0.472	-1.083	0.0001549	0.00182992
EHI_139060	hypothetical protein	0.405	-1.305	0.000168065	0.00194825
EHI_172620	hypothetical protein	0.366	-1.449	0.00016806	0.00194825
EHI_106360	hypothetical protein	0.45	-1.151	0.000177302	0.00204062
EHI_100330	hypothetical protein	0.292	-1.776	0.000192442	0.00218364
EHI_111770	hypothetical protein	0.446	-1.165	0.000196049	0.00220301
EHI_131920	hypothetical protein	0.396	-1.338	0.000199065	0.00222801
EHI_107060	hypothetical protein	0.396	-1.337	0.000203352	0.00226114
EHI_122720	hypothetical protein	0.386	-1.373	0.00021034	0.00233083
EHI_054170	hypothetical protein	0.377	-1.408	0.000236648	0.0025573
EHI_035370	hypothetical protein	0.411	-1.282	0.000237824	0.00256474
EHI_171290	hypothetical protein	0.483	-1.05	0.00024337	0.00260593
EHI_138420	hypothetical protein	0.483	-1.049	0.000260586	0.00276207
EHI_194550	hypothetical protein	0.472	-1.084	0.000280737	0.00292935
EHI_172160	hypothetical protein	0.348	-1.524	0.000291397	0.00301524
EHI_008720	hypothetical protein	0.42	-1.251	0.000292835	0.00301646
EHI_198660	hypothetical protein	0.375	-1.414	0.000330438	0.0033313
EHI_139850	hypothetical protein	0.459	-1.125	0.000334238	0.00336488
EHI_152440	hypothetical protein	0.329	-1.603	0.000336111	0.00336739
EHI_110130	hypothetical protein	0.473	-1.08	0.000359027	0.00353534
EHI_023200	hypothetical protein	0.453	-1.141	0.00038487	0.00375108
EHI_000140	hypothetical protein	0.41	-1.286	0.000390456	0.00378916
EHI_054940	hypothetical protein	0.262	-1.93	0.000421919	0.00401697
EHI_020080	hypothetical protein	0.427	-1.227	0.000424751	0.00403438
EHI_146780	hypothetical protein	0.46	-1.12	0.000424625	0.00403438
EHI_111600	hypothetical protein	0.2	-2.325	0.000453777	0.00423017
EHI_105360	hypothetical protein	0.441	-1.182	0.000477421	0.0044097
EHI_110220	hypothetical protein	0.453	-1.143	0.000478754	0.00441694
EHI_079950	hypothetical protein	0.386	-1.375	0.000522021	0.00472403
EHI_141020	hypothetical protein	0.457	-1.13	0.000563193	0.0050176
EHI_155340	hypothetical protein	0.449	-1.156	0.000567682	0.00504641
EHI_150410	hypothetical protein	0.196	-2.354	0.000576682	0.00510386
EHI_110830	hypothetical protein	0.485	-1.044	0.000580423	0.00513132
EHI_159510	hypothetical protein	0.459	-1.123	0.000583845	0.00515025
EHI_065890	hypothetical protein	0.425	-1.235	0.000672415	0.00572779
EHI_193070	hypothetical protein	0.39	-1.357	0.000682041	0.00579411
EHI_072740	hypothetical protein	0.357	-1.488	0.000701616	0.00592288
EHI_013930	hypothetical protein	0.35	-1.513	0.000739325	0.00616999
EHI_028010	hypothetical protein	0.337	-1.568	0.000790121	0.00654637
EHI_007910	hypothetical protein	0.477	-1.067	0.000806112	0.00665146
EHI_163470	hypothetical protein	0.491	-1.027	0.000822754	0.00674725
EHI_052100	hypothetical protein	0.492	-1.024	0.000831991	0.0068022
EHI_013900	hypothetical protein	0.372	-1.427	0.000875895	0.00708198
EHI_065710	hypothetical protein	0.465	-1.104	0.000909349	0.00730111
EHI_120590	hypothetical protein	0.479	-1.062	0.000909274	0.00730111
EHI_006990	hypothetical protein	0.401	-1.32	0.000920402	0.00736779
EHI_155760	hypothetical protein	0.479	-1.062	0.000923789	0.00738756
EHI_125310	hypothetical protein	0.478	-1.065	0.00102879	0.00803552
EHI_056670	hypothetical protein	0.358	-1.483	0.00103729	0.00807061
EHI_069620	hypothetical protein	0.497	-1.009	0.00105772	0.00818992
EHI_037150	hypothetical protein	0.48	-1.06	0.0010997	0.00845803
EHI_161870	hypothetical protein	0.465	-1.106	0.00113685	0.00867738
EHI_165050	hypothetical protein	0.393	-1.349	0.0011588	0.00881145
EHI_063790	hypothetical protein	0.494	-1.016	0.00119928	0.00905936
EHI_197880	hypothetical protein	0.438	-1.191	0.00121041	0.00909222
EHI_057320	hypothetical protein	0.29	-1.787	0.00123203	0.00922877
EHI_184520	hypothetical protein	0.451	-1.149	0.00123684	0.00925613
EHI_045220	hypothetical protein	0.412	-1.28	0.00127311	0.00948345
EHI_021540	hypothetical protein	0.322	-1.636	0.00136225	0.00999027
EHI_027770	hypothetical protein	0.474	-1.078	0.00139809	0.0101973
EHI_100460	hypothetical protein	0.463	-1.111	0.00152334	0.010913
EHI_139300	hypothetical protein	0.44	-1.184	0.00157291	0.0111884
EHI_140020	hypothetical protein	0.459	-1.122	0.00160821	0.0113891
EHI_168250	hypothetical protein	0.467	-1.097	0.00165206	0.0116077
EHI_149020	hypothetical protein	0.394	-1.343	0.00168293	0.0117671
EHI_150420	hypothetical protein	0.354	-1.498	0.00170417	0.0118701
EHI_144710	hypothetical protein	0.438	-1.191	0.00175216	0.0120997
EHI_093730	hypothetical protein	0.362	-1.466	0.00175954	0.0121402
EHI_186740	hypothetical protein	0.471	-1.085	0.00194242	0.0131983
EHI_142740	hypothetical protein	0.496	-1.012	0.00200245	0.0135376
EHI_054670	hypothetical protein	0.488	-1.036	0.0020103	0.0135793
EHI_098080	hypothetical protein	0.375	-1.414	0.0020207	0.0136266
EHI_109980	hypothetical protein	0.486	-1.04	0.00204777	0.013763
EHI_159850	hypothetical protein	0.353	-1.5	0.00210383	0.0140343
EHI_094370	hypothetical protein	0.417	-1.261	0.00217241	0.014349
EHI_050510	hypothetical protein	0.431	-1.213	0.00236002	0.0153116
EHI_092560	hypothetical protein	0.492	-1.023	0.00237658	0.0153694
EHI_143940	hypothetical protein	0.44	-1.186	0.00238671	0.0153978
EHI_007630	hypothetical protein	0.475	-1.075	0.00240052	0.0154621
EHI_182480	hypothetical protein	0.471	-1.085	0.00254967	0.0161768
EHI_065730	hypothetical protein	0.379	-1.399	0.00261956	0.0164772
EHI_163550	hypothetical protein	0.486	-1.041	0.00267193	0.0166967
EHI_154440	hypothetical protein	0.499	-1.003	0.00273793	0.017009
EHI_197390	hypothetical protein	0.489	-1.032	0.00282139	0.0173533
EHI_171550	hypothetical protein	0.484	-1.047	0.0032925	0.0194623
EHI_032470	hypothetical protein	0.39	-1.357	0.00342545	0.0201445
EHI_064440	hypothetical protein	0.404	-1.308	0.00361968	0.0210255
EHI_159590	hypothetical protein	0.445	-1.168	0.00377974	0.0217978
EHI_115820	hypothetical protein	0.473	-1.082	0.00381648	0.0219468
EHI_048440	hypothetical protein	0.488	-1.034	0.00409245	0.023072
EHI_006730	hypothetical protein	0.491	-1.025	0.00415237	0.0233035
EHI_036510	hypothetical protein	0.475	-1.074	0.00432101	0.0240239
EHI_085040	hypothetical protein	0.457	-1.129	0.00436513	0.0241675
EHI_184790	hypothetical protein	0.296	-1.756	0.00444141	0.0244232
EHI_178760	hypothetical protein	0.361	-1.471	0.00448153	0.0245934
EHI_113930	hypothetical protein	0.431	-1.214	0.0046575	0.0253687
EHI_149230	hypothetical protein	0.459	-1.122	0.00491632	0.0263503
EHI_063580	hypothetical protein	0.478	-1.066	0.00563592	0.0293659
EHI_012020	hypothetical protein	0.466	-1.1	0.00574641	0.0298612
EHI_151720	hypothetical protein	0.496	-1.012	0.00584943	0.0301645
EHI_148830	hypothetical protein	0.489	-1.033	0.00592539	0.030477
EHI_155510	hypothetical protein	0.488	-1.035	0.0060544	0.0310355
EHI_074710	hypothetical protein	0.433	-1.208	0.00626032	0.0319773
EHI_021250	hypothetical protein	0.498	-1.006	0.00657268	0.0331726
EHI_194560	hypothetical protein	0.449	-1.154	0.00688656	0.0342201
EHI_115270	hypothetical protein	0.478	-1.066	0.00699494	0.0345878
EHI_128330	hypothetical protein	0.399	-1.326	0.00701999	0.0346545
EHI_181610	hypothetical protein	0.461	-1.116	0.00707808	0.0348489
EHI_008180	hypothetical protein	0.431	-1.214	0.00739189	0.0360629
EHI_127110	hypothetical protein	0.495	-1.015	0.00788154	0.0378323
EHI_120650	hypothetical protein	0.495	-1.015	0.00799896	0.038259
EHI_002110	hypothetical protein	0.482	-1.053	0.00873862	0.0410404
EHI_115400	hypothetical protein	0.495	-1.015	0.00924568	0.0425767
EHI_135600	hypothetical protein	0.434	-1.205	0.0104709	0.0466955
EHI_146110	hypothetical protein	0.487	-1.037	0.0109163	0.0480952
EHI_087730	hypothetical protein	0.475	-1.073	0.0114825	0.0498254
EHI_125990	hypothetical protein	0.473	-1.08	0.011538	0.0499729
EHI_160010	hypothetical protein conserved	0.256	-1.968	1.0372e-12	1.85429e-10
EHI_050950	hypothetical protein conserved	0.261	-1.94	2.63855e-10	2.3073e-08
EHI_092620	hypothetical protein conserved	0.338	-1.565	3.32178e-09	2.19047e-07
EHI_023900	hypothetical protein conserved	0.376	-1.412	4.3399e-08	2.06594e-06
EHI_050340	hypothetical protein conserved	0.358	-1.482	7.68769e-07	2.36963e-05
EHI_074730	hypothetical protein conserved	0.42	-1.252	7.85036e-07	2.41054e-05
EHI_007030	hypothetical protein conserved	0.383	-1.384	1.05077e-06	3.1309e-05
EHI_009260	hypothetical protein conserved	0.408	-1.293	1.8002e-06	4.81149e-05
EHI_095190	hypothetical protein conserved	0.457	-1.131	2.50124e-06	6.22988e-05
EHI_101630	hypothetical protein conserved	0.361	-1.469	1.3736e-05	0.000267569
EHI_052070	hypothetical protein conserved	0.442	-1.176	1.68279e-05	0.000315179
EHI_076270	hypothetical protein conserved	0.27	-1.887	2.58445e-05	0.00044907
EHI_134480	hypothetical protein conserved	0.49	-1.029	4.10233e-05	0.00064967
EHI_030110	hypothetical protein conserved	0.363	-1.461	0.000108509	0.00140333
EHI_045060	hypothetical protein conserved	0.483	-1.05	0.000132046	0.0016262
EHI_124830	hypothetical protein conserved	0.388	-1.365	0.000161913	0.00189605
EHI_121520	hypothetical protein conserved	0.426	-1.232	0.000212289	0.00234275
EHI_093570	hypothetical protein conserved	0.432	-1.211	0.000221597	0.00242783
EHI_068100	hypothetical protein conserved	0.463	-1.112	0.00026877	0.00283389
EHI_008610	hypothetical protein conserved	0.341	-1.553	0.000282474	0.00294366
EHI_049750	hypothetical protein conserved	0.467	-1.097	0.000340716	0.00340928
EHI_026320	hypothetical protein conserved	0.325	-1.62	0.000374469	0.00366944
EHI_061240	hypothetical protein conserved	0.481	-1.057	0.000438734	0.0041282
EHI_155700	hypothetical protein conserved	0.421	-1.25	0.000641351	0.00555401
EHI_148680	hypothetical protein conserved	0.486	-1.041	0.00112459	0.00861649
EHI_113920	hypothetical protein conserved	0.43	-1.217	0.00121479	0.0091166
EHI_148490	hypothetical protein conserved	0.471	-1.087	0.00137384	0.0100454
EHI_030790	hypothetical protein conserved	0.416	-1.264	0.00272582	0.0169468
EHI_073060	hypothetical protein conserved	0.379	-1.401	0.00288243	0.0175592
EHI_014070	hypothetical protein conserved	0.411	-1.284	0.00348097	0.0203965
EHI_198815	hypothetical protein conserved	0.417	-1.262	0.00912686	0.0422494
EHI_127250	hypothetical protein conserved domain containing	0.324	-1.627	4.17225e-05	0.000655581
EHI_073590	hypothetical protein conserved domain containing	0.5	-1	0.000287269	0.00298566
EHI_138060	hypothetical protein conserved domain containing	0.4	-1.321	0.000687294	0.00582643
EHI_056360	hypothetical protein conserved domain containing	0.386	-1.373	0.00147792	0.0106241
EHI_009840	hypothetical protein conserved domain containing	0.339	-1.56	0.00257693	0.0162983
EHI_102040	IBR domain containing protein	0.401	-1.32	0.000159753	0.00187897
EHI_088450	inositol polyphosphate 5-phosphatase putative	0.484	-1.048	0.000432175	0.0040856
EHI_194410	isopentenyl-diphosphate delta-isomerase putative	0.466	-1.103	0.000179714	0.00205954
EHI_050740	L-asparaginase putative	0.379	-1.401	5.99452e-11	6.2631e-09
EHI_131040	La ribonucleoprotein putative	0.46	-1.119	0.000156181	0.00184234
EHI_064540	lecithin 3Acholesterol acyltransferase domain-containing protein	0.35	-1.513	2.93952e-08	1.51592e-06
EHI_031360	lecithin 3Acholesterol acyltransferase domain-containing protein	0.359	-1.479	4.77199e-08	2.24507e-06
EHI_021300	lecithin 3Acholesterol acyltransferase domain-containing protein	0.426	-1.23	0.000625443	0.00543967
EHI_035750	lecithin 3Acholesterol acyltransferase domain-containing protein	0.431	-1.213	0.00100549	0.00788238
EHI_152000	Legume-like lectin family protein membrane-bound	0.423	-1.243	1.09417e-05	0.000225131
EHI_050750	leucine rich repeat F protein phosphatase 2 domain containing protein	0.45	-1.151	7.6251e-05	0.00106315
EHI_111780	LIM zin finger domain containing protein	0.373	-1.423	0.000438525	0.0041282
EHI_104400	lipase putative	0.421	-1.247	5.10666e-05	0.000762209
EHI_119910	lipid phosphate phosphatase putative	0.452	-1.146	0.00362841	0.021061
EHI_127210	long-chain-fatty-acid--CoA ligase putative	0.492	-1.022	0.000557933	0.00498902
EHI_079300	long-chain-fatty-acid--CoA ligase putative	0.365	-1.452	0.000603522	0.0052948
EHI_170040	longin-type vesicle-associated membrane protein putative	0.452	-1.145	1.33009e-06	3.79452e-05
EHI_098210	lysine and glutami acid-rich protein 1 8KERP19	0.43	-1.219	0.000723207	0.00606063
EHI_092370	macrophage migration inhibitory factor-like protein	0.5	-1	0.00361729	0.0210255
EHI_155580	Myb family DNA-binding protein SHAQKYF family	0.354	-1.498	9.5081e-06	0.000199249
EHI_197980	Myb family DNA-binding protein SHAQKYF family	0.469	-1.094	0.000186744	0.00212497
EHI_008130	Myb family DNA-binding protein SHAQKYF family	0.494	-1.018	0.00309055	0.0185272
EHI_182610	myb-like DNA-binding domain containing protein	0.215	-2.218	1.32624e-09	9.97162e-08
EHI_140980	myotubularin putative	0.395	-1.341	6.85072e-05	0.000972029
EHI_104710	myotubularin putative	0.389	-1.363	0.000508464	0.00462214
EHI_050900	N-system amino acid transporter 1 putative	0.344	-1.538	6.8174e-10	5.54e-08
EHI_192510.2	NA	0.285	-1.811	1.92121e-06	5.08427e-05
EHI_093840.2	NA	0.448	-1.159	0.00027297	0.00285571
EHI_C00173	NA	0.365	-1.454	0.00326734	0.0193705
EHI_C00175	NA	0.411	-1.284	0.00540266	0.0284453
EHI_120280	NAD-dependent deacetylase 1 putative	0.464	-1.107	0.000192975	0.00218659
EHI_042260	NADP-dependent alcohol dehydrogenase putative	0.369	-1.439	0.00021196	0.00234233
EHI_080220	Niemann-Pick C1 protein putative	0.413	-1.276	3.99496e-05	0.000635167
EHI_110730	nucleoside transporter putative	0.386	-1.374	4.39908e-07	1.51891e-05
EHI_130690	oligo-1C6-glucosidase putative	0.483	-1.05	0.00161916	0.0114542
EHI_162570	ornithine cyclodeaminase putative	0.393	-1.349	0.00102164	0.00798746
EHI_074110	oxysterol-binding protein putative	0.398	-1.33	1.08527e-05	0.000223873
EHI_068060	patatin putative	0.438	-1.19	1.58982e-06	4.36524e-05
EHI_141400	peptidase C54 family	0.38	-1.396	3.84142e-08	1.87298e-06
EHI_180160	peptidyl-prolyl cis-trans isomerase FKBP-type putative	0.411	-1.281	1.36439e-05	0.000266421
EHI_045310	PH domain containing protein	0.39	-1.359	0.000195254	0.00220003
EHI_125820	PH domain containing protein kinase putative	0.499	-1.003	0.00035058	0.00347342
EHI_002180	phosducin-like protein	0.443	-1.173	0.000305214	0.00312423
EHI_035390	phosphatidylinositol-glycan biosynthesis class O protein putative	0.389	-1.363	4.77679e-05	0.000723716
EHI_009800	phosphatidylserine synthase putative	0.467	-1.099	4.74816e-05	0.000720735
EHI_049480	phosphoinositide kinase putative	0.403	-1.311	1.57932e-06	4.35125e-05
EHI_141350	phospholipid-transporting ATPase IA putative	0.474	-1.076	0.000390349	0.00378916
EHI_006680	phosphopantetheine adenylyltransferase putative	0.416	-1.264	0.000305238	0.00312423
EHI_035420	PP-loop family protein	0.44	-1.185	3.32379e-05	0.000551338
EHI_148410	PQ loop repeat protein	0.436	-1.199	7.88793e-05	0.00109411
EHI_187250	PQ loop repeat protein	0.262	-1.93	0.00259944	0.0163891
EHI_071590	protein disulfide isomerase putative	0.415	-1.27	1.771e-05	0.000325291
EHI_169610	protein kinase domain containing protein	0.424	-1.239	2.12489e-07	8.25832e-06
EHI_008220	protein kinase domain containing protein	0.46	-1.121	3.74242e-06	8.80343e-05
EHI_104620	protein kinase domain containing protein	0.311	-1.684	1.00842e-05	0.000210174
EHI_096170	protein kinase domain containing protein	0.422	-1.244	0.000272138	0.00285443
EHI_142710	protein kinase domain containing protein	0.479	-1.063	0.000301828	0.00309721
EHI_052060	protein kinase domain containing protein	0.496	-1.013	0.000487092	0.00447846
EHI_002790	protein kinase putative	0.5	-1	0.000157741	0.00185801
EHI_104670	protein kinase putative	0.496	-1.01	0.00133044	0.00979267
EHI_011920	protein kinase putative	0.467	-1.1	0.0036063	0.0209932
EHI_127000	protein tyrosine kinase domain-containing protein	0.368	-1.444	3.66203e-06	8.63961e-05
EHI_110260	pumilio family RNA-binding protein	0.464	-1.108	0.0063299	0.0322486
EHI_096440	Rab family GTPase	0.344	-1.541	1.38827e-07	5.66936e-06
EHI_068360	Rab GTPase activating protein putative	0.401	-1.319	1.58944e-05	0.000300871
EHI_108750	RapFRan GTPase activating protein putative	0.473	-1.081	0.000496737	0.00454119
EHI_138500	RapFRan GTPase-activating protein putative	0.351	-1.511	1.68203e-08	9.10148e-07
EHI_187070	RapFRan GTPase-activating protein putative	0.46	-1.119	5.29166e-07	1.75915e-05
EHI_156210	Ras GTPase-activating protein putative	0.451	-1.149	0.000481834	0.00444027
EHI_182780	Ras GTPase-activating protein putative	0.455	-1.136	0.0065494	0.0330967
EHI_095840	retroviral aspartyl protease domain-containing protein	0.343	-1.543	1.91096e-07	7.49937e-06
EHI_015550	retroviral aspartyl protease domain-containing protein	0.359	-1.48	2.16426e-07	8.37091e-06
EHI_192450	Rho family GTPase	0.465	-1.106	0.000534441	0.00481476
EHI_069180	Rho GTPase activating protein putative	0.395	-1.339	0.00094865	0.00753395
EHI_015110	Rho guanine nucleotide exchange factor putative	0.386	-1.372	0.00012289	0.00154476
EHI_164310	RhoGAP domain containing protein	0.426	-1.232	0.000801288	0.00661844
EHI_017700	ribosomal protein L13 putative	0.496	-1.011	0.00309439	0.0185364
EHI_182850	ribosomal protein L23A putative	0.498	-1.006	0.000501795	0.00457185
EHI_177470	ribosomal protein S25 putative	0.325	-1.621	6.09331e-05	0.000881666
EHI_196590	RNA recognition motif domain containing protein	0.297	-1.75	6.60673e-12	8.85852e-10
EHI_067210	RNA recognition motif domain containing protein	0.299	-1.741	1.75867e-09	1.25208e-07
EHI_014240	RNA recognition motif domain containing protein	0.465	-1.105	1.66931e-05	0.000313776
EHI_110270	RNA recognition motif domain containing protein	0.389	-1.36	4.03352e-05	0.000640034
EHI_025440	RNA recognition motif domain containing protein	0.421	-1.249	0.000194094	0.00219002
EHI_079920	RNA recognition motif domain containing protein	0.432	-1.21	0.000287976	0.00298566
EHI_010680	Sand family protein	0.487	-1.037	0.00147002	0.0105781
EHI_135210	Sec1 family protein	0.383	-1.385	4.70823e-05	0.000717381
EHI_048410	serineFthreonine protein kinase putative	0.154	-2.694	3.50283e-20	2.34836e-17
EHI_177010	serineFthreonine- protein kinase 6 putative	0.456	-1.133	6.81499e-06	0.000147383
EHI_075190	serineFthreonine-protein kinase putative	0.388	-1.365	8.61362e-06	0.00018284
EHI_069500	small GTPase Rab 32 putative	0.463	-1.11	1.0092e-07	4.34171e-06
EHI_175290	sphingosine-1-phosphate lyase putative	0.361	-1.472	0.00142587	0.0103437
EHI_013250	splicing factor putative	0.444	-1.172	3.85783e-05	0.000619486
EHI_138030	tagatose-6-phosphate kinase putative	0.481	-1.055	0.000498804	0.00455491
EHI_040270	TB domain containing protein	0.338	-1.563	2.61852e-07	9.89016e-06
EHI_021560	thioredoxin putative	0.293	-1.769	1.27456e-16	6.03165e-14
EHI_027550	thioredoxin putative	0.497	-1.009	0.000215804	0.00237503
EHI_198870	transcription factor BTF3 putative	0.318	-1.651	0.000284626	0.00296225
EHI_142140	transcriptional adaptor ADA2 putative	0.419	-1.256	2.8625e-05	0.000487898
EHI_192520	transcriptional coactivator putative	0.481	-1.057	0.00431502	0.0240238
EHI_067960	transporter major facilitator family	0.277	-1.854	4.11871e-08	1.97232e-06
EHI_005130	transporter major facilitator family	0.367	-1.447	1.98931e-06	5.21255e-05
EHI_141000	transporter major facilitator family	0.408	-1.292	0.000131036	0.00161933
EHI_044980	tumor suppressor candidate 4 putative	0.319	-1.649	8.72589e-09	5.08694e-07
EHI_148390	tyrosyl-DNA phosphodiesterase putative	0.363	-1.46	0.000349219	0.00346808
EHI_050780	U1snRNP-specifi protein putative	0.481	-1.056	0.000614077	0.00535819
EHI_189430	ubiquitin carboxyl-terminal hydrolase domain containing protein	0.4	-1.323	2.24263e-07	8.5914e-06
EHI_049540	ubiquitin carboxyl-terminal hydrolase domain containing protein	0.48	-1.058	0.00537041	0.028294
EHI_035540	ubiquitin-activating enzyme putative	0.272	-1.877	1.72331e-09	1.23786e-07
EHI_097940	Ulp1 protease family C-terminal catalyti domain containing protein	0.498	-1.005	0.0113515	0.0493636
EHI_044740	UMP-CMP kinase putative	0.458	-1.127	4.51724e-06	0.00010413
EHI_135040	WD domain containing protein	0.351	-1.51	2.38339e-10	2.13049e-08
EHI_060980	WD domain containing protein	0.427	-1.228	3.04078e-07	1.12733e-05
EHI_126260	WD domain containing protein	0.422	-1.243	0.000164744	0.00192082
EHI_009640	WD repeat protein	0.444	-1.171	6.14073e-06	0.00013647
EHI_110620	zin finger domain containing protein	0.288	-1.798	3.16222e-08	1.6e-06
EHI_029000	zin finger domain containing protein	0.403	-1.309	5.03396e-05	0.000755234
EHI_067270	zin finger domain containing protein	0.444	-1.172	0.000413718	0.00394823
EHI_038330	zin finger domain containing protein	0.468	-1.096	0.00106672	0.00824375
EHI_198840	zin finger protein putative	0.497	-1.008	9.4635e-05	0.00126468
EHI_117910	zin finger protein putative	0.427	-1.228	0.000125735	0.00157071

## Sheet: Annotated
Table S5- Annotated genes DOWN regulated in Vir condition
Id	description	FC	log2FoldChange	pvalue	padj
EHI_005060	Fe-hydrogenase putative	0.115	-3.12	2.07522e-18	1.19251e-15
EHI_048410	serineFthreonine protein kinase putative	0.154	-2.694	3.50283e-20	2.34836e-17
EHI_157260	AIG1 family protein putative	0.179	-2.479	0.000136631	0.00165045
EHI_136950	AIG1 family protein putative	0.19	-2.394	1.14543e-05	0.000233291
EHI_176700	AIG1 family protein putative	0.191	-2.386	1.58572e-10	1.5187e-08
EHI_112870	fatty acid elongase putative	0.206	-2.28	3.27493e-11	3.71082e-09
EHI_182610	myb-like DNA-binding domain containing protein	0.215	-2.218	1.32624e-09	9.97162e-08
EHI_176590	AIG1 family protein putative	0.224	-2.158	1.01455e-08	5.78871e-07
EHI_195250	AIG1 family protein	0.244	-2.034	2.89665e-05	0.000492676
EHI_026370	ENTH domain protein putative	0.245	-2.028	7.13897e-22	9.17323e-19
EHI_022950	DnaJ family protein	0.246	-2.024	1.45618e-11	1.8182e-09
EHI_041465	AIG family protein	0.248	-2.01	1.12946e-05	0.000231209
EHI_187250	PQ loop repeat protein	0.262	-1.93	0.00259944	0.0163891
EHI_022500	AIG1 family protein	0.263	-1.929	0.000529716	0.00477754
EHI_052610	60S acidi ribosomal protein P2 putative	0.266	-1.913	4.52362e-05	0.000693571
EHI_176280	AIG1 family protein	0.266	-1.913	7.88385e-08	3.50417e-06
EHI_136940	AIG1 family protein	0.271	-1.881	0.000199399	0.00222801
EHI_035540	ubiquitin-activating enzyme putative	0.272	-1.877	1.72331e-09	1.23786e-07
EHI_176580	AIG1 family protein putative	0.274	-1.867	3.93681e-06	9.20687e-05
EHI_067960	transporter major facilitator family	0.277	-1.854	4.11871e-08	1.97232e-06
EHI_067730	AIG1 family protein	0.286	-1.805	6.94223e-07	2.19883e-05
EHI_110620	zin finger domain containing protein	0.288	-1.798	3.16222e-08	1.6e-06
EHI_021560	thioredoxin putative	0.293	-1.769	1.27456e-16	6.03165e-14
EHI_196590	RNA recognition motif domain containing protein	0.297	-1.75	6.60673e-12	8.85852e-10
EHI_022240	actin putative	0.299	-1.743	4.3065e-05	0.000666264
EHI_067210	RNA recognition motif domain containing protein	0.299	-1.741	1.75867e-09	1.25208e-07
EHI_101390	endonuclease V putative	0.305	-1.713	0.000767368	0.00638415
EHI_093360	57-37 exonuclease domain containing protein	0.306	-1.708	9.96062e-07	2.99005e-05
EHI_138770	60S acidi ribosomal protein P2 putative	0.31	-1.688	0.000134684	0.00164421
EHI_104620	protein kinase domain containing protein	0.311	-1.684	1.00842e-05	0.000210174
EHI_144270	AIG1 family protein	0.312	-1.682	0.00173983	0.0120601
EHI_072850	AIG1 family protein putative	0.314	-1.672	4.57909e-05	0.000700358
EHI_100400	DNA-repair protein putative	0.317	-1.659	5.9918e-06	0.000133758
EHI_004190	AAA family ATPase putative	0.318	-1.653	3.29783e-07	1.2005e-05
EHI_198870	transcription factor BTF3 putative	0.318	-1.651	0.000284626	0.00296225
EHI_195270	AIG1 family protein putative	0.319	-1.648	0.00165136	0.0116077
EHI_044980	tumor suppressor candidate 4 putative	0.319	-1.649	8.72589e-09	5.08694e-07
EHI_177470	ribosomal protein S25 putative	0.325	-1.621	6.09331e-05	0.000881666
EHI_098200	beta-amylase putative	0.328	-1.609	1.87051e-07	7.3766e-06
EHI_142700	endonuclease V putative	0.328	-1.607	0.00780234	0.0375418
EHI_186830	60S acidi ribosomal protein P2 putative	0.332	-1.592	0.000222448	0.00242966
EHI_151800	ganglioside gm2 activator protein putative	0.337	-1.57	2.4447e-06	6.10796e-05
EHI_040270	TB domain containing protein	0.338	-1.563	2.61852e-07	9.89016e-06
EHI_042920	60S acidi riboomal protein P1 putative	0.341	-1.553	0.00174942	0.0120997
EHI_095840	retroviral aspartyl protease domain-containing protein	0.343	-1.543	1.91096e-07	7.49937e-06
EHI_050900	N-system amino acid transporter 1 putative	0.344	-1.538	6.8174e-10	5.54e-08
EHI_096440	Rab family GTPase	0.344	-1.541	1.38827e-07	5.66936e-06
EHI_114930	DNA repair protein putative	0.345	-1.535	0.000654304	0.00562727
EHI_158240	fatty acid elongase putative	0.347	-1.526	3.77829e-15	1.20582e-12
EHI_131980	DnaJ domain containing protein	0.349	-1.517	0.000227486	0.00247649
EHI_064540	lecithin 3Acholesterol acyltransferase domain-containing protein	0.35	-1.513	2.93952e-08	1.51592e-06
EHI_138500	RapFRan GTPase-activating protein putative	0.351	-1.511	1.68203e-08	9.10148e-07
EHI_135040	WD domain containing protein	0.351	-1.51	2.38339e-10	2.13049e-08
EHI_163580	actin putative	0.354	-1.5	1.05498e-08	5.9352e-07
EHI_155580	Myb family DNA-binding protein SHAQKYF family	0.354	-1.498	9.5081e-06	0.000199249
EHI_031360	lecithin 3Acholesterol acyltransferase domain-containing protein	0.359	-1.479	4.77199e-08	2.24507e-06
EHI_015550	retroviral aspartyl protease domain-containing protein	0.359	-1.48	2.16426e-07	8.37091e-06
EHI_163540	estradiol 17-beta-dehydrogenase putative	0.36	-1.474	1.46903e-11	1.8182e-09
EHI_175290	sphingosine-1-phosphate lyase putative	0.361	-1.472	0.00142587	0.0103437
EHI_148390	tyrosyl-DNA phosphodiesterase putative	0.363	-1.46	0.000349219	0.00346808
EHI_199470	AIG1 family protein	0.364	-1.459	0.00254725	0.0161741
EHI_079300	long-chain-fatty-acid--CoA ligase putative	0.365	-1.452	0.000603522	0.0052948
EHI_005130	transporter major facilitator family	0.367	-1.447	1.98931e-06	5.21255e-05
EHI_127000	protein tyrosine kinase domain-containing protein	0.368	-1.444	3.66203e-06	8.63961e-05
EHI_042260	NADP-dependent alcohol dehydrogenase putative	0.369	-1.439	0.00021196	0.00234233
EHI_079260	dual specificity protein phosphatase putative	0.37	-1.434	1.34764e-05	0.000263789
EHI_156710	3-ketoacyl-CoA synthase 4 putative	0.371	-1.431	2.58271e-08	1.34051e-06
EHI_111780	LIM zin finger domain containing protein	0.373	-1.423	0.000438525	0.0041282
EHI_090400	60S acidi ribosomal protein P0 putative	0.375	-1.415	0.00188146	0.0128601
EHI_175460	60S acidi ribosomal protein P0 putative	0.375	-1.415	0.00193491	0.0131583
EHI_118640	CBFFNF-Y transcription factor domain protein	0.375	-1.415	3.51635e-05	0.000573645
EHI_125660	acid sphingomyelinase-like phosphodiesterase putative	0.378	-1.404	3.19503e-06	7.65e-05
EHI_050740	L-asparaginase putative	0.379	-1.401	5.99452e-11	6.2631e-09
EHI_141400	peptidase C54 family	0.38	-1.396	3.84142e-08	1.87298e-06
EHI_147530	DNA primase large subunit putative	0.381	-1.393	1.15857e-06	3.36488e-05
EHI_135210	Sec1 family protein	0.383	-1.385	4.70823e-05	0.000717381
EHI_110730	nucleoside transporter putative	0.386	-1.374	4.39908e-07	1.51891e-05
EHI_015110	Rho guanine nucleotide exchange factor putative	0.386	-1.372	0.00012289	0.00154476
EHI_075190	serineFthreonine-protein kinase putative	0.388	-1.365	8.61362e-06	0.00018284
EHI_104710	myotubularin putative	0.389	-1.363	0.000508464	0.00462214
EHI_035390	phosphatidylinositol-glycan biosynthesis class O protein putative	0.389	-1.363	4.77679e-05	0.000723716
EHI_110270	RNA recognition motif domain containing protein	0.389	-1.36	4.03352e-05	0.000640034
EHI_045310	PH domain containing protein	0.39	-1.359	0.000195254	0.00220003
EHI_177630	60S acidi ribosomal protein P0 putative	0.393	-1.349	0.00306608	0.0183942
EHI_162570	ornithine cyclodeaminase putative	0.393	-1.349	0.00102164	0.00798746
EHI_099870	ATP-binding cassette putative	0.394	-1.342	5.04349e-05	0.000755234
EHI_186860	chloride channel protein 2 putative	0.394	-1.344	2.571e-05	0.000447699
EHI_140980	myotubularin putative	0.395	-1.341	6.85072e-05	0.000972029
EHI_069180	Rho GTPase activating protein putative	0.395	-1.339	0.00094865	0.00753395
EHI_020260	dual specificity protein phosphatase putative	0.396	-1.336	0.00917473	0.0423598
EHI_148850	60S acidi ribosomal protein P0 putative	0.397	-1.331	0.00325948	0.0193381
EHI_074110	oxysterol-binding protein putative	0.398	-1.33	1.08527e-05	0.000223873
EHI_194200	amino acid transporter putative	0.4	-1.324	4.83367e-06	0.000110789
EHI_189430	ubiquitin carboxyl-terminal hydrolase domain containing protein	0.4	-1.323	2.24263e-07	8.5914e-06
EHI_111000	fatty acid elongase putative	0.401	-1.317	4.35867e-05	0.000671752
EHI_102040	IBR domain containing protein	0.401	-1.32	0.000159753	0.00187897
EHI_068360	Rab GTPase activating protein putative	0.401	-1.319	1.58944e-05	0.000300871
EHI_049480	phosphoinositide kinase putative	0.403	-1.311	1.57932e-06	4.35125e-05
EHI_029000	zin finger domain containing protein	0.403	-1.309	5.03396e-05	0.000755234
EHI_088460	HAD hydrolase family IA variant 3	0.408	-1.292	1.17635e-07	5.00727e-06
EHI_141000	transporter major facilitator family	0.408	-1.292	0.000131036	0.00161933
EHI_026390	cation transporter putative	0.409	-1.289	5.4433e-06	0.000123704
EHI_070670	chaperone clpB pseudogene putative	0.41	-1.287	0.00508926	0.0271182
EHI_168390	EF-hand calcium-binding domain containing protein	0.41	-1.287	1.39699e-05	0.000271468
EHI_180160	peptidyl-prolyl cis-trans isomerase FKBP-type putative	0.411	-1.281	1.36439e-05	0.000266421
EHI_080220	Niemann-Pick C1 protein putative	0.413	-1.276	3.99496e-05	0.000635167
EHI_071590	protein disulfide isomerase putative	0.415	-1.27	1.771e-05	0.000325291
EHI_006680	phosphopantetheine adenylyltransferase putative	0.416	-1.264	0.000305238	0.00312423
EHI_164920	calponin homology domain protein putative	0.418	-1.26	6.26156e-05	0.000897631
EHI_142140	transcriptional adaptor ADA2 putative	0.419	-1.256	2.8625e-05	0.000487898
EHI_104400	lipase putative	0.421	-1.247	5.10666e-05	0.000762209
EHI_025440	RNA recognition motif domain containing protein	0.421	-1.249	0.000194094	0.00219002
EHI_081410	40S ribosomal protein SA putative	0.422	-1.244	0.00708572	0.0348652
EHI_096170	protein kinase domain containing protein	0.422	-1.244	0.000272138	0.00285443
EHI_126260	WD domain containing protein	0.422	-1.243	0.000164744	0.00192082
EHI_152000	Legume-like lectin family protein membrane-bound	0.423	-1.243	1.09417e-05	0.000225131
EHI_126160	DNA excision repair protein putative	0.424	-1.238	2.52553e-05	0.000441692
EHI_169610	protein kinase domain containing protein	0.424	-1.239	2.12489e-07	8.25832e-06
EHI_049900	cell division control protein 45 CDC45 putative	0.425	-1.233	0.000239338	0.00257417
EHI_021300	lecithin 3Acholesterol acyltransferase domain-containing protein	0.426	-1.23	0.000625443	0.00543967
EHI_164310	RhoGAP domain containing protein	0.426	-1.232	0.000801288	0.00661844
EHI_006860	60S ribosomal protein L5 putative	0.427	-1.227	0.00915709	0.042314
EHI_170480	chitin sythase putative	0.427	-1.227	8.54973e-05	0.00116383
EHI_060980	WD domain containing protein	0.427	-1.228	3.04078e-07	1.12733e-05
EHI_117910	zin finger protein putative	0.427	-1.228	0.000125735	0.00157071
EHI_188960	histone H2A putative	0.428	-1.225	5.82795e-05	0.000847846
EHI_049510	heat shock transcription factor putative	0.429	-1.22	8.09842e-05	0.00111371
EHI_059910	histidine acid phosphatase family protein	0.429	-1.222	3.33709e-08	1.67793e-06
EHI_117650	cysteine protease putative	0.43	-1.217	0.00440288	0.024311
EHI_098210	lysine and glutami acid-rich protein 1 8KERP19	0.43	-1.219	0.000723207	0.00606063
EHI_130260	40S ribosomal protein SA putative	0.431	-1.215	0.00886343	0.0415296
EHI_035750	lecithin 3Acholesterol acyltransferase domain-containing protein	0.431	-1.213	0.00100549	0.00788238
EHI_079920	RNA recognition motif domain containing protein	0.432	-1.21	0.000287976	0.00298566
EHI_039060	high mobility group 8HMG9 box domain containing protein	0.434	-1.203	0.00310281	0.018573
EHI_162230	alpha-1C3-mannosyltransferase ALG2 putative	0.436	-1.199	1.20311e-05	0.000239579
EHI_148410	PQ loop repeat protein	0.436	-1.199	7.88793e-05	0.00109411
EHI_068060	patatin putative	0.438	-1.19	1.58982e-06	4.36524e-05
EHI_035420	PP-loop family protein	0.44	-1.185	3.32379e-05	0.000551338
EHI_002180	phosducin-like protein	0.443	-1.173	0.000305214	0.00312423
EHI_013250	splicing factor putative	0.444	-1.172	3.85783e-05	0.000619486
EHI_009640	WD repeat protein	0.444	-1.171	6.14073e-06	0.00013647
EHI_067270	zin finger domain containing protein	0.444	-1.172	0.000413718	0.00394823
EHI_148990	heat shock protein 70 putative	0.445	-1.169	0.00483551	0.026056
EHI_010640	AAA family ATPase putative	0.448	-1.157	0.00330129	0.0194999
EHI_073480	ADP-ribosylation factor putative	0.45	-1.151	0.00657262	0.0331726
EHI_050750	leucine rich repeat F protein phosphatase 2 domain containing protein	0.45	-1.151	7.6251e-05	0.00106315
EHI_163510	exosome complex exonuclease RRP4 putative	0.451	-1.15	8.38052e-05	0.00114273
EHI_156210	Ras GTPase-activating protein putative	0.451	-1.149	0.000481834	0.00444027
EHI_060860	D-3-phosphoglycerate dehydrogenase putative	0.452	-1.147	5.49301e-06	0.000124482
EHI_119910	lipid phosphate phosphatase putative	0.452	-1.146	0.00362841	0.021061
EHI_170040	longin-type vesicle-associated membrane protein putative	0.452	-1.145	1.33009e-06	3.79452e-05
EHI_114800	GTP-binding protein Ras family	0.454	-1.139	0.00076651	0.00638362
EHI_182780	Ras GTPase-activating protein putative	0.455	-1.136	0.0065494	0.0330967
EHI_067840	cell cycle control protein cwf5 putative	0.456	-1.134	3.9877e-05	0.000635167
EHI_010630	HEAT repeat domain containing protein	0.456	-1.132	0.000470294	0.00436896
EHI_177010	serineFthreonine- protein kinase 6 putative	0.456	-1.133	6.81499e-06	0.000147383
EHI_044740	UMP-CMP kinase putative	0.458	-1.127	4.51724e-06	0.00010413
EHI_131040	La ribonucleoprotein putative	0.46	-1.119	0.000156181	0.00184234
EHI_008220	protein kinase domain containing protein	0.46	-1.121	3.74242e-06	8.80343e-05
EHI_187070	RapFRan GTPase-activating protein putative	0.46	-1.119	5.29166e-07	1.75915e-05
EHI_039610	cysteine proteinase putative	0.463	-1.111	7.7915e-06	0.000167601
EHI_069500	small GTPase Rab 32 putative	0.463	-1.11	1.0092e-07	4.34171e-06
EHI_120280	NAD-dependent deacetylase 1 putative	0.464	-1.107	0.000192975	0.00218659
EHI_110260	pumilio family RNA-binding protein	0.464	-1.108	0.0063299	0.0322486
EHI_116830	D-phosphoglycerate dehydrogenase	0.465	-1.105	2.77006e-05	0.000474153
EHI_192450	Rho family GTPase	0.465	-1.106	0.000534441	0.00481476
EHI_014240	RNA recognition motif domain containing protein	0.465	-1.105	1.66931e-05	0.000313776
EHI_194410	isopentenyl-diphosphate delta-isomerase putative	0.466	-1.103	0.000179714	0.00205954
EHI_009800	phosphatidylserine synthase putative	0.467	-1.099	4.74816e-05	0.000720735
EHI_011920	protein kinase putative	0.467	-1.1	0.0036063	0.0209932
EHI_038330	zin finger domain containing protein	0.468	-1.096	0.00106672	0.00824375
EHI_142150	BTN1 protein putative	0.469	-1.092	0.000820473	0.00673541
EHI_197980	Myb family DNA-binding protein SHAQKYF family	0.469	-1.094	0.000186744	0.00212497
EHI_003890	cyclin family protein	0.47	-1.09	5.16285e-05	0.000766331
EHI_108750	RapFRan GTPase activating protein putative	0.473	-1.081	0.000496737	0.00454119
EHI_141350	phospholipid-transporting ATPase IA putative	0.474	-1.076	0.000390349	0.00378916
EHI_121830	cyclin family protein	0.475	-1.075	0.000619397	0.00539875
EHI_036530	40S ribosomal protein S27a putative	0.476	-1.07	0.00167794	0.0117485
EHI_044210	hydrolase alphaFbeta fold family domain containing protein	0.479	-1.062	0.000103351	0.00134977
EHI_142710	protein kinase domain containing protein	0.479	-1.063	0.000301828	0.00309721
EHI_049540	ubiquitin carboxyl-terminal hydrolase domain containing protein	0.48	-1.058	0.00537041	0.028294
EHI_138030	tagatose-6-phosphate kinase putative	0.481	-1.055	0.000498804	0.00455491
EHI_192520	transcriptional coactivator putative	0.481	-1.057	0.00431502	0.0240238
EHI_050780	U1snRNP-specifi protein putative	0.481	-1.056	0.000614077	0.00535819
EHI_130690	oligo-1C6-glucosidase putative	0.483	-1.05	0.00161916	0.0114542
EHI_132640	cysteine proteinase pseudogene	0.484	-1.047	0.000109037	0.00140353
EHI_088450	inositol polyphosphate 5-phosphatase putative	0.484	-1.048	0.000432175	0.0040856
EHI_040600	Acid sphingomyelinase-like phosphodiesterase putative	0.485	-1.045	0.000716705	0.00601868
EHI_153140	cell division protein kinase 2 putative	0.485	-1.044	0.000112561	0.00144426
EHI_010680	Sand family protein	0.487	-1.037	0.00147002	0.0105781
EHI_060990	HEAT repeat domain containing protein	0.488	-1.035	0.00208869	0.0139564
EHI_048610	ankyrin repeat protein	0.489	-1.033	0.00196646	0.0133391
EHI_011940	dolichyl-diphosphooligosaccharide--protein glycosyltransferase subunit STT3A putative	0.489	-1.032	2.64582e-05	0.000458435
EHI_127210	long-chain-fatty-acid--CoA ligase putative	0.492	-1.022	0.000557933	0.00498902
EHI_012930	cytidine deaminase putative	0.493	-1.019	0.000398136	0.00384515
EHI_073350	HAD hydrolase family IA variant 3	0.493	-1.021	0.000180212	0.00206232
EHI_050550	guanine nucleotide-binding protein subunit beta 2-like 1 putative	0.494	-1.017	0.00585087	0.0301645
EHI_008130	Myb family DNA-binding protein SHAQKYF family	0.494	-1.018	0.00309055	0.0185272
EHI_046690	40S ribosomal protein S15 putative	0.495	-1.015	0.000493056	0.00452296
EHI_014310	calcium-gated potassium channel protein putative	0.495	-1.015	0.00580127	0.0300136
EHI_052060	protein kinase domain containing protein	0.496	-1.013	0.000487092	0.00447846
EHI_104670	protein kinase putative	0.496	-1.01	0.00133044	0.00979267
EHI_017700	ribosomal protein L13 putative	0.496	-1.011	0.00309439	0.0185364
EHI_027550	thioredoxin putative	0.497	-1.009	0.000215804	0.00237503
EHI_198840	zin finger protein putative	0.497	-1.008	9.4635e-05	0.00126468
EHI_199020	high-affinity potassium uptake transporter putative	0.498	-1.007	0.0025897	0.0163585
EHI_182850	ribosomal protein L23A putative	0.498	-1.006	0.000501795	0.00457185
EHI_097940	Ulp1 protease family C-terminal catalyti domain containing protein	0.498	-1.005	0.0113515	0.0493636
EHI_144040	cysteine proteinase pseudogene	0.499	-1.002	0.000184395	0.00210419
EHI_010850	cysteine proteinase putative	0.499	-1.004	0.000243588	0.00260593
EHI_151190	DEADFDEAH box helicase putative	0.499	-1.002	0.00431899	0.0240239
EHI_125820	PH domain containing protein kinase putative	0.499	-1.003	0.00035058	0.00347342
EHI_092370	macrophage migration inhibitory factor-like protein	0.5	-1	0.00361729	0.0210255
EHI_002790	protein kinase putative	0.5	-1	0.000157741	0.00185801

## Sheet: NON-Annotated
Table S5. Non-annotated genes DOWN regulated in Vir condition
EHI_082540	hypothetical protein	0.104	-3.261	1.7676e-21	1.77754e-18
EHI_120600	hypothetical protein	0.103	-3.281	2.9382e-21	2.62643e-18
EHI_031210	hypothetical protein	0.128	-2.963	7.87495e-15	2.34644e-12
EHI_015370	hypothetical protein	0.207	-2.274	3.93173e-14	9.58509e-12
EHI_165140	hypothetical protein	0.11	-3.183	4.96803e-14	1.17552e-11
EHI_165210	hypothetical protein	0.22	-2.187	2.83438e-13	5.76329e-11
EHI_104580	hypothetical protein	0.376	-1.409	2.70465e-12	4.10546e-10
EHI_150500	hypothetical protein	0.208	-2.262	4.50163e-12	6.46707e-10
EHI_100380	hypothetical protein	0.335	-1.578	5.78472e-12	8.02381e-10
EHI_029360	hypothetical protein	0.29	-1.788	1.07185e-11	1.39081e-09
EHI_080250	hypothetical protein	0.337	-1.568	1.44534e-11	1.8182e-09
EHI_124420	hypothetical protein	0.263	-1.927	2.08389e-11	2.50222e-09
EHI_056680	hypothetical protein	0.195	-2.36	6.60293e-11	6.81033e-09
EHI_186900	hypothetical protein	0.266	-1.912	1.90214e-10	1.73894e-08
EHI_059680	hypothetical protein	0.275	-1.862	3.40809e-10	2.88612e-08
EHI_103740	hypothetical protein	0.286	-1.804	4.2782e-10	3.58522e-08
EHI_141010	hypothetical protein	0.312	-1.68	7.37217e-10	5.93091e-08
EHI_022970	hypothetical protein	0.392	-1.35	1.36567e-09	1.00797e-07
EHI_159810	hypothetical protein	0.225	-2.149	1.56185e-09	1.13199e-07
EHI_000290	hypothetical protein	0.348	-1.524	2.11214e-09	1.46484e-07
EHI_096580	hypothetical protein	0.289	-1.792	2.29397e-09	1.55084e-07
EHI_105170	hypothetical protein	0.361	-1.47	3.92184e-09	2.52294e-07
EHI_180340	hypothetical protein	0.362	-1.466	4.13619e-09	2.62013e-07
EHI_143070	hypothetical protein	0.251	-1.993	5.33112e-09	3.24915e-07
EHI_087720	hypothetical protein	0.347	-1.525	1.15942e-08	6.38871e-07
EHI_006740	hypothetical protein	0.377	-1.407	1.96741e-08	1.0482e-06
EHI_064100	hypothetical protein	0.11	-3.179	2.2661e-08	1.19155e-06
EHI_014280	hypothetical protein	0.308	-1.699	3.43192e-08	1.7149e-06
EHI_177590	hypothetical protein	0.343	-1.545	3.8867e-08	1.88364e-06
EHI_030440	hypothetical protein	0.364	-1.457	6.40234e-08	2.94325e-06
EHI_152510	hypothetical protein	0.39	-1.36	7.43373e-08	3.37878e-06
EHI_013280	hypothetical protein	0.386	-1.374	7.83511e-08	3.50186e-06
EHI_151420	hypothetical protein	0.193	-2.376	1.40935e-07	5.69761e-06
EHI_050110	hypothetical protein	0.314	-1.671	2.19582e-07	8.45234e-06
EHI_138470	hypothetical protein	0.361	-1.47	3.70386e-07	1.33025e-05
EHI_184510	hypothetical protein	0.467	-1.098	4.01292e-07	1.40978e-05
EHI_049460	hypothetical protein	0.346	-1.53	4.30941e-07	1.49842e-05
EHI_188170	hypothetical protein	0.342	-1.55	4.57784e-07	1.56054e-05
EHI_139020	hypothetical protein	0.252	-1.991	5.78497e-07	1.88421e-05
EHI_159520	hypothetical protein	0.295	-1.759	6.97148e-07	2.19943e-05
EHI_152460	hypothetical protein	0.377	-1.407	7.63566e-07	2.36963e-05
EHI_151390	hypothetical protein	0.381	-1.391	1.1264e-06	3.29524e-05
EHI_173450	hypothetical protein	0.18	-2.475	1.27474e-06	3.68896e-05
EHI_140480	hypothetical protein	0.413	-1.274	1.38546e-06	3.92467e-05
EHI_045420	hypothetical protein	0.351	-1.51	1.47224e-06	4.13514e-05
EHI_068290	hypothetical protein	0.297	-1.751	1.57431e-06	4.35125e-05
EHI_012000	hypothetical protein	0.246	-2.021	1.66415e-06	4.50536e-05
EHI_103570	hypothetical protein	0.383	-1.383	1.99561e-06	5.21255e-05
EHI_200970	hypothetical protein	0.209	-2.26	1.9937e-06	5.21255e-05
EHI_019870	hypothetical protein	0.42	-1.253	2.01512e-06	5.24648e-05
EHI_051800	hypothetical protein	0.267	-1.907	2.18843e-06	5.62488e-05
EHI_199580	hypothetical protein	0.379	-1.4	2.34954e-06	5.90689e-05
EHI_117880	hypothetical protein	0.394	-1.344	2.81183e-06	6.89671e-05
EHI_005880	hypothetical protein	0.225	-2.15	3.1719e-06	7.65e-05
EHI_141070	hypothetical protein	0.467	-1.099	3.55649e-06	8.4401e-05
EHI_065640	hypothetical protein	0.444	-1.173	3.57465e-06	8.45826e-05
EHI_004420	hypothetical protein	0.341	-1.553	3.85895e-06	9.05109e-05
EHI_096290	hypothetical protein	0.445	-1.17	4.1582e-06	9.68005e-05
EHI_099350	hypothetical protein	0.499	-1.001	4.19632e-06	9.72894e-05
EHI_017750	hypothetical protein	0.465	-1.106	5.54818e-06	0.00012538
EHI_117600	hypothetical protein	0.491	-1.025	6.00208e-06	0.000133758
EHI_025480	hypothetical protein	0.377	-1.408	6.25724e-06	0.000137916
EHI_096530	hypothetical protein	0.413	-1.276	6.25458e-06	0.000137916
EHI_049730	hypothetical protein	0.398	-1.331	6.37994e-06	0.000140237
EHI_135130	hypothetical protein	0.231	-2.116	6.76944e-06	0.000147142
EHI_048960	hypothetical protein	0.451	-1.15	7.5241e-06	0.000162282
EHI_103890	hypothetical protein	0.374	-1.42	8.88179e-06	0.000188037
EHI_039600	hypothetical protein	0.45	-1.151	9.42719e-06	0.000198539
EHI_114780	hypothetical protein	0.476	-1.07	1.03766e-05	0.000215154
EHI_120290	hypothetical protein	0.367	-1.444	1.13569e-05	0.000231893
EHI_045920	hypothetical protein	0.468	-1.096	1.1851e-05	0.000237758
EHI_065650	hypothetical protein	0.413	-1.275	1.22641e-05	0.000243617
EHI_000660	hypothetical protein	0.494	-1.017	1.40393e-05	0.00027216
EHI_049560	hypothetical protein	0.405	-1.304	1.40882e-05	0.000272452
EHI_024400	hypothetical protein	0.359	-1.48	1.43133e-05	0.000276141
EHI_073670	hypothetical protein	0.42	-1.25	1.58178e-05	0.000300127
EHI_153700	hypothetical protein	0.433	-1.209	1.72613e-05	0.000318504
EHI_152040	hypothetical protein	0.401	-1.317	1.96697e-05	0.00035322
EHI_096270	hypothetical protein	0.294	-1.765	2.19446e-05	0.000389722
EHI_082490	hypothetical protein	0.49	-1.029	2.70385e-05	0.000463806
EHI_087820	hypothetical protein	0.447	-1.162	3.24493e-05	0.000543864
EHI_182710	hypothetical protein	0.438	-1.189	3.43427e-05	0.000565004
EHI_023480	hypothetical protein	0.383	-1.386	3.48847e-05	0.000572319
EHI_111200	hypothetical protein	0.386	-1.375	3.88079e-05	0.000621931
EHI_017020	hypothetical protein	0.455	-1.137	4.17044e-05	0.000655581
EHI_082570	hypothetical protein	0.441	-1.181	4.28056e-05	0.000663528
EHI_028960	hypothetical protein	0.415	-1.27	4.35484e-05	0.000671752
EHI_161040	hypothetical protein	0.404	-1.308	4.86858e-05	0.000734854
EHI_122840	hypothetical protein	0.492	-1.023	4.90946e-05	0.000739269
EHI_065630	hypothetical protein	0.363	-1.462	5.20244e-05	0.000769369
EHI_173430	hypothetical protein	0.402	-1.316	5.4785e-05	0.000807225
EHI_117580	hypothetical protein	0.361	-1.47	5.69873e-05	0.000836611
EHI_049450	hypothetical protein	0.364	-1.456	5.71977e-05	0.00083817
EHI_073450	hypothetical protein	0.225	-2.151	6.20291e-05	0.000894308
EHI_021420	hypothetical protein	0.482	-1.053	8.3577e-05	0.00114156
EHI_201240	hypothetical protein	0.261	-1.938	8.58348e-05	0.00116645
EHI_068220	hypothetical protein	0.426	-1.23	9.34975e-05	0.00125365
EHI_011060	hypothetical protein	0.38	-1.395	9.39335e-05	0.0012574
EHI_085990	hypothetical protein	0.37	-1.433	0.000116382	0.00148148
EHI_094070	hypothetical protein	0.41	-1.285	0.000117465	0.00149087
EHI_109880	hypothetical protein	0.344	-1.541	0.000117491	0.00149087
EHI_068410	hypothetical protein	0.416	-1.267	0.000119303	0.00150911
EHI_025490	hypothetical protein	0.397	-1.335	0.000120792	0.00152482
EHI_107340	hypothetical protein	0.357	-1.485	0.000120924	0.00152482
EHI_118090	hypothetical protein	0.3	-1.738	0.000122554	0.00154295
EHI_079980	hypothetical protein	0.456	-1.133	0.000128276	0.00159749
EHI_098520	hypothetical protein	0.402	-1.313	0.00012827	0.00159749
EHI_152370	hypothetical protein	0.441	-1.181	0.000132198	0.0016262
EHI_156400	hypothetical protein	0.397	-1.334	0.000133546	0.00163777
EHI_014810	hypothetical protein	0.257	-1.962	0.00013503	0.00164593
EHI_120950	hypothetical protein	0.374	-1.417	0.000135456	0.00164606
EHI_179990	hypothetical protein	0.486	-1.04	0.000147066	0.0017522
EHI_183230	hypothetical protein	0.466	-1.101	0.000152123	0.00180506
EHI_095930	hypothetical protein	0.472	-1.083	0.0001549	0.00182992
EHI_139060	hypothetical protein	0.405	-1.305	0.000168065	0.00194825
EHI_172620	hypothetical protein	0.366	-1.449	0.00016806	0.00194825
EHI_106360	hypothetical protein	0.45	-1.151	0.000177302	0.00204062
EHI_100330	hypothetical protein	0.292	-1.776	0.000192442	0.00218364
EHI_111770	hypothetical protein	0.446	-1.165	0.000196049	0.00220301
EHI_131920	hypothetical protein	0.396	-1.338	0.000199065	0.00222801
EHI_107060	hypothetical protein	0.396	-1.337	0.000203352	0.00226114
EHI_122720	hypothetical protein	0.386	-1.373	0.00021034	0.00233083
EHI_054170	hypothetical protein	0.377	-1.408	0.000236648	0.0025573
EHI_035370	hypothetical protein	0.411	-1.282	0.000237824	0.00256474
EHI_171290	hypothetical protein	0.483	-1.05	0.00024337	0.00260593
EHI_138420	hypothetical protein	0.483	-1.049	0.000260586	0.00276207
EHI_194550	hypothetical protein	0.472	-1.084	0.000280737	0.00292935
EHI_172160	hypothetical protein	0.348	-1.524	0.000291397	0.00301524
EHI_008720	hypothetical protein	0.42	-1.251	0.000292835	0.00301646
EHI_198660	hypothetical protein	0.375	-1.414	0.000330438	0.0033313
EHI_139850	hypothetical protein	0.459	-1.125	0.000334238	0.00336488
EHI_152440	hypothetical protein	0.329	-1.603	0.000336111	0.00336739
EHI_110130	hypothetical protein	0.473	-1.08	0.000359027	0.00353534
EHI_023200	hypothetical protein	0.453	-1.141	0.00038487	0.00375108
EHI_000140	hypothetical protein	0.41	-1.286	0.000390456	0.00378916
EHI_054940	hypothetical protein	0.262	-1.93	0.000421919	0.00401697
EHI_020080	hypothetical protein	0.427	-1.227	0.000424751	0.00403438
EHI_146780	hypothetical protein	0.46	-1.12	0.000424625	0.00403438
EHI_111600	hypothetical protein	0.2	-2.325	0.000453777	0.00423017
EHI_105360	hypothetical protein	0.441	-1.182	0.000477421	0.0044097
EHI_110220	hypothetical protein	0.453	-1.143	0.000478754	0.00441694
EHI_079950	hypothetical protein	0.386	-1.375	0.000522021	0.00472403
EHI_141020	hypothetical protein	0.457	-1.13	0.000563193	0.0050176
EHI_155340	hypothetical protein	0.449	-1.156	0.000567682	0.00504641
EHI_150410	hypothetical protein	0.196	-2.354	0.000576682	0.00510386
EHI_110830	hypothetical protein	0.485	-1.044	0.000580423	0.00513132
EHI_159510	hypothetical protein	0.459	-1.123	0.000583845	0.00515025
EHI_065890	hypothetical protein	0.425	-1.235	0.000672415	0.00572779
EHI_193070	hypothetical protein	0.39	-1.357	0.000682041	0.00579411
EHI_072740	hypothetical protein	0.357	-1.488	0.000701616	0.00592288
EHI_013930	hypothetical protein	0.35	-1.513	0.000739325	0.00616999
EHI_028010	hypothetical protein	0.337	-1.568	0.000790121	0.00654637
EHI_007910	hypothetical protein	0.477	-1.067	0.000806112	0.00665146
EHI_163470	hypothetical protein	0.491	-1.027	0.000822754	0.00674725
EHI_052100	hypothetical protein	0.492	-1.024	0.000831991	0.0068022
EHI_013900	hypothetical protein	0.372	-1.427	0.000875895	0.00708198
EHI_065710	hypothetical protein	0.465	-1.104	0.000909349	0.00730111
EHI_120590	hypothetical protein	0.479	-1.062	0.000909274	0.00730111
EHI_006990	hypothetical protein	0.401	-1.32	0.000920402	0.00736779
EHI_155760	hypothetical protein	0.479	-1.062	0.000923789	0.00738756
EHI_125310	hypothetical protein	0.478	-1.065	0.00102879	0.00803552
EHI_056670	hypothetical protein	0.358	-1.483	0.00103729	0.00807061
EHI_069620	hypothetical protein	0.497	-1.009	0.00105772	0.00818992
EHI_037150	hypothetical protein	0.48	-1.06	0.0010997	0.00845803
EHI_161870	hypothetical protein	0.465	-1.106	0.00113685	0.00867738
EHI_165050	hypothetical protein	0.393	-1.349	0.0011588	0.00881145
EHI_063790	hypothetical protein	0.494	-1.016	0.00119928	0.00905936
EHI_197880	hypothetical protein	0.438	-1.191	0.00121041	0.00909222
EHI_057320	hypothetical protein	0.29	-1.787	0.00123203	0.00922877
EHI_184520	hypothetical protein	0.451	-1.149	0.00123684	0.00925613
EHI_045220	hypothetical protein	0.412	-1.28	0.00127311	0.00948345
EHI_021540	hypothetical protein	0.322	-1.636	0.00136225	0.00999027
EHI_027770	hypothetical protein	0.474	-1.078	0.00139809	0.0101973
EHI_100460	hypothetical protein	0.463	-1.111	0.00152334	0.010913
EHI_139300	hypothetical protein	0.44	-1.184	0.00157291	0.0111884
EHI_140020	hypothetical protein	0.459	-1.122	0.00160821	0.0113891
EHI_168250	hypothetical protein	0.467	-1.097	0.00165206	0.0116077
EHI_149020	hypothetical protein	0.394	-1.343	0.00168293	0.0117671
EHI_150420	hypothetical protein	0.354	-1.498	0.00170417	0.0118701
EHI_144710	hypothetical protein	0.438	-1.191	0.00175216	0.0120997
EHI_093730	hypothetical protein	0.362	-1.466	0.00175954	0.0121402
EHI_186740	hypothetical protein	0.471	-1.085	0.00194242	0.0131983
EHI_142740	hypothetical protein	0.496	-1.012	0.00200245	0.0135376
EHI_054670	hypothetical protein	0.488	-1.036	0.0020103	0.0135793
EHI_098080	hypothetical protein	0.375	-1.414	0.0020207	0.0136266
EHI_109980	hypothetical protein	0.486	-1.04	0.00204777	0.013763
EHI_159850	hypothetical protein	0.353	-1.5	0.00210383	0.0140343
EHI_094370	hypothetical protein	0.417	-1.261	0.00217241	0.014349
EHI_050510	hypothetical protein	0.431	-1.213	0.00236002	0.0153116
EHI_092560	hypothetical protein	0.492	-1.023	0.00237658	0.0153694
EHI_143940	hypothetical protein	0.44	-1.186	0.00238671	0.0153978
EHI_007630	hypothetical protein	0.475	-1.075	0.00240052	0.0154621
EHI_182480	hypothetical protein	0.471	-1.085	0.00254967	0.0161768
EHI_065730	hypothetical protein	0.379	-1.399	0.00261956	0.0164772
EHI_163550	hypothetical protein	0.486	-1.041	0.00267193	0.0166967
EHI_154440	hypothetical protein	0.499	-1.003	0.00273793	0.017009
EHI_197390	hypothetical protein	0.489	-1.032	0.00282139	0.0173533
EHI_171550	hypothetical protein	0.484	-1.047	0.0032925	0.0194623
EHI_032470	hypothetical protein	0.39	-1.357	0.00342545	0.0201445
EHI_064440	hypothetical protein	0.404	-1.308	0.00361968	0.0210255
EHI_159590	hypothetical protein	0.445	-1.168	0.00377974	0.0217978
EHI_115820	hypothetical protein	0.473	-1.082	0.00381648	0.0219468
EHI_048440	hypothetical protein	0.488	-1.034	0.00409245	0.023072
EHI_006730	hypothetical protein	0.491	-1.025	0.00415237	0.0233035
EHI_036510	hypothetical protein	0.475	-1.074	0.00432101	0.0240239
EHI_085040	hypothetical protein	0.457	-1.129	0.00436513	0.0241675
EHI_184790	hypothetical protein	0.296	-1.756	0.00444141	0.0244232
EHI_178760	hypothetical protein	0.361	-1.471	0.00448153	0.0245934
EHI_113930	hypothetical protein	0.431	-1.214	0.0046575	0.0253687
EHI_149230	hypothetical protein	0.459	-1.122	0.00491632	0.0263503
EHI_063580	hypothetical protein	0.478	-1.066	0.00563592	0.0293659
EHI_012020	hypothetical protein	0.466	-1.1	0.00574641	0.0298612
EHI_151720	hypothetical protein	0.496	-1.012	0.00584943	0.0301645
EHI_148830	hypothetical protein	0.489	-1.033	0.00592539	0.030477
EHI_155510	hypothetical protein	0.488	-1.035	0.0060544	0.0310355
EHI_074710	hypothetical protein	0.433	-1.208	0.00626032	0.0319773
EHI_021250	hypothetical protein	0.498	-1.006	0.00657268	0.0331726
EHI_194560	hypothetical protein	0.449	-1.154	0.00688656	0.0342201
EHI_115270	hypothetical protein	0.478	-1.066	0.00699494	0.0345878
EHI_128330	hypothetical protein	0.399	-1.326	0.00701999	0.0346545
EHI_181610	hypothetical protein	0.461	-1.116	0.00707808	0.0348489
EHI_008180	hypothetical protein	0.431	-1.214	0.00739189	0.0360629
EHI_127110	hypothetical protein	0.495	-1.015	0.00788154	0.0378323
EHI_120650	hypothetical protein	0.495	-1.015	0.00799896	0.038259
EHI_002110	hypothetical protein	0.482	-1.053	0.00873862	0.0410404
EHI_115400	hypothetical protein	0.495	-1.015	0.00924568	0.0425767
EHI_135600	hypothetical protein	0.434	-1.205	0.0104709	0.0466955
EHI_146110	hypothetical protein	0.487	-1.037	0.0109163	0.0480952
EHI_087730	hypothetical protein	0.475	-1.073	0.0114825	0.0498254
EHI_125990	hypothetical protein	0.473	-1.08	0.011538	0.0499729
EHI_160010	hypothetical protein conserved	0.256	-1.968	1.0372e-12	1.85429e-10
EHI_050950	hypothetical protein conserved	0.261	-1.94	2.63855e-10	2.3073e-08
EHI_092620	hypothetical protein conserved	0.338	-1.565	3.32178e-09	2.19047e-07
EHI_023900	hypothetical protein conserved	0.376	-1.412	4.3399e-08	2.06594e-06
EHI_050340	hypothetical protein conserved	0.358	-1.482	7.68769e-07	2.36963e-05
EHI_074730	hypothetical protein conserved	0.42	-1.252	7.85036e-07	2.41054e-05
EHI_007030	hypothetical protein conserved	0.383	-1.384	1.05077e-06	3.1309e-05
EHI_009260	hypothetical protein conserved	0.408	-1.293	1.8002e-06	4.81149e-05
EHI_095190	hypothetical protein conserved	0.457	-1.131	2.50124e-06	6.22988e-05
EHI_101630	hypothetical protein conserved	0.361	-1.469	1.3736e-05	0.000267569
EHI_052070	hypothetical protein conserved	0.442	-1.176	1.68279e-05	0.000315179
EHI_076270	hypothetical protein conserved	0.27	-1.887	2.58445e-05	0.00044907
EHI_134480	hypothetical protein conserved	0.49	-1.029	4.10233e-05	0.00064967
EHI_030110	hypothetical protein conserved	0.363	-1.461	0.000108509	0.00140333
EHI_045060	hypothetical protein conserved	0.483	-1.05	0.000132046	0.0016262
EHI_124830	hypothetical protein conserved	0.388	-1.365	0.000161913	0.00189605
EHI_121520	hypothetical protein conserved	0.426	-1.232	0.000212289	0.00234275
EHI_093570	hypothetical protein conserved	0.432	-1.211	0.000221597	0.00242783
EHI_068100	hypothetical protein conserved	0.463	-1.112	0.00026877	0.00283389
EHI_008610	hypothetical protein conserved	0.341	-1.553	0.000282474	0.00294366
EHI_049750	hypothetical protein conserved	0.467	-1.097	0.000340716	0.00340928
EHI_026320	hypothetical protein conserved	0.325	-1.62	0.000374469	0.00366944
EHI_061240	hypothetical protein conserved	0.481	-1.057	0.000438734	0.0041282
EHI_155700	hypothetical protein conserved	0.421	-1.25	0.000641351	0.00555401
EHI_148680	hypothetical protein conserved	0.486	-1.041	0.00112459	0.00861649
EHI_113920	hypothetical protein conserved	0.43	-1.217	0.00121479	0.0091166
EHI_148490	hypothetical protein conserved	0.471	-1.087	0.00137384	0.0100454
EHI_030790	hypothetical protein conserved	0.416	-1.264	0.00272582	0.0169468
EHI_073060	hypothetical protein conserved	0.379	-1.401	0.00288243	0.0175592
EHI_014070	hypothetical protein conserved	0.411	-1.284	0.00348097	0.0203965
EHI_198815	hypothetical protein conserved	0.417	-1.262	0.00912686	0.0422494
EHI_127250	hypothetical protein conserved domain containing	0.324	-1.627	4.17225e-05	0.000655581
EHI_073590	hypothetical protein conserved domain containing	0.5	-1	0.000287269	0.00298566
EHI_138060	hypothetical protein conserved domain containing	0.4	-1.321	0.000687294	0.00582643
EHI_056360	hypothetical protein conserved domain containing	0.386	-1.373	0.00147792	0.0106241
EHI_009840	hypothetical protein conserved domain containing	0.339	-1.56	0.00257693	0.0162983
EHI_192510.2	NA	0.285	-1.811	1.92121e-06	5.08427e-05
EHI_093840.2	NA	0.448	-1.159	0.00027297	0.00285571
EHI_C00173	NA	0.365	-1.454	0.00326734	0.0193705
EHI_C00175	NA	0.411	-1.284	0.00540266	0.0284453
