# Supplementary material for: Extensive transcriptome analysis correlates the plasticity of Entamoeba histolytica pathogenesis to rapid phenotype changes depending on the environment
Source: Sci Rep. 2016 Oct 21;6:35852. doi: 10.1038/srep35852 (PMC5073345; doi:10.1038/srep35852)
Supplement: Supplementary Table S6 [file srep35852-s7.xlsx]

## Sheet: SLX030-v1.virColonvsnorCult.up.
	Table S6- Total genes VirCOLON-UP
Id	description	FC	log2FoldChange	pvalue	padj
EHI_067910	competence protein ComEC putative	188.695	7.56	2.59219e-71	2.17018e-67
EHI_023330	hypothetical protein	37.191	5.217	2.47032e-66	1.03408e-62
EHI_183000	GalFGalNAc lectin Igl2 putative	13.074	3.709	5.81245e-42	1.62206e-38
EHI_038140	hypothetical protein	8.58	3.101	4.16421e-29	6.97255e-26
EHI_163490	hypothetical protein	8.16	3.029	1.16375e-28	1.62382e-25
EHI_012220	protein kinase domain containing protein	15.964	3.997	1.55844e-27	1.8639e-24
EHI_028940	hypothetical protein	18.834	4.235	7.7739e-27	8.13539e-24
EHI_009900	hypothetical protein	7.167	2.841	1.11474e-25	1.03696e-22
EHI_023400	Ribosomal protein S30 putative	15.648	3.968	7.37003e-25	6.17019e-22
EHI_070810	regulator of nonsense transcripts putative	23.084	4.529	2.82226e-24	2.148e-21
EHI_088600	Ribosomal protein S30 putative	16.537	4.048	4.64697e-24	3.23498e-21
EHI_105080	zinc finger protein putative	11.905	3.574	5.02326e-24	3.23498e-21
EHI_143090	hypothetical protein conserved	12.698	3.666	8.81095e-24	5.26895e-21
EHI_084710	hypothetical protein	53.233	5.734	2.05743e-23	1.07655e-20
EHI_148970	regulator of nonsense transcripts putative	29.841	4.899	2.03921e-23	1.07655e-20
EHI_192510	hypothetical protein	6.586	2.719	4.25505e-23	2.09549e-20
EHI_188000	hypothetical protein	34.678	5.116	1.53648e-22	7.14636e-20
EHI_078720	Ras GTPase-activating protein putative	5.169	2.37	1.65106e-22	7.2751e-20
EHI_C00152	NA	31.305	4.968	7.4003e-22	3.09777e-19
EHI_193520	regulator of nonsense transcripts putative	18.56	4.214	1.09345e-21	4.35922e-19
EHI_110840	regulator of nonsense transcripts putative	15.125	3.919	1.3671e-20	5.20244e-18
EHI_064630	hypothetical protein	6.972	2.802	2.27884e-20	8.29496e-18
EHI_048250	Rab family GTPase	6.925	2.792	6.0404e-20	2.02281e-17
EHI_080280	glucosamine 6-phosphate N-acetyltransferase. putative	21.682	4.438	5.93643e-20	2.02281e-17
EHI_017590	hypothetical protein conserved	5.361	2.423	1.3974e-19	4.49962e-17
EHI_050570	cysteine proteinase putative	8.107	3.019	1.58873e-19	4.92624e-17
EHI_124540	hypothetical protein	6.777	2.761	3.45586e-19	1.0333e-16
EHI_118400	hypothetical protein	8.946	3.161	7.39015e-19	2.13346e-16
EHI_043440	regulator of nonsense transcripts putative	20.166	4.334	1.16323e-18	3.24619e-16
EHI_C00126	NA	7.013	2.81	2.13797e-18	5.7739e-16
EHI_103640	protein kinase domain containing protein	13.149	3.717	4.05569e-18	1.06107e-15
EHI_035100	hypothetical protein	4.308	2.107	7.23156e-18	1.78067e-15
EHI_180390	AIG1 family protein putative	21.612	4.434	2.36862e-17	5.53958e-15
EHI_178520	regulator of nonsense transcripts putative	10.332	3.369	3.72524e-17	8.42911e-15
EHI_008450	hypothetical protein	5.53	2.467	4.46674e-17	9.84093e-15
EHI_024490	phosphatidate cytidylyltransferase putative	15.576	3.961	1.68194e-16	3.35267e-14
EHI_177420	hypothetical protein	8.062	3.011	4.80539e-16	9.35599e-14
EHI_119350	hypothetical protein	3.936	1.977	5.65807e-16	1.07658e-13
EHI_156220	hypothetical protein	3.948	1.981	5.9967e-16	1.11565e-13
EHI_000260	RNA recognition motif domain containing protein	10.691	3.418	8.99114e-16	1.60157e-13
EHI_067230	hypothetical protein	8.305	3.054	8.90668e-16	1.60157e-13
EHI_005160	hypothetical protein	12.884	3.687	1.11842e-15	1.95071e-13
EHI_136430	hypothetical protein	10.949	3.453	1.29409e-15	2.16683e-13
EHI_146990	hypothetical protein conserved	3.658	1.871	3.36399e-15	5.52222e-13
EHI_C00067	NA	7.017	2.811	4.4417e-15	6.88627e-13
EHI_107300	hypothetical protein	6.895	2.786	6.06271e-15	9.06375e-13
EHI_161870	hypothetical protein	6.065	2.6	1.3974e-14	1.98288e-12
EHI_166030	hypothetical protein conserved	3.542	1.825	1.49496e-14	2.08597e-12
EHI_197520	hypothetical protein	28.666	4.841	1.72019e-14	2.36089e-12
EHI_069210	AAA family ATPase putative	5.06	2.339	1.83913e-14	2.48342e-12
EHI_184810	tyrosine kinase putative	21.395	4.419	1.9678e-14	2.61498e-12
EHI_083410	ubiquitin putative	8.667	3.116	2.10879e-14	2.75857e-12
EHI_083270	ubiquitin putative	8.7	3.121	2.4249e-14	3.08634e-12
EHI_145610	hypothetical protein conserved	7.304	2.869	2.43309e-14	3.08634e-12
EHI_079290	EF-hand calcium-binding domain containing protein	5.631	2.493	2.85034e-14	3.56165e-12
EHI_110790	zinc finger domain containing protein	5.599	2.485	3.55151e-14	4.30917e-12
EHI_052740	dynamin-like protein	6.199	2.632	4.58276e-14	5.48098e-12
EHI_152360	hypothetical protein	6.359	2.669	6.8306e-14	7.94248e-12
EHI_006960	hypothetical protein	4.523	2.177	7.29672e-14	8.36824e-12
EHI_068520	hypothetical protein	2.937	1.554	1.48624e-13	1.65904e-11
EHI_C00051	NA	9.352	3.225	1.75376e-13	1.93191e-11
EHI_177460	translation initiation factor eIF-5A putative	5.015	2.326	1.8148e-13	1.97319e-11
EHI_031640	hypothetical protein	4.38	2.131	3.47973e-13	3.68763e-11
EHI_118390	hypothetical protein	18.127	4.18	3.63502e-13	3.80405e-11
EHI_087800	tyrosine kinase putative	3.887	1.959	5.55236e-13	5.66573e-11
EHI_151540	translation initiation factor eIF-5A putative	4.924	2.3	5.61701e-13	5.66573e-11
EHI_089990	lysozyme putative	4.704	2.234	6.04835e-13	6.02819e-11
EHI_176960	hypothetical protein	16.765	4.067	6.14277e-13	6.05027e-11
EHI_142670	hypothetical protein conserved	3.814	1.931	7.86063e-13	7.65223e-11
EHI_159710	alanine aminotransferase putative	6.537	2.709	9.95346e-13	9.46936e-11
EHI_006885	hypothetical protein	4.779	2.257	1.1285e-12	1.06155e-10
EHI_009230	hypothetical protein pseudogene	8.085	3.015	1.2969e-12	1.20641e-10
EHI_107780	WD domain containing protein	3.564	1.833	1.67673e-12	1.47764e-10
EHI_176970	cdc48-like protein putative	5.738	2.521	1.66247e-12	1.47764e-10
EHI_115160	AIG1 family protein	11.723	3.551	2.59001e-12	2.25301e-10
EHI_164910	serineFthreonine protein kinase putative	2.801	1.486	2.61039e-12	2.25301e-10
EHI_188140	hypothetical protein	7.706	2.946	3.37527e-12	2.85432e-10
EHI_134960	Skp1 family protein	3.718	1.895	4.60112e-12	3.85206e-10
EHI_129350	hypothetical protein conserved	4.384	2.132	5.714e-12	4.7364e-10
EHI_058120	hypothetical protein	6.796	2.765	6.82886e-12	5.60502e-10
EHI_129810	alpha-amylase family protein	5.336	2.416	7.57377e-12	6.15608e-10
EHI_000550	myb-like DNA-binding domain containing protein	2.781	1.476	8.0974e-12	6.51841e-10
EHI_131670	dynamin-1-like protein putative	4.745	2.246	8.53511e-12	6.80533e-10
EHI_152880	alpha-amylase family protein	5.25	2.392	8.65703e-12	6.83742e-10
EHI_068340	hypothetical protein	3.841	1.942	8.8044e-12	6.88882e-10
EHI_118110	Acid sphingomyelinase-like phosphodiesterase putative	8.596	3.104	1.04203e-11	8.07769e-10
EHI_021350	hypothetical protein	4.761	2.251	1.1856e-11	9.02348e-10
EHI_071370	hypothetical protein conserved	4.564	2.19	1.37216e-11	1.02569e-09
EHI_192610	sericin 1 precursor putative	4.005	2.002	1.74758e-11	1.29475e-09
EHI_068480	hypothetical protein	4.988	2.318	1.86306e-11	1.3682e-09
EHI_088430	DNA repair helicase putative	3.894	1.961	2.60539e-11	1.88037e-09
EHI_197340	sulfotransferase putative	4.267	2.093	4.04114e-11	2.89166e-09
EHI_131530	hypothetical protein	4.05	2.018	4.78214e-11	3.39289e-09
EHI_189160	hypothetical protein	9.229	3.206	5.02257e-11	3.53352e-09
EHI_140210	hypothetical protein	7.203	2.849	5.20512e-11	3.63144e-09
EHI_009370	fatty acid elongase putative	3.696	1.886	6.44237e-11	4.42094e-09
EHI_170080	WD domain containing protein	2.997	1.584	6.8985e-11	4.69547e-09
EHI_096770	acetyltransferase putative	2.643	1.402	7.74659e-11	5.2302e-09
EHI_184560	hypothetical protein conserved	5.503	2.46	8.55823e-11	5.73196e-09
EHI_148020	hypothetical protein conserved	3.631	1.86	8.78812e-11	5.83922e-09
EHI_003030	hypothetical protein	5.9	2.561	9.17709e-11	6.04406e-09
EHI_033900	hypothetical protein conserved	5.505	2.461	9.99149e-11	6.4844e-09
EHI_008700	hypothetical protein	6.255	2.645	1.26058e-10	8.11811e-09
EHI_078740	Rho guanine nucleotide exchange factor putative	4.623	2.209	1.3374e-10	8.54709e-09
EHI_114940	hypothetical protein conserved	5.211	2.382	1.48941e-10	9.37546e-09
EHI_004410	hypothetical protein	8.119	3.021	1.5039e-10	9.39601e-09
EHI_156390	casein kinase 1 putative	7.472	2.901	1.76165e-10	1.08133e-08
EHI_101420	hypothetical protein conserved	3.96	1.986	2.05326e-10	1.24564e-08
EHI_170310	TBC1 domain family member 5 putative	2.84	1.506	2.09029e-10	1.25899e-08
EHI_184250.2	NA	8.356	3.063	2.18206e-10	1.30487e-08
EHI_194470	hypothetical protein	4.206	2.073	2.4949e-10	1.47094e-08
EHI_096290	hypothetical protein	2.923	1.547	2.81666e-10	1.64902e-08
EHI_025090	long-chain-fatty-acid--CoA ligase putative	2.748	1.458	2.88207e-10	1.6756e-08
EHI_021570	serine acetyltransferase 1	7.695	2.944	2.90748e-10	1.67872e-08
EHI_127170	elongation factor-2 kinase putative	3.952	1.983	4.08818e-10	2.34427e-08
EHI_015980	hypothetical protein	7.243	2.857	4.14574e-10	2.3611e-08
EHI_183410	hypothetical protein	4.098	2.035	4.49198e-10	2.541e-08
EHI_067190	cyst wall-specific glycoprotein Jacob	11.637	3.541	4.79524e-10	2.69435e-08
EHI_148610	hypothetical protein	4.498	2.169	4.82932e-10	2.69541e-08
EHI_110780	hypothetical protein	2.851	1.511	5.85419e-10	3.24578e-08
EHI_067560	hypothetical protein	4.681	2.227	5.91893e-10	3.26009e-08
EHI_114420	tyrosine kinase putative	5.831	2.544	6.33684e-10	3.46745e-08
EHI_114370	RhoGAP domain containing protein	10.143	3.342	7.51906e-10	4.06126e-08
EHI_126560	AIG1 family protein putative	12.548	3.649	7.88589e-10	4.20514e-08
EHI_109120	AIG1 family protein putative	10.699	3.419	8.03537e-10	4.25773e-08
EHI_096510	MADS box transcription factor putative	4.869	2.284	8.34451e-10	4.39373e-08
EHI_195060	metal-dependent phosphohydrolase putative	3.337	1.738	9.48128e-10	4.96108e-08
EHI_135460	hypothetical protein	5.133	2.36	1.12155e-09	5.83206e-08
EHI_028930	cyst wall-specific glycoprotein Jacob	10.928	3.45	1.18599e-09	6.12907e-08
EHI_177040	hypothetical protein conserved	4.06	2.021	1.38949e-09	7.13668e-08
EHI_084720	hypothetical protein	8.321	3.057	1.53872e-09	7.85498e-08
EHI_073420	Dopey domain protein putative	5.758	2.526	1.72293e-09	8.74206e-08
EHI_130970	hypothetical protein	3.717	1.894	1.79478e-09	9.05176e-08
EHI_026480	82r9-phospho-3-sulfolactate synthase putative	3.65	1.868	1.90027e-09	9.46969e-08
EHI_104900	hypothetical protein conserved	4.338	2.117	2.21426e-09	1.09597e-07
EHI_142670.2	NA	4.343	2.119	2.22545e-09	1.09597e-07
EHI_189890	hypothetical protein conserved	3.737	1.902	2.30924e-09	1.13058e-07
EHI_028990	hypothetical protein	3.239	1.696	2.37525e-09	1.15614e-07
EHI_064720	protein phosphatase domain-containing protein	4.871	2.284	2.58917e-09	1.24578e-07
EHI_103520	hypothetical protein	3.801	1.926	2.91004e-09	1.3631e-07
EHI_170030	F-boxFWD domain containing protein	2.733	1.45	2.89718e-09	1.3631e-07
EHI_192050	UDP-glucose 4-epimerase putative	2.872	1.522	2.86909e-09	1.3631e-07
EHI_174970	hypothetical protein	9.011	3.172	3.16265e-09	1.46286e-07
EHI_006830	hypothetical protein	2.653	1.408	3.24708e-09	1.49366e-07
EHI_096700	Ras GTPase-activating protein putative	4.514	2.174	3.30115e-09	1.51023e-07
EHI_072000	serine-rich 25 kDa antigen protein putative	13.025	3.703	3.37622e-09	1.52788e-07
EHI_006170	eukaryotic translation initiation factor 6 putative	4.007	2.003	3.49033e-09	1.57103e-07
EHI_187240	AAA family ATPase putative	2.708	1.437	3.78339e-09	1.68482e-07
EHI_056120	hypothetical protein	3.148	1.655	4.49142e-09	1.97906e-07
EHI_160970	hypothetical protein	5.303	2.407	5.66465e-09	2.48296e-07
EHI_163360	hypothetical protein	14.5	3.858	5.80414e-09	2.53085e-07
EHI_033910	hypothetical protein conserved	3.085	1.625	6.36311e-09	2.76021e-07
EHI_012490	ARF GTPase activating protein putative	4.81	2.266	7.41737e-09	3.18453e-07
EHI_008420	hypothetical protein	2.886	1.529	7.89217e-09	3.35397e-07
EHI_193790	hypothetical protein conserved	3.472	1.796	9.02943e-09	3.8179e-07
EHI_134710	hypothetical protein	7.219	2.852	1.02612e-08	4.27396e-07
EHI_074750	Ras family GTPase	4.685	2.228	1.04266e-08	4.32135e-07
EHI_166690	hypothetical protein	11.743	3.554	1.05803e-08	4.36346e-07
EHI_040850	protein kinase domain containing protein	3.558	1.831	1.09671e-08	4.50079e-07
EHI_029500	hypothetical protein	8.139	3.025	1.15959e-08	4.73566e-07
EHI_098040	zinc finger domain containing protein	4.148	2.052	1.2458e-08	5.03855e-07
EHI_086990	hypothetical protein	4.354	2.122	1.28744e-08	5.15715e-07
EHI_153500	diacylglycerol kinase putative	7.547	2.916	1.32206e-08	5.27063e-07
EHI_031340	hypothetical protein	3.398	1.765	1.47099e-08	5.80903e-07
EHI_028560	hypothetical protein conserved	2.961	1.566	1.53565e-08	6.03589e-07
EHI_136940	AIG1 family protein	5.521	2.465	1.69421e-08	6.59718e-07
EHI_011260	hypothetical protein conserved	3.997	1.999	1.76831e-08	6.85383e-07
EHI_050810	WH2 motif domain contaning protein	3.026	1.598	1.82811e-08	7.0206e-07
EHI_068490	hypothetical protein	4.151	2.054	1.88256e-08	7.13157e-07
EHI_140700	hypothetical protein	5.693	2.509	1.87935e-08	7.13157e-07
EHI_131880	acyl-coA synthetase putative	2.882	1.527	2.07472e-08	7.78903e-07
EHI_193800	hypothetical protein conserved	3.555	1.83	2.45217e-08	9.12426e-07
EHI_049340	hypothetical protein	2.95	1.561	2.55079e-08	9.44922e-07
EHI_062960	hypothetical protein	7.034	2.814	2.61109e-08	9.62999e-07
EHI_048190	hypothetical protein	3.403	1.767	2.63899e-08	9.69018e-07
EHI_193340	mutS family protein	2.824	1.498	3.1092e-08	1.13669e-06
EHI_092130	hypothetical protein	3.825	1.936	3.28001e-08	1.19392e-06
EHI_050610	phospholipase patatin family protein	2.692	1.428	3.34855e-08	1.2136e-06
EHI_158630	leucine rich repeat F protein phosphatase 2 domain containing protein	3.57	1.836	3.4188e-08	1.23371e-06
EHI_054480	hypothetical protein	4.002	2.001	3.48583e-08	1.2525e-06
EHI_054750	phosphatidate cytidylyltransferase putative	2.608	1.383	3.52038e-08	1.25951e-06
EHI_110150	zincFcadmium transporter putative	2.506	1.325	3.59012e-08	1.279e-06
EHI_133780	hypothetical protein	10.576	3.403	4.0682e-08	1.44318e-06
EHI_082260	CXXC-rich protein	12.336	3.625	4.37009e-08	1.53081e-06
EHI_009480	immediate-early protein putative	9.188	3.2	4.44466e-08	1.54401e-06
EHI_182870	hypothetical protein	3.18	1.669	4.43708e-08	1.54401e-06
EHI_056430	hypothetical protein	5.44	2.444	4.53897e-08	1.57026e-06
EHI_052180	hypothetical protein	4.346	2.12	4.71323e-08	1.62383e-06
EHI_035220	hypothetical protein	3.772	1.915	4.88659e-08	1.66982e-06
EHI_153030	hypothetical protein	3.809	1.929	4.86859e-08	1.66982e-06
EHI_151450	hypothetical protein	5.065	2.341	6.03475e-08	2.02092e-06
EHI_036490	surface antigen ariel1 putative	11.298	3.498	6.21718e-08	2.06548e-06
EHI_101430	hypothetical protein conserved	2.951	1.561	6.20086e-08	2.06548e-06
EHI_030080	hypothetical protein	4.158	2.056	6.3253e-08	2.0931e-06
EHI_023470	Oxysterol binding protein putative	2.221	1.151	6.43251e-08	2.11524e-06
EHI_126200	hypothetical protein	9.91	3.309	6.44273e-08	2.11524e-06
EHI_099330	hypothetical protein	6.817	2.769	7.41124e-08	2.41428e-06
EHI_135070	RNA recognition motif domain containing protein	4.005	2.002	7.56461e-08	2.45469e-06
EHI_092310	hypothetical protein	7.691	2.943	8.20446e-08	2.65204e-06
EHI_013760	heat shock protein 70 mitochondrial putative	4.247	2.086	8.68261e-08	2.7958e-06
EHI_140260	copine putative	2.623	1.391	8.94599e-08	2.85862e-06
EHI_200950	hypothetical protein	11.316	3.5	9.31648e-08	2.96569e-06
EHI_022280	protein kinase domain containing protein	4.013	2.005	9.47242e-08	2.99458e-06
EHI_125290	hypothetical protein	6.416	2.682	9.62206e-08	3.02842e-06
EHI_114000	hypothetical protein	6.879	2.782	1.01478e-07	3.18191e-06
EHI_079300	long-chain-fatty-acid--CoA ligase putative	4.728	2.241	1.04747e-07	3.27218e-06
EHI_086140	Ras guanine nucleotide exchange factor putative	2.913	1.542	1.05324e-07	3.27798e-06
EHI_174070	dTDP-D-glucose 4C6-dehydratase putative	3.497	1.806	1.05951e-07	3.28526e-06
EHI_083610	hypothetical protein	3.11	1.637	1.12747e-07	3.44494e-06
EHI_188990	hypothetical protein	3.309	1.726	1.14354e-07	3.48135e-06
EHI_004600	hydroxylamine reductase putative	4.672	2.224	1.29426e-07	3.89768e-06
EHI_009500	hypothetical protein	3.209	1.682	1.2906e-07	3.89768e-06
EHI_083400	hypothetical protein	4.366	2.126	1.28881e-07	3.89768e-06
EHI_145990	hypothetical protein	3.461	1.791	1.39372e-07	4.18215e-06
EHI_023150	hypothetical protein	6.465	2.693	1.48492e-07	4.43992e-06
EHI_052840	RhoGAP domain containing protein	4.197	2.069	1.61414e-07	4.8091e-06
EHI_003260	hypothetical protein	4.473	2.161	1.67775e-07	4.9809e-06
EHI_071380	hypothetical protein conserved	3.701	1.888	1.93263e-07	5.67718e-06
EHI_087850	RhoGEF domain-containing protein	5.257	2.394	1.92926e-07	5.67718e-06
EHI_158140	high mobility group 8HMG9 box domain containing protein	2.758	1.464	1.98369e-07	5.80681e-06
EHI_067980	hypothetical protein	2.513	1.329	2.0051e-07	5.84903e-06
EHI_152190	hypothetical protein	3.055	1.611	2.38267e-07	6.92629e-06
EHI_141100	hypothetical protein conserved	6.955	2.798	2.4436e-07	7.07884e-06
EHI_049650	hypothetical protein	2.493	1.318	2.75639e-07	7.95742e-06
EHI_008740	hypothetical protein	5.184	2.374	2.8344e-07	8.1545e-06
EHI_164750	26S proteasome non-ATPase regulatory subunit 14 putative	3.14	1.651	3.08549e-07	8.84649e-06
EHI_141120	helicase putative	5.725	2.517	3.10623e-07	8.87554e-06
EHI_147700	ubiquitin-conjugating enzyme family protein	2.888	1.53	3.19658e-07	9.10265e-06
EHI_118620	HEAT repeat domain containing protein	5.315	2.41	3.23145e-07	9.17074e-06
EHI_136360	cyst wall-specific glyco protein Jacob putative	7.163	2.841	3.31198e-07	9.33598e-06
EHI_C00034	NA	4.713	2.237	3.3984e-07	9.54746e-06
EHI_129480	hypothetical protein	5.504	2.46	3.56545e-07	9.98325e-06
EHI_188740	isoprenylated v-SNARE protein putative	9.633	3.268	3.57856e-07	9.98656e-06
EHI_098430	hypothetical protein conserved	4.171	2.061	3.74702e-07	1.03874e-05
EHI_049820	hypothetical protein conserved	4.88	2.287	4.00871e-07	1.10398e-05
EHI_194480	tyrosine kinase putative	3.395	1.763	4.28424e-07	1.17215e-05
EHI_009970	Rab GTPase activating protein putative	3.397	1.764	4.38403e-07	1.19554e-05
EHI_183190	hypothetical protein	3.896	1.962	4.42891e-07	1.20386e-05
EHI_148400	hypothetical protein	2.651	1.407	4.50634e-07	1.22094e-05
EHI_054240	DNA repair helicase putative	4.63	2.211	4.63501e-07	1.25175e-05
EHI_013160	hypothetical protein	4.863	2.282	4.70999e-07	1.26791e-05
EHI_151440	cysteine proteinase putative	3.576	1.838	4.83046e-07	1.29617e-05
EHI_054490	hypothetical protein	3.656	1.87	4.93044e-07	1.31877e-05
EHI_152320	hypothetical protein	4.079	2.028	5.04769e-07	1.34194e-05
EHI_155600	hypothetical protein	2.493	1.318	5.04912e-07	1.34194e-05
EHI_C00130	NA	6.968	2.801	5.09724e-07	1.35045e-05
EHI_067070	protein kinase putative	2.47	1.305	5.1686e-07	1.36074e-05
EHI_129490	CXXC-rich protein	3.75	1.907	5.16222e-07	1.36074e-05
EHI_C00089	NA	2.778	1.474	5.18832e-07	1.36165e-05
EHI_152280	serine palmitoyltransferase putative	4.208	2.073	5.21728e-07	1.36497e-05
EHI_030600	metal cation transporter zinc 8Zn2 9-iron 8Fe2 9 permease 8ZIP9 family	2.466	1.302	5.44226e-07	1.41919e-05
EHI_158110	DNA replication licensing factor putative	2.61	1.384	5.45841e-07	1.41919e-05
EHI_129830	hypothetical protein	5.112	2.354	5.50958e-07	1.42365e-05
EHI_151780	hypothetical protein	4.409	2.141	5.59005e-07	1.43791e-05
EHI_063790	hypothetical protein	2.877	1.525	5.67871e-07	1.45389e-05
EHI_000710	hypothetical protein	2.426	1.279	6.2116e-07	1.5711e-05
EHI_136380	cysteine desulfurase putative	2.898	1.535	6.19285e-07	1.5711e-05
EHI_050670	hypothetical protein	3.1	1.632	6.4147e-07	1.61759e-05
EHI_040290	hypothetical protein	2.834	1.503	7.25846e-07	1.82486e-05
EHI_104890	hypothetical protein conserved	2.776	1.473	7.38013e-07	1.84989e-05
EHI_173950	transporter major facilitator family	3.373	1.754	7.58625e-07	1.89588e-05
EHI_011850	hypothetical protein	3.162	1.661	8.02328e-07	1.99913e-05
EHI_056490	20 kDa antigen putative	2.912	1.542	8.13168e-07	2.01781e-05
EHI_192830	DNA repair and recombination protein putative	2.307	1.206	8.14643e-07	2.01781e-05
EHI_093860	MIT domain protein	4.588	2.198	8.18238e-07	2.02074e-05
EHI_069530	hypothetical protein	9.332	3.222	8.26818e-07	2.02995e-05
EHI_092160	Myb family DNA-binding protein SHAQKYF family	2.397	1.261	8.49175e-07	2.07874e-05
EHI_039850	Rho guanine nucleotide exchange factor putative	2.925	1.548	9.21231e-07	2.23552e-05
EHI_113960	hypothetical protein	6.251	2.644	9.27719e-07	2.23829e-05
EHI_189750	hypothetical protein	9.424	3.236	9.26631e-07	2.23829e-05
EHI_180150	protein tyrosine kinase domain-containing protein	2.113	1.079	9.66592e-07	2.31871e-05
EHI_052990	hypothetical protein	2.285	1.192	9.81689e-07	2.3482e-05
EHI_140140	gtpase activating protein putative	3.119	1.641	9.94088e-07	2.37108e-05
EHI_071800	heat shock protein70 mitochondrial putative	3.297	1.721	9.97058e-07	2.37141e-05
EHI_168060	protein kinase putative	2.596	1.376	1.01958e-06	2.41811e-05
EHI_117900	hypothetical protein	3.511	1.812	1.02954e-06	2.43484e-05
EHI_007150	mitochondrial-type heat shock protein 70	3.79	1.922	1.05332e-06	2.45776e-05
EHI_124310	hypothetical protein	4.141	2.05	1.04587e-06	2.45776e-05
EHI_158220	hypothetical protein	4.911	2.296	1.05068e-06	2.45776e-05
EHI_186120	hypothetical protein	6.716	2.748	1.05391e-06	2.45776e-05
EHI_033010	hypothetical protein	7.043	2.816	1.10677e-06	2.57386e-05
EHI_150130	hypothetical protein	2.504	1.324	1.20223e-06	2.7881e-05
EHI_004490	thioredoxin putative	2.213	1.146	1.2184e-06	2.81781e-05
EHI_045120	transitional endoplasmic reticulum ATPase putative	3.823	1.935	1.38103e-06	3.15901e-05
EHI_195970	hypothetical protein conserved	8.439	3.077	1.40122e-06	3.19646e-05
EHI_135120	hypothetical protein conserved domain containing	2.626	1.393	1.47473e-06	3.32517e-05
EHI_035920	regulator of nonsense transcripts putative	2.843	1.507	1.5227e-06	3.38326e-05
EHI_053180	hypothetical protein	4.412	2.141	1.51206e-06	3.38326e-05
EHI_150970	hypothetical protein	2.986	1.578	1.54582e-06	3.4237e-05
EHI_065340	hypothetical protein	3.613	1.853	1.68485e-06	3.71199e-05
EHI_094020	hypothetical protein	2.895	1.534	1.72371e-06	3.78764e-05
EHI_173410	mucin-2 precursor putative	3.52	1.815	1.78265e-06	3.90689e-05
EHI_074180	cysteine proteinase 1 putative	3.269	1.709	1.80239e-06	3.93986e-05
EHI_011880	hypothetical protein	2.21	1.144	1.94078e-06	4.18767e-05
EHI_180140	hypothetical protein	9.15	3.194	1.96898e-06	4.2376e-05
EHI_169260	hypothetical protein conserved	3.275	1.712	2.02395e-06	4.33362e-05
EHI_012590	hypothetical protein	3.283	1.715	2.15256e-06	4.59726e-05
EHI_019290	hypothetical protein	6.691	2.742	2.16938e-06	4.61262e-05
EHI_131080	DEADFDEAH box helicase putative	4.827	2.271	2.17077e-06	4.61262e-05
EHI_093990.2	NA	6.962	2.799	2.23443e-06	4.71201e-05
EHI_040640	hypothetical protein	5.807	2.538	2.27969e-06	4.79537e-05
EHI_192510.2	NA	3.056	1.612	2.28604e-06	4.79667e-05
EHI_013180	dynamin-1-like protein putative	3.919	1.971	2.33592e-06	4.87689e-05
EHI_167710	hypothetical protein conserved	4.686	2.228	2.39815e-06	4.99435e-05
EHI_013120	hypothetical protein	3.165	1.662	2.53531e-06	5.2409e-05
EHI_095900	hypothetical protein	4.305	2.106	2.64399e-06	5.43869e-05
EHI_103900	nucleosome-binding protein 1 putative	6.113	2.612	2.69549e-06	5.51752e-05
EHI_004910	hypothetical protein	5.951	2.573	2.78356e-06	5.67007e-05
EHI_100370	hypothetical protein conserved	3.363	1.75	2.86609e-06	5.78191e-05
EHI_012580	hypothetical protein conserved	2.764	1.467	2.90517e-06	5.84665e-05
EHI_123230	hypothetical protein conserved	3.407	1.768	3.0014e-06	6.02584e-05
EHI_153590	betaFalpha-amylase precursor putative	2.389	1.256	3.14682e-06	6.25776e-05
EHI_152170	chitinase Jessie 3 putative	2.337	1.225	3.15794e-06	6.26499e-05
EHI_023360	alpha-amylase family protein	3.63	1.86	3.1701e-06	6.27426e-05
EHI_110750	dipeptidyl-peptidase III putative	3.097	1.631	3.21104e-06	6.34029e-05
EHI_187400	hypothetical protein	8.268	3.047	3.30687e-06	6.51415e-05
EHI_201610	hypothetical protein conserved	8.427	3.075	3.32292e-06	6.53039e-05
EHI_180770	hypothetical protein	2.429	1.28	3.43331e-06	6.73154e-05
EHI_139470	hypothetical protein	2.276	1.187	3.44872e-06	6.74595e-05
EHI_016380	P-glycoprotein-2	3.614	1.854	3.76809e-06	7.33639e-05
EHI_078250	vacuolar sorting protein 26 putative	3.831	1.938	3.87586e-06	7.52869e-05
EHI_009030	hypothetical protein	3.353	1.746	3.9714e-06	7.67973e-05
EHI_164470	hypothetical protein	4.599	2.201	3.97196e-06	7.67973e-05
EHI_166050	mitochondrial-typeheat shock protein70 putative	3.71	1.891	4.03962e-06	7.79256e-05
EHI_151870	glycosyltransferase putative	8.687	3.119	4.07336e-06	7.82159e-05
EHI_032470	hypothetical protein	4.293	2.102	4.22171e-06	8.08791e-05
EHI_041465	AIG family protein	4.113	2.04	4.37602e-06	8.36439e-05
EHI_188760	hypothetical protein conserved	2.352	1.234	4.64613e-06	8.84031e-05
EHI_200970	hypothetical protein	3.953	1.983	4.66183e-06	8.85007e-05
EHI_009410	hypothetical protein conserved	2.216	1.148	4.69993e-06	8.89073e-05
EHI_067600	hypothetical protein	4.826	2.271	4.70448e-06	8.89073e-05
EHI_134810	rubrerythrin putative	2.642	1.402	4.7944e-06	8.99971e-05
EHI_058660	Ras-like protein 1 putative	2.782	1.476	4.80677e-06	9.00275e-05
EHI_024480	hypothetical protein	3.964	1.987	4.99982e-06	9.30188e-05
EHI_045110	hypothetical protein	3.104	1.634	5.08757e-06	9.44416e-05
EHI_045480	high mobility group 8HMG9 box domain containing protein	2.395	1.26	5.28439e-06	9.78781e-05
EHI_087210	hypothetical protein	3.943	1.979	5.42993e-06	9.99107e-05
EHI_093330	Helix-turn-helix protein putative	2.337	1.225	5.4109e-06	9.99107e-05
EHI_198340	hypothetical protein	3.333	1.737	5.59497e-06	0.000102722
EHI_124620	hypothetical protein	5.294	2.404	5.83244e-06	0.000106847
EHI_127700	heat shock protein 70 mitochondrial putative	3.785	1.92	6.02765e-06	0.000109942
EHI_146130	hypothetical protein	4.414	2.142	6.06369e-06	0.000110359
EHI_001150	plasma membrane calcium-transporting ATPase 1 putative	2.39	1.257	6.9366e-06	0.000124621
EHI_177320	26S protease regulatory subunit putative	2.611	1.385	6.9358e-06	0.000124621
EHI_119040	AIG1 family protein putative	5.714	2.514	6.99452e-06	0.000125392
EHI_098540	hypothetical protein	2.848	1.51	7.13751e-06	0.000127682
EHI_027710	calcium-transporting P-type ATPase putative	2.181	1.125	7.15767e-06	0.00012777
EHI_004060	hypothetical protein	6.199	2.632	7.21069e-06	0.000128442
EHI_114770	hypothetical protein	3.167	1.663	7.23742e-06	0.000128645
EHI_165770	hypothetical protein	2.233	1.159	8.01493e-06	0.000141863
EHI_150460	hypothetical protein	2.644	1.403	8.14598e-06	0.000143878
EHI_030610	HECT domain and RCC1-like domain-containing protein putative	2.417	1.273	8.34862e-06	0.000146839
EHI_160670	alcohol dehydrogenase 3 putative	2.365	1.242	8.34871e-06	0.000146839
EHI_050000	hypothetical protein	2.135	1.094	8.59115e-06	0.000150786
EHI_148340	long-chain-fatty-acid--CoA ligase putative	2.558	1.355	8.72173e-06	0.000152758
EHI_175600	heat shock protein 70 mitochondrial putative	2.698	1.432	8.89772e-06	0.000154968
EHI_179060	hypothetical protein	3.236	1.694	8.90367e-06	0.000154968
EHI_194400	SNF7 family protein	2.837	1.504	8.94805e-06	0.0001551
EHI_112060	DNA mismatch repair protein mutS putative	2.897	1.534	9.06406e-06	0.000156462
EHI_150370	ubiquitin-conjugating enzyme family protein	3.004	1.587	9.2877e-06	0.000159665
EHI_044490	hypothetical protein	2.035	1.025	9.40884e-06	0.000161086
EHI_127850	phosphatidylinositol 3-kinase 3 putative	2.31	1.208	9.54749e-06	0.000163126
EHI_137790	hypothetical protein	2.98	1.576	9.6417e-06	0.0001644
EHI_071210	hypothetical protein	5.849	2.548	9.67587e-06	0.000164647
EHI_022940	DNA-directed RNA polymerase subunit putative	2.993	1.582	1.00552e-05	0.00017041
EHI_001920	hypothetical protein	3.293	1.719	1.02924e-05	0.000174077
EHI_004400	hypothetical protein	3.117	1.64	1.04751e-05	0.000176455
EHI_166990	hypothetical protein	2.512	1.329	1.11375e-05	0.000186114
EHI_050490	hypothetical protein	4.908	2.295	1.12199e-05	0.000186745
EHI_087740	hypothetical protein	2.512	1.329	1.12032e-05	0.000186745
EHI_119580	alpha-amylase putative	2.092	1.065	1.13442e-05	0.000188066
EHI_152520	hypothetical protein	2.301	1.202	1.17469e-05	0.000193593
EHI_196550	RapFRan GTPase-activating protein putative	2.373	1.246	1.18048e-05	0.000194165
EHI_117810	hypothetical protein	3.222	1.688	1.18722e-05	0.000194891
EHI_167660	hypothetical protein	2.211	1.145	1.23991e-05	0.000202744
EHI_194280	Rab family GTPase	2.382	1.252	1.24786e-05	0.000203646
EHI_080890	26S protease regulatory subunit putative	3.425	1.776	1.25208e-05	0.00020374
EHI_179880	hypothetical protein	3.355	1.746	1.2533e-05	0.00020374
EHI_002670	hypothetical protein conserved	2.184	1.127	1.32705e-05	0.000215312
EHI_114210	Rab family GTPase	2.72	1.444	1.3323e-05	0.000215746
EHI_082250	hypothetical protein	5.8	2.536	1.3665e-05	0.000219634
EHI_092830	heat shock protein70 mitochondrial putative	3.885	1.958	1.36433e-05	0.000219634
EHI_094260	exonuclease putative	2.441	1.287	1.37913e-05	0.000220345
EHI_183060	pantothenate kinase 1 putative	2.169	1.117	1.37913e-05	0.000220345
EHI_152270	hypothetical protein	2.596	1.376	1.38836e-05	0.000221398
EHI_128470	hypothetical protein	2.253	1.172	1.3932e-05	0.000221549
EHI_140010	hypothetical protein	2.928	1.55	1.39461e-05	0.000221549
EHI_161010	anaerobic glycerol-3-phosphate dehydrogenase subunit A putative	2.57	1.362	1.40304e-05	0.000222467
EHI_101120	heat shock protein 70 mitochondrial putative	3.547	1.827	1.43949e-05	0.000227305
EHI_045080	pyruvate phosphate dikinase putative	2.071	1.051	1.45478e-05	0.000228937
EHI_016130	hypothetical protein	3.856	1.947	1.46473e-05	0.000230069
EHI_163260	copine putative	2.064	1.045	1.4703e-05	0.000230081
EHI_064490	tyrosine kinase putative	2.207	1.142	1.49806e-05	0.000233988
EHI_064690	hypothetical protein	2.592	1.374	1.52075e-05	0.000236649
EHI_054820	FAD dependent oxidoreductase pseudogene putative	2.562	1.357	1.52829e-05	0.000237381
EHI_187800	hypothetical protein conserved	4.581	2.196	1.57268e-05	0.000243372
EHI_015750	chitinase Jessie3 putative	2.736	1.452	1.57956e-05	0.000243986
EHI_153100	alpha-amylase putative	2.253	1.172	1.58589e-05	0.000244513
EHI_159760	hypothetical protein	2.323	1.216	1.60515e-05	0.000247028
EHI_040340	hypothetical protein	3.497	1.806	1.65323e-05	0.000253495
EHI_135950	hypothetical protein	4.062	2.022	1.68425e-05	0.000257685
EHI_188840	hypothetical protein	2.139	1.097	1.68671e-05	0.000257685
EHI_059700	heat shock protein 70 putative	3.555	1.83	1.70833e-05	0.000260039
EHI_139440	hypothetical protein conserved	3.577	1.839	1.71949e-05	0.000261263
EHI_026470	hypothetical protein	3.677	1.878	1.73459e-05	0.00026308
EHI_182460	dextranase precursor putative	7.745	2.953	1.7497e-05	0.000264414
EHI_135130	hypothetical protein	3.121	1.642	1.80075e-05	0.000271637
EHI_167640	protein kinase domain containing protein	2.051	1.036	1.83681e-05	0.000276082
EHI_096820	hypothetical protein	2.163	1.113	1.89019e-05	0.00028292
EHI_171750	cysteine synthase 2 putative	3.204	1.68	1.89244e-05	0.00028292
EHI_159910	ariadne-1 putative	3.423	1.775	1.90795e-05	0.00028473
EHI_049640	phospholipid-transporting P-type ATPase putative	2.545	1.348	1.9414e-05	0.000288181
EHI_174270	hypothetical protein	5.446	2.445	1.93824e-05	0.000288181
EHI_066520	hypothetical protein	2.576	1.365	1.96781e-05	0.000291584
EHI_107090	hypothetical protein	2.749	1.459	2.00006e-05	0.000295839
EHI_133330	57-37 exonuclease domain containing protein	2.635	1.398	2.10013e-05	0.000309548
EHI_013170	protein kinase domain containing protein	2.3	1.202	2.13462e-05	0.000314078
EHI_022980	ubiquitin-like protein	2.024	1.017	2.1813e-05	0.000320383
EHI_192540	serineFthreonine protein kinase STE20 putative	2.331	1.221	2.18722e-05	0.00032069
EHI_095910	hypothetical protein	4.309	2.107	2.22971e-05	0.000324225
EHI_151360	hypothetical protein	2.334	1.223	2.2307e-05	0.000324225
EHI_086500	short chain dehydrogenase family protein	3.169	1.664	2.28201e-05	0.000329966
EHI_053170	RNA-binding protein putative	6.364	2.67	2.30373e-05	0.000332532
EHI_096580	hypothetical protein	2.359	1.238	2.33991e-05	0.000336593
EHI_175050	aspartyl-tRNA synthetase putative	3.45	1.787	2.35813e-05	0.000338632
EHI_126180	heat shock protein 70 putative	2.991	1.581	2.46794e-05	0.00035319
EHI_054200	hypothetical protein	2.612	1.385	2.50364e-05	0.000355866
EHI_052050	26S protease regulatory subunit putative	3.312	1.727	2.51576e-05	0.000356981
EHI_159470	hypothetical protein	5.203	2.379	2.5284e-05	0.000358168
EHI_148650	leucine rich repeat and phosphatase domain containing protein	2.719	1.443	2.57653e-05	0.000363755
EHI_042740	hypothetical protein conserved	2.636	1.398	2.59247e-05	0.00036539
EHI_186920	3-oxoacyl-8acyl-carrier protein9 reductase putative	2.049	1.035	2.63175e-05	0.000369682
EHI_141430	Ras family GTPase	2.929	1.55	2.6901e-05	0.000377244
EHI_029340	short chain dehydrogenase family protein	2.89	1.531	2.74031e-05	0.000383644
EHI_148960	hypothetical protein	2.365	1.242	2.77929e-05	0.000387804
EHI_194570	26S protease regulatory subunit putative	3.031	1.6	2.81124e-05	0.000391609
EHI_030790	hypothetical protein conserved	3.393	1.762	2.8343e-05	0.000394166
EHI_069470	SP-RING zinc finger domain containing protein	2.481	1.311	2.87604e-05	0.000399307
EHI_037010	dentin sialophospho protein precursor putative	6.903	2.787	2.99326e-05	0.000411488
EHI_095870	serine-threonine rich protein	3.189	1.673	2.98847e-05	0.000411488
EHI_187600	26S protease regulatory subunit putative	3.305	1.724	3.06409e-05	0.000419846
EHI_092460	hypothetical protein	2.494	1.319	3.09272e-05	0.000421822
EHI_178340	ubiquitin putative	2.47	1.305	3.09363e-05	0.000421822
EHI_C00104	NA	2.697	1.432	3.11312e-05	0.000423789
EHI_009990	hypothetical protein	3.015	1.592	3.13625e-05	0.000426245
EHI_182660	hypothetical protein	2.419	1.275	3.15873e-05	0.000427219
EHI_181200	hypothetical protein conserved	2.023	1.016	3.24363e-05	0.00043729
EHI_045390	hypothetical protein	2.404	1.266	3.38712e-05	0.000454439
EHI_049720	hypothetical protein	2.604	1.381	3.41385e-05	0.000457291
EHI_097640	tyrosin kinase putative	2.216	1.148	3.56094e-05	0.000476234
EHI_021210	ras-related protein Rab-1A putative	3.147	1.654	3.59401e-05	0.00047989
EHI_066740	hypothetical protein conserved	2.714	1.44	3.67195e-05	0.000487961
EHI_114790	SNF7 family protein	2.137	1.096	3.73643e-05	0.000494176
EHI_178970	hypothetical protein	3.805	1.928	3.7474e-05	0.000494846
EHI_044520	hypothetical protein	2.134	1.094	3.92653e-05	0.000517684
EHI_058450	adaptor protein 8AP9 family protein	2.295	1.199	3.99736e-05	0.000525923
EHI_199110	lysozyme putative	2.444	1.289	4.03299e-05	0.000527565
EHI_030410	hypothetical protein	2.083	1.058	4.09184e-05	0.000531502
EHI_126170	cysteine protease putative	4.743	2.246	4.09482e-05	0.000531502
EHI_201410	hypothetical protein	4.587	2.198	4.08575e-05	0.000531502
EHI_153460	Rho family GTPase	2.105	1.074	4.10579e-05	0.0005321
EHI_159900	hypothetical protein	2.374	1.247	4.18986e-05	0.000541319
EHI_024560	hypothetical protein	2.67	1.417	4.20759e-05	0.000542772
EHI_050500	Mov34FMPNFPAD-1 family protein	2.084	1.06	4.3432e-05	0.000558545
EHI_030060	hypothetical protein	2.075	1.053	4.36983e-05	0.000559622
EHI_198010	19S cap proteasome S2 subunit	3.004	1.587	4.37163e-05	0.000559622
EHI_021390	hypothetical protein	2.413	1.271	4.40401e-05	0.000562907
EHI_150660	hypothetical protein	6.718	2.748	4.45215e-05	0.000567328
EHI_049930	hypothetical protein	4.266	2.093	4.48082e-05	0.000570113
EHI_046650	GalFGalNAc lectin heavy subunit putative	2.699	1.432	4.51901e-05	0.0005741
EHI_051440	hypothetical protein	3.934	1.976	4.69573e-05	0.00059295
EHI_180350	26S protease regulatory subunit putative	2.774	1.472	4.73012e-05	0.000596394
EHI_146100	hypothetical protein	5.489	2.457	4.73974e-05	0.000596708
EHI_186350	P-glycoprotein-2	2.879	1.526	4.76543e-05	0.000599042
EHI_136960	poly8ADP-ribose9 polymerase putative	3.932	1.975	4.85243e-05	0.000609064
EHI_064500	protein tyrosine kinase domain-containing protein	2.711	1.439	4.91953e-05	0.00061564
EHI_139090	hypothetical protein	5.176	2.372	5.11025e-05	0.000638553
EHI_068650	hypothetical protein	4.115	2.041	5.30332e-05	0.00066169
EHI_081790	protein kinase domain containing protein	2.364	1.241	5.50622e-05	0.000684964
EHI_159550	hypothetical protein	2.817	1.494	5.57195e-05	0.000692112
EHI_177050	hypothetical protein conserved	2.264	1.179	6.05705e-05	0.000744538
EHI_148570	hypothetical protein	2.939	1.556	6.0958e-05	0.000746112
EHI_068090	serine carboxypeptidase 8S289 family protein	2.209	1.143	6.34891e-05	0.000774826
EHI_112490	serine-rich 25 kDa antigen protein putative	6.468	2.693	6.37251e-05	0.000776574
EHI_140770	Rab family GTPase	2.052	1.037	6.4035e-05	0.000779217
EHI_143650	Rab family GTPase	2.02	1.014	6.46673e-05	0.000785769
EHI_176990	hypothetical protein	3.6	1.848	6.52983e-05	0.000792287
EHI_153800	hypothetical protein	2.091	1.064	6.79774e-05	0.000820039
EHI_148440	serineFthreonine-protein kinase putative	2.757	1.463	6.92531e-05	0.000833027
EHI_079950	hypothetical protein	2.971	1.571	6.96747e-05	0.000836896
EHI_083590	coronin putative	2.837	1.504	6.99437e-05	0.000838923
EHI_098580	hypothetical protein	4.193	2.068	7.05303e-05	0.0008437
EHI_133910	hypothetical protein	4.174	2.062	7.05435e-05	0.0008437
EHI_069480	HEAT repeat domain containing protein	2.672	1.418	7.13915e-05	0.00085141
EHI_008360	ankyrin repeat protein putative	2.609	1.383	7.49001e-05	0.000889452
EHI_068440	hypothetical protein	3.067	1.617	7.6792e-05	0.000906774
EHI_093800	high mobility group 8HMG9 box domain containing protein	2.084	1.06	7.79059e-05	0.000918631
EHI_115170	AIG1 family protein	5.226	2.386	7.87811e-05	0.000925632
EHI_104230	hypothetical protein	5.679	2.506	7.91541e-05	0.000928121
EHI_062680	hypothetical protein	2.651	1.407	8.00501e-05	0.000934699
EHI_101260	Ras family GTPase	3.279	1.713	8.07599e-05	0.000941674
EHI_056700	hypothetical protein	3.784	1.92	8.22249e-05	0.000952126
EHI_092530	protein kinase putative	2.503	1.324	8.46658e-05	0.000976339
EHI_158070	hypothetical protein	2.186	1.129	8.61595e-05	0.000992197
EHI_086120	ribosomal protein S18 putative	2.699	1.432	8.66718e-05	0.000996726
EHI_138480	iron-sulfur flavoprotein putative	2.542	1.346	8.81056e-05	0.00101182
EHI_017650	RhoGAP domain containing protein	2.242	1.165	9.02124e-05	0.00103008
EHI_100810	heat shock protein 70 mitochondrial putative	2.811	1.491	9.01611e-05	0.00103008
EHI_180930	hypothetical protein	6.463	2.692	9.04334e-05	0.00103008
EHI_155660	Elongation factor 2 putative	2.061	1.044	9.12021e-05	0.00103742
EHI_045600	Ras family protein	3.559	1.831	9.15417e-05	0.00103987
EHI_023430	glycosyl hydrolase family 31 protein	2.551	1.351	9.47833e-05	0.00107088
EHI_C00002	NA	3.179	1.668	9.53214e-05	0.00107551
EHI_038920	DNA topoisomerase III putative	2.052	1.037	9.72879e-05	0.00109208
EHI_149230	hypothetical protein	2.781	1.476	9.84903e-05	0.00110088
EHI_038690	ubiquitin-activating enzyme E1 1 putative	3.263	1.706	0.000101082	0.00112684
EHI_008020	hypothetical protein conserved	3.855	1.947	0.000101967	0.00113219
EHI_C00109	NA	3.098	1.631	0.000101919	0.00113219
EHI_064460	ubiquitin carboxyl-terminal hydrolase domain containing protein	2.264	1.179	0.000102808	0.00113851
EHI_161960	protein kinase putative	2.343	1.229	0.000103926	0.00114785
EHI_004430	hypothetical protein	2.906	1.539	0.000105398	0.00116258
EHI_076810	serineFthreonine- protein phosphatase PP-Z putative	4.502	2.171	0.000105891	0.00116648
EHI_140220	cysteine protease putative	2.276	1.186	0.000106518	0.00117184
EHI_180380	heat shock protein 70 putative	2.37	1.245	0.000107453	0.00117903
EHI_065330	GalFGalNAc lectin subunit Igl2	2.24	1.164	0.000107842	0.00118175
EHI_197440	hypothetical protein	3.834	1.939	0.000109366	0.00119531
EHI_145850	hypothetical protein	5.415	2.437	0.000111991	0.00121924
EHI_037190	serine carboxypeptidase 8S289 family protein	2.276	1.187	0.000113106	0.00122977
EHI_136420	Myb family DNA-binding protein SHAQKYF family	4.501	2.17	0.000113572	0.00123324
EHI_014050	hypothetical protein conserved	2.681	1.423	0.000114356	0.00123854
EHI_138060	hypothetical protein conserved domain containing	2.79	1.48	0.000117184	0.00126589
EHI_092930	hypothetical protein	2.096	1.068	0.000118203	0.00127505
EHI_111740	Met-10 -like protein	2.244	1.166	0.000121546	0.00130459
EHI_146940	hypothetical protein	2.385	1.254	0.000122028	0.00130809
EHI_021410	hypothetical protein	2.201	1.138	0.000123111	0.00131739
EHI_005080	hypothetical protein	2.492	1.317	0.000124374	0.00132475
EHI_098190	hypothetical protein	2.463	1.301	0.000133708	0.00141339
EHI_011390	Rho guanine nucleotide exchange factor putative	3.179	1.669	0.000134811	0.00141967
EHI_170020	beta-galactosidase putative	2.146	1.102	0.000134766	0.00141967
EHI_029620	aldose reductase putative	3.279	1.713	0.00013568	0.00142345
EHI_039190	aldose reductase putative	3.256	1.703	0.000139259	0.00145552
EHI_098260	hypothetical protein conserved	3.095	1.63	0.000140971	0.00146792
EHI_126430	hypothetical protein	4.97	2.313	0.000140886	0.00146792
EHI_114190	hypothetical protein	2.282	1.191	0.000141702	0.0014737
EHI_148800	beta-amylase putative	2.254	1.173	0.000145904	0.00150804
EHI_017560	hypothetical protein	2.642	1.402	0.000147103	0.00151856
EHI_139360	acetyltransferase GNAT family	2.53	1.339	0.000147935	0.00152526
EHI_185410	26S protease regulatory subunit putative	3.023	1.596	0.00015053	0.0015463
EHI_051840	histone H3 putative	2.011	1.008	0.000153988	0.00157796
EHI_178820	hypothetical protein	3.461	1.791	0.00015461	0.00158239
EHI_029060	hypothetical protein	2.103	1.072	0.000156255	0.00159533
EHI_058100	hypothetical protein	2.341	1.227	0.000160569	0.00163141
EHI_027780	signal peptide peptidase family protein	2.034	1.025	0.000163253	0.00165667
EHI_004440	hypothetical protein	2.621	1.39	0.000165101	0.00167138
EHI_152010	histone acetyltransferase putative	2.101	1.071	0.000166143	0.00167989
EHI_070450	heat shock protein70 mitochondrial putative	2.422	1.276	0.000166366	0.00168011
EHI_153050	hypothetical protein	4.152	2.054	0.000167482	0.00168731
EHI_064610	protein kinase domain containing protein	3.402	1.766	0.000170532	0.00171186
EHI_058520	Ras family GTPase	2.596	1.376	0.000171279	0.0017173
EHI_125900	hypothetical protein	2.728	1.448	0.000172029	0.00172071
EHI_140270	hypothetical protein	2.098	1.069	0.000174667	0.00174292
EHI_160930	cysteine synthase A putative	3.094	1.63	0.000177584	0.00176992
EHI_026890	deoxyuridine 57-triphosphate nucleotidohydrolase mitochondrial precursor putative	5.86	2.551	0.000181925	0.00180272
EHI_118900	vacuolar sorting protein-associating protein 4A 8VPS49 putative	2.152	1.106	0.000181952	0.00180272
EHI_157360	AIG1 family protein putative	4.243	2.085	0.000187486	0.00185316
EHI_151980	vacuolar sorting protein 9 8VPS99 domain containing protein	2.217	1.148	0.000189212	0.00186326
EHI_189170	hypothetical protein	3.54	1.824	0.000189397	0.00186326
EHI_059670	Rab family GTPase	3.288	1.717	0.000189662	0.00186367
EHI_056450	Rho GTPase activating protein putative	3.333	1.737	0.000190706	0.00186954
EHI_024230	cysteine synthase A putative	3.076	1.621	0.000197144	0.00192814
EHI_040840	dephospho-CoA kinase putative	2.018	1.013	0.000197607	0.00193042
EHI_169640	hypothetical protein	2.293	1.198	0.000199467	0.00194179
EHI_135810	hypothetical protein	3.27	1.709	0.000202064	0.00196023
EHI_001400	RAD23 protein putative	2.52	1.333	0.000203801	0.00197296
EHI_037180	Ras family GTPase	4.439	2.15	0.000207289	0.00199176
EHI_198650	cyclin domain containing protein	4.112	2.04	0.000221373	0.00210286
EHI_003040	hypothetical protein	2.171	1.119	0.000225268	0.00213342
EHI_178100	hypothetical protein	2.065	1.046	0.000225879	0.00213679
EHI_056470	hypothetical protein	2.892	1.532	0.000227308	0.00214546
EHI_083620	hypothetical protein	3.179	1.668	0.000228641	0.00215076
EHI_117800	diacylglycerol kinase putative	2.228	1.156	0.000232107	0.00218092
EHI_121870	ADP-ribosylation factor 1 putative	2.136	1.095	0.000232435	0.00218155
EHI_178840	hypothetical protein	3.203	1.679	0.000234334	0.00219445
EHI_140760	hypothetical protein	2.299	1.201	0.000235462	0.00220255
EHI_108740	hypothetical protein	2.18	1.124	0.00023824	0.00222358
EHI_161650	hypothetical protein	2.583	1.369	0.000243231	0.00226762
EHI_016440	hypothetical protein	2.502	1.323	0.000246726	0.00229256
EHI_111020	WD domain containing protein	2.548	1.349	0.000255272	0.0023667
EHI_111550	hypothetical protein conserved	4.711	2.236	0.000256199	0.00237267
EHI_086790	heat shock protein 70 pseudogene putative	3.793	1.923	0.000256958	0.00237445
EHI_126240	60S ribosomal protein L3 putative	2.128	1.09	0.000257377	0.0023757
EHI_092080	hypothetical protein conserved	3.622	1.857	0.00025839	0.00238242
EHI_049670	hypothetical protein	2.837	1.504	0.000262727	0.00241709
EHI_053830	La ribonucleoprotein putative	2.409	1.268	0.000271544	0.00248727
EHI_166810	elongation factor 2	3.029	1.599	0.000271963	0.00248838
EHI_074030	hypothetical protein	3.108	1.636	0.000274352	0.00250751
EHI_150490	aldehyde-alcohol dehydrogenase 2 putative	2.824	1.498	0.000276337	0.00252289
EHI_062530	hypothetical protein	2.424	1.277	0.000278596	0.00254075
EHI_023140	protein phosphatase domain-containing protein	2.153	1.107	0.000287697	0.00260671
EHI_153810	RNA recognition motif domain containing protein	3.062	1.615	0.000286904	0.00260671
EHI_160940	aldehyde-alcohol dehydrogenase 2 putative	2.821	1.496	0.000290976	0.00263357
EHI_170390	Rab family GTPase	3.17	1.665	0.000292509	0.0026376
EHI_178060	hypothetical protein	3.118	1.64	0.000292997	0.0026376
EHI_100400	DNA-repair protein putative	2.399	1.262	0.000297902	0.00267314
EHI_167520	60S ribosomal protein L3 putative	2.097	1.069	0.00030024	0.00269123
EHI_143640	hypothetical protein	2.26	1.176	0.000301052	0.00269562
EHI_009580	tyrosine kinase putative	3.613	1.853	0.000302414	0.00270493
EHI_164790	RhoGAP domain containing protein	2.051	1.036	0.000311718	0.00277923
EHI_055670	60S ribosomal protein L3 putative	2.127	1.089	0.000314999	0.00280252
EHI_154220	hypothetical protein	2.27	1.182	0.000314828	0.00280252
EHI_054830	Plasma membrane calcium-transporting ATPase putative	2.425	1.278	0.000316205	0.00281027
EHI_005890	60S ribosomal protein L3 putative	2.124	1.087	0.0003172	0.00281612
EHI_166460	hypothetical protein	4.034	2.012	0.000329205	0.00290116
EHI_C00033	NA	2.347	1.231	0.000330033	0.0029054
EHI_127460	hypothetical protein	2.264	1.179	0.000333748	0.00292887
EHI_117970	DNA replication licensing factor	2.331	1.221	0.000334988	0.0029336
EHI_086150	hypothetical protein	2.612	1.385	0.000343779	0.0030043
EHI_021380	U5 small nuclear ribonucleoprotein subunit putative	2.597	1.377	0.000345939	0.00301688
EHI_186760	hypothetical protein	2.228	1.156	0.000346833	0.00302152
EHI_164510	elongation factor 2	3.018	1.594	0.000347282	0.00302229
EHI_147470	ubiquitin-conjugating enzyme family protein	2.032	1.023	0.00035019	0.00304443
EHI_189550	hypothetical protein	2.464	1.301	0.000365135	0.00314497
EHI_099700	NAD8FAD9-dependent dehydrogenase putative	3.001	1.585	0.000366986	0.00315766
EHI_C00171	NA	3.318	1.73	0.000367512	0.00315895
EHI_140510	hypothetical protein	2.301	1.202	0.000368973	0.003165
EHI_134780	hypothetical protein conserved	3.174	1.666	0.000371739	0.00317896
EHI_124550	hypothetical protein	2.908	1.54	0.000376953	0.00321854
EHI_143630	hypothetical protein	2.261	1.177	0.000377521	0.00321854
EHI_153210	hypothetical protein	2.199	1.137	0.000377155	0.00321854
EHI_051070	leucine rich repeat protein BspA family	3.514	1.813	0.000380001	0.00323639
EHI_081690	hypothetical protein	2.649	1.405	0.000382443	0.00325057
EHI_167130	filopodin putative	3.593	1.845	0.000382968	0.00325173
EHI_118260	formin homology 2 family protein	2.441	1.287	0.000385514	0.00327003
EHI_130060	myb-like DNA-binding domain containing protein	3.011	1.59	0.000386956	0.00327894
EHI_186870	hypothetical protein	2.465	1.301	0.000388415	0.00328798
EHI_189870	hypothetical protein	2.163	1.113	0.000395134	0.0033381
EHI_019860	hypothetical protein	3.613	1.853	0.000398596	0.00335444
EHI_050560	hypothetical protein	2.085	1.06	0.000397914	0.00335444
EHI_111060	DNA ligase putative	2.36	1.239	0.00039867	0.00335444
EHI_160710	ribonuclease putative	2.047	1.033	0.000400146	0.00335968
EHI_155520	glutamine synthetase putative	2.19	1.131	0.00040634	0.00339856
EHI_189190	hypothetical protein	3.498	1.806	0.000407022	0.00340078
EHI_039960	hypothetical protein	5.354	2.421	0.000413132	0.00344496
EHI_178720	hypothetical protein	2.57	1.362	0.000413699	0.00344626
EHI_169330	hypothetical protein	2.036	1.026	0.000417107	0.00346775
EHI_126100	protein kinase domain containing protein	3.859	1.948	0.000419889	0.00348741
EHI_030420	tyrosine kinase putative	2.431	1.281	0.000436853	0.00361397
EHI_051920	protein kinase putative	4.27	2.094	0.00043858	0.00362467
EHI_081380	hypothetical protein	2.028	1.02	0.000440051	0.00363325
EHI_111990	CXXC-rich protein	2.997	1.583	0.000444842	0.00366918
EHI_079850	hypothetical protein	2.296	1.199	0.00044854	0.00369604
EHI_027650	hypothetical protein	2.719	1.443	0.00045262	0.00372233
EHI_163560	hypothetical protein	2.001	1.001	0.000452412	0.00372233
EHI_187080	hypothetical protein	2.233	1.159	0.000453418	0.00372524
EHI_170170	hypothetical protein	2.804	1.488	0.000454383	0.0037295
EHI_132380	hypothetical protein	2.017	1.012	0.000456391	0.00373987
EHI_C00079	NA	3.013	1.591	0.000457809	0.0037466
EHI_006980	GalFGalNAc lectin subunit Igl1	2.286	1.193	0.000466477	0.00380638
EHI_103840	DNA repair protein putative	2.9	1.536	0.000472598	0.00385257
EHI_038300	hypothetical protein	3.029	1.599	0.000474186	0.00385837
EHI_053110	hypothetical protein	2.518	1.332	0.000481704	0.003904
EHI_107170	hypothetical protein	3.32	1.731	0.000496463	0.00400809
EHI_155490	heat shock protein 70 putative	2.229	1.157	0.000496274	0.00400809
EHI_045100	RhoGAP domain containing protein	2.211	1.145	0.000505596	0.00407397
EHI_180400	hypothetical protein	5.214	2.382	0.000519473	0.00416132
EHI_175100	hypothetical protein	2.945	1.559	0.000522436	0.00417351
EHI_192390	guanine nucleotide exchange factor putative	3.52	1.816	0.0005222	0.00417351
EHI_191740	hypothetical protein	3.81	1.93	0.000530055	0.00423033
EHI_023320	hypothetical protein conserved	2.179	1.124	0.000530786	0.00423214
EHI_192460	formin homology 2 family protein	2.992	1.581	0.000542509	0.00430919
EHI_148550	protein tyrosine kinase domain-containing protein	2.512	1.329	0.000547424	0.00434411
EHI_023100	hypothetical protein	2.864	1.518	0.000561564	0.00443529
EHI_142160	hypothetical protein	2.199	1.137	0.00056611	0.00446699
EHI_124340	hypothetical protein	2.29	1.195	0.000571568	0.0045058
EHI_078200	protein kinase putative	2.235	1.16	0.000577953	0.00454971
EHI_181260	protein kinase domain containing protein	2.302	1.203	0.000582124	0.0045718
EHI_004350	hypothetical protein	3.176	1.667	0.000593962	0.00465168
EHI_010020	calmodulin putative	2.083	1.059	0.000595252	0.00465308
EHI_144170	hypothetical protein	4.088	2.031	0.000594963	0.00465308
EHI_131230	actin putative	2.885	1.529	0.000599437	0.00467801
EHI_143660	hypothetical protein	2.449	1.292	0.000600079	0.00467801
EHI_156320	long-chain-fatty-acid--CoA ligase putative	2.327	1.218	0.000600118	0.00467801
EHI_046040	hypothetical protein	5.065	2.341	0.000607522	0.00472692
EHI_151930	hypothetical protein conserved	2.195	1.134	0.000612964	0.00476485
EHI_129910	hypothetical protein	2.318	1.213	0.000641329	0.00496689
EHI_045410	metallo-beta-lactamase family protein	2.068	1.048	0.000647263	0.00500821
EHI_119910	lipid phosphate phosphatase putative	2.535	1.342	0.000654689	0.00505632
EHI_008350	Rab family GTPase	2.379	1.25	0.000663156	0.00510289
EHI_122100	acetyltransferase putative	2.201	1.138	0.000681103	0.00520749
EHI_144590	protein kinase domain containing protein	4.378	2.13	0.000684611	0.00522476
EHI_148690	hypothetical protein	2.321	1.214	0.000686778	0.00523652
EHI_035700	beta-amylase putative	2.225	1.154	0.000689519	0.00525264
EHI_063000	hypothetical protein conserved	2.161	1.112	0.000698704	0.00531777
EHI_037240	U5 small nuclear ribonucleoprotein subunit putative	2.518	1.332	0.000706089	0.00536423
EHI_193660	deoxyuridine 57-triphosphate nucleotidohydrolase domain containing protein	4.833	2.273	0.000705948	0.00536423
EHI_130920	hypothetical protein conserved	2.254	1.172	0.000718374	0.00544767
EHI_115150	AIG1 family protein	3.382	1.758	0.000728394	0.00550869
EHI_013990	hypothetical protein	2.348	1.232	0.00073238	0.00552884
EHI_039180	acetyltransferase putative	2.244	1.166	0.000733442	0.00553187
EHI_156240	competence protein ComEC putative	2.098	1.069	0.000734248	0.00553297
EHI_005260	surface antigen ariel1 putative	4.832	2.273	0.000740721	0.00557171
EHI_168200	hypothetical protein	2.017	1.012	0.000747205	0.00561544
EHI_103410	WD domain containing protein	3.106	1.635	0.000779793	0.00581353
EHI_118410	tyrosine kinase putative	2.838	1.505	0.000779754	0.00581353
EHI_137680	protein with RhoGEF and ArfGAP domains	2.458	1.297	0.000779812	0.00581353
EHI_097180	hypothetical protein	2.332	1.221	0.000789854	0.00588315
EHI_083660	hypothetical protein	2.128	1.089	0.000792002	0.00589391
EHI_052770	glycosyl hydrolase family 31 protein	2.012	1.009	0.000796568	0.00592262
EHI_181510	RecFFRecNFSM domain containing protein	2.276	1.186	0.000810177	0.0060078
EHI_073400	hypothetical protein	2.035	1.025	0.000829374	0.00613927
EHI_015220	hypothetical protein	4.589	2.198	0.000831258	0.00614779
EHI_024390	hypothetical protein	2.208	1.143	0.000843762	0.00622925
EHI_009590	serineFthreonine protein kinase putative	3.273	1.711	0.000848025	0.00625521
EHI_C00114	NA	4.363	2.125	0.000855149	0.00630221
EHI_024240	aldehyde-alcohol dehydrogenase 2 putative	3.099	1.632	0.000856622	0.00630751
EHI_153670	U1 small nuclear ribonucleoprotein subunit putative	2.973	1.572	0.000862372	0.00634427
EHI_134690	hypothetical protein	2.365	1.242	0.000863562	0.00634744
EHI_146210	hypothetical protein	2.647	1.405	0.000866521	0.00636361
EHI_121060	hypothetical protein conserved	2.857	1.514	0.000871908	0.00638636
EHI_160880	hypothetical protein	2.223	1.152	0.000874856	0.00640235
EHI_029610	maltose O-acetyltransferase putative	2.089	1.063	0.000885007	0.00646534
EHI_180290	hypothetical protein	3.235	1.694	0.000889712	0.00649404
EHI_073980	hypothetical protein	4.728	2.241	0.000901767	0.00655916
EHI_099800	lipase putative	2.048	1.034	0.000901374	0.00655916
EHI_049700	beta-amylase putative	2.161	1.112	0.000905542	0.0065809
EHI_074160	UBX domain protein	2.013	1.009	0.000908094	0.00658801
EHI_126940	hypothetical protein	2.088	1.062	0.000915188	0.00662799
EHI_177180.2	NA	2.475	1.308	0.000926472	0.00668657
EHI_174170	hypothetical protein	2.564	1.358	0.000944131	0.00680229
EHI_148600	hypothetical protein	2.185	1.128	0.000959176	0.0068929
EHI_C00025	NA	2.785	1.478	0.000963137	0.00689768
EHI_201260	heat shock protein 70 putative	2.317	1.212	0.00097912	0.0069942
EHI_138980	hypothetical protein	2.408	1.268	0.000982167	0.00700997
EHI_102170	elongation factor 1-alpha 1	3.136	1.649	0.000993536	0.00707905
EHI_035590	WD domain containing protein	2.181	1.125	0.00100079	0.0071186
EHI_159750	hypothetical protein	2.524	1.336	0.00103288	0.00732818
EHI_044930	eukaryotic translation initiation factor 4 gamma putative	2.822	1.497	0.00110878	0.00780062
EHI_093760	Ras family GTPase	2.61	1.384	0.00110863	0.00780062
EHI_009420	Ras family GTPase pseudogene	3.21	1.683	0.00111028	0.00780458
EHI_085850	hypothetical protein conserved domain containing	4.224	2.079	0.00112606	0.00788899
EHI_158100	hypothetical protein	2.154	1.107	0.00113086	0.00791605
EHI_137090	TFIID subunit putative	2.048	1.034	0.0011421	0.00796807
EHI_170370	hypothetical protein	2.238	1.162	0.00114591	0.00798796
EHI_101280	protein tyrosine kinase domain-containing protein	2.402	1.264	0.00117473	0.00817529
EHI_140200	hypothetical protein	4.551	2.186	0.00117678	0.00818272
EHI_070780	hypothetical protein	3.294	1.72	0.00117845	0.00818753
EHI_054810	hypothetical protein	2.546	1.348	0.0011803	0.00819361
EHI_030770	hypothetical protein conserved	2.95	1.561	0.00119137	0.00824934
EHI_049680	hypothetical protein	2.397	1.261	0.00119227	0.00824934
EHI_022960	LIM zinc finger domain containing protein	2.357	1.237	0.00119352	0.00825117
EHI_067700	proteoglycan-4 precursor putative	2.752	1.46	0.00121393	0.00836463
EHI_198790	alanyl-tRNA synthetase putative	2.281	1.19	0.00122638	0.00843651
EHI_198550	glucosamine 6-phosphate N-acetyltransferase. putative	2.037	1.026	0.00123717	0.00849681
EHI_123020	hypothetical protein	2.335	1.223	0.00125055	0.00858163
EHI_022500	AIG1 family protein	3.359	1.748	0.00125775	0.00861689
EHI_023200	hypothetical protein	2.01	1.007	0.00126481	0.00865824
EHI_189490	elongation factor 2	2.762	1.466	0.00129658	0.00884678
EHI_011210	elongation factor 1-alpha 1	3.055	1.611	0.00130508	0.0088975
EHI_119470	leucine rich repeat protein BspA family	3.101	1.633	0.00130722	0.00889762
EHI_045450	Ras family GTPase	2.57	1.362	0.00134915	0.00914584
EHI_C00110	NA	4.252	2.088	0.00135483	0.00916948
EHI_011380	transporter auxin efflux carrier 8AEC9 family	2.531	1.34	0.00135678	0.00917526
EHI_138390	Rho guanine nucleotide exchange factor putative	2.541	1.345	0.00137425	0.00925604
EHI_163610	hypothetical protein	4.537	2.182	0.00138942	0.00934316
EHI_009020	beta-amylase putative	2.088	1.062	0.00139353	0.00936329
EHI_098440	hypothetical protein conserved	4.034	2.012	0.00141793	0.00947398
EHI_107670	thioredoxin putative	2.228	1.156	0.0014296	0.00952914
EHI_120470	hypothetical protein	2.022	1.016	0.00143589	0.00955201
EHI_053020	26S protease regulatory subunit putative	2.633	1.397	0.00144889	0.00961945
EHI_141850	hypothetical protein	2.053	1.038	0.00147826	0.00978339
EHI_014350	protein kinase domain containing protein	2.895	1.534	0.00148168	0.00979827
EHI_137080	hypothetical protein	3.716	1.894	0.00148872	0.00982154
EHI_072080	RhoGAP domain containing protein	2.692	1.429	0.00149857	0.00986143
EHI_114430	hypothetical protein	2.471	1.305	0.0014991	0.00986143
EHI_200060	hypothetical protein	2.214	1.146	0.00149729	0.00986143
EHI_191730	hypothetical protein	2.696	1.431	0.00152225	0.00997984
EHI_158190	hypothetical protein	2.091	1.064	0.00152661	0.00999279
EHI_081920	hypothetical protein	2.317	1.212	0.0015328	0.0100255
EHI_056510	hypothetical protein	2.73	1.449	0.00156024	0.0101829
EHI_034560	deoxyuridine 57-triphosphate nucleotidohydrolase domain containing protein	4.415	2.142	0.00157106	0.0102278
EHI_132250	hypothetical protein	4.459	2.157	0.00159076	0.0103239
EHI_178530	tumor susceptibility gene 101 protein putative	2.384	1.253	0.00164623	0.0106099
EHI_125640	hypothetical protein	4.45	2.154	0.00165341	0.0106316
EHI_103400	hypothetical protein	2.203	1.14	0.00173414	0.0110192
EHI_065710	hypothetical protein	2.053	1.038	0.00174068	0.0110485
EHI_081810	hypothetical protein	4.327	2.113	0.00175765	0.0111309
EHI_076380	hypothetical protein	4.393	2.135	0.00178709	0.0112832
EHI_188600	dentin sialophospho protein precursor putative	4.401	2.138	0.00183014	0.0115289
EHI_177190	hypothetical protein conserved	2.649	1.406	0.00184066	0.0115777
EHI_021300	lecithin 3Acholesterol acyltransferase domain-containing protein	2.089	1.063	0.00187004	0.0117323
EHI_183520	hypothetical protein	2.327	1.218	0.00187083	0.0117323
EHI_053860	hypothetical protein	2.356	1.236	0.00189549	0.0118603
EHI_096390	DEADFDEAH box helicase putative	2.143	1.1	0.00189981	0.0118784
EHI_083590.2	NA	2.841	1.507	0.00190882	0.011917
EHI_114650	hypothetical protein	3.27	1.709	0.00193348	0.0120591
EHI_153170	hypothetical protein	2.232	1.158	0.00197426	0.0122252
EHI_148930	helicase putative	2.56	1.356	0.00197916	0.0122465
EHI_C00076	NA	3.216	1.685	0.00198084	0.0122479
EHI_157020	maltose O-acetyltransferase putative	2.049	1.035	0.00202184	0.0124737
EHI_076030	hypothetical protein	3.389	1.761	0.00202346	0.0124746
EHI_110560	hypothetical protein	2.02	1.015	0.00205257	0.0126354
EHI_056350	hypothetical protein	3.155	1.658	0.0020766	0.0127739
EHI_110280	LIM zinc finger domain containing protein	2.426	1.279	0.00211299	0.0129787
EHI_182900	actin	2.884	1.528	0.00213179	0.013075
EHI_148030	hypothetical protein	2.321	1.215	0.00223414	0.0135833
EHI_107550	bacterial transferase hexapeptide family protein	2.008	1.006	0.00223751	0.013594
EHI_C00044	NA	2.341	1.227	0.00224435	0.0136059
EHI_186600	P-glycoprotein-2 putative	3.265	1.707	0.00224802	0.0136182
EHI_008820.2	NA	2.276	1.187	0.00225318	0.0136298
EHI_194070	26S protease regulatory subunit S10B putative	2.934	1.553	0.00225164	0.0136298
EHI_049960	hypothetical protein	4.065	2.023	0.00226257	0.0136767
EHI_043030	hypothetical protein	2.595	1.376	0.00227526	0.0137041
EHI_107560	alcohol dehydrogenase putative	2.819	1.495	0.00227561	0.0137041
EHI_039340	USP6 N-terminal-like protein putative	3.326	1.734	0.0022959	0.0138084
EHI_112790	acetyltransferase putative	2.002	1.001	0.00230832	0.0138631
EHI_017760	tyrosine kinase putative	2.323	1.216	0.00232969	0.0139707
EHI_126860	hypothetical protein	2.628	1.394	0.00233122	0.0139707
EHI_152600	thioredoxin putative	2.219	1.15	0.00236135	0.014131
EHI_137940	hypothetical protein	2.166	1.115	0.00236872	0.0141548
EHI_104390	actin binding protein putative	2.511	1.328	0.0023763	0.0141799
EHI_155670	hypothetical protein	2.447	1.291	0.00237872	0.0141842
EHI_056640	hypothetical protein	2.325	1.217	0.00238195	0.0141934
EHI_099360	hypothetical protein	3.817	1.933	0.00241405	0.0143438
EHI_145970	hypothetical protein	2.448	1.291	0.00241987	0.0143682
EHI_062700	glutaminyl-tRNA synthetase putative	2.059	1.042	0.00243764	0.0144503
EHI_149880	hypothetical protein	3.358	1.748	0.00254008	0.0149652
EHI_125030	P-glycoprotein 5 putative	3.541	1.824	0.00256474	0.0150892
EHI_153580	hypothetical protein	3.986	1.995	0.0025634	0.0150892
EHI_035950	protein kinase domain containing protein	2.713	1.44	0.00257505	0.0151287
EHI_080850	ariadne-1 putative	2.545	1.348	0.00261277	0.0152645
EHI_179090	hypothetical protein	2.558	1.355	0.00261044	0.0152645
EHI_002200	hypothetical protein conserved	2.618	1.389	0.0026519	0.01544
EHI_064510	hypothetical protein	2.111	1.078	0.00265876	0.0154483
EHI_010300	hypothetical protein conserved	2.292	1.197	0.00267488	0.0155252
EHI_069090	hypothetical protein	3.981	1.993	0.00267592	0.0155252
EHI_182930	RhoGAP domain containing protein	2.173	1.12	0.00274946	0.015853
EHI_008800	serFthr protein phosphatase family protein	2.671	1.417	0.00276815	0.0159388
EHI_182940	hypothetical protein	2.513	1.33	0.00278497	0.0160246
EHI_115500	leucine rich repeat protein BspA family	2.519	1.333	0.00278919	0.0160378
EHI_137010	hypothetical protein	2.504	1.324	0.00280827	0.0160878
EHI_001290	P-glycoprotein-2 putative	2.738	1.453	0.00286814	0.0163905
EHI_166870	GTP binding protein putative	2.064	1.045	0.0029386	0.0167246
EHI_050660	hypothetical protein conserved	3.587	1.843	0.00296117	0.0168164
EHI_199140	hypothetical protein	2.8	1.485	0.00296275	0.0168164
EHI_104570	ubiquitin ligase putative	2.402	1.264	0.00302561	0.0170962
EHI_C00139	NA	3.48	1.799	0.00302647	0.0170962
EHI_099230	hypothetical protein conserved	2.165	1.114	0.00305035	0.0171508
EHI_062500	hypothetical protein	2.103	1.073	0.00306297	0.0172102
EHI_132420	hypothetical protein	3.75	1.907	0.00313156	0.0175133
EHI_180030	hypothetical protein	2.724	1.446	0.00318302	0.0177418
EHI_104680	hypothetical protein	2.215	1.147	0.00319124	0.0177758
EHI_136610	plasma membrane calcium ion-transporting ATPase putative	2.483	1.312	0.00324796	0.0180557
EHI_089100	mucin-like protein 1 precursor putative	2.487	1.315	0.00326103	0.01809
EHI_100290	RapFRan GTPase-activating protein putative	2.13	1.091	0.00326276	0.01809
EHI_C00158	NA	4.034	2.012	0.00325812	0.01809
EHI_179070	hypothetical protein conserved	2.395	1.26	0.00331808	0.0183723
EHI_054680	hypothetical protein	4.011	2.004	0.00332555	0.0183894
EHI_047810	hypothetical protein	2.234	1.159	0.00335774	0.0185551
EHI_080270	57-37 exonuclease domain containing protein	2.218	1.15	0.00341557	0.0188026
EHI_065220	hypothetical protein	3.64	1.864	0.00344723	0.0189265
EHI_185260	hypothetical protein	2.118	1.083	0.00347323	0.0190176
EHI_011990	hypothetical protein	3.854	1.946	0.00355769	0.0193913
EHI_119920	DEADFDEAH box helicase putative	2.199	1.137	0.00356342	0.0194098
EHI_185300	protein MNN4 putative	2.353	1.234	0.00358087	0.0194543
EHI_037440	hypothetical protein	2.461	1.299	0.00361734	0.019607
EHI_127370	hypothetical protein	3.988	1.996	0.00361834	0.019607
EHI_187280	transcription initiation factor SPT5 putative	2.643	1.402	0.00362714	0.0196419
EHI_004210	RapFRan GTPase-activating protein putative	2.404	1.265	0.0036457	0.0197127
EHI_027560.2	NA	2.084	1.059	0.00369498	0.0198935
EHI_012370	hypothetical protein	2.238	1.162	0.00381009	0.0204344
EHI_126190	actin putative	2.787	1.478	0.00389172	0.0208188
EHI_013310	hypothetical protein	2.142	1.099	0.00391716	0.0209282
EHI_038150	hypothetical protein	3.216	1.685	0.00393514	0.0210108
EHI_080600	hypothetical protein	2.63	1.395	0.00397869	0.0211893
EHI_137810	protein kinase domain containing protein	3.709	1.891	0.00403849	0.0214124
EHI_119290	recQ family helicase putative	2.333	1.222	0.00410037	0.0216993
EHI_041980	hypothetical protein conserved	2.061	1.044	0.00411118	0.0217428
EHI_044480	WD domain containing protein	2.006	1.005	0.00417547	0.0219994
EHI_099320	hypothetical protein	2.668	1.416	0.00421271	0.0221538
EHI_005110	hypothetical protein	3.135	1.648	0.00425903	0.0223681
EHI_062670	hypothetical protein	3.055	1.611	0.00429989	0.0225273
EHI_167670	hypothetical protein	2.321	1.215	0.00430675	0.0225492
EHI_103870	hypothetical protein	2.205	1.141	0.004327	0.022624
EHI_110980	Rho guanine nucleotide exchange factor putative	3.229	1.691	0.00432915	0.022624
EHI_164390	zinc finger domain containing protein	3.869	1.952	0.00434571	0.0226822
EHI_054460	phosphatidylinositol-3C4C5-trisphosphate 3-phosphatase putative	2.429	1.28	0.00439352	0.0228747
EHI_010140	DNA primase small subunit putative	2.619	1.389	0.00441657	0.0229804
EHI_178130	hypothetical protein	3.08	1.623	0.00443957	0.0230664
EHI_127080	hypothetical protein	3.131	1.647	0.00446527	0.0231475
EHI_096590	hypothetical protein	3.074	1.62	0.00449848	0.0232908
EHI_018140	hypothetical protein	3.74	1.903	0.00458237	0.023652
EHI_107290	actin putative	2.71	1.438	0.00461692	0.0237571
EHI_069310	serine palmitoyltransferase putative	2.215	1.148	0.00462143	0.0237657
EHI_142730	actin putative	2.704	1.435	0.00467548	0.0239848
EHI_148450	hypothetical protein	2.183	1.126	0.00468388	0.0240004
EHI_000490	PRP38 family protein	2.409	1.268	0.0047887	0.0242976
EHI_086010	hypothetical protein	2.8	1.485	0.00482029	0.0244282
EHI_160570	26S protease regulatory subunit 8 putative	2.834	1.503	0.00485103	0.0245646
EHI_137270	hypothetical protein	2.465	1.302	0.00487541	0.024633
EHI_037920	hypothetical protein	3.419	1.774	0.00491732	0.0247999
EHI_063040	hypothetical protein	2.467	1.303	0.00494695	0.0249193
EHI_182760	hypothetical protein	2.069	1.049	0.00516043	0.0257775
EHI_140120	actin putative	2.638	1.399	0.00519027	0.0258802
EHI_195070	hypothetical protein	2.498	1.321	0.00529166	0.0262407
EHI_163750	actin putative	2.647	1.404	0.00531043	0.0263071
EHI_065370	hypothetical protein	2.395	1.26	0.00532885	0.0263671
EHI_054720	CDP-alcohol phosphatidyltransferase family protein	2.594	1.375	0.00533571	0.0263854
EHI_142100	hypothetical protein	2.043	1.031	0.0053526	0.0264377
EHI_085690	Rab family GTPase pseudogene	2.373	1.247	0.00547893	0.0269188
EHI_118180	cullin family protein	2.035	1.025	0.00549433	0.0269786
EHI_098550	ubiquitin-activating enzyme putative	2.027	1.019	0.00553142	0.027113
EHI_140180	hypothetical protein	2.084	1.059	0.00553692	0.0271241
EHI_015350	Ras family GTPase	2.32	1.214	0.00556605	0.0272031
EHI_159140	heat shock protein 70 putative	2.417	1.273	0.0057852	0.0280938
EHI_056420	protein phosphatase putative	2.126	1.088	0.00590818	0.0285091
EHI_052130	hypothetical protein conserved	3.286	1.716	0.00591842	0.0285421
EHI_143810	hypothetical protein	2.264	1.179	0.0059245	0.0285549
EHI_010150	hypothetical protein	2.75	1.46	0.0059617	0.0286789
EHI_131890	hypothetical protein	2.323	1.216	0.00597734	0.0287104
EHI_046250	hypothetical protein	3.542	1.825	0.00607443	0.0291266
EHI_043640	actin putative	2.6	1.378	0.00610048	0.0292181
EHI_180320	tyrosine kinase putative	3.679	1.879	0.00625136	0.0297902
EHI_105310	hypothetical protein conserved domain containing	2.327	1.219	0.00627859	0.0299001
EHI_030850	hypothetical protein	2.682	1.423	0.00629965	0.0299833
EHI_118080	protein kinase putative	2.156	1.108	0.00631703	0.0300148
EHI_159150	actin putative	2.606	1.382	0.0063256	0.0300385
EHI_089670	AIG1 family protein	2.618	1.388	0.00633394	0.0300611
EHI_105240	BARFSH3 domain containing protein	2.381	1.252	0.00641942	0.0303635
EHI_142070	hypothetical protein	2.068	1.049	0.00648612	0.0306443
EHI_107910	Ras guanine nucleotide exchange factor putative	2.146	1.101	0.00662247	0.0311479
EHI_067890	Ras guanine nucleotide exchange factor putative	2.327	1.218	0.00674395	0.0315774
EHI_048630	actin putative	2.222	1.152	0.00679747	0.0317746
EHI_128440	cell division cycle protein 123 homolog putative	2.183	1.126	0.00679642	0.0317746
EHI_157010	alcohol dehydrogenase putative	2.537	1.343	0.0068368	0.031905
EHI_140380	hypothetical protein	2.09	1.064	0.0069174	0.0322453
EHI_183120	centromeric protein E putative	2.606	1.382	0.00706264	0.0328309
EHI_122910	hypothetical protein	2.138	1.096	0.00710885	0.0330273
EHI_178790	hypothetical protein	3.223	1.689	0.00736947	0.0339182
EHI_137060	hypothetical protein	2.333	1.222	0.00745396	0.0342694
EHI_002210	hypothetical protein	2.228	1.156	0.00746524	0.0343024
EHI_033690	hypothetical protein conserved	2.258	1.175	0.00748993	0.0343781
EHI_023010	protein kinase putative	2.015	1.011	0.00753593	0.0345703
EHI_176380	mucin-5AC putative	3.457	1.79	0.0075707	0.0347108
EHI_023600	adaptor protein 8AP9 family protein	2.229	1.156	0.00761422	0.0348721
EHI_056090	hypothetical protein	2.057	1.041	0.00761041	0.0348721
EHI_183110	RNA recognition motif domain containing protein	2.103	1.073	0.00804284	0.0366348
EHI_067950	rodhanase-like domain containing protein	2.11	1.077	0.00808062	0.0367797
EHI_125040	hypothetical protein	3.068	1.617	0.00809248	0.0367967
EHI_200560	hypothetical protein conserved	2.361	1.239	0.0081025	0.0368064
EHI_077290	hypothetical protein conserved	2.891	1.532	0.0081302	0.0369122
EHI_148390	tyrosyl-DNA phosphodiesterase putative	2.062	1.044	0.0081789	0.037093
EHI_038900	hypothetical protein	2.113	1.079	0.00818764	0.0370985
EHI_080580	hypothetical protein	2.286	1.193	0.00819077	0.0370985
EHI_193530	hypothetical protein	2.225	1.154	0.00822706	0.0372061
EHI_013110	hypothetical protein	2.599	1.378	0.00827486	0.0373865
EHI_068530	hypothetical protein	2.101	1.071	0.00836233	0.0377613
EHI_129900	hypothetical protein	3.521	1.816	0.00844466	0.038051
EHI_074740	tyrosine kinase putative	2.458	1.298	0.00847829	0.0381614
EHI_009530	pyruvate phosphate dikinase	2.302	1.203	0.0085824	0.0385265
EHI_045240	hypothetical protein conserved	2.398	1.262	0.00872583	0.0390656
EHI_175700	hypothetical protein	3.486	1.802	0.0087512	0.0391582
EHI_167470	hypothetical protein	2.016	1.011	0.00886907	0.0395799
EHI_198920	hypothetical protein	3.385	1.759	0.00906324	0.0403174
EHI_104350	hypothetical protein conserved	2.111	1.078	0.0091764	0.0406729
EHI_197120	protein phosphatase putative	2.224	1.153	0.00938441	0.0414421
EHI_035550	regulator of nonsense transcripts putative	2.134	1.094	0.00948309	0.0417416
EHI_130700	enolase putative	2.216	1.148	0.00950801	0.0418293
EHI_071600	T-complex protein 1 theta subunit putative	2.006	1.004	0.00954963	0.0419683
EHI_152940	hypothetical protein	2.448	1.291	0.00973486	0.0426034
EHI_125650	PIWI putative	2.083	1.058	0.00974685	0.0426113
EHI_082060	leucine rich repeat protein BspA family	2.385	1.254	0.00992225	0.0433103
EHI_052400	elongation factor 1-alpha 1	2.261	1.177	0.0100105	0.0436271
EHI_139990	protein kinase domain containing protein	2.07	1.05	0.0100891	0.0438798
EHI_045170	U5 snRNP-specific 200kd protein putative	2.271	1.183	0.0101744	0.0441348
EHI_154330	hypothetical protein	2.462	1.3	0.0103479	0.0448113
EHI_199650	hypothetical protein	2.074	1.052	0.0103548	0.0448113
EHI_116940	deoxyuridine 57-triphosphate nucleotidohydrolase domain containing protein	3.341	1.74	0.0104734	0.0451744
EHI_111580	hypothetical protein	2.264	1.179	0.0104899	0.0452221
EHI_151700	RhoGAP domain containing protein	2.151	1.105	0.0106639	0.0457835
EHI_140600	T-complex protein 1 theta subunit putative	2.111	1.078	0.010684	0.0458463
EHI_139340	ankyrin repeat protein putative	2.095	1.067	0.0107032	0.0459055
EHI_109020	AB transporter pseudogene putative	2.431	1.281	0.0107214	0.0459167
EHI_080100	cylicin-2 putative	3.235	1.694	0.0117146	0.0493612
EHI_118160	WD repeat protein	2.045	1.032	0.0117271	0.0493612
EHI_200830	hypothetical protein	2.93	1.551	0.0117224	0.0493612
EHI_017690	hypothetical protein	2.987	1.579	0.0117733	0.0494371
EHI_021500	ankyrin repeat protein putative	2.245	1.167	0.0117557	0.0494371
EHI_127040	Ras guanine nucleotide exchange factor putative	2.177	1.122	0.0117828	0.0494371
EHI_190990	diaphanous protein putative	2.397	1.261	0.0117907	0.0494371
EHI_077520	hypothetical protein	3.28	1.714	0.0119457	0.0498305
EHI_188820	hypothetical protein	2.184	1.127	0.0119412	0.0498305
EHI_021540	hypothetical protein	2.137	1.095	0.011966	0.0498472

## Sheet: Annotated
Table S6- Annotated genes VirCOLON-UP
Id	description	FC	log2FoldChange	pvalue	padj
EHI_198010	19S cap proteasome S2 subunit	3.004	1.587	4.37163e-05	0.000559622
EHI_056490	20 kDa antigen putative	2.912	1.542	8.13168e-07	2.01781e-05
EHI_160570	26S protease regulatory subunit 8 putative	2.834	1.503	0.00485103	0.0245646
EHI_194070	26S protease regulatory subunit S10B putative	2.934	1.553	0.00225164	0.0136298
EHI_177320	26S protease regulatory subunit putative	2.611	1.385	6.9358e-06	0.000124621
EHI_080890	26S protease regulatory subunit putative	3.425	1.776	1.25208e-05	0.00020374
EHI_052050	26S protease regulatory subunit putative	3.312	1.727	2.51576e-05	0.000356981
EHI_194570	26S protease regulatory subunit putative	3.031	1.6	2.81124e-05	0.000391609
EHI_187600	26S protease regulatory subunit putative	3.305	1.724	3.06409e-05	0.000419846
EHI_180350	26S protease regulatory subunit putative	2.774	1.472	4.73012e-05	0.000596394
EHI_185410	26S protease regulatory subunit putative	3.023	1.596	0.00015053	0.0015463
EHI_053020	26S protease regulatory subunit putative	2.633	1.397	0.00144889	0.00961945
EHI_164750	26S proteasome non-ATPase regulatory subunit 14 putative	3.14	1.651	3.08549e-07	8.84649e-06
EHI_186920	3-oxoacyl-8acyl-carrier protein9 reductase putative	2.049	1.035	2.63175e-05	0.000369682
EHI_133330	57-37 exonuclease domain containing protein	2.635	1.398	2.10013e-05	0.000309548
EHI_080270	57-37 exonuclease domain containing protein	2.218	1.15	0.00341557	0.0188026
EHI_126240	60S ribosomal protein L3 putative	2.128	1.09	0.000257377	0.0023757
EHI_167520	60S ribosomal protein L3 putative	2.097	1.069	0.00030024	0.00269123
EHI_055670	60S ribosomal protein L3 putative	2.127	1.089	0.000314999	0.00280252
EHI_005890	60S ribosomal protein L3 putative	2.124	1.087	0.0003172	0.00281612
EHI_026480	82r9-phospho-3-sulfolactate synthase putative	3.65	1.868	1.90027e-09	9.46969e-08
EHI_069210	AAA family ATPase putative	5.06	2.339	1.83913e-14	2.48342e-12
EHI_187240	AAA family ATPase putative	2.708	1.437	3.78339e-09	1.68482e-07
EHI_109020	AB transporter pseudogene putative	2.431	1.281	0.0107214	0.0459167
EHI_139360	acetyltransferase GNAT family	2.53	1.339	0.000147935	0.00152526
EHI_096770	acetyltransferase putative	2.643	1.402	7.74659e-11	5.2302e-09
EHI_122100	acetyltransferase putative	2.201	1.138	0.000681103	0.00520749
EHI_039180	acetyltransferase putative	2.244	1.166	0.000733442	0.00553187
EHI_112790	acetyltransferase putative	2.002	1.001	0.00230832	0.0138631
EHI_118110	Acid sphingomyelinase-like phosphodiesterase putative	8.596	3.104	1.04203e-11	8.07769e-10
EHI_182900	actin	2.884	1.528	0.00213179	0.013075
EHI_104390	actin binding protein putative	2.511	1.328	0.0023763	0.0141799
EHI_131230	actin putative	2.885	1.529	0.000599437	0.00467801
EHI_126190	actin putative	2.787	1.478	0.00389172	0.0208188
EHI_107290	actin putative	2.71	1.438	0.00461692	0.0237571
EHI_142730	actin putative	2.704	1.435	0.00467548	0.0239848
EHI_140120	actin putative	2.638	1.399	0.00519027	0.0258802
EHI_163750	actin putative	2.647	1.404	0.00531043	0.0263071
EHI_043640	actin putative	2.6	1.378	0.00610048	0.0292181
EHI_159150	actin putative	2.606	1.382	0.0063256	0.0300385
EHI_048630	actin putative	2.222	1.152	0.00679747	0.0317746
EHI_131880	acyl-coA synthetase putative	2.882	1.527	2.07472e-08	7.78903e-07
EHI_058450	adaptor protein 8AP9 family protein	2.295	1.199	3.99736e-05	0.000525923
EHI_023600	adaptor protein 8AP9 family protein	2.229	1.156	0.00761422	0.0348721
EHI_121870	ADP-ribosylation factor 1 putative	2.136	1.095	0.000232435	0.00218155
EHI_041465	AIG family protein	4.113	2.04	4.37602e-06	8.36439e-05
EHI_115160	AIG1 family protein	11.723	3.551	2.59001e-12	2.25301e-10
EHI_136940	AIG1 family protein	5.521	2.465	1.69421e-08	6.59718e-07
EHI_115170	AIG1 family protein	5.226	2.386	7.87811e-05	0.000925632
EHI_115150	AIG1 family protein	3.382	1.758	0.000728394	0.00550869
EHI_022500	AIG1 family protein	3.359	1.748	0.00125775	0.00861689
EHI_089670	AIG1 family protein	2.618	1.388	0.00633394	0.0300611
EHI_180390	AIG1 family protein putative	21.612	4.434	2.36862e-17	5.53958e-15
EHI_126560	AIG1 family protein putative	12.548	3.649	7.88589e-10	4.20514e-08
EHI_109120	AIG1 family protein putative	10.699	3.419	8.03537e-10	4.25773e-08
EHI_119040	AIG1 family protein putative	5.714	2.514	6.99452e-06	0.000125392
EHI_157360	AIG1 family protein putative	4.243	2.085	0.000187486	0.00185316
EHI_159710	alanine aminotransferase putative	6.537	2.709	9.95346e-13	9.46936e-11
EHI_198790	alanyl-tRNA synthetase putative	2.281	1.19	0.00122638	0.00843651
EHI_160670	alcohol dehydrogenase 3 putative	2.365	1.242	8.34871e-06	0.000146839
EHI_107560	alcohol dehydrogenase putative	2.819	1.495	0.00227561	0.0137041
EHI_157010	alcohol dehydrogenase putative	2.537	1.343	0.0068368	0.031905
EHI_150490	aldehyde-alcohol dehydrogenase 2 putative	2.824	1.498	0.000276337	0.00252289
EHI_160940	aldehyde-alcohol dehydrogenase 2 putative	2.821	1.496	0.000290976	0.00263357
EHI_024240	aldehyde-alcohol dehydrogenase 2 putative	3.099	1.632	0.000856622	0.00630751
EHI_029620	aldose reductase putative	3.279	1.713	0.00013568	0.00142345
EHI_039190	aldose reductase putative	3.256	1.703	0.000139259	0.00145552
EHI_129810	alpha-amylase family protein	5.336	2.416	7.57377e-12	6.15608e-10
EHI_152880	alpha-amylase family protein	5.25	2.392	8.65703e-12	6.83742e-10
EHI_023360	alpha-amylase family protein	3.63	1.86	3.1701e-06	6.27426e-05
EHI_119580	alpha-amylase putative	2.092	1.065	1.13442e-05	0.000188066
EHI_153100	alpha-amylase putative	2.253	1.172	1.58589e-05	0.000244513
EHI_161010	anaerobic glycerol-3-phosphate dehydrogenase subunit A putative	2.57	1.362	1.40304e-05	0.000222467
EHI_008360	ankyrin repeat protein putative	2.609	1.383	7.49001e-05	0.000889452
EHI_139340	ankyrin repeat protein putative	2.095	1.067	0.0107032	0.0459055
EHI_021500	ankyrin repeat protein putative	2.245	1.167	0.0117557	0.0494371
EHI_012490	ARF GTPase activating protein putative	4.81	2.266	7.41737e-09	3.18453e-07
EHI_159910	ariadne-1 putative	3.423	1.775	1.90795e-05	0.00028473
EHI_080850	ariadne-1 putative	2.545	1.348	0.00261277	0.0152645
EHI_175050	aspartyl-tRNA synthetase putative	3.45	1.787	2.35813e-05	0.000338632
EHI_107550	bacterial transferase hexapeptide family protein	2.008	1.006	0.00223751	0.013594
EHI_105240	BARFSH3 domain containing protein	2.381	1.252	0.00641942	0.0303635
EHI_148800	beta-amylase putative	2.254	1.173	0.000145904	0.00150804
EHI_035700	beta-amylase putative	2.225	1.154	0.000689519	0.00525264
EHI_049700	beta-amylase putative	2.161	1.112	0.000905542	0.0065809
EHI_009020	beta-amylase putative	2.088	1.062	0.00139353	0.00936329
EHI_170020	beta-galactosidase putative	2.146	1.102	0.000134766	0.00141967
EHI_153590	betaFalpha-amylase precursor putative	2.389	1.256	3.14682e-06	6.25776e-05
EHI_027710	calcium-transporting P-type ATPase putative	2.181	1.125	7.15767e-06	0.00012777
EHI_010020	calmodulin putative	2.083	1.059	0.000595252	0.00465308
EHI_156390	casein kinase 1 putative	7.472	2.901	1.76165e-10	1.08133e-08
EHI_176970	cdc48-like protein putative	5.738	2.521	1.66247e-12	1.47764e-10
EHI_054720	CDP-alcohol phosphatidyltransferase family protein	2.594	1.375	0.00533571	0.0263854
EHI_128440	cell division cycle protein 123 homolog putative	2.183	1.126	0.00679642	0.0317746
EHI_183120	centromeric protein E putative	2.606	1.382	0.00706264	0.0328309
EHI_152170	chitinase Jessie 3 putative	2.337	1.225	3.15794e-06	6.26499e-05
EHI_015750	chitinase Jessie3 putative	2.736	1.452	1.57956e-05	0.000243986
EHI_067910	competence protein ComEC putative	188.695	7.56	2.59219e-71	2.17018e-67
EHI_156240	competence protein ComEC putative	2.098	1.069	0.000734248	0.00553297
EHI_140260	copine putative	2.623	1.391	8.94599e-08	2.85862e-06
EHI_163260	copine putative	2.064	1.045	1.4703e-05	0.000230081
EHI_083590	coronin putative	2.837	1.504	6.99437e-05	0.000838923
EHI_118180	cullin family protein	2.035	1.025	0.00549433	0.0269786
EHI_082260	CXXC-rich protein	12.336	3.625	4.37009e-08	1.53081e-06
EHI_129490	CXXC-rich protein	3.75	1.907	5.16222e-07	1.36074e-05
EHI_111990	CXXC-rich protein	2.997	1.583	0.000444842	0.00366918
EHI_198650	cyclin domain containing protein	4.112	2.04	0.000221373	0.00210286
EHI_080100	cylicin-2 putative	3.235	1.694	0.0117146	0.0493612
EHI_136360	cyst wall-specific glyco protein Jacob putative	7.163	2.841	3.31198e-07	9.33598e-06
EHI_067190	cyst wall-specific glycoprotein Jacob	11.637	3.541	4.79524e-10	2.69435e-08
EHI_028930	cyst wall-specific glycoprotein Jacob	10.928	3.45	1.18599e-09	6.12907e-08
EHI_136380	cysteine desulfurase putative	2.898	1.535	6.19285e-07	1.5711e-05
EHI_126170	cysteine protease putative	4.743	2.246	4.09482e-05	0.000531502
EHI_140220	cysteine protease putative	2.276	1.186	0.000106518	0.00117184
EHI_074180	cysteine proteinase 1 putative	3.269	1.709	1.80239e-06	3.93986e-05
EHI_050570	cysteine proteinase putative	8.107	3.019	1.58873e-19	4.92624e-17
EHI_151440	cysteine proteinase putative	3.576	1.838	4.83046e-07	1.29617e-05
EHI_171750	cysteine synthase 2 putative	3.204	1.68	1.89244e-05	0.00028292
EHI_160930	cysteine synthase A putative	3.094	1.63	0.000177584	0.00176992
EHI_024230	cysteine synthase A putative	3.076	1.621	0.000197144	0.00192814
EHI_131080	DEADFDEAH box helicase putative	4.827	2.271	2.17077e-06	4.61262e-05
EHI_096390	DEADFDEAH box helicase putative	2.143	1.1	0.00189981	0.0118784
EHI_119920	DEADFDEAH box helicase putative	2.199	1.137	0.00356342	0.0194098
EHI_037010	dentin sialophospho protein precursor putative	6.903	2.787	2.99326e-05	0.000411488
EHI_188600	dentin sialophospho protein precursor putative	4.401	2.138	0.00183014	0.0115289
EHI_193660	deoxyuridine 57-triphosphate nucleotidohydrolase domain containing protein	4.833	2.273	0.000705948	0.00536423
EHI_034560	deoxyuridine 57-triphosphate nucleotidohydrolase domain containing protein	4.415	2.142	0.00157106	0.0102278
EHI_116940	deoxyuridine 57-triphosphate nucleotidohydrolase domain containing protein	3.341	1.74	0.0104734	0.0451744
EHI_026890	deoxyuridine 57-triphosphate nucleotidohydrolase mitochondrial precursor putative	5.86	2.551	0.000181925	0.00180272
EHI_040840	dephospho-CoA kinase putative	2.018	1.013	0.000197607	0.00193042
EHI_182460	dextranase precursor putative	7.745	2.953	1.7497e-05	0.000264414
EHI_153500	diacylglycerol kinase putative	7.547	2.916	1.32206e-08	5.27063e-07
EHI_117800	diacylglycerol kinase putative	2.228	1.156	0.000232107	0.00218092
EHI_190990	diaphanous protein putative	2.397	1.261	0.0117907	0.0494371
EHI_110750	dipeptidyl-peptidase III putative	3.097	1.631	3.21104e-06	6.34029e-05
EHI_111060	DNA ligase putative	2.36	1.239	0.00039867	0.00335444
EHI_112060	DNA mismatch repair protein mutS putative	2.897	1.534	9.06406e-06	0.000156462
EHI_010140	DNA primase small subunit putative	2.619	1.389	0.00441657	0.0229804
EHI_192830	DNA repair and recombination protein putative	2.307	1.206	8.14643e-07	2.01781e-05
EHI_088430	DNA repair helicase putative	3.894	1.961	2.60539e-11	1.88037e-09
EHI_054240	DNA repair helicase putative	4.63	2.211	4.63501e-07	1.25175e-05
EHI_103840	DNA repair protein putative	2.9	1.536	0.000472598	0.00385257
EHI_117970	DNA replication licensing factor	2.331	1.221	0.000334988	0.0029336
EHI_158110	DNA replication licensing factor putative	2.61	1.384	5.45841e-07	1.41919e-05
EHI_038920	DNA topoisomerase III putative	2.052	1.037	9.72879e-05	0.00109208
EHI_022940	DNA-directed RNA polymerase subunit putative	2.993	1.582	1.00552e-05	0.00017041
EHI_100400	DNA-repair protein putative	2.399	1.262	0.000297902	0.00267314
EHI_073420	Dopey domain protein putative	5.758	2.526	1.72293e-09	8.74206e-08
EHI_174070	dTDP-D-glucose 4C6-dehydratase putative	3.497	1.806	1.05951e-07	3.28526e-06
EHI_131670	dynamin-1-like protein putative	4.745	2.246	8.53511e-12	6.80533e-10
EHI_013180	dynamin-1-like protein putative	3.919	1.971	2.33592e-06	4.87689e-05
EHI_052740	dynamin-like protein	6.199	2.632	4.58276e-14	5.48098e-12
EHI_079290	EF-hand calcium-binding domain containing protein	5.631	2.493	2.85034e-14	3.56165e-12
EHI_102170	elongation factor 1-alpha 1	3.136	1.649	0.000993536	0.00707905
EHI_011210	elongation factor 1-alpha 1	3.055	1.611	0.00130508	0.0088975
EHI_052400	elongation factor 1-alpha 1	2.261	1.177	0.0100105	0.0436271
EHI_166810	elongation factor 2	3.029	1.599	0.000271963	0.00248838
EHI_164510	elongation factor 2	3.018	1.594	0.000347282	0.00302229
EHI_189490	elongation factor 2	2.762	1.466	0.00129658	0.00884678
EHI_155660	Elongation factor 2 putative	2.061	1.044	9.12021e-05	0.00103742
EHI_127170	elongation factor-2 kinase putative	3.952	1.983	4.08818e-10	2.34427e-08
EHI_130700	enolase putative	2.216	1.148	0.00950801	0.0418293
EHI_044930	eukaryotic translation initiation factor 4 gamma putative	2.822	1.497	0.00110878	0.00780062
EHI_006170	eukaryotic translation initiation factor 6 putative	4.007	2.003	3.49033e-09	1.57103e-07
EHI_094260	exonuclease putative	2.441	1.287	1.37913e-05	0.000220345
EHI_170030	F-boxFWD domain containing protein	2.733	1.45	2.89718e-09	1.3631e-07
EHI_054820	FAD dependent oxidoreductase pseudogene putative	2.562	1.357	1.52829e-05	0.000237381
EHI_009370	fatty acid elongase putative	3.696	1.886	6.44237e-11	4.42094e-09
EHI_167130	filopodin putative	3.593	1.845	0.000382968	0.00325173
EHI_118260	formin homology 2 family protein	2.441	1.287	0.000385514	0.00327003
EHI_192460	formin homology 2 family protein	2.992	1.581	0.000542509	0.00430919
EHI_046650	GalFGalNAc lectin heavy subunit putative	2.699	1.432	4.51901e-05	0.0005741
EHI_183000	GalFGalNAc lectin Igl2 putative	13.074	3.709	5.81245e-42	1.62206e-38
EHI_006980	GalFGalNAc lectin subunit Igl1	2.286	1.193	0.000466477	0.00380638
EHI_065330	GalFGalNAc lectin subunit Igl2	2.24	1.164	0.000107842	0.00118175
EHI_080280	glucosamine 6-phosphate N-acetyltransferase. putative	21.682	4.438	5.93643e-20	2.02281e-17
EHI_198550	glucosamine 6-phosphate N-acetyltransferase. putative	2.037	1.026	0.00123717	0.00849681
EHI_155520	glutamine synthetase putative	2.19	1.131	0.00040634	0.00339856
EHI_062700	glutaminyl-tRNA synthetase putative	2.059	1.042	0.00243764	0.0144503
EHI_023430	glycosyl hydrolase family 31 protein	2.551	1.351	9.47833e-05	0.00107088
EHI_052770	glycosyl hydrolase family 31 protein	2.012	1.009	0.000796568	0.00592262
EHI_151870	glycosyltransferase putative	8.687	3.119	4.07336e-06	7.82159e-05
EHI_166870	GTP binding protein putative	2.064	1.045	0.0029386	0.0167246
EHI_140140	gtpase activating protein putative	3.119	1.641	9.94088e-07	2.37108e-05
EHI_192390	guanine nucleotide exchange factor putative	3.52	1.816	0.0005222	0.00417351
EHI_118620	HEAT repeat domain containing protein	5.315	2.41	3.23145e-07	9.17074e-06
EHI_069480	HEAT repeat domain containing protein	2.672	1.418	7.13915e-05	0.00085141
EHI_086790	heat shock protein 70 pseudogene putative	3.793	1.923	0.000256958	0.00237445
EHI_013760	heat shock protein 70 mitochondrial putative	4.247	2.086	8.68261e-08	2.7958e-06
EHI_127700	heat shock protein 70 mitochondrial putative	3.785	1.92	6.02765e-06	0.000109942
EHI_175600	heat shock protein 70 mitochondrial putative	2.698	1.432	8.89772e-06	0.000154968
EHI_101120	heat shock protein 70 mitochondrial putative	3.547	1.827	1.43949e-05	0.000227305
EHI_100810	heat shock protein 70 mitochondrial putative	2.811	1.491	9.01611e-05	0.00103008
EHI_059700	heat shock protein 70 putative	3.555	1.83	1.70833e-05	0.000260039
EHI_126180	heat shock protein 70 putative	2.991	1.581	2.46794e-05	0.00035319
EHI_180380	heat shock protein 70 putative	2.37	1.245	0.000107453	0.00117903
EHI_155490	heat shock protein 70 putative	2.229	1.157	0.000496274	0.00400809
EHI_201260	heat shock protein 70 putative	2.317	1.212	0.00097912	0.0069942
EHI_159140	heat shock protein 70 putative	2.417	1.273	0.0057852	0.0280938
EHI_071800	heat shock protein70 mitochondrial putative	3.297	1.721	9.97058e-07	2.37141e-05
EHI_092830	heat shock protein70 mitochondrial putative	3.885	1.958	1.36433e-05	0.000219634
EHI_070450	heat shock protein70 mitochondrial putative	2.422	1.276	0.000166366	0.00168011
EHI_030610	HECT domain and RCC1-like domain-containing protein putative	2.417	1.273	8.34862e-06	0.000146839
EHI_141120	helicase putative	5.725	2.517	3.10623e-07	8.87554e-06
EHI_148930	helicase putative	2.56	1.356	0.00197916	0.0122465
EHI_093330	Helix-turn-helix protein putative	2.337	1.225	5.4109e-06	9.99107e-05
EHI_158140	high mobility group 8HMG9 box domain containing protein	2.758	1.464	1.98369e-07	5.80681e-06
EHI_045480	high mobility group 8HMG9 box domain containing protein	2.395	1.26	5.28439e-06	9.78781e-05
EHI_093800	high mobility group 8HMG9 box domain containing protein	2.084	1.06	7.79059e-05	0.000918631
EHI_152010	histone acetyltransferase putative	2.101	1.071	0.000166143	0.00167989
EHI_051840	histone H3 putative	2.011	1.008	0.000153988	0.00157796
EHI_004600	hydroxylamine reductase putative	4.672	2.224	1.29426e-07	3.89768e-06
EHI_009480	immediate-early protein putative	9.188	3.2	4.44466e-08	1.54401e-06
EHI_138480	iron-sulfur flavoprotein putative	2.542	1.346	8.81056e-05	0.00101182
EHI_188740	isoprenylated v-SNARE protein putative	9.633	3.268	3.57856e-07	9.98656e-06
EHI_053830	La ribonucleoprotein putative	2.409	1.268	0.000271544	0.00248727
EHI_021300	lecithin 3Acholesterol acyltransferase domain-containing protein	2.089	1.063	0.00187004	0.0117323
EHI_148650	leucine rich repeat and phosphatase domain containing protein	2.719	1.443	2.57653e-05	0.000363755
EHI_158630	leucine rich repeat F protein phosphatase 2 domain containing protein	3.57	1.836	3.4188e-08	1.23371e-06
EHI_051070	leucine rich repeat protein BspA family	3.514	1.813	0.000380001	0.00323639
EHI_119470	leucine rich repeat protein BspA family	3.101	1.633	0.00130722	0.00889762
EHI_115500	leucine rich repeat protein BspA family	2.519	1.333	0.00278919	0.0160378
EHI_082060	leucine rich repeat protein BspA family	2.385	1.254	0.00992225	0.0433103
EHI_022960	LIM zinc finger domain containing protein	2.357	1.237	0.00119352	0.00825117
EHI_110280	LIM zinc finger domain containing protein	2.426	1.279	0.00211299	0.0129787
EHI_099800	lipase putative	2.048	1.034	0.000901374	0.00655916
EHI_119910	lipid phosphate phosphatase putative	2.535	1.342	0.000654689	0.00505632
EHI_025090	long-chain-fatty-acid--CoA ligase putative	2.748	1.458	2.88207e-10	1.6756e-08
EHI_079300	long-chain-fatty-acid--CoA ligase putative	4.728	2.241	1.04747e-07	3.27218e-06
EHI_148340	long-chain-fatty-acid--CoA ligase putative	2.558	1.355	8.72173e-06	0.000152758
EHI_156320	long-chain-fatty-acid--CoA ligase putative	2.327	1.218	0.000600118	0.00467801
EHI_089990	lysozyme putative	4.704	2.234	6.04835e-13	6.02819e-11
EHI_199110	lysozyme putative	2.444	1.289	4.03299e-05	0.000527565
EHI_096510	MADS box transcription factor putative	4.869	2.284	8.34451e-10	4.39373e-08
EHI_029610	maltose O-acetyltransferase putative	2.089	1.063	0.000885007	0.00646534
EHI_157020	maltose O-acetyltransferase putative	2.049	1.035	0.00202184	0.0124737
EHI_111740	Met-10 -like protein	2.244	1.166	0.000121546	0.00130459
EHI_030600	metal cation transporter zinc 8Zn2 9-iron 8Fe2 9 permease 8ZIP9 family	2.466	1.302	5.44226e-07	1.41919e-05
EHI_195060	metal-dependent phosphohydrolase putative	3.337	1.738	9.48128e-10	4.96108e-08
EHI_045410	metallo-beta-lactamase family protein	2.068	1.048	0.000647263	0.00500821
EHI_093860	MIT domain protein	4.588	2.198	8.18238e-07	2.02074e-05
EHI_007150	mitochondrial-type heat shock protein 70	3.79	1.922	1.05332e-06	2.45776e-05
EHI_166050	mitochondrial-typeheat shock protein70 putative	3.71	1.891	4.03962e-06	7.79256e-05
EHI_050500	Mov34FMPNFPAD-1 family protein	2.084	1.06	4.3432e-05	0.000558545
EHI_173410	mucin-2 precursor putative	3.52	1.815	1.78265e-06	3.90689e-05
EHI_176380	mucin-5AC putative	3.457	1.79	0.0075707	0.0347108
EHI_089100	mucin-like protein 1 precursor putative	2.487	1.315	0.00326103	0.01809
EHI_193340	mutS family protein	2.824	1.498	3.1092e-08	1.13669e-06
EHI_092160	Myb family DNA-binding protein SHAQKYF family	2.397	1.261	8.49175e-07	2.07874e-05
EHI_136420	Myb family DNA-binding protein SHAQKYF family	4.501	2.17	0.000113572	0.00123324
EHI_000550	myb-like DNA-binding domain containing protein	2.781	1.476	8.0974e-12	6.51841e-10
EHI_130060	myb-like DNA-binding domain containing protein	3.011	1.59	0.000386956	0.00327894
EHI_099700	NAD8FAD9-dependent dehydrogenase putative	3.001	1.585	0.000366986	0.00315766
EHI_103900	nucleosome-binding protein 1 putative	6.113	2.612	2.69549e-06	5.51752e-05
EHI_023470	Oxysterol binding protein putative	2.221	1.151	6.43251e-08	2.11524e-06
EHI_125030	P-glycoprotein 5 putative	3.541	1.824	0.00256474	0.0150892
EHI_016380	P-glycoprotein-2	3.614	1.854	3.76809e-06	7.33639e-05
EHI_186350	P-glycoprotein-2	2.879	1.526	4.76543e-05	0.000599042
EHI_186600	P-glycoprotein-2 putative	3.265	1.707	0.00224802	0.0136182
EHI_001290	P-glycoprotein-2 putative	2.738	1.453	0.00286814	0.0163905
EHI_183060	pantothenate kinase 1 putative	2.169	1.117	1.37913e-05	0.000220345
EHI_024490	phosphatidate cytidylyltransferase putative	15.576	3.961	1.68194e-16	3.35267e-14
EHI_054750	phosphatidate cytidylyltransferase putative	2.608	1.383	3.52038e-08	1.25951e-06
EHI_127850	phosphatidylinositol 3-kinase 3 putative	2.31	1.208	9.54749e-06	0.000163126
EHI_054460	phosphatidylinositol-3C4C5-trisphosphate 3-phosphatase putative	2.429	1.28	0.00439352	0.0228747
EHI_050610	phospholipase patatin family protein	2.692	1.428	3.34855e-08	1.2136e-06
EHI_049640	phospholipid-transporting P-type ATPase putative	2.545	1.348	1.9414e-05	0.000288181
EHI_125650	PIWI putative	2.083	1.058	0.00974685	0.0426113
EHI_136610	plasma membrane calcium ion-transporting ATPase putative	2.483	1.312	0.00324796	0.0180557
EHI_001150	plasma membrane calcium-transporting ATPase 1 putative	2.39	1.257	6.9366e-06	0.000124621
EHI_054830	Plasma membrane calcium-transporting ATPase putative	2.425	1.278	0.000316205	0.00281027
EHI_136960	poly8ADP-ribose9 polymerase putative	3.932	1.975	4.85243e-05	0.000609064
EHI_012220	protein kinase domain containing protein	15.964	3.997	1.55844e-27	1.8639e-24
EHI_103640	protein kinase domain containing protein	13.149	3.717	4.05569e-18	1.06107e-15
EHI_040850	protein kinase domain containing protein	3.558	1.831	1.09671e-08	4.50079e-07
EHI_022280	protein kinase domain containing protein	4.013	2.005	9.47242e-08	2.99458e-06
EHI_167640	protein kinase domain containing protein	2.051	1.036	1.83681e-05	0.000276082
EHI_013170	protein kinase domain containing protein	2.3	1.202	2.13462e-05	0.000314078
EHI_081790	protein kinase domain containing protein	2.364	1.241	5.50622e-05	0.000684964
EHI_064610	protein kinase domain containing protein	3.402	1.766	0.000170532	0.00171186
EHI_126100	protein kinase domain containing protein	3.859	1.948	0.000419889	0.00348741
EHI_181260	protein kinase domain containing protein	2.302	1.203	0.000582124	0.0045718
EHI_144590	protein kinase domain containing protein	4.378	2.13	0.000684611	0.00522476
EHI_014350	protein kinase domain containing protein	2.895	1.534	0.00148168	0.00979827
EHI_035950	protein kinase domain containing protein	2.713	1.44	0.00257505	0.0151287
EHI_137810	protein kinase domain containing protein	3.709	1.891	0.00403849	0.0214124
EHI_139990	protein kinase domain containing protein	2.07	1.05	0.0100891	0.0438798
EHI_067070	protein kinase putative	2.47	1.305	5.1686e-07	1.36074e-05
EHI_168060	protein kinase putative	2.596	1.376	1.01958e-06	2.41811e-05
EHI_092530	protein kinase putative	2.503	1.324	8.46658e-05	0.000976339
EHI_161960	protein kinase putative	2.343	1.229	0.000103926	0.00114785
EHI_051920	protein kinase putative	4.27	2.094	0.00043858	0.00362467
EHI_078200	protein kinase putative	2.235	1.16	0.000577953	0.00454971
EHI_118080	protein kinase putative	2.156	1.108	0.00631703	0.0300148
EHI_023010	protein kinase putative	2.015	1.011	0.00753593	0.0345703
EHI_185300	protein MNN4 putative	2.353	1.234	0.00358087	0.0194543
EHI_064720	protein phosphatase domain-containing protein	4.871	2.284	2.58917e-09	1.24578e-07
EHI_023140	protein phosphatase domain-containing protein	2.153	1.107	0.000287697	0.00260671
EHI_056420	protein phosphatase putative	2.126	1.088	0.00590818	0.0285091
EHI_197120	protein phosphatase putative	2.224	1.153	0.00938441	0.0414421
EHI_180150	protein tyrosine kinase domain-containing protein	2.113	1.079	9.66592e-07	2.31871e-05
EHI_064500	protein tyrosine kinase domain-containing protein	2.711	1.439	4.91953e-05	0.00061564
EHI_148550	protein tyrosine kinase domain-containing protein	2.512	1.329	0.000547424	0.00434411
EHI_101280	protein tyrosine kinase domain-containing protein	2.402	1.264	0.00117473	0.00817529
EHI_137680	protein with RhoGEF and ArfGAP domains	2.458	1.297	0.000779812	0.00581353
EHI_067700	proteoglycan-4 precursor putative	2.752	1.46	0.00121393	0.00836463
EHI_000490	PRP38 family protein	2.409	1.268	0.0047887	0.0242976
EHI_009530	pyruvate phosphate dikinase	2.302	1.203	0.0085824	0.0385265
EHI_045080	pyruvate phosphate dikinase putative	2.071	1.051	1.45478e-05	0.000228937
EHI_048250	Rab family GTPase	6.925	2.792	6.0404e-20	2.02281e-17
EHI_194280	Rab family GTPase	2.382	1.252	1.24786e-05	0.000203646
EHI_114210	Rab family GTPase	2.72	1.444	1.3323e-05	0.000215746
EHI_140770	Rab family GTPase	2.052	1.037	6.4035e-05	0.000779217
EHI_143650	Rab family GTPase	2.02	1.014	6.46673e-05	0.000785769
EHI_059670	Rab family GTPase	3.288	1.717	0.000189662	0.00186367
EHI_170390	Rab family GTPase	3.17	1.665	0.000292509	0.0026376
EHI_008350	Rab family GTPase	2.379	1.25	0.000663156	0.00510289
EHI_085690	Rab family GTPase pseudogene	2.373	1.247	0.00547893	0.0269188
EHI_009970	Rab GTPase activating protein putative	3.397	1.764	4.38403e-07	1.19554e-05
EHI_001400	RAD23 protein putative	2.52	1.333	0.000203801	0.00197296
EHI_196550	RapFRan GTPase-activating protein putative	2.373	1.246	1.18048e-05	0.000194165
EHI_100290	RapFRan GTPase-activating protein putative	2.13	1.091	0.00326276	0.01809
EHI_004210	RapFRan GTPase-activating protein putative	2.404	1.265	0.0036457	0.0197127
EHI_074750	Ras family GTPase	4.685	2.228	1.04266e-08	4.32135e-07
EHI_141430	Ras family GTPase	2.929	1.55	2.6901e-05	0.000377244
EHI_101260	Ras family GTPase	3.279	1.713	8.07599e-05	0.000941674
EHI_058520	Ras family GTPase	2.596	1.376	0.000171279	0.0017173
EHI_037180	Ras family GTPase	4.439	2.15	0.000207289	0.00199176
EHI_093760	Ras family GTPase	2.61	1.384	0.00110863	0.00780062
EHI_045450	Ras family GTPase	2.57	1.362	0.00134915	0.00914584
EHI_015350	Ras family GTPase	2.32	1.214	0.00556605	0.0272031
EHI_009420	Ras family GTPase pseudogene	3.21	1.683	0.00111028	0.00780458
EHI_045600	Ras family protein	3.559	1.831	9.15417e-05	0.00103987
EHI_078720	Ras GTPase-activating protein putative	5.169	2.37	1.65106e-22	7.2751e-20
EHI_096700	Ras GTPase-activating protein putative	4.514	2.174	3.30115e-09	1.51023e-07
EHI_086140	Ras guanine nucleotide exchange factor putative	2.913	1.542	1.05324e-07	3.27798e-06
EHI_107910	Ras guanine nucleotide exchange factor putative	2.146	1.101	0.00662247	0.0311479
EHI_067890	Ras guanine nucleotide exchange factor putative	2.327	1.218	0.00674395	0.0315774
EHI_127040	Ras guanine nucleotide exchange factor putative	2.177	1.122	0.0117828	0.0494371
EHI_058660	Ras-like protein 1 putative	2.782	1.476	4.80677e-06	9.00275e-05
EHI_021210	ras-related protein Rab-1A putative	3.147	1.654	3.59401e-05	0.00047989
EHI_181510	RecFFRecNFSM domain containing protein	2.276	1.186	0.000810177	0.0060078
EHI_119290	recQ family helicase putative	2.333	1.222	0.00410037	0.0216993
EHI_070810	regulator of nonsense transcripts putative	23.084	4.529	2.82226e-24	2.148e-21
EHI_148970	regulator of nonsense transcripts putative	29.841	4.899	2.03921e-23	1.07655e-20
EHI_193520	regulator of nonsense transcripts putative	18.56	4.214	1.09345e-21	4.35922e-19
EHI_110840	regulator of nonsense transcripts putative	15.125	3.919	1.3671e-20	5.20244e-18
EHI_043440	regulator of nonsense transcripts putative	20.166	4.334	1.16323e-18	3.24619e-16
EHI_178520	regulator of nonsense transcripts putative	10.332	3.369	3.72524e-17	8.42911e-15
EHI_035920	regulator of nonsense transcripts putative	2.843	1.507	1.5227e-06	3.38326e-05
EHI_035550	regulator of nonsense transcripts putative	2.134	1.094	0.00948309	0.0417416
EHI_153460	Rho family GTPase	2.105	1.074	4.10579e-05	0.0005321
EHI_056450	Rho GTPase activating protein putative	3.333	1.737	0.000190706	0.00186954
EHI_078740	Rho guanine nucleotide exchange factor putative	4.623	2.209	1.3374e-10	8.54709e-09
EHI_039850	Rho guanine nucleotide exchange factor putative	2.925	1.548	9.21231e-07	2.23552e-05
EHI_011390	Rho guanine nucleotide exchange factor putative	3.179	1.669	0.000134811	0.00141967
EHI_138390	Rho guanine nucleotide exchange factor putative	2.541	1.345	0.00137425	0.00925604
EHI_110980	Rho guanine nucleotide exchange factor putative	3.229	1.691	0.00432915	0.022624
EHI_114370	RhoGAP domain containing protein	10.143	3.342	7.51906e-10	4.06126e-08
EHI_052840	RhoGAP domain containing protein	4.197	2.069	1.61414e-07	4.8091e-06
EHI_017650	RhoGAP domain containing protein	2.242	1.165	9.02124e-05	0.00103008
EHI_164790	RhoGAP domain containing protein	2.051	1.036	0.000311718	0.00277923
EHI_045100	RhoGAP domain containing protein	2.211	1.145	0.000505596	0.00407397
EHI_072080	RhoGAP domain containing protein	2.692	1.429	0.00149857	0.00986143
EHI_182930	RhoGAP domain containing protein	2.173	1.12	0.00274946	0.015853
EHI_151700	RhoGAP domain containing protein	2.151	1.105	0.0106639	0.0457835
EHI_087850	RhoGEF domain-containing protein	5.257	2.394	1.92926e-07	5.67718e-06
EHI_160710	ribonuclease putative	2.047	1.033	0.000400146	0.00335968
EHI_086120	ribosomal protein S18 putative	2.699	1.432	8.66718e-05	0.000996726
EHI_023400	Ribosomal protein S30 putative	15.648	3.968	7.37003e-25	6.17019e-22
EHI_088600	Ribosomal protein S30 putative	16.537	4.048	4.64697e-24	3.23498e-21
EHI_000260	RNA recognition motif domain containing protein	10.691	3.418	8.99114e-16	1.60157e-13
EHI_135070	RNA recognition motif domain containing protein	4.005	2.002	7.56461e-08	2.45469e-06
EHI_153810	RNA recognition motif domain containing protein	3.062	1.615	0.000286904	0.00260671
EHI_183110	RNA recognition motif domain containing protein	2.103	1.073	0.00804284	0.0366348
EHI_053170	RNA-binding protein putative	6.364	2.67	2.30373e-05	0.000332532
EHI_067950	rodhanase-like domain containing protein	2.11	1.077	0.00808062	0.0367797
EHI_134810	rubrerythrin putative	2.642	1.402	4.7944e-06	8.99971e-05
EHI_008800	serFthr protein phosphatase family protein	2.671	1.417	0.00276815	0.0159388
EHI_192610	sericin 1 precursor putative	4.005	2.002	1.74758e-11	1.29475e-09
EHI_021570	serine acetyltransferase 1	7.695	2.944	2.90748e-10	1.67872e-08
EHI_068090	serine carboxypeptidase 8S289 family protein	2.209	1.143	6.34891e-05	0.000774826
EHI_037190	serine carboxypeptidase 8S289 family protein	2.276	1.187	0.000113106	0.00122977
EHI_152280	serine palmitoyltransferase putative	4.208	2.073	5.21728e-07	1.36497e-05
EHI_069310	serine palmitoyltransferase putative	2.215	1.148	0.00462143	0.0237657
EHI_072000	serine-rich 25 kDa antigen protein putative	13.025	3.703	3.37622e-09	1.52788e-07
EHI_112490	serine-rich 25 kDa antigen protein putative	6.468	2.693	6.37251e-05	0.000776574
EHI_095870	serine-threonine rich protein	3.189	1.673	2.98847e-05	0.000411488
EHI_192540	serineFthreonine protein kinase STE20 putative	2.331	1.221	2.18722e-05	0.00032069
EHI_164910	serineFthreonine protein kinase putative	2.801	1.486	2.61039e-12	2.25301e-10
EHI_009590	serineFthreonine protein kinase putative	3.273	1.711	0.000848025	0.00625521
EHI_076810	serineFthreonine- protein phosphatase PP-Z putative	4.502	2.171	0.000105891	0.00116648
EHI_148440	serineFthreonine-protein kinase putative	2.757	1.463	6.92531e-05	0.000833027
EHI_086500	short chain dehydrogenase family protein	3.169	1.664	2.28201e-05	0.000329966
EHI_029340	short chain dehydrogenase family protein	2.89	1.531	2.74031e-05	0.000383644
EHI_027780	signal peptide peptidase family protein	2.034	1.025	0.000163253	0.00165667
EHI_134960	Skp1 family protein	3.718	1.895	4.60112e-12	3.85206e-10
EHI_194400	SNF7 family protein	2.837	1.504	8.94805e-06	0.0001551
EHI_114790	SNF7 family protein	2.137	1.096	3.73643e-05	0.000494176
EHI_069470	SP-RING zinc finger domain containing protein	2.481	1.311	2.87604e-05	0.000399307
EHI_197340	sulfotransferase putative	4.267	2.093	4.04114e-11	2.89166e-09
EHI_036490	surface antigen ariel1 putative	11.298	3.498	6.21718e-08	2.06548e-06
EHI_005260	surface antigen ariel1 putative	4.832	2.273	0.000740721	0.00557171
EHI_140600	T-complex protein 1 theta subunit putative	2.111	1.078	0.010684	0.0458463
EHI_071600	T-complex protein 1 theta subunit putative	2.006	1.004	0.00954963	0.0419683
EHI_170310	TBC1 domain family member 5 putative	2.84	1.506	2.09029e-10	1.25899e-08
EHI_137090	TFIID subunit putative	2.048	1.034	0.0011421	0.00796807
EHI_004490	thioredoxin putative	2.213	1.146	1.2184e-06	2.81781e-05
EHI_107670	thioredoxin putative	2.228	1.156	0.0014296	0.00952914
EHI_152600	thioredoxin putative	2.219	1.15	0.00236135	0.014131
EHI_187280	transcription initiation factor SPT5 putative	2.643	1.402	0.00362714	0.0196419
EHI_045120	transitional endoplasmic reticulum ATPase putative	3.823	1.935	1.38103e-06	3.15901e-05
EHI_177460	translation initiation factor eIF-5A putative	5.015	2.326	1.8148e-13	1.97319e-11
EHI_151540	translation initiation factor eIF-5A putative	4.924	2.3	5.61701e-13	5.66573e-11
EHI_011380	transporter auxin efflux carrier 8AEC9 family	2.531	1.34	0.00135678	0.00917526
EHI_173950	transporter major facilitator family	3.373	1.754	7.58625e-07	1.89588e-05
EHI_178530	tumor susceptibility gene 101 protein putative	2.384	1.253	0.00164623	0.0106099
EHI_097640	tyrosin kinase putative	2.216	1.148	3.56094e-05	0.000476234
EHI_184810	tyrosine kinase putative	21.395	4.419	1.9678e-14	2.61498e-12
EHI_087800	tyrosine kinase putative	3.887	1.959	5.55236e-13	5.66573e-11
EHI_114420	tyrosine kinase putative	5.831	2.544	6.33684e-10	3.46745e-08
EHI_194480	tyrosine kinase putative	3.395	1.763	4.28424e-07	1.17215e-05
EHI_064490	tyrosine kinase putative	2.207	1.142	1.49806e-05	0.000233988
EHI_009580	tyrosine kinase putative	3.613	1.853	0.000302414	0.00270493
EHI_030420	tyrosine kinase putative	2.431	1.281	0.000436853	0.00361397
EHI_118410	tyrosine kinase putative	2.838	1.505	0.000779754	0.00581353
EHI_017760	tyrosine kinase putative	2.323	1.216	0.00232969	0.0139707
EHI_180320	tyrosine kinase putative	3.679	1.879	0.00625136	0.0297902
EHI_074740	tyrosine kinase putative	2.458	1.298	0.00847829	0.0381614
EHI_148390	tyrosyl-DNA phosphodiesterase putative	2.062	1.044	0.0081789	0.037093
EHI_153670	U1 small nuclear ribonucleoprotein subunit putative	2.973	1.572	0.000862372	0.00634427
EHI_021380	U5 small nuclear ribonucleoprotein subunit putative	2.597	1.377	0.000345939	0.00301688
EHI_037240	U5 small nuclear ribonucleoprotein subunit putative	2.518	1.332	0.000706089	0.00536423
EHI_045170	U5 snRNP-specific 200kd protein putative	2.271	1.183	0.0101744	0.0441348
EHI_064460	ubiquitin carboxyl-terminal hydrolase domain containing protein	2.264	1.179	0.000102808	0.00113851
EHI_104570	ubiquitin ligase putative	2.402	1.264	0.00302561	0.0170962
EHI_038690	ubiquitin-activating enzyme E1 1 putative	3.263	1.706	0.000101082	0.00112684
EHI_098550	ubiquitin-activating enzyme putative	2.027	1.019	0.00553142	0.027113
EHI_147700	ubiquitin-conjugating enzyme family protein	2.888	1.53	3.19658e-07	9.10265e-06
EHI_150370	ubiquitin-conjugating enzyme family protein	3.004	1.587	9.2877e-06	0.000159665
EHI_147470	ubiquitin-conjugating enzyme family protein	2.032	1.023	0.00035019	0.00304443
EHI_022980	ubiquitin-like protein	2.024	1.017	2.1813e-05	0.000320383
EHI_083410	ubiquitin putative	8.667	3.116	2.10879e-14	2.75857e-12
EHI_083270	ubiquitin putative	8.7	3.121	2.4249e-14	3.08634e-12
EHI_178340	ubiquitin putative	2.47	1.305	3.09363e-05	0.000421822
EHI_074160	UBX domain protein	2.013	1.009	0.000908094	0.00658801
EHI_192050	UDP-glucose 4-epimerase putative	2.872	1.522	2.86909e-09	1.3631e-07
EHI_039340	USP6 N-terminal-like protein putative	3.326	1.734	0.0022959	0.0138084
EHI_078250	vacuolar sorting protein 26 putative	3.831	1.938	3.87586e-06	7.52869e-05
EHI_151980	vacuolar sorting protein 9 8VPS99 domain containing protein	2.217	1.148	0.000189212	0.00186326
EHI_118900	vacuolar sorting protein-associating protein 4A 8VPS49 putative	2.152	1.106	0.000181952	0.00180272
EHI_107780	WD domain containing protein	3.564	1.833	1.67673e-12	1.47764e-10
EHI_170080	WD domain containing protein	2.997	1.584	6.8985e-11	4.69547e-09
EHI_111020	WD domain containing protein	2.548	1.349	0.000255272	0.0023667
EHI_103410	WD domain containing protein	3.106	1.635	0.000779793	0.00581353
EHI_035590	WD domain containing protein	2.181	1.125	0.00100079	0.0071186
EHI_044480	WD domain containing protein	2.006	1.005	0.00417547	0.0219994
EHI_118160	WD repeat protein	2.045	1.032	0.0117271	0.0493612
EHI_050810	WH2 motif domain contaning protein	3.026	1.598	1.82811e-08	7.0206e-07
EHI_110790	zinc finger domain containing protein	5.599	2.485	3.55151e-14	4.30917e-12
EHI_098040	zinc finger domain containing protein	4.148	2.052	1.2458e-08	5.03855e-07
EHI_164390	zinc finger domain containing protein	3.869	1.952	0.00434571	0.0226822
EHI_105080	zinc finger protein putative	11.905	3.574	5.02326e-24	3.23498e-21
EHI_110150	zincFcadmium transporter putative	2.506	1.325	3.59012e-08	1.279e-06

## Sheet: NON-Annotated
Table S6- NON Annotated genes VirCOLON-UP
Id	description	FC	log2FoldChange	pvalue	padj
EHI_023330	hypothetical protein	37.191	5.217	2.47032e-66	1.03408e-62
EHI_038140	hypothetical protein	8.58	3.101	4.16421e-29	6.97255e-26
EHI_163490	hypothetical protein	8.16	3.029	1.16375e-28	1.62382e-25
EHI_028940	hypothetical protein	18.834	4.235	7.7739e-27	8.13539e-24
EHI_009900	hypothetical protein	7.167	2.841	1.11474e-25	1.03696e-22
EHI_084710	hypothetical protein	53.233	5.734	2.05743e-23	1.07655e-20
EHI_192510	hypothetical protein	6.586	2.719	4.25505e-23	2.09549e-20
EHI_188000	hypothetical protein	34.678	5.116	1.53648e-22	7.14636e-20
EHI_064630	hypothetical protein	6.972	2.802	2.27884e-20	8.29496e-18
EHI_124540	hypothetical protein	6.777	2.761	3.45586e-19	1.0333e-16
EHI_118400	hypothetical protein	8.946	3.161	7.39015e-19	2.13346e-16
EHI_035100	hypothetical protein	4.308	2.107	7.23156e-18	1.78067e-15
EHI_008450	hypothetical protein	5.53	2.467	4.46674e-17	9.84093e-15
EHI_177420	hypothetical protein	8.062	3.011	4.80539e-16	9.35599e-14
EHI_119350	hypothetical protein	3.936	1.977	5.65807e-16	1.07658e-13
EHI_156220	hypothetical protein	3.948	1.981	5.9967e-16	1.11565e-13
EHI_067230	hypothetical protein	8.305	3.054	8.90668e-16	1.60157e-13
EHI_005160	hypothetical protein	12.884	3.687	1.11842e-15	1.95071e-13
EHI_136430	hypothetical protein	10.949	3.453	1.29409e-15	2.16683e-13
EHI_107300	hypothetical protein	6.895	2.786	6.06271e-15	9.06375e-13
EHI_161870	hypothetical protein	6.065	2.6	1.3974e-14	1.98288e-12
EHI_197520	hypothetical protein	28.666	4.841	1.72019e-14	2.36089e-12
EHI_152360	hypothetical protein	6.359	2.669	6.8306e-14	7.94248e-12
EHI_006960	hypothetical protein	4.523	2.177	7.29672e-14	8.36824e-12
EHI_068520	hypothetical protein	2.937	1.554	1.48624e-13	1.65904e-11
EHI_031640	hypothetical protein	4.38	2.131	3.47973e-13	3.68763e-11
EHI_118390	hypothetical protein	18.127	4.18	3.63502e-13	3.80405e-11
EHI_176960	hypothetical protein	16.765	4.067	6.14277e-13	6.05027e-11
EHI_006885	hypothetical protein	4.779	2.257	1.1285e-12	1.06155e-10
EHI_188140	hypothetical protein	7.706	2.946	3.37527e-12	2.85432e-10
EHI_058120	hypothetical protein	6.796	2.765	6.82886e-12	5.60502e-10
EHI_068340	hypothetical protein	3.841	1.942	8.8044e-12	6.88882e-10
EHI_021350	hypothetical protein	4.761	2.251	1.1856e-11	9.02348e-10
EHI_068480	hypothetical protein	4.988	2.318	1.86306e-11	1.3682e-09
EHI_131530	hypothetical protein	4.05	2.018	4.78214e-11	3.39289e-09
EHI_189160	hypothetical protein	9.229	3.206	5.02257e-11	3.53352e-09
EHI_140210	hypothetical protein	7.203	2.849	5.20512e-11	3.63144e-09
EHI_003030	hypothetical protein	5.9	2.561	9.17709e-11	6.04406e-09
EHI_008700	hypothetical protein	6.255	2.645	1.26058e-10	8.11811e-09
EHI_004410	hypothetical protein	8.119	3.021	1.5039e-10	9.39601e-09
EHI_194470	hypothetical protein	4.206	2.073	2.4949e-10	1.47094e-08
EHI_096290	hypothetical protein	2.923	1.547	2.81666e-10	1.64902e-08
EHI_015980	hypothetical protein	7.243	2.857	4.14574e-10	2.3611e-08
EHI_183410	hypothetical protein	4.098	2.035	4.49198e-10	2.541e-08
EHI_148610	hypothetical protein	4.498	2.169	4.82932e-10	2.69541e-08
EHI_110780	hypothetical protein	2.851	1.511	5.85419e-10	3.24578e-08
EHI_067560	hypothetical protein	4.681	2.227	5.91893e-10	3.26009e-08
EHI_135460	hypothetical protein	5.133	2.36	1.12155e-09	5.83206e-08
EHI_084720	hypothetical protein	8.321	3.057	1.53872e-09	7.85498e-08
EHI_130970	hypothetical protein	3.717	1.894	1.79478e-09	9.05176e-08
EHI_028990	hypothetical protein	3.239	1.696	2.37525e-09	1.15614e-07
EHI_103520	hypothetical protein	3.801	1.926	2.91004e-09	1.3631e-07
EHI_174970	hypothetical protein	9.011	3.172	3.16265e-09	1.46286e-07
EHI_006830	hypothetical protein	2.653	1.408	3.24708e-09	1.49366e-07
EHI_056120	hypothetical protein	3.148	1.655	4.49142e-09	1.97906e-07
EHI_160970	hypothetical protein	5.303	2.407	5.66465e-09	2.48296e-07
EHI_163360	hypothetical protein	14.5	3.858	5.80414e-09	2.53085e-07
EHI_008420	hypothetical protein	2.886	1.529	7.89217e-09	3.35397e-07
EHI_134710	hypothetical protein	7.219	2.852	1.02612e-08	4.27396e-07
EHI_166690	hypothetical protein	11.743	3.554	1.05803e-08	4.36346e-07
EHI_029500	hypothetical protein	8.139	3.025	1.15959e-08	4.73566e-07
EHI_086990	hypothetical protein	4.354	2.122	1.28744e-08	5.15715e-07
EHI_031340	hypothetical protein	3.398	1.765	1.47099e-08	5.80903e-07
EHI_068490	hypothetical protein	4.151	2.054	1.88256e-08	7.13157e-07
EHI_140700	hypothetical protein	5.693	2.509	1.87935e-08	7.13157e-07
EHI_049340	hypothetical protein	2.95	1.561	2.55079e-08	9.44922e-07
EHI_062960	hypothetical protein	7.034	2.814	2.61109e-08	9.62999e-07
EHI_048190	hypothetical protein	3.403	1.767	2.63899e-08	9.69018e-07
EHI_092130	hypothetical protein	3.825	1.936	3.28001e-08	1.19392e-06
EHI_054480	hypothetical protein	4.002	2.001	3.48583e-08	1.2525e-06
EHI_133780	hypothetical protein	10.576	3.403	4.0682e-08	1.44318e-06
EHI_182870	hypothetical protein	3.18	1.669	4.43708e-08	1.54401e-06
EHI_056430	hypothetical protein	5.44	2.444	4.53897e-08	1.57026e-06
EHI_052180	hypothetical protein	4.346	2.12	4.71323e-08	1.62383e-06
EHI_035220	hypothetical protein	3.772	1.915	4.88659e-08	1.66982e-06
EHI_153030	hypothetical protein	3.809	1.929	4.86859e-08	1.66982e-06
EHI_151450	hypothetical protein	5.065	2.341	6.03475e-08	2.02092e-06
EHI_030080	hypothetical protein	4.158	2.056	6.3253e-08	2.0931e-06
EHI_126200	hypothetical protein	9.91	3.309	6.44273e-08	2.11524e-06
EHI_099330	hypothetical protein	6.817	2.769	7.41124e-08	2.41428e-06
EHI_092310	hypothetical protein	7.691	2.943	8.20446e-08	2.65204e-06
EHI_200950	hypothetical protein	11.316	3.5	9.31648e-08	2.96569e-06
EHI_125290	hypothetical protein	6.416	2.682	9.62206e-08	3.02842e-06
EHI_114000	hypothetical protein	6.879	2.782	1.01478e-07	3.18191e-06
EHI_083610	hypothetical protein	3.11	1.637	1.12747e-07	3.44494e-06
EHI_188990	hypothetical protein	3.309	1.726	1.14354e-07	3.48135e-06
EHI_009500	hypothetical protein	3.209	1.682	1.2906e-07	3.89768e-06
EHI_083400	hypothetical protein	4.366	2.126	1.28881e-07	3.89768e-06
EHI_145990	hypothetical protein	3.461	1.791	1.39372e-07	4.18215e-06
EHI_023150	hypothetical protein	6.465	2.693	1.48492e-07	4.43992e-06
EHI_003260	hypothetical protein	4.473	2.161	1.67775e-07	4.9809e-06
EHI_067980	hypothetical protein	2.513	1.329	2.0051e-07	5.84903e-06
EHI_152190	hypothetical protein	3.055	1.611	2.38267e-07	6.92629e-06
EHI_049650	hypothetical protein	2.493	1.318	2.75639e-07	7.95742e-06
EHI_008740	hypothetical protein	5.184	2.374	2.8344e-07	8.1545e-06
EHI_129480	hypothetical protein	5.504	2.46	3.56545e-07	9.98325e-06
EHI_183190	hypothetical protein	3.896	1.962	4.42891e-07	1.20386e-05
EHI_148400	hypothetical protein	2.651	1.407	4.50634e-07	1.22094e-05
EHI_013160	hypothetical protein	4.863	2.282	4.70999e-07	1.26791e-05
EHI_054490	hypothetical protein	3.656	1.87	4.93044e-07	1.31877e-05
EHI_152320	hypothetical protein	4.079	2.028	5.04769e-07	1.34194e-05
EHI_155600	hypothetical protein	2.493	1.318	5.04912e-07	1.34194e-05
EHI_129830	hypothetical protein	5.112	2.354	5.50958e-07	1.42365e-05
EHI_151780	hypothetical protein	4.409	2.141	5.59005e-07	1.43791e-05
EHI_063790	hypothetical protein	2.877	1.525	5.67871e-07	1.45389e-05
EHI_000710	hypothetical protein	2.426	1.279	6.2116e-07	1.5711e-05
EHI_050670	hypothetical protein	3.1	1.632	6.4147e-07	1.61759e-05
EHI_040290	hypothetical protein	2.834	1.503	7.25846e-07	1.82486e-05
EHI_011850	hypothetical protein	3.162	1.661	8.02328e-07	1.99913e-05
EHI_069530	hypothetical protein	9.332	3.222	8.26818e-07	2.02995e-05
EHI_113960	hypothetical protein	6.251	2.644	9.27719e-07	2.23829e-05
EHI_189750	hypothetical protein	9.424	3.236	9.26631e-07	2.23829e-05
EHI_052990	hypothetical protein	2.285	1.192	9.81689e-07	2.3482e-05
EHI_117900	hypothetical protein	3.511	1.812	1.02954e-06	2.43484e-05
EHI_124310	hypothetical protein	4.141	2.05	1.04587e-06	2.45776e-05
EHI_158220	hypothetical protein	4.911	2.296	1.05068e-06	2.45776e-05
EHI_186120	hypothetical protein	6.716	2.748	1.05391e-06	2.45776e-05
EHI_033010	hypothetical protein	7.043	2.816	1.10677e-06	2.57386e-05
EHI_150130	hypothetical protein	2.504	1.324	1.20223e-06	2.7881e-05
EHI_053180	hypothetical protein	4.412	2.141	1.51206e-06	3.38326e-05
EHI_150970	hypothetical protein	2.986	1.578	1.54582e-06	3.4237e-05
EHI_065340	hypothetical protein	3.613	1.853	1.68485e-06	3.71199e-05
EHI_094020	hypothetical protein	2.895	1.534	1.72371e-06	3.78764e-05
EHI_011880	hypothetical protein	2.21	1.144	1.94078e-06	4.18767e-05
EHI_180140	hypothetical protein	9.15	3.194	1.96898e-06	4.2376e-05
EHI_012590	hypothetical protein	3.283	1.715	2.15256e-06	4.59726e-05
EHI_019290	hypothetical protein	6.691	2.742	2.16938e-06	4.61262e-05
EHI_040640	hypothetical protein	5.807	2.538	2.27969e-06	4.79537e-05
EHI_013120	hypothetical protein	3.165	1.662	2.53531e-06	5.2409e-05
EHI_095900	hypothetical protein	4.305	2.106	2.64399e-06	5.43869e-05
EHI_004910	hypothetical protein	5.951	2.573	2.78356e-06	5.67007e-05
EHI_187400	hypothetical protein	8.268	3.047	3.30687e-06	6.51415e-05
EHI_180770	hypothetical protein	2.429	1.28	3.43331e-06	6.73154e-05
EHI_139470	hypothetical protein	2.276	1.187	3.44872e-06	6.74595e-05
EHI_009030	hypothetical protein	3.353	1.746	3.9714e-06	7.67973e-05
EHI_164470	hypothetical protein	4.599	2.201	3.97196e-06	7.67973e-05
EHI_032470	hypothetical protein	4.293	2.102	4.22171e-06	8.08791e-05
EHI_200970	hypothetical protein	3.953	1.983	4.66183e-06	8.85007e-05
EHI_067600	hypothetical protein	4.826	2.271	4.70448e-06	8.89073e-05
EHI_024480	hypothetical protein	3.964	1.987	4.99982e-06	9.30188e-05
EHI_045110	hypothetical protein	3.104	1.634	5.08757e-06	9.44416e-05
EHI_087210	hypothetical protein	3.943	1.979	5.42993e-06	9.99107e-05
EHI_198340	hypothetical protein	3.333	1.737	5.59497e-06	0.000102722
EHI_124620	hypothetical protein	5.294	2.404	5.83244e-06	0.000106847
EHI_146130	hypothetical protein	4.414	2.142	6.06369e-06	0.000110359
EHI_098540	hypothetical protein	2.848	1.51	7.13751e-06	0.000127682
EHI_004060	hypothetical protein	6.199	2.632	7.21069e-06	0.000128442
EHI_114770	hypothetical protein	3.167	1.663	7.23742e-06	0.000128645
EHI_165770	hypothetical protein	2.233	1.159	8.01493e-06	0.000141863
EHI_150460	hypothetical protein	2.644	1.403	8.14598e-06	0.000143878
EHI_050000	hypothetical protein	2.135	1.094	8.59115e-06	0.000150786
EHI_179060	hypothetical protein	3.236	1.694	8.90367e-06	0.000154968
EHI_044490	hypothetical protein	2.035	1.025	9.40884e-06	0.000161086
EHI_137790	hypothetical protein	2.98	1.576	9.6417e-06	0.0001644
EHI_071210	hypothetical protein	5.849	2.548	9.67587e-06	0.000164647
EHI_001920	hypothetical protein	3.293	1.719	1.02924e-05	0.000174077
EHI_004400	hypothetical protein	3.117	1.64	1.04751e-05	0.000176455
EHI_166990	hypothetical protein	2.512	1.329	1.11375e-05	0.000186114
EHI_050490	hypothetical protein	4.908	2.295	1.12199e-05	0.000186745
EHI_087740	hypothetical protein	2.512	1.329	1.12032e-05	0.000186745
EHI_152520	hypothetical protein	2.301	1.202	1.17469e-05	0.000193593
EHI_117810	hypothetical protein	3.222	1.688	1.18722e-05	0.000194891
EHI_167660	hypothetical protein	2.211	1.145	1.23991e-05	0.000202744
EHI_179880	hypothetical protein	3.355	1.746	1.2533e-05	0.00020374
EHI_082250	hypothetical protein	5.8	2.536	1.3665e-05	0.000219634
EHI_152270	hypothetical protein	2.596	1.376	1.38836e-05	0.000221398
EHI_128470	hypothetical protein	2.253	1.172	1.3932e-05	0.000221549
EHI_140010	hypothetical protein	2.928	1.55	1.39461e-05	0.000221549
EHI_016130	hypothetical protein	3.856	1.947	1.46473e-05	0.000230069
EHI_064690	hypothetical protein	2.592	1.374	1.52075e-05	0.000236649
EHI_159760	hypothetical protein	2.323	1.216	1.60515e-05	0.000247028
EHI_040340	hypothetical protein	3.497	1.806	1.65323e-05	0.000253495
EHI_135950	hypothetical protein	4.062	2.022	1.68425e-05	0.000257685
EHI_188840	hypothetical protein	2.139	1.097	1.68671e-05	0.000257685
EHI_026470	hypothetical protein	3.677	1.878	1.73459e-05	0.00026308
EHI_135130	hypothetical protein	3.121	1.642	1.80075e-05	0.000271637
EHI_096820	hypothetical protein	2.163	1.113	1.89019e-05	0.00028292
EHI_174270	hypothetical protein	5.446	2.445	1.93824e-05	0.000288181
EHI_066520	hypothetical protein	2.576	1.365	1.96781e-05	0.000291584
EHI_107090	hypothetical protein	2.749	1.459	2.00006e-05	0.000295839
EHI_095910	hypothetical protein	4.309	2.107	2.22971e-05	0.000324225
EHI_151360	hypothetical protein	2.334	1.223	2.2307e-05	0.000324225
EHI_096580	hypothetical protein	2.359	1.238	2.33991e-05	0.000336593
EHI_054200	hypothetical protein	2.612	1.385	2.50364e-05	0.000355866
EHI_159470	hypothetical protein	5.203	2.379	2.5284e-05	0.000358168
EHI_148960	hypothetical protein	2.365	1.242	2.77929e-05	0.000387804
EHI_092460	hypothetical protein	2.494	1.319	3.09272e-05	0.000421822
EHI_009990	hypothetical protein	3.015	1.592	3.13625e-05	0.000426245
EHI_182660	hypothetical protein	2.419	1.275	3.15873e-05	0.000427219
EHI_045390	hypothetical protein	2.404	1.266	3.38712e-05	0.000454439
EHI_049720	hypothetical protein	2.604	1.381	3.41385e-05	0.000457291
EHI_178970	hypothetical protein	3.805	1.928	3.7474e-05	0.000494846
EHI_044520	hypothetical protein	2.134	1.094	3.92653e-05	0.000517684
EHI_030410	hypothetical protein	2.083	1.058	4.09184e-05	0.000531502
EHI_201410	hypothetical protein	4.587	2.198	4.08575e-05	0.000531502
EHI_159900	hypothetical protein	2.374	1.247	4.18986e-05	0.000541319
EHI_024560	hypothetical protein	2.67	1.417	4.20759e-05	0.000542772
EHI_030060	hypothetical protein	2.075	1.053	4.36983e-05	0.000559622
EHI_021390	hypothetical protein	2.413	1.271	4.40401e-05	0.000562907
EHI_150660	hypothetical protein	6.718	2.748	4.45215e-05	0.000567328
EHI_049930	hypothetical protein	4.266	2.093	4.48082e-05	0.000570113
EHI_051440	hypothetical protein	3.934	1.976	4.69573e-05	0.00059295
EHI_146100	hypothetical protein	5.489	2.457	4.73974e-05	0.000596708
EHI_139090	hypothetical protein	5.176	2.372	5.11025e-05	0.000638553
EHI_068650	hypothetical protein	4.115	2.041	5.30332e-05	0.00066169
EHI_159550	hypothetical protein	2.817	1.494	5.57195e-05	0.000692112
EHI_148570	hypothetical protein	2.939	1.556	6.0958e-05	0.000746112
EHI_176990	hypothetical protein	3.6	1.848	6.52983e-05	0.000792287
EHI_153800	hypothetical protein	2.091	1.064	6.79774e-05	0.000820039
EHI_079950	hypothetical protein	2.971	1.571	6.96747e-05	0.000836896
EHI_098580	hypothetical protein	4.193	2.068	7.05303e-05	0.0008437
EHI_133910	hypothetical protein	4.174	2.062	7.05435e-05	0.0008437
EHI_068440	hypothetical protein	3.067	1.617	7.6792e-05	0.000906774
EHI_104230	hypothetical protein	5.679	2.506	7.91541e-05	0.000928121
EHI_062680	hypothetical protein	2.651	1.407	8.00501e-05	0.000934699
EHI_056700	hypothetical protein	3.784	1.92	8.22249e-05	0.000952126
EHI_158070	hypothetical protein	2.186	1.129	8.61595e-05	0.000992197
EHI_180930	hypothetical protein	6.463	2.692	9.04334e-05	0.00103008
EHI_149230	hypothetical protein	2.781	1.476	9.84903e-05	0.00110088
EHI_004430	hypothetical protein	2.906	1.539	0.000105398	0.00116258
EHI_197440	hypothetical protein	3.834	1.939	0.000109366	0.00119531
EHI_145850	hypothetical protein	5.415	2.437	0.000111991	0.00121924
EHI_092930	hypothetical protein	2.096	1.068	0.000118203	0.00127505
EHI_146940	hypothetical protein	2.385	1.254	0.000122028	0.00130809
EHI_021410	hypothetical protein	2.201	1.138	0.000123111	0.00131739
EHI_005080	hypothetical protein	2.492	1.317	0.000124374	0.00132475
EHI_098190	hypothetical protein	2.463	1.301	0.000133708	0.00141339
EHI_126430	hypothetical protein	4.97	2.313	0.000140886	0.00146792
EHI_114190	hypothetical protein	2.282	1.191	0.000141702	0.0014737
EHI_017560	hypothetical protein	2.642	1.402	0.000147103	0.00151856
EHI_178820	hypothetical protein	3.461	1.791	0.00015461	0.00158239
EHI_029060	hypothetical protein	2.103	1.072	0.000156255	0.00159533
EHI_058100	hypothetical protein	2.341	1.227	0.000160569	0.00163141
EHI_004440	hypothetical protein	2.621	1.39	0.000165101	0.00167138
EHI_153050	hypothetical protein	4.152	2.054	0.000167482	0.00168731
EHI_125900	hypothetical protein	2.728	1.448	0.000172029	0.00172071
EHI_140270	hypothetical protein	2.098	1.069	0.000174667	0.00174292
EHI_189170	hypothetical protein	3.54	1.824	0.000189397	0.00186326
EHI_169640	hypothetical protein	2.293	1.198	0.000199467	0.00194179
EHI_135810	hypothetical protein	3.27	1.709	0.000202064	0.00196023
EHI_003040	hypothetical protein	2.171	1.119	0.000225268	0.00213342
EHI_178100	hypothetical protein	2.065	1.046	0.000225879	0.00213679
EHI_056470	hypothetical protein	2.892	1.532	0.000227308	0.00214546
EHI_083620	hypothetical protein	3.179	1.668	0.000228641	0.00215076
EHI_178840	hypothetical protein	3.203	1.679	0.000234334	0.00219445
EHI_140760	hypothetical protein	2.299	1.201	0.000235462	0.00220255
EHI_108740	hypothetical protein	2.18	1.124	0.00023824	0.00222358
EHI_161650	hypothetical protein	2.583	1.369	0.000243231	0.00226762
EHI_016440	hypothetical protein	2.502	1.323	0.000246726	0.00229256
EHI_049670	hypothetical protein	2.837	1.504	0.000262727	0.00241709
EHI_074030	hypothetical protein	3.108	1.636	0.000274352	0.00250751
EHI_062530	hypothetical protein	2.424	1.277	0.000278596	0.00254075
EHI_178060	hypothetical protein	3.118	1.64	0.000292997	0.0026376
EHI_143640	hypothetical protein	2.26	1.176	0.000301052	0.00269562
EHI_154220	hypothetical protein	2.27	1.182	0.000314828	0.00280252
EHI_166460	hypothetical protein	4.034	2.012	0.000329205	0.00290116
EHI_127460	hypothetical protein	2.264	1.179	0.000333748	0.00292887
EHI_086150	hypothetical protein	2.612	1.385	0.000343779	0.0030043
EHI_186760	hypothetical protein	2.228	1.156	0.000346833	0.00302152
EHI_189550	hypothetical protein	2.464	1.301	0.000365135	0.00314497
EHI_140510	hypothetical protein	2.301	1.202	0.000368973	0.003165
EHI_124550	hypothetical protein	2.908	1.54	0.000376953	0.00321854
EHI_143630	hypothetical protein	2.261	1.177	0.000377521	0.00321854
EHI_153210	hypothetical protein	2.199	1.137	0.000377155	0.00321854
EHI_081690	hypothetical protein	2.649	1.405	0.000382443	0.00325057
EHI_186870	hypothetical protein	2.465	1.301	0.000388415	0.00328798
EHI_189870	hypothetical protein	2.163	1.113	0.000395134	0.0033381
EHI_019860	hypothetical protein	3.613	1.853	0.000398596	0.00335444
EHI_050560	hypothetical protein	2.085	1.06	0.000397914	0.00335444
EHI_189190	hypothetical protein	3.498	1.806	0.000407022	0.00340078
EHI_039960	hypothetical protein	5.354	2.421	0.000413132	0.00344496
EHI_178720	hypothetical protein	2.57	1.362	0.000413699	0.00344626
EHI_169330	hypothetical protein	2.036	1.026	0.000417107	0.00346775
EHI_081380	hypothetical protein	2.028	1.02	0.000440051	0.00363325
EHI_079850	hypothetical protein	2.296	1.199	0.00044854	0.00369604
EHI_027650	hypothetical protein	2.719	1.443	0.00045262	0.00372233
EHI_163560	hypothetical protein	2.001	1.001	0.000452412	0.00372233
EHI_187080	hypothetical protein	2.233	1.159	0.000453418	0.00372524
EHI_170170	hypothetical protein	2.804	1.488	0.000454383	0.0037295
EHI_132380	hypothetical protein	2.017	1.012	0.000456391	0.00373987
EHI_038300	hypothetical protein	3.029	1.599	0.000474186	0.00385837
EHI_053110	hypothetical protein	2.518	1.332	0.000481704	0.003904
EHI_107170	hypothetical protein	3.32	1.731	0.000496463	0.00400809
EHI_180400	hypothetical protein	5.214	2.382	0.000519473	0.00416132
EHI_175100	hypothetical protein	2.945	1.559	0.000522436	0.00417351
EHI_191740	hypothetical protein	3.81	1.93	0.000530055	0.00423033
EHI_023100	hypothetical protein	2.864	1.518	0.000561564	0.00443529
EHI_142160	hypothetical protein	2.199	1.137	0.00056611	0.00446699
EHI_124340	hypothetical protein	2.29	1.195	0.000571568	0.0045058
EHI_004350	hypothetical protein	3.176	1.667	0.000593962	0.00465168
EHI_144170	hypothetical protein	4.088	2.031	0.000594963	0.00465308
EHI_143660	hypothetical protein	2.449	1.292	0.000600079	0.00467801
EHI_046040	hypothetical protein	5.065	2.341	0.000607522	0.00472692
EHI_129910	hypothetical protein	2.318	1.213	0.000641329	0.00496689
EHI_148690	hypothetical protein	2.321	1.214	0.000686778	0.00523652
EHI_013990	hypothetical protein	2.348	1.232	0.00073238	0.00552884
EHI_168200	hypothetical protein	2.017	1.012	0.000747205	0.00561544
EHI_097180	hypothetical protein	2.332	1.221	0.000789854	0.00588315
EHI_083660	hypothetical protein	2.128	1.089	0.000792002	0.00589391
EHI_073400	hypothetical protein	2.035	1.025	0.000829374	0.00613927
EHI_015220	hypothetical protein	4.589	2.198	0.000831258	0.00614779
EHI_024390	hypothetical protein	2.208	1.143	0.000843762	0.00622925
EHI_134690	hypothetical protein	2.365	1.242	0.000863562	0.00634744
EHI_146210	hypothetical protein	2.647	1.405	0.000866521	0.00636361
EHI_160880	hypothetical protein	2.223	1.152	0.000874856	0.00640235
EHI_180290	hypothetical protein	3.235	1.694	0.000889712	0.00649404
EHI_073980	hypothetical protein	4.728	2.241	0.000901767	0.00655916
EHI_126940	hypothetical protein	2.088	1.062	0.000915188	0.00662799
EHI_174170	hypothetical protein	2.564	1.358	0.000944131	0.00680229
EHI_148600	hypothetical protein	2.185	1.128	0.000959176	0.0068929
EHI_138980	hypothetical protein	2.408	1.268	0.000982167	0.00700997
EHI_159750	hypothetical protein	2.524	1.336	0.00103288	0.00732818
EHI_158100	hypothetical protein	2.154	1.107	0.00113086	0.00791605
EHI_170370	hypothetical protein	2.238	1.162	0.00114591	0.00798796
EHI_140200	hypothetical protein	4.551	2.186	0.00117678	0.00818272
EHI_070780	hypothetical protein	3.294	1.72	0.00117845	0.00818753
EHI_054810	hypothetical protein	2.546	1.348	0.0011803	0.00819361
EHI_049680	hypothetical protein	2.397	1.261	0.00119227	0.00824934
EHI_123020	hypothetical protein	2.335	1.223	0.00125055	0.00858163
EHI_023200	hypothetical protein	2.01	1.007	0.00126481	0.00865824
EHI_163610	hypothetical protein	4.537	2.182	0.00138942	0.00934316
EHI_120470	hypothetical protein	2.022	1.016	0.00143589	0.00955201
EHI_141850	hypothetical protein	2.053	1.038	0.00147826	0.00978339
EHI_137080	hypothetical protein	3.716	1.894	0.00148872	0.00982154
EHI_114430	hypothetical protein	2.471	1.305	0.0014991	0.00986143
EHI_200060	hypothetical protein	2.214	1.146	0.00149729	0.00986143
EHI_191730	hypothetical protein	2.696	1.431	0.00152225	0.00997984
EHI_158190	hypothetical protein	2.091	1.064	0.00152661	0.00999279
EHI_081920	hypothetical protein	2.317	1.212	0.0015328	0.0100255
EHI_056510	hypothetical protein	2.73	1.449	0.00156024	0.0101829
EHI_132250	hypothetical protein	4.459	2.157	0.00159076	0.0103239
EHI_125640	hypothetical protein	4.45	2.154	0.00165341	0.0106316
EHI_103400	hypothetical protein	2.203	1.14	0.00173414	0.0110192
EHI_065710	hypothetical protein	2.053	1.038	0.00174068	0.0110485
EHI_081810	hypothetical protein	4.327	2.113	0.00175765	0.0111309
EHI_076380	hypothetical protein	4.393	2.135	0.00178709	0.0112832
EHI_183520	hypothetical protein	2.327	1.218	0.00187083	0.0117323
EHI_053860	hypothetical protein	2.356	1.236	0.00189549	0.0118603
EHI_114650	hypothetical protein	3.27	1.709	0.00193348	0.0120591
EHI_153170	hypothetical protein	2.232	1.158	0.00197426	0.0122252
EHI_076030	hypothetical protein	3.389	1.761	0.00202346	0.0124746
EHI_110560	hypothetical protein	2.02	1.015	0.00205257	0.0126354
EHI_056350	hypothetical protein	3.155	1.658	0.0020766	0.0127739
EHI_148030	hypothetical protein	2.321	1.215	0.00223414	0.0135833
EHI_049960	hypothetical protein	4.065	2.023	0.00226257	0.0136767
EHI_043030	hypothetical protein	2.595	1.376	0.00227526	0.0137041
EHI_126860	hypothetical protein	2.628	1.394	0.00233122	0.0139707
EHI_137940	hypothetical protein	2.166	1.115	0.00236872	0.0141548
EHI_155670	hypothetical protein	2.447	1.291	0.00237872	0.0141842
EHI_056640	hypothetical protein	2.325	1.217	0.00238195	0.0141934
EHI_099360	hypothetical protein	3.817	1.933	0.00241405	0.0143438
EHI_145970	hypothetical protein	2.448	1.291	0.00241987	0.0143682
EHI_149880	hypothetical protein	3.358	1.748	0.00254008	0.0149652
EHI_153580	hypothetical protein	3.986	1.995	0.0025634	0.0150892
EHI_179090	hypothetical protein	2.558	1.355	0.00261044	0.0152645
EHI_064510	hypothetical protein	2.111	1.078	0.00265876	0.0154483
EHI_069090	hypothetical protein	3.981	1.993	0.00267592	0.0155252
EHI_182940	hypothetical protein	2.513	1.33	0.00278497	0.0160246
EHI_137010	hypothetical protein	2.504	1.324	0.00280827	0.0160878
EHI_199140	hypothetical protein	2.8	1.485	0.00296275	0.0168164
EHI_062500	hypothetical protein	2.103	1.073	0.00306297	0.0172102
EHI_132420	hypothetical protein	3.75	1.907	0.00313156	0.0175133
EHI_180030	hypothetical protein	2.724	1.446	0.00318302	0.0177418
EHI_104680	hypothetical protein	2.215	1.147	0.00319124	0.0177758
EHI_054680	hypothetical protein	4.011	2.004	0.00332555	0.0183894
EHI_047810	hypothetical protein	2.234	1.159	0.00335774	0.0185551
EHI_065220	hypothetical protein	3.64	1.864	0.00344723	0.0189265
EHI_185260	hypothetical protein	2.118	1.083	0.00347323	0.0190176
EHI_011990	hypothetical protein	3.854	1.946	0.00355769	0.0193913
EHI_037440	hypothetical protein	2.461	1.299	0.00361734	0.019607
EHI_127370	hypothetical protein	3.988	1.996	0.00361834	0.019607
EHI_012370	hypothetical protein	2.238	1.162	0.00381009	0.0204344
EHI_013310	hypothetical protein	2.142	1.099	0.00391716	0.0209282
EHI_038150	hypothetical protein	3.216	1.685	0.00393514	0.0210108
EHI_080600	hypothetical protein	2.63	1.395	0.00397869	0.0211893
EHI_099320	hypothetical protein	2.668	1.416	0.00421271	0.0221538
EHI_005110	hypothetical protein	3.135	1.648	0.00425903	0.0223681
EHI_062670	hypothetical protein	3.055	1.611	0.00429989	0.0225273
EHI_167670	hypothetical protein	2.321	1.215	0.00430675	0.0225492
EHI_103870	hypothetical protein	2.205	1.141	0.004327	0.022624
EHI_178130	hypothetical protein	3.08	1.623	0.00443957	0.0230664
EHI_127080	hypothetical protein	3.131	1.647	0.00446527	0.0231475
EHI_096590	hypothetical protein	3.074	1.62	0.00449848	0.0232908
EHI_018140	hypothetical protein	3.74	1.903	0.00458237	0.023652
EHI_148450	hypothetical protein	2.183	1.126	0.00468388	0.0240004
EHI_086010	hypothetical protein	2.8	1.485	0.00482029	0.0244282
EHI_137270	hypothetical protein	2.465	1.302	0.00487541	0.024633
EHI_037920	hypothetical protein	3.419	1.774	0.00491732	0.0247999
EHI_063040	hypothetical protein	2.467	1.303	0.00494695	0.0249193
EHI_182760	hypothetical protein	2.069	1.049	0.00516043	0.0257775
EHI_195070	hypothetical protein	2.498	1.321	0.00529166	0.0262407
EHI_065370	hypothetical protein	2.395	1.26	0.00532885	0.0263671
EHI_142100	hypothetical protein	2.043	1.031	0.0053526	0.0264377
EHI_140180	hypothetical protein	2.084	1.059	0.00553692	0.0271241
EHI_143810	hypothetical protein	2.264	1.179	0.0059245	0.0285549
EHI_010150	hypothetical protein	2.75	1.46	0.0059617	0.0286789
EHI_131890	hypothetical protein	2.323	1.216	0.00597734	0.0287104
EHI_046250	hypothetical protein	3.542	1.825	0.00607443	0.0291266
EHI_030850	hypothetical protein	2.682	1.423	0.00629965	0.0299833
EHI_142070	hypothetical protein	2.068	1.049	0.00648612	0.0306443
EHI_140380	hypothetical protein	2.09	1.064	0.0069174	0.0322453
EHI_122910	hypothetical protein	2.138	1.096	0.00710885	0.0330273
EHI_178790	hypothetical protein	3.223	1.689	0.00736947	0.0339182
EHI_137060	hypothetical protein	2.333	1.222	0.00745396	0.0342694
EHI_002210	hypothetical protein	2.228	1.156	0.00746524	0.0343024
EHI_056090	hypothetical protein	2.057	1.041	0.00761041	0.0348721
EHI_125040	hypothetical protein	3.068	1.617	0.00809248	0.0367967
EHI_038900	hypothetical protein	2.113	1.079	0.00818764	0.0370985
EHI_080580	hypothetical protein	2.286	1.193	0.00819077	0.0370985
EHI_193530	hypothetical protein	2.225	1.154	0.00822706	0.0372061
EHI_013110	hypothetical protein	2.599	1.378	0.00827486	0.0373865
EHI_068530	hypothetical protein	2.101	1.071	0.00836233	0.0377613
EHI_129900	hypothetical protein	3.521	1.816	0.00844466	0.038051
EHI_175700	hypothetical protein	3.486	1.802	0.0087512	0.0391582
EHI_167470	hypothetical protein	2.016	1.011	0.00886907	0.0395799
EHI_198920	hypothetical protein	3.385	1.759	0.00906324	0.0403174
EHI_152940	hypothetical protein	2.448	1.291	0.00973486	0.0426034
EHI_154330	hypothetical protein	2.462	1.3	0.0103479	0.0448113
EHI_199650	hypothetical protein	2.074	1.052	0.0103548	0.0448113
EHI_111580	hypothetical protein	2.264	1.179	0.0104899	0.0452221
EHI_200830	hypothetical protein	2.93	1.551	0.0117224	0.0493612
EHI_017690	hypothetical protein	2.987	1.579	0.0117733	0.0494371
EHI_077520	hypothetical protein	3.28	1.714	0.0119457	0.0498305
EHI_188820	hypothetical protein	2.184	1.127	0.0119412	0.0498305
EHI_021540	hypothetical protein	2.137	1.095	0.011966	0.0498472
EHI_143090	hypothetical protein conserved	12.698	3.666	8.81095e-24	5.26895e-21
EHI_017590	hypothetical protein conserved	5.361	2.423	1.3974e-19	4.49962e-17
EHI_146990	hypothetical protein conserved	3.658	1.871	3.36399e-15	5.52222e-13
EHI_166030	hypothetical protein conserved	3.542	1.825	1.49496e-14	2.08597e-12
EHI_145610	hypothetical protein conserved	7.304	2.869	2.43309e-14	3.08634e-12
EHI_142670	hypothetical protein conserved	3.814	1.931	7.86063e-13	7.65223e-11
EHI_129350	hypothetical protein conserved	4.384	2.132	5.714e-12	4.7364e-10
EHI_071370	hypothetical protein conserved	4.564	2.19	1.37216e-11	1.02569e-09
EHI_184560	hypothetical protein conserved	5.503	2.46	8.55823e-11	5.73196e-09
EHI_148020	hypothetical protein conserved	3.631	1.86	8.78812e-11	5.83922e-09
EHI_033900	hypothetical protein conserved	5.505	2.461	9.99149e-11	6.4844e-09
EHI_114940	hypothetical protein conserved	5.211	2.382	1.48941e-10	9.37546e-09
EHI_101420	hypothetical protein conserved	3.96	1.986	2.05326e-10	1.24564e-08
EHI_177040	hypothetical protein conserved	4.06	2.021	1.38949e-09	7.13668e-08
EHI_104900	hypothetical protein conserved	4.338	2.117	2.21426e-09	1.09597e-07
EHI_189890	hypothetical protein conserved	3.737	1.902	2.30924e-09	1.13058e-07
EHI_033910	hypothetical protein conserved	3.085	1.625	6.36311e-09	2.76021e-07
EHI_193790	hypothetical protein conserved	3.472	1.796	9.02943e-09	3.8179e-07
EHI_028560	hypothetical protein conserved	2.961	1.566	1.53565e-08	6.03589e-07
EHI_011260	hypothetical protein conserved	3.997	1.999	1.76831e-08	6.85383e-07
EHI_193800	hypothetical protein conserved	3.555	1.83	2.45217e-08	9.12426e-07
EHI_101430	hypothetical protein conserved	2.951	1.561	6.20086e-08	2.06548e-06
EHI_071380	hypothetical protein conserved	3.701	1.888	1.93263e-07	5.67718e-06
EHI_141100	hypothetical protein conserved	6.955	2.798	2.4436e-07	7.07884e-06
EHI_098430	hypothetical protein conserved	4.171	2.061	3.74702e-07	1.03874e-05
EHI_049820	hypothetical protein conserved	4.88	2.287	4.00871e-07	1.10398e-05
EHI_104890	hypothetical protein conserved	2.776	1.473	7.38013e-07	1.84989e-05
EHI_195970	hypothetical protein conserved	8.439	3.077	1.40122e-06	3.19646e-05
EHI_169260	hypothetical protein conserved	3.275	1.712	2.02395e-06	4.33362e-05
EHI_167710	hypothetical protein conserved	4.686	2.228	2.39815e-06	4.99435e-05
EHI_100370	hypothetical protein conserved	3.363	1.75	2.86609e-06	5.78191e-05
EHI_012580	hypothetical protein conserved	2.764	1.467	2.90517e-06	5.84665e-05
EHI_123230	hypothetical protein conserved	3.407	1.768	3.0014e-06	6.02584e-05
EHI_201610	hypothetical protein conserved	8.427	3.075	3.32292e-06	6.53039e-05
EHI_188760	hypothetical protein conserved	2.352	1.234	4.64613e-06	8.84031e-05
EHI_009410	hypothetical protein conserved	2.216	1.148	4.69993e-06	8.89073e-05
EHI_002670	hypothetical protein conserved	2.184	1.127	1.32705e-05	0.000215312
EHI_187800	hypothetical protein conserved	4.581	2.196	1.57268e-05	0.000243372
EHI_139440	hypothetical protein conserved	3.577	1.839	1.71949e-05	0.000261263
EHI_042740	hypothetical protein conserved	2.636	1.398	2.59247e-05	0.00036539
EHI_030790	hypothetical protein conserved	3.393	1.762	2.8343e-05	0.000394166
EHI_181200	hypothetical protein conserved	2.023	1.016	3.24363e-05	0.00043729
EHI_066740	hypothetical protein conserved	2.714	1.44	3.67195e-05	0.000487961
EHI_177050	hypothetical protein conserved	2.264	1.179	6.05705e-05	0.000744538
EHI_008020	hypothetical protein conserved	3.855	1.947	0.000101967	0.00113219
EHI_014050	hypothetical protein conserved	2.681	1.423	0.000114356	0.00123854
EHI_098260	hypothetical protein conserved	3.095	1.63	0.000140971	0.00146792
EHI_111550	hypothetical protein conserved	4.711	2.236	0.000256199	0.00237267
EHI_092080	hypothetical protein conserved	3.622	1.857	0.00025839	0.00238242
EHI_134780	hypothetical protein conserved	3.174	1.666	0.000371739	0.00317896
EHI_023320	hypothetical protein conserved	2.179	1.124	0.000530786	0.00423214
EHI_151930	hypothetical protein conserved	2.195	1.134	0.000612964	0.00476485
EHI_063000	hypothetical protein conserved	2.161	1.112	0.000698704	0.00531777
EHI_130920	hypothetical protein conserved	2.254	1.172	0.000718374	0.00544767
EHI_121060	hypothetical protein conserved	2.857	1.514	0.000871908	0.00638636
EHI_030770	hypothetical protein conserved	2.95	1.561	0.00119137	0.00824934
EHI_098440	hypothetical protein conserved	4.034	2.012	0.00141793	0.00947398
EHI_177190	hypothetical protein conserved	2.649	1.406	0.00184066	0.0115777
EHI_002200	hypothetical protein conserved	2.618	1.389	0.0026519	0.01544
EHI_010300	hypothetical protein conserved	2.292	1.197	0.00267488	0.0155252
EHI_050660	hypothetical protein conserved	3.587	1.843	0.00296117	0.0168164
EHI_099230	hypothetical protein conserved	2.165	1.114	0.00305035	0.0171508
EHI_179070	hypothetical protein conserved	2.395	1.26	0.00331808	0.0183723
EHI_041980	hypothetical protein conserved	2.061	1.044	0.00411118	0.0217428
EHI_052130	hypothetical protein conserved	3.286	1.716	0.00591842	0.0285421
EHI_033690	hypothetical protein conserved	2.258	1.175	0.00748993	0.0343781
EHI_200560	hypothetical protein conserved	2.361	1.239	0.0081025	0.0368064
EHI_077290	hypothetical protein conserved	2.891	1.532	0.0081302	0.0369122
EHI_045240	hypothetical protein conserved	2.398	1.262	0.00872583	0.0390656
EHI_104350	hypothetical protein conserved	2.111	1.078	0.0091764	0.0406729
EHI_135120	hypothetical protein conserved domain containing	2.626	1.393	1.47473e-06	3.32517e-05
EHI_138060	hypothetical protein conserved domain containing	2.79	1.48	0.000117184	0.00126589
EHI_085850	hypothetical protein conserved domain containing	4.224	2.079	0.00112606	0.00788899
EHI_105310	hypothetical protein conserved domain containing	2.327	1.219	0.00627859	0.0299001
EHI_009230	hypothetical protein pseudogene	8.085	3.015	1.2969e-12	1.20641e-10
EHI_C00152	NA	31.305	4.968	7.4003e-22	3.09777e-19
EHI_C00126	NA	7.013	2.81	2.13797e-18	5.7739e-16
EHI_C00067	NA	7.017	2.811	4.4417e-15	6.88627e-13
EHI_C00051	NA	9.352	3.225	1.75376e-13	1.93191e-11
EHI_184250.2	NA	8.356	3.063	2.18206e-10	1.30487e-08
EHI_142670.2	NA	4.343	2.119	2.22545e-09	1.09597e-07
EHI_C00034	NA	4.713	2.237	3.3984e-07	9.54746e-06
EHI_C00130	NA	6.968	2.801	5.09724e-07	1.35045e-05
EHI_C00089	NA	2.778	1.474	5.18832e-07	1.36165e-05
EHI_093990.2	NA	6.962	2.799	2.23443e-06	4.71201e-05
EHI_192510.2	NA	3.056	1.612	2.28604e-06	4.79667e-05
EHI_C00104	NA	2.697	1.432	3.11312e-05	0.000423789
EHI_C00002	NA	3.179	1.668	9.53214e-05	0.00107551
EHI_C00109	NA	3.098	1.631	0.000101919	0.00113219
EHI_C00033	NA	2.347	1.231	0.000330033	0.0029054
EHI_C00171	NA	3.318	1.73	0.000367512	0.00315895
EHI_C00079	NA	3.013	1.591	0.000457809	0.0037466
EHI_C00114	NA	4.363	2.125	0.000855149	0.00630221
EHI_177180.2	NA	2.475	1.308	0.000926472	0.00668657
EHI_C00025	NA	2.785	1.478	0.000963137	0.00689768
EHI_C00110	NA	4.252	2.088	0.00135483	0.00916948
EHI_083590.2	NA	2.841	1.507	0.00190882	0.011917
EHI_C00076	NA	3.216	1.685	0.00198084	0.0122479
EHI_C00044	NA	2.341	1.227	0.00224435	0.0136059
EHI_008820.2	NA	2.276	1.187	0.00225318	0.0136298
EHI_C00139	NA	3.48	1.799	0.00302647	0.0170962
EHI_C00158	NA	4.034	2.012	0.00325812	0.01809
EHI_027560.2	NA	2.084	1.059	0.00369498	0.0198935
