# Supplementary material for: Extensive transcriptome analysis correlates the plasticity of Entamoeba histolytica pathogenesis to rapid phenotype changes depending on the environment
Source: Sci Rep. 2016 Oct 21;6:35852. doi: 10.1038/srep35852 (PMC5073345; doi:10.1038/srep35852)
Supplement: Supplementary Table S7 [file srep35852-s8.xlsx]

## Sheet: Table S6-VirCOLON-DOWN-SLX030-v
Table S7- Total genes VirCOLON-DOWN
Id	description	FC	log2FoldChange	pvalue	padj
EHI_120360	grainin putative	0.113	-3.152	5.94603e-39	1.2445e-35
EHI_040600	Acid sphingomyelinase-like phosphodiesterase putative	0.142	-2.814	4.89051e-18	1.24071e-15
EHI_183280	DnaJ family protein	0.113	-3.147	2.38205e-17	5.53958e-15
EHI_153060	acyl-CoA synthetase putative	0.06	-4.048	5.87251e-17	1.26063e-14
EHI_162180	amino acid transporter putative	0.203	-2.303	7.80202e-17	1.63296e-14
EHI_131130	hypothetical protein conserved	0.215	-2.22	1.30098e-16	2.65653e-14
EHI_110830	hypothetical protein	0.177	-2.499	1.20729e-15	2.06275e-13
EHI_176800	zinc finger protein putative	0.059	-4.078	3.97907e-15	6.4063e-13
EHI_168250	hypothetical protein	0.14	-2.838	4.34729e-15	6.86708e-13
EHI_010570	hypothetical protein	0.221	-2.175	5.66816e-15	8.62797e-13
EHI_163480	90 kDa heat shock protein putative	0.196	-2.351	7.11407e-15	1.04489e-12
EHI_005040	adenosine deaminase putative	0.117	-3.098	8.34542e-15	1.20462e-12
EHI_138500	RapFRan GTPase-activating protein putative	0.239	-2.067	3.00988e-14	3.70569e-12
EHI_107660	hypothetical protein conserved	0.319	-1.65	5.37432e-14	6.33716e-12
EHI_178560	hypothetical protein conserved	0.273	-1.871	1.33038e-13	1.50512e-11
EHI_021560	thioredoxin putative	0.34	-1.557	3.15737e-13	3.38891e-11
EHI_093870	phosphoglycerate mutase family protein putative	0.243	-2.043	3.89272e-13	4.02344e-11
EHI_161020	hypothetical protein	0.306	-1.709	8.02676e-13	7.72414e-11
EHI_038820	hypothetical protein	0.216	-2.209	1.41881e-12	1.30111e-10
EHI_050290	SGS domain protein	0.238	-2.073	1.44533e-12	1.30111e-10
EHI_105790	nucleolar complex protein 2 homolog putative	0.217	-2.205	1.43601e-12	1.30111e-10
EHI_084680	4-alpha-glucanotransferase putative	0.387	-1.37	2.98672e-12	2.55152e-10
EHI_120950	hypothetical protein	0.16	-2.646	1.17114e-11	8.99521e-10
EHI_151420	hypothetical protein	0.117	-3.095	1.2152e-11	9.16543e-10
EHI_027550	thioredoxin putative	0.28	-1.836	2.12373e-11	1.54608e-09
EHI_039590	hypothetical protein conserved	0.249	-2.004	5.45805e-11	3.77643e-09
EHI_004820	hypothetical protein	0.11	-3.184	9.2408e-11	6.04406e-09
EHI_060860	D-3-phosphoglycerate dehydrogenase putative	0.325	-1.622	1.3509e-10	8.56799e-09
EHI_179100	hypothetical protein	0.312	-1.681	1.70371e-10	1.05655e-08
EHI_014280	hypothetical protein	0.255	-1.969	1.76949e-10	1.08133e-08
EHI_094800	major facilitator superfamily protein	0.255	-1.973	2.47844e-10	1.47094e-08
EHI_116830	D-phosphoglycerate dehydrogenase	0.325	-1.624	7.51701e-10	4.06126e-08
EHI_102940	60S acidic ribosomal protein PO putative	0.395	-1.339	7.57722e-10	4.06644e-08
EHI_197090	hypothetical protein	0.194	-2.366	1.85279e-09	9.28838e-08
EHI_148470	asparagine synthetase A putative	0.344	-1.541	2.46058e-09	1.19075e-07
EHI_098210	lysine and glutamic acid-rich protein 1 8KERP19	0.226	-2.147	2.91442e-09	1.3631e-07
EHI_174210	serineFthreonine-protein kinase putative	0.272	-1.879	2.91131e-09	1.3631e-07
EHI_147010	long-chain-fatty-acid--CoA ligase putative	0.413	-1.276	2.9447e-09	1.36961e-07
EHI_125740	oxidoreductase putative	0.373	-1.424	3.34452e-09	1.52176e-07
EHI_074110	oxysterol-binding protein putative	0.29	-1.786	3.59133e-09	1.60784e-07
EHI_112870	fatty acid elongase putative	0.247	-2.02	4.10281e-09	1.81739e-07
EHI_111790	LIM zinc finger domain containing protein	0.357	-1.488	7.24184e-09	3.12519e-07
EHI_155740.2	NA	0.295	-1.762	7.56634e-09	3.23191e-07
EHI_021360	hypothetical protein conserved	0.214	-2.226	9.45574e-09	3.97806e-07
EHI_010520	hypothetical protein	0.244	-2.035	9.53586e-09	3.99171e-07
EHI_039210	tRNA -methyltransferase catalytic subunit putative	0.329	-1.602	1.18634e-08	4.82137e-07
EHI_072240	glucose-6-phosphate isomerase putative	0.296	-1.757	1.27195e-08	5.11961e-07
EHI_130690	oligo-1C6-glucosidase putative	0.267	-1.904	1.36199e-08	5.40406e-07
EHI_117600	hypothetical protein	0.411	-1.284	1.58649e-08	6.20658e-07
EHI_059910	histidine acid phosphatase family protein	0.421	-1.246	1.79374e-08	6.92037e-07
EHI_036510	hypothetical protein	0.227	-2.137	1.85264e-08	7.08232e-07
EHI_171290	hypothetical protein	0.317	-1.657	2.05537e-08	7.75115e-07
EHI_175220	hypothetical protein conserved	0.319	-1.647	2.09419e-08	7.82702e-07
EHI_197320	hypothetical protein	0.223	-2.165	4.19982e-08	1.48358e-06
EHI_006010	hypothetical protein conserved	0.36	-1.474	4.35312e-08	1.53081e-06
EHI_159790	60S acidic ribosomal protein PO putative	0.367	-1.447	5.13061e-08	1.74608e-06
EHI_036570	hypothetical protein	0.312	-1.681	5.32837e-08	1.80604e-06
EHI_014320	adenosine deaminase putative	0.349	-1.518	5.53236e-08	1.86012e-06
EHI_198690	MAK16 protein putative	0.412	-1.281	5.51809e-08	1.86012e-06
EHI_025820	transport protein particle Bet3 subunit putative	0.365	-1.454	7.00684e-08	2.29146e-06
EHI_104670	protein kinase putative	0.306	-1.709	8.72484e-08	2.79863e-06
EHI_124420	hypothetical protein	0.346	-1.53	9.47877e-08	2.99458e-06
EHI_159160	iron-containing superoxide dismutase	0.408	-1.293	1.07146e-07	3.31005e-06
EHI_065720	hypothetical protein conserved	0.346	-1.531	1.0909e-07	3.35774e-06
EHI_110260	pumilio family RNA-binding protein	0.223	-2.168	1.12348e-07	3.44494e-06
EHI_005880	hypothetical protein	0.178	-2.486	1.74132e-07	5.15137e-06
EHI_039600	hypothetical protein	0.396	-1.337	3.29653e-07	9.32384e-06
EHI_117820	hypothetical protein conserved	0.34	-1.556	3.70882e-07	1.03157e-05
EHI_140310	hypothetical protein conserved	0.289	-1.789	3.85776e-07	1.06591e-05
EHI_065870	RNA-binding protein putative	0.358	-1.483	5.47779e-07	1.41982e-05
EHI_062790	thioredoxin putative	0.298	-1.745	5.59912e-07	1.43791e-05
EHI_073480	ADP-ribosylation factor putative	0.227	-2.136	6.12304e-07	1.56287e-05
EHI_006060	WD domain containing protein	0.471	-1.087	6.16226e-07	1.5681e-05
EHI_025110	Rab geranylgeranyltransferase beta subunit putative	0.474	-1.076	8.23558e-07	2.02789e-05
EHI_135210	Sec1 family protein	0.312	-1.68	8.61453e-07	2.10265e-05
EHI_169080	hypothetical protein	0.355	-1.493	8.89428e-07	2.16462e-05
EHI_183400	galactose-inhibitable lectin 35 kDa subunit precursor putative	0.301	-1.733	9.46625e-07	2.27734e-05
EHI_136460	hypothetical protein	0.356	-1.49	1.04238e-06	2.45776e-05
EHI_049500	SAC3FGANP family protein	0.386	-1.372	1.32091e-06	3.04646e-05
EHI_030450	hypothetical protein	0.363	-1.463	1.3512e-06	3.10776e-05
EHI_117630	hypothetical protein	0.385	-1.379	1.36602e-06	3.13323e-05
EHI_098230	hypothetical protein conserved	0.255	-1.97	1.43467e-06	3.25502e-05
EHI_130960	purine nucleoside phosphorylase putative	0.409	-1.289	1.43222e-06	3.25502e-05
EHI_058330	galactose-inhibitable lectin putative	0.386	-1.375	1.43905e-06	3.25614e-05
EHI_124880	inorganic pyrophosphatase putative	0.455	-1.137	1.4775e-06	3.32517e-05
EHI_007910	hypothetical protein	0.337	-1.57	1.4887e-06	3.34139e-05
EHI_027670	hypothetical protein	0.404	-1.307	1.52263e-06	3.38326e-05
EHI_120940	hypothetical protein	0.245	-2.032	1.52352e-06	3.38326e-05
EHI_027800	galactose binding lectin 35 kDa subunit putative	0.298	-1.745	1.58187e-06	3.49431e-05
EHI_111200	hypothetical protein	0.328	-1.609	1.81509e-06	3.95727e-05
EHI_023250	hypothetical protein	0.297	-1.751	1.92888e-06	4.18357e-05
EHI_110730	nucleoside transporter putative	0.407	-1.297	1.93483e-06	4.18562e-05
EHI_164460	leucine-rich repeat containing protein	0.237	-2.077	1.97676e-06	4.24344e-05
EHI_048140	hypothetical protein	0.347	-1.525	2.21017e-06	4.68445e-05
EHI_069730	hypothetical protein	0.414	-1.273	2.21969e-06	4.69275e-05
EHI_155630	hypothetical protein	0.317	-1.655	2.2995e-06	4.81285e-05
EHI_C00018	NA	0.385	-1.376	2.46147e-06	5.1135e-05
EHI_040630	hypothetical protein	0.308	-1.701	2.50058e-06	5.1819e-05
EHI_099260	hypothetical protein	0.402	-1.315	2.64351e-06	5.43869e-05
EHI_136220	hypothetical protein	0.441	-1.181	2.65601e-06	5.45003e-05
EHI_163860	hypothetical protein	0.221	-2.175	2.78098e-06	5.67007e-05
EHI_131020	translation initiation factor eIF-2B epsilon subunit putative	0.407	-1.298	2.7931e-06	5.67569e-05
EHI_158560	Skb1 methyltransferase putative	0.388	-1.367	2.82681e-06	5.73028e-05
EHI_047730	glucose-6-phosphate isomerase putative	0.363	-1.461	2.86294e-06	5.78191e-05
EHI_140240	deoxycytidine triphosphate deaminase putative	0.484	-1.048	3.03221e-06	6.07313e-05
EHI_109870.2	NA	0.408	-1.292	3.04319e-06	6.08056e-05
EHI_143110	acetyltransferase putative	0.439	-1.188	3.13316e-06	6.24542e-05
EHI_014230	hypothetical protein	0.376	-1.412	3.71408e-06	7.24808e-05
EHI_025250	cation transporter putative	0.424	-1.238	4.0492e-06	7.79308e-05
EHI_012500	Coatomer gamma subunit putative	0.405	-1.304	4.5533e-06	8.68342e-05
EHI_109980	hypothetical protein	0.339	-1.559	4.76832e-06	8.97086e-05
EHI_010680	Sand family protein	0.353	-1.503	4.84277e-06	9.04993e-05
EHI_152330	Arginase putative	0.382	-1.387	4.89057e-06	9.11889e-05
EHI_051050	inositol hexaphosphate kinase putative	0.371	-1.432	5.42686e-06	9.99107e-05
EHI_010100	hypothetical protein	0.296	-1.756	6.40458e-06	0.000116311
EHI_125340	hypothetical protein	0.275	-1.864	6.47009e-06	0.000117246
EHI_166490	alcohol dehydrogenase putative	0.451	-1.148	6.62899e-06	0.000119866
EHI_148990	heat shock protein 70 putative	0.273	-1.872	6.66302e-06	0.000120221
EHI_174640	glucosamine-6-phosphate isomerase putative	0.47	-1.088	7.78799e-06	0.000138138
EHI_110690	hypothetical protein conserved	0.447	-1.162	8.7624e-06	0.00015315
EHI_131200	hypothetical protein	0.424	-1.239	8.92193e-06	0.000154968
EHI_098620	hypothetical protein	0.379	-1.399	9.01439e-06	0.000155927
EHI_052070	hypothetical protein conserved	0.431	-1.215	9.19476e-06	0.000158392
EHI_165210	hypothetical protein	0.409	-1.29	9.37882e-06	0.000160901
EHI_104510.2	NA	0.348	-1.522	9.88212e-06	0.000167816
EHI_183570	hypothetical protein	0.453	-1.143	1.03677e-05	0.000174997
EHI_102270	heat shock protein 90 putative	0.252	-1.991	1.06154e-05	0.000178458
EHI_078560	DEADFDEAH box helicase putative	0.417	-1.263	1.07309e-05	0.000180038
EHI_C00013	NA	0.271	-1.884	1.08085e-05	0.000180977
EHI_160950	hypothetical protein	0.485	-1.044	1.12554e-05	0.000186965
EHI_014070	hypothetical protein conserved	0.262	-1.933	1.13799e-05	0.000188286
EHI_192840	hypothetical protein	0.288	-1.796	1.1526e-05	0.000190327
EHI_085980	glycogen synthase putative	0.437	-1.193	1.22312e-05	0.000200391
EHI_165050	hypothetical protein	0.284	-1.814	1.34914e-05	0.000218051
EHI_196940	heat shock protein 90 putative	0.264	-1.923	1.36681e-05	0.000219634
EHI_152000	Legume-like lectin family protein membrane-bound	0.426	-1.231	1.3725e-05	0.000220125
EHI_049560	hypothetical protein	0.405	-1.305	1.46964e-05	0.000230081
EHI_122750	hypothetical protein	0.425	-1.233	1.51153e-05	0.000235652
EHI_059880	glycerophosphoryl diester phosphodiesterase putative	0.289	-1.793	1.54999e-05	0.000240307
EHI_100480	MIR domain protein	0.473	-1.08	1.63318e-05	0.000250881
EHI_107340	hypothetical protein	0.313	-1.676	1.70661e-05	0.000260039
EHI_077490	hypothetical protein	0.371	-1.43	1.73927e-05	0.000263312
EHI_201720	fumarate hydratase class 1 putative	0.442	-1.177	1.83303e-05	0.000276009
EHI_125830	heat shock protein Hsp20 family	0.424	-1.239	1.85653e-05	0.000278546
EHI_054670	hypothetical protein	0.369	-1.438	1.93755e-05	0.000288181
EHI_068680	nucleolar phosphoprotein Nopp34 putative	0.389	-1.362	2.03618e-05	0.000300651
EHI_065860	hypothetical protein	0.438	-1.191	2.19967e-05	0.00032139
EHI_158580	ubiquitin carboxyl-terminal hydrolase domain containing protein	0.299	-1.74	2.21662e-05	0.000323303
EHI_186970	hypothetical protein conserved	0.459	-1.125	2.26027e-05	0.000327955
EHI_062690	hypothetical protein	0.492	-1.024	2.27189e-05	0.00032907
EHI_182610	myb-like DNA-binding domain containing protein	0.345	-1.534	2.45035e-05	0.000351273
EHI_036630	hypothetical protein	0.338	-1.566	2.48002e-05	0.00035371
EHI_194600	molybdenum cofactor sulfurase putative	0.398	-1.33	2.47702e-05	0.00035371
EHI_133970	thioredoxin putative	0.394	-1.343	2.49887e-05	0.000355792
EHI_073180	zinc finger domain containing protein	0.333	-1.588	2.54834e-05	0.000360384
EHI_012150	hypothetical protein conserved	0.361	-1.471	2.60088e-05	0.000365959
EHI_076890	hypothetical protein conserved	0.424	-1.239	2.91481e-05	0.000404019
EHI_146330	calpain large subunit domain III containing protein	0.479	-1.063	2.92957e-05	0.000405394
EHI_199830	hypothetical protein	0.398	-1.33	2.9564e-05	0.000408432
EHI_167020	hypothetical protein	0.482	-1.054	2.98558e-05	0.000411488
EHI_068320	glycerophosphoryl diester phosphodiesterase putative	0.491	-1.027	3.00635e-05	0.000412609
EHI_137950	hypothetical protein	0.42	-1.253	3.09156e-05	0.000421822
EHI_152120	hypothetical protein	0.39	-1.357	3.14595e-05	0.000426871
EHI_162540	vacuolar protein sorting 26	0.413	-1.275	3.15475e-05	0.000427219
EHI_005130	transporter major facilitator family	0.416	-1.266	3.16957e-05	0.000427994
EHI_134640	acetyltransferase putative	0.46	-1.119	3.34076e-05	0.00044966
EHI_147530	DNA primase large subunit putative	0.441	-1.182	3.6576e-05	0.000486828
EHI_171320	hypothetical protein	0.428	-1.224	3.70751e-05	0.000491128
EHI_147480	hypothetical protein	0.388	-1.367	4.00159e-05	0.000525923
EHI_017020	hypothetical protein	0.452	-1.146	4.0151e-05	0.000526871
EHI_030440	hypothetical protein	0.466	-1.102	4.02342e-05	0.000527137
EHI_000250	hypothetical protein	0.401	-1.317	4.05132e-05	0.000529137
EHI_096440	Rab family GTPase	0.435	-1.2	4.072e-05	0.000531009
EHI_C00173	NA	0.246	-2.025	4.18458e-05	0.000541319
EHI_098080	hypothetical protein	0.27	-1.888	4.34235e-05	0.000558545
EHI_155730	1-acyl-glycerol-3-phosphate acyltransferase putative	0.466	-1.1	4.35946e-05	0.000559622
EHI_155640	tRNA isopentenyltransferase putative	0.397	-1.334	4.5749e-05	0.000579975
EHI_141890	zinc finger protein containing CCH type domain	0.307	-1.705	4.67834e-05	0.000591648
EHI_165350	malate dehydrogenase putative	0.489	-1.031	4.90415e-05	0.000614634
EHI_163510	exosome complex exonuclease RRP4 putative	0.441	-1.182	5.40071e-05	0.000672839
EHI_195010	hypothetical protein	0.402	-1.315	5.59428e-05	0.000693856
EHI_181570	hypothetical protein	0.398	-1.329	5.69153e-05	0.000704875
EHI_135700	hypothetical protein	0.316	-1.662	5.76518e-05	0.000712941
EHI_184520	hypothetical protein	0.371	-1.432	5.81687e-05	0.000717214
EHI_096800	hypothetical protein	0.435	-1.202	5.84673e-05	0.000719835
EHI_186900	hypothetical protein	0.434	-1.204	6.06516e-05	0.000744538
EHI_012930	cytidine deaminase putative	0.448	-1.16	6.08495e-05	0.000745874
EHI_081290	hypothetical protein	0.433	-1.207	6.18476e-05	0.000755895
EHI_038970	hypothetical protein	0.397	-1.332	6.64859e-05	0.000805528
EHI_011180	protein kinase domain containing protein	0.354	-1.497	6.66356e-05	0.000806175
EHI_176840	hypothetical protein	0.253	-1.985	6.70041e-05	0.000809463
EHI_119510	hypothetical protein	0.267	-1.904	6.85196e-05	0.00082539
EHI_169350	nonpathogenic pore-forming peptide precursor putative	0.325	-1.62	7.09147e-05	0.000846929
EHI_007930	hypothetical protein	0.448	-1.159	7.22406e-05	0.00086031
EHI_100440	hypothetical protein conserved	0.478	-1.066	7.30428e-05	0.000868629
EHI_050540	hypothetical protein conserved	0.378	-1.404	7.50345e-05	0.000889786
EHI_176820	N-acetylmuraminidase putative	0.493	-1.021	7.51787e-05	0.000890235
EHI_113990	leucine rich repeat protein BspA family	0.476	-1.072	7.85073e-05	0.00092442
EHI_096750	alanine aminotransferase putative	0.479	-1.063	7.88313e-05	0.000925632
EHI_092660	hypothetical protein	0.317	-1.657	7.96776e-05	0.000931649
EHI_142220	hypothetical protein	0.434	-1.204	8.15568e-05	0.000948325
EHI_183530	hypothetical protein	0.432	-1.211	8.15034e-05	0.000948325
EHI_149840	BEACH domain containing protein	0.373	-1.421	8.19659e-05	0.000950441
EHI_174200	hypothetical protein	0.382	-1.388	8.18658e-05	0.000950441
EHI_126220	zinc finger protein putative	0.459	-1.122	8.3141e-05	0.000960078
EHI_039020	actobindin putative	0.426	-1.23	8.84043e-05	0.00101386
EHI_118640	CBFFNF-Y transcription factor domain protein	0.395	-1.34	9.02523e-05	0.00103008
EHI_178850	peptidyl-prolyl cis-trans isomerase FKBP-type putative	0.269	-1.893	9.04067e-05	0.00103008
EHI_162230	alpha-1C3-mannosyltransferase ALG2 putative	0.476	-1.071	9.27245e-05	0.00105046
EHI_006030	deoxyhypusine synthase putative	0.486	-1.041	9.36958e-05	0.00106003
EHI_189930	hypothetical protein	0.468	-1.094	9.59943e-05	0.00108165
EHI_137930	acetyltransferase GNAT family	0.474	-1.076	9.66386e-05	0.00108744
EHI_039860	histidine acid phosphatase family protein	0.36	-1.472	9.74418e-05	0.00109208
EHI_155320	zinc finger domain containing protein	0.4	-1.321	9.73876e-05	0.00109208
EHI_090250	formin homology 2 family protein	0.461	-1.118	9.76483e-05	0.00109293
EHI_036550	HAD hydrolase family IA variant 3	0.271	-1.884	0.000100939	0.00112675
EHI_139450	Ras guanine nucleotide exchange factor putative	0.474	-1.077	0.000102721	0.00113851
EHI_059680	hypothetical protein	0.45	-1.151	0.000103875	0.00114785
EHI_025860	hypothetical protein	0.474	-1.078	0.000109112	0.0011941
EHI_058530	hypothetical protein	0.371	-1.43	0.000109951	0.00120015
EHI_086580	vacuolar protein sorting-associated protein 35 putative	0.377	-1.406	0.000111273	0.00121299
EHI_C00042	NA	0.383	-1.385	0.000113826	0.0012344
EHI_151280	hypothetical protein	0.411	-1.283	0.000118337	0.00127505
EHI_153280	hypothetical protein conserved	0.466	-1.103	0.000120307	0.00129461
EHI_073450	hypothetical protein	0.239	-2.066	0.000121489	0.00130459
EHI_042240	ribonuclease putative	0.358	-1.481	0.00012321	0.00131739
EHI_177590	hypothetical protein	0.474	-1.076	0.000123451	0.00131828
EHI_008720	hypothetical protein	0.398	-1.331	0.000126514	0.00134413
EHI_035370	hypothetical protein	0.394	-1.345	0.000127376	0.00135158
EHI_111230	protein kinase domain containing protein	0.408	-1.293	0.000129626	0.00137371
EHI_088010	hypothetical protein	0.319	-1.647	0.000134031	0.00141501
EHI_084970	nucleosome assembly protein putative	0.492	-1.023	0.000135115	0.00142098
EHI_C00175	NA	0.295	-1.762	0.000135275	0.00142098
EHI_035930	leucine rich repeat and phosphatase domain containing protein	0.476	-1.07	0.000135969	0.00142469
EHI_085370	hypothetical protein	0.376	-1.41	0.000136467	0.00142813
EHI_071590	protein disulfide isomerase putative	0.458	-1.127	0.000140468	0.00146633
EHI_139080	longevity-assurance family protein	0.183	-2.451	0.000142196	0.00147701
EHI_087870	hypothetical protein	0.487	-1.038	0.000143182	0.00148356
EHI_166440	zinc finger domain containing protein	0.495	-1.014	0.000143093	0.00148356
EHI_136150	adenylyl cyclase-associated protein putative	0.477	-1.068	0.000143463	0.00148464
EHI_196380	hypothetical protein	0.395	-1.34	0.000149634	0.00154088
EHI_138990	hypothetical protein	0.447	-1.162	0.00015011	0.00154388
EHI_064450	HEAT repeat domain containing protein	0.426	-1.231	0.00015349	0.00157478
EHI_035540	ubiquitin-activating enzyme putative	0.443	-1.174	0.00015624	0.00159533
EHI_021320	hypothetical protein	0.394	-1.345	0.000157756	0.00160869
EHI_152870	hypothetical protein conserved	0.33	-1.601	0.000163987	0.0016621
EHI_143080	hypothetical protein	0.43	-1.217	0.000166727	0.00168173
EHI_046670	exodeoxyribonuclease III putative	0.449	-1.154	0.000169361	0.00170215
EHI_156200	RNAseL inhibitor-like protein putative	0.406	-1.301	0.000179395	0.00178161
EHI_125750	hypothetical protein	0.416	-1.267	0.000185932	0.00183998
EHI_165780	RNA recognition motif domain containing protein	0.353	-1.503	0.0001891	0.00186326
EHI_187000	DnaJ family protein	0.322	-1.635	0.000190386	0.00186859
EHI_020480	hypothetical protein	0.309	-1.694	0.000193739	0.00189706
EHI_022260	hypothetical protein	0.368	-1.441	0.00019862	0.0019358
EHI_177370	hypothetical protein conserved	0.495	-1.014	0.000198579	0.0019358
EHI_024420	D-hydantoinase putative	0.442	-1.179	0.000199985	0.00194457
EHI_155780	dephospho-CoA kinase putative	0.48	-1.06	0.000201241	0.00195451
EHI_128170	hypothetical protein	0.47	-1.089	0.000203848	0.00197296
EHI_009600	hypothetical protein	0.384	-1.379	0.000204554	0.00197751
EHI_134990	hypothetical protein	0.375	-1.416	0.000207054	0.00199176
EHI_192140	hypothetical protein	0.435	-1.201	0.000206964	0.00199176
EHI_005060	Fe-hydrogenase putative	0.401	-1.32	0.00021087	0.00202222
EHI_022950	DnaJ family protein	0.464	-1.108	0.0002158	0.00205772
EHI_161900	hypothetical protein	0.388	-1.366	0.000215647	0.00205772
EHI_151640	HEAT repeat domain containing protein	0.412	-1.278	0.000218231	0.00207854
EHI_103740	hypothetical protein	0.485	-1.043	0.00021888	0.00208235
EHI_013240	hypothetical protein	0.474	-1.077	0.000221539	0.00210286
EHI_096220	Rab family GTPase	0.333	-1.589	0.000221823	0.00210317
EHI_070010	hypothetical protein	0.279	-1.842	0.000226933	0.00214434
EHI_085960	hypothetical protein	0.299	-1.74	0.00022758	0.00214561
EHI_142180	hypothetical protein	0.284	-1.819	0.000228101	0.0021481
EHI_152630	hypothetical protein	0.49	-1.028	0.000233731	0.00219127
EHI_178860	WD domain containing protein	0.478	-1.064	0.000237329	0.00221755
EHI_092370	macrophage migration inhibitory factor-like protein	0.417	-1.261	0.000246016	0.0022885
EHI_187120	major facilitator superfamily protein	0.473	-1.081	0.000261006	0.0024039
EHI_092630	RNA recognition motif domain containing protein	0.435	-1.203	0.000270352	0.00248179
EHI_064660	Sec24 protein putative	0.441	-1.18	0.000271084	0.00248578
EHI_198890	hypothetical protein conserved	0.341	-1.551	0.000282798	0.00257626
EHI_013860	hypothetical protein	0.477	-1.069	0.000286214	0.00260455
EHI_164310	RhoGAP domain containing protein	0.395	-1.34	0.000287213	0.00260671
EHI_007970	hypothetical protein conserved	0.443	-1.175	0.000291554	0.00263595
EHI_136740	hypothetical protein conserved	0.499	-1.002	0.000291974	0.0026369
EHI_108750	RapFRan GTPase activating protein putative	0.458	-1.127	0.000296601	0.00266718
EHI_059890	hypothetical protein	0.465	-1.104	0.000297406	0.00267155
EHI_187050	hypothetical protein	0.357	-1.488	0.000303845	0.00271482
EHI_012070	hypothetical protein	0.442	-1.177	0.000320804	0.00284055
EHI_184550	hypothetical protein	0.478	-1.064	0.00032097	0.00284055
EHI_193490	haloacid dehalogenase-like hydrolase domain-containing protein	0.471	-1.087	0.000322148	0.00284496
EHI_131920	hypothetical protein	0.408	-1.294	0.000332595	0.00292181
EHI_021280	LIM zinc finger domain containing protein	0.481	-1.056	0.000334295	0.00293059
EHI_148290	thiamine pyrophosphokinase putative	0.498	-1.006	0.000342927	0.00299998
EHI_129800	hypothetical protein	0.494	-1.016	0.000345133	0.00301299
EHI_023890	nuclear movement protein putative	0.438	-1.19	0.000352112	0.00305797
EHI_079720	DnaJ family protein	0.4	-1.321	0.000354365	0.00307116
EHI_084960	casein kinase II regulatory subunit family protein	0.463	-1.112	0.00035402	0.00307116
EHI_011060	hypothetical protein	0.412	-1.28	0.000355455	0.00307449
EHI_000450	pumilio family RNA-binding protein	0.46	-1.12	0.000360972	0.00311874
EHI_179500	hypothetical protein	0.473	-1.081	0.000362313	0.00312709
EHI_050780	U1snRNP-specific protein putative	0.466	-1.102	0.000363289	0.00313229
EHI_078180	hypothetical protein	0.379	-1.398	0.000369992	0.0031705
EHI_097940	Ulp1 protease family C-terminal catalytic domain containing protein	0.36	-1.476	0.000370675	0.0031731
EHI_006020	hypothetical protein	0.405	-1.304	0.000382111	0.00325057
EHI_049750	hypothetical protein conserved	0.471	-1.087	0.00039494	0.0033381
EHI_058920	hypothetical protein	0.447	-1.162	0.000396947	0.00335004
EHI_127830	long-chain-fatty-acid--CoA ligase putative	0.464	-1.109	0.000399732	0.00335968
EHI_151510	hypothetical protein	0.363	-1.463	0.000400497	0.00335968
EHI_029200	ribosome biogenesis protein putative	0.5	-1.001	0.0004021	0.00336975
EHI_C00122	NA	0.407	-1.296	0.000417087	0.00346775
EHI_095440	hypothetical protein	0.332	-1.589	0.000423296	0.00350874
EHI_158060	RNA-binding protein putative	0.434	-1.204	0.00042937	0.00355557
EHI_062840	UDP-N-acetylglucosamine--dolichyl-phosphate N-acetylglucosaminephosphotransferase putative	0.448	-1.158	0.000456539	0.00373987
EHI_155330	prefoldin alpha subunit	0.372	-1.427	0.000461646	0.00377431
EHI_001760	importin putative	0.49	-1.03	0.000463644	0.00378696
EHI_068510	hypothetical protein	0.358	-1.481	0.000474231	0.00385837
EHI_126010	ribosome biogenesis protein putative	0.489	-1.031	0.000476545	0.0038684
EHI_156410	WD domain containing protein	0.366	-1.451	0.000497154	0.0040098
EHI_068750	vacuolar ATP synthase subunit H putative	0.43	-1.218	0.000513001	0.00412569
EHI_081350	hypothetical protein	0.439	-1.189	0.000516807	0.00415231
EHI_098270	RhoGAP domain containing protein	0.475	-1.073	0.000519651	0.00416132
EHI_120650	hypothetical protein	0.398	-1.328	0.000538434	0.00428495
EHI_155770	hypothetical protein	0.335	-1.577	0.000550333	0.00436306
EHI_068690	hypothetical protein	0.247	-2.02	0.000554559	0.00438825
EHI_179020	hypothetical protein	0.38	-1.397	0.000578224	0.00454971
EHI_036520	importin beta putative	0.498	-1.005	0.000590489	0.00463315
EHI_151260	DnaJ family protein	0.397	-1.335	0.000591783	0.00463896
EHI_182150	hypothetical protein	0.333	-1.586	0.000623099	0.00483465
EHI_172380	hypothetical protein	0.307	-1.704	0.000634631	0.00491957
EHI_048280	nucleosome assembly protein putative	0.426	-1.231	0.00065073	0.00503039
EHI_050950	hypothetical protein conserved	0.485	-1.044	0.000658151	0.00506903
EHI_045510	hypothetical protein	0.439	-1.189	0.000665625	0.00511249
EHI_007960	hypothetical protein	0.475	-1.074	0.000682912	0.00521655
EHI_159730	glycylpeptide N-tetradecanoyltransferase putative	0.443	-1.175	0.000726577	0.00549991
EHI_151720	hypothetical protein	0.42	-1.253	0.000729874	0.0055149
EHI_081340	serFthr protein phosphatase family protein	0.488	-1.034	0.000751942	0.00564091
EHI_041910	hypothetical protein	0.439	-1.187	0.000777888	0.00581353
EHI_139020	hypothetical protein	0.397	-1.332	0.000826158	0.00612088
EHI_028960	hypothetical protein	0.488	-1.034	0.000843672	0.00622925
EHI_049420	hypothetical protein	0.443	-1.174	0.000870303	0.00638019
EHI_111780	LIM zinc finger domain containing protein	0.393	-1.348	0.000882767	0.00645461
EHI_065830	Density-regulated protein putative	0.486	-1.041	0.000910192	0.00659751
EHI_135740	acyl-CoA synthetase putative	0.477	-1.067	0.000924904	0.00668569
EHI_124410	hypothetical protein	0.383	-1.385	0.000955691	0.00687966
EHI_065800	Aha1 domain protein putative	0.463	-1.111	0.000966894	0.00691276
EHI_068410	hypothetical protein	0.472	-1.083	0.000999239	0.00711363
EHI_000620	PP-loop family protein	0.483	-1.051	0.00107978	0.00763599
EHI_199590	70 kDa heat shock protein putative	0.373	-1.423	0.00109111	0.00769568
EHI_006090	hypothetical protein	0.413	-1.275	0.00111259	0.00781221
EHI_169960	hypothetical protein conserved domain containing	0.451	-1.15	0.00113554	0.00793549
EHI_064100	hypothetical protein	0.293	-1.771	0.00118485	0.00821526
EHI_074050	hypothetical protein	0.345	-1.535	0.00118538	0.00821526
EHI_038870	Rho guanine nucleotide exchange factor putative	0.478	-1.065	0.00121315	0.00836463
EHI_191510	leucine rich repeat protein BspA family	0.311	-1.685	0.00121793	0.0083853
EHI_109960	Rho guanine nucleotide exchange factor putative	0.384	-1.382	0.00127552	0.00872439
EHI_010690	Rab GTPase activating protein putative	0.492	-1.023	0.00128057	0.00875176
EHI_115320	amino acid transporter putative	0.498	-1.006	0.00130687	0.00889762
EHI_068120	Ras family GTPase	0.418	-1.257	0.00134771	0.00914349
EHI_153560	hypothetical protein	0.486	-1.04	0.00135954	0.00917909
EHI_090270	hypothetical protein	0.296	-1.758	0.00136662	0.00921204
EHI_010110	hypothetical protein	0.398	-1.329	0.00139807	0.00936916
EHI_186850	PIWI domain protein	0.317	-1.657	0.00142543	0.00950893
EHI_135750	heat shock protein putative	0.402	-1.314	0.00143367	0.00954865
EHI_104760	hypothetical protein	0.405	-1.303	0.00143759	0.00955201
EHI_023480	hypothetical protein	0.478	-1.065	0.00147066	0.00974081
EHI_012290	ubiquitin carboxyl-terminal hydrolase domain containing protein	0.414	-1.273	0.00152583	0.00999279
EHI_021400	exosome component 10 putative	0.496	-1.011	0.00159613	0.0103507
EHI_113430	Ras guanine nucleotide exchange factor putative	0.498	-1.007	0.00160242	0.0103779
EHI_125940	hypothetical protein	0.471	-1.086	0.00160577	0.0103891
EHI_005970	hypothetical protein conserved	0.38	-1.397	0.00162423	0.0104923
EHI_065760	hypothetical protein conserved	0.491	-1.028	0.00165042	0.0106205
EHI_040480	mRNA cap guanine-N7 methyltransferase putative	0.452	-1.147	0.00166125	0.0106628
EHI_038670	protein kinase domain containing protein	0.486	-1.042	0.00167302	0.0107165
EHI_025350	importin alpha putative	0.465	-1.106	0.001676	0.0107274
EHI_138960	mago nashi protein putative	0.279	-1.844	0.00172272	0.0109678
EHI_087580	hypothetical protein	0.398	-1.328	0.00173097	0.0110119
EHI_187140	hypothetical protein conserved domain containing	0.48	-1.06	0.00175076	0.0110957
EHI_150390	aspartate ammonia-lyase putative	0.46	-1.12	0.00177502	0.0112155
EHI_128700	SH2-protein kinase domain containing protein	0.398	-1.33	0.00185688	0.0116622
EHI_027810	hypothetical protein	0.374	-1.419	0.00187494	0.0117493
EHI_099810	exocyst complex component sec10 putative	0.433	-1.208	0.00189356	0.0118571
EHI_098820	hypothetical protein	0.482	-1.053	0.00193592	0.0120591
EHI_121510	NLI interacting factor-like phosphatase domain-containing protein	0.424	-1.239	0.00193564	0.0120591
EHI_107920	hypothetical protein	0.462	-1.113	0.0019435	0.0120884
EHI_054520	hypothetical protein conserved	0.414	-1.273	0.00195961	0.0121705
EHI_182500	RhoGAP domain containing protein	0.474	-1.079	0.00200919	0.0124049
EHI_012960	hypothetical protein conserved	0.407	-1.295	0.00203583	0.0125416
EHI_099690	Rho guanine nucleotide exchange factor putative	0.495	-1.015	0.00213954	0.0131033
EHI_107010	N-system amino acid transporter 1 putative	0.253	-1.981	0.00214267	0.0131129
EHI_147490	pre-mRNA splicing factor putative	0.468	-1.096	0.00214837	0.01313
EHI_038810	leucine rich repeat protein BspA family	0.374	-1.419	0.00227693	0.0137041
EHI_078220	hypothetical protein	0.488	-1.035	0.00236832	0.0141548
EHI_103820	Sec7 domain containing protein	0.499	-1.002	0.0023739	0.0141757
EHI_031280	hypothetical protein	0.402	-1.316	0.00241394	0.0143438
EHI_178760	hypothetical protein	0.332	-1.591	0.00243888	0.0144503
EHI_095040	mRNA capping methyltransferase putative	0.451	-1.148	0.00246477	0.0145934
EHI_118090	hypothetical protein	0.388	-1.364	0.0025375	0.0149605
EHI_076850	leucine-rich repeat containing protein	0.327	-1.614	0.00257499	0.0151287
EHI_004890	serineFthreonine-protein kinase putative	0.381	-1.391	0.00258223	0.0151579
EHI_118840	fibrillarin putative	0.478	-1.066	0.00258365	0.0151579
EHI_064440	hypothetical protein	0.39	-1.359	0.00259827	0.0152238
EHI_015110	Rho guanine nucleotide exchange factor putative	0.475	-1.074	0.00260902	0.0152645
EHI_054760	peptidyl prolyl cis-trans isomerase putative	0.401	-1.32	0.00261122	0.0152645
EHI_141050	hypothetical protein	0.367	-1.447	0.00262865	0.0153359
EHI_025240	hypothetical protein	0.463	-1.111	0.00263165	0.0153427
EHI_010610	Ulp1 protease family C-terminal catalytic domain containing protein	0.482	-1.054	0.00265202	0.01544
EHI_190460	amino acid transporter putative	0.329	-1.603	0.00265898	0.0154483
EHI_000750	TBP interacting protein putative	0.464	-1.107	0.00268489	0.0155664
EHI_158050	Hsc70-interacting protein putative	0.439	-1.186	0.00271487	0.0157151
EHI_176850	hypothetical protein conserved	0.418	-1.259	0.00272953	0.0157597
EHI_124870	HEAT repeat domain containing protein	0.498	-1.005	0.00279617	0.0160667
EHI_053600	helicase putative	0.395	-1.339	0.00280905	0.0160878
EHI_125390	hypothetical protein	0.481	-1.056	0.00280451	0.0160878
EHI_011190	hypothetical protein	0.436	-1.199	0.00296252	0.0168164
EHI_156400	hypothetical protein	0.488	-1.034	0.00296664	0.016827
EHI_090440	RapFRan GTPase-activating protein putative	0.462	-1.115	0.0030284	0.0170962
EHI_147460.2	NA	0.296	-1.756	0.0030357	0.0171029
EHI_160890	hypothetical protein	0.493	-1.021	0.00303522	0.0171029
EHI_006140	Rho guanine nucleotide exchange factor putative	0.426	-1.23	0.00307297	0.0172548
EHI_070700	hypothetical protein	0.411	-1.282	0.00308453	0.0172849
EHI_014090	hypothetical protein conserved domain containing	0.407	-1.298	0.00309623	0.0173389
EHI_106660	hypothetical protein	0.282	-1.825	0.00315447	0.0176179
EHI_164450	hypothetical protein	0.498	-1.005	0.00319942	0.0178095
EHI_146920	hypothetical protein	0.441	-1.182	0.00345832	0.0189608
EHI_055970	hypothetical protein	0.441	-1.18	0.00346342	0.0189763
EHI_151320	hypothetical protein	0.437	-1.194	0.00351287	0.0191719
EHI_025870	hypothetical protein	0.406	-1.3	0.00352653	0.019234
EHI_182780	Ras GTPase-activating protein putative	0.43	-1.216	0.00363143	0.0196524
EHI_057680	protein kinase putative	0.494	-1.017	0.00364727	0.0197127
EHI_185440	hypothetical protein	0.45	-1.151	0.0036812	0.0198448
EHI_110800	RhoGAP domain containing protein	0.356	-1.491	0.00389821	0.0208402
EHI_065880	hypothetical protein	0.46	-1.12	0.00394232	0.0210224
EHI_037230	chaperone protein dnaK putative	0.458	-1.128	0.00395375	0.0210699
EHI_092270	hypothetical protein	0.485	-1.043	0.00403307	0.0213972
EHI_165180	hypothetical protein	0.488	-1.036	0.00404125	0.0214135
EHI_051800	hypothetical protein	0.46	-1.12	0.00419464	0.0220726
EHI_026320	hypothetical protein conserved	0.407	-1.297	0.00426183	0.0223681
EHI_186740	hypothetical protein	0.5	-1	0.00431605	0.0225837
EHI_102380	leucine rich repeat protein BspA family	0.305	-1.715	0.00433584	0.0226448
EHI_088040	hypothetical protein conserved	0.409	-1.29	0.00436641	0.0227619
EHI_159850	hypothetical protein	0.382	-1.388	0.00447704	0.0231942
EHI_134030	D-glycerate dehydrogenase putative	0.455	-1.135	0.00451646	0.023355
EHI_165140	hypothetical protein	0.448	-1.159	0.00461389	0.0237571
EHI_081260	hypothetical protein	0.405	-1.303	0.00469344	0.024018
EHI_012000	hypothetical protein	0.449	-1.156	0.00489587	0.0247215
EHI_157120	kinase PfkB family	0.489	-1.033	0.00497379	0.0250394
EHI_123490	heat shock protein 70 putative	0.449	-1.155	0.0051038	0.0255862
EHI_148360	hypothetical protein	0.483	-1.051	0.00512223	0.0256479
EHI_093130	Sec1 family protein	0.498	-1.006	0.0051496	0.0257388
EHI_036860	hypothetical protein	0.451	-1.149	0.00520805	0.0259407
EHI_000140	hypothetical protein	0.496	-1.012	0.00523669	0.0260496
EHI_026200	hypothetical protein	0.371	-1.432	0.00526407	0.0261393
EHI_010090	hypothetical protein	0.391	-1.355	0.00528597	0.0262325
EHI_166420	cyclin putative	0.417	-1.26	0.00536434	0.0264801
EHI_138810	hypothetical protein	0.409	-1.291	0.00537782	0.026531
EHI_124450	lipid phosphate phosphatase putative	0.421	-1.248	0.0054099	0.0266578
EHI_017780	hypothetical protein	0.412	-1.28	0.0055488	0.0271503
EHI_113570	kinesin putative	0.454	-1.138	0.00554922	0.0271503
EHI_197260	Sand family protein	0.489	-1.032	0.00565437	0.0275679
EHI_124720	phenylalanyl-tRNA synthetase beta chain putative	0.45	-1.153	0.00580305	0.0281478
EHI_149020	hypothetical protein	0.442	-1.178	0.00584676	0.0282943
EHI_105970	diacylglycerol cholinephosphotransferase putative	0.466	-1.101	0.0058844	0.0284271
EHI_178830	hypothetical protein	0.487	-1.037	0.0059648	0.0286789
EHI_098030	RhoGAP domain containing protein	0.471	-1.086	0.00606234	0.0290853
EHI_179370	hypothetical protein	0.432	-1.21	0.00620928	0.0296543
EHI_107160	hypothetical protein	0.341	-1.553	0.00625196	0.0297902
EHI_142260	hypothetical protein	0.498	-1.005	0.00631039	0.0300003
EHI_110440	hypothetical protein	0.466	-1.102	0.00661114	0.0311121
EHI_025210	hypothetical protein	0.344	-1.54	0.00663321	0.0311809
EHI_088230	DNA-directed RNA polymerases I II and III 23 kDa putative	0.468	-1.096	0.00679307	0.0317746
EHI_087750	hypothetical protein conserved	0.497	-1.009	0.00693276	0.0322989
EHI_196510	hypothetical protein	0.395	-1.341	0.00698923	0.0325439
EHI_198815	hypothetical protein conserved	0.399	-1.325	0.00700313	0.0325904
EHI_144710	hypothetical protein	0.491	-1.026	0.00703831	0.032736
EHI_109700	protein kinase domain containing protein	0.444	-1.172	0.00713431	0.0330906
EHI_168320	hypothetical protein	0.437	-1.193	0.00743407	0.0341967
EHI_028550	hypothetical protein	0.499	-1.003	0.00968821	0.0424436
EHI_C00003	NA	0.345	-1.534	0.0099755	0.0434973
EHI_187250	PQ loop repeat protein	0.321	-1.641	0.010162	0.0441038
EHI_099750	hypothetical protein	0.469	-1.093	0.0107223	0.0459167
EHI_054250	hypothetical protein conserved	0.493	-1.021	0.0112352	0.0477226
EHI_035240	hypothetical protein	0.358	-1.483	0.0112498	0.0477603
EHI_C00068	NA	0.478	-1.066	0.0113369	0.0480327
EHI_147520	hypothetical protein	0.405	-1.305	0.0114527	0.0484498
EHI_072060	hypothetical protein	0.483	-1.05	0.0116705	0.0492667
EHI_093730	hypothetical protein	0.442	-1.179	0.01177	0.0494371
EHI_038940	Sec7 domain protein	0.478	-1.064	0.0119678	0.0498472

## Sheet: ANNOTATED
Table S7- ANNOTATED genes VirCOLON-DOWN
Id	description	FC	log2FoldChange	pvalue	padj
EHI_155730	1-acyl-glycerol-3-phosphate acyltransferase putative	0.466	-1.1	4.35946e-05	0.000559622
EHI_084680	4-alpha-glucanotransferase putative	0.387	-1.37	2.98672e-12	2.55152e-10
EHI_102940	60S acidic ribosomal protein PO putative	0.395	-1.339	7.57722e-10	4.06644e-08
EHI_159790	60S acidic ribosomal protein PO putative	0.367	-1.447	5.13061e-08	1.74608e-06
EHI_199590	70 kDa heat shock protein putative	0.373	-1.423	0.00109111	0.00769568
EHI_163480	90 kDa heat shock protein putative	0.196	-2.351	7.11407e-15	1.04489e-12
EHI_137930	acetyltransferase GNAT family	0.474	-1.076	9.66386e-05	0.00108744
EHI_143110	acetyltransferase putative	0.439	-1.188	3.13316e-06	6.24542e-05
EHI_134640	acetyltransferase putative	0.46	-1.119	3.34076e-05	0.00044966
EHI_040600	Acid sphingomyelinase-like phosphodiesterase putative	0.142	-2.814	4.89051e-18	1.24071e-15
EHI_039020	actobindin putative	0.426	-1.23	8.84043e-05	0.00101386
EHI_153060	acyl-CoA synthetase putative	0.06	-4.048	5.87251e-17	1.26063e-14
EHI_135740	acyl-CoA synthetase putative	0.477	-1.067	0.000924904	0.00668569
EHI_005040	adenosine deaminase putative	0.117	-3.098	8.34542e-15	1.20462e-12
EHI_014320	adenosine deaminase putative	0.349	-1.518	5.53236e-08	1.86012e-06
EHI_136150	adenylyl cyclase-associated protein putative	0.477	-1.068	0.000143463	0.00148464
EHI_073480	ADP-ribosylation factor putative	0.227	-2.136	6.12304e-07	1.56287e-05
EHI_065800	Aha1 domain protein putative	0.463	-1.111	0.000966894	0.00691276
EHI_096750	alanine aminotransferase putative	0.479	-1.063	7.88313e-05	0.000925632
EHI_166490	alcohol dehydrogenase putative	0.451	-1.148	6.62899e-06	0.000119866
EHI_162230	alpha-1C3-mannosyltransferase ALG2 putative	0.476	-1.071	9.27245e-05	0.00105046
EHI_162180	amino acid transporter putative	0.203	-2.303	7.80202e-17	1.63296e-14
EHI_115320	amino acid transporter putative	0.498	-1.006	0.00130687	0.00889762
EHI_190460	amino acid transporter putative	0.329	-1.603	0.00265898	0.0154483
EHI_152330	Arginase putative	0.382	-1.387	4.89057e-06	9.11889e-05
EHI_148470	asparagine synthetase A putative	0.344	-1.541	2.46058e-09	1.19075e-07
EHI_150390	aspartate ammonia-lyase putative	0.46	-1.12	0.00177502	0.0112155
EHI_149840	BEACH domain containing protein	0.373	-1.421	8.19659e-05	0.000950441
EHI_146330	calpain large subunit domain III containing protein	0.479	-1.063	2.92957e-05	0.000405394
EHI_084960	casein kinase II regulatory subunit family protein	0.463	-1.112	0.00035402	0.00307116
EHI_025250	cation transporter putative	0.424	-1.238	4.0492e-06	7.79308e-05
EHI_118640	CBFFNF-Y transcription factor domain protein	0.395	-1.34	9.02523e-05	0.00103008
EHI_037230	chaperone protein dnaK putative	0.458	-1.128	0.00395375	0.0210699
EHI_012500	Coatomer gamma subunit putative	0.405	-1.304	4.5533e-06	8.68342e-05
EHI_166420	cyclin putative	0.417	-1.26	0.00536434	0.0264801
EHI_012930	cytidine deaminase putative	0.448	-1.16	6.08495e-05	0.000745874
EHI_060860	D-3-phosphoglycerate dehydrogenase putative	0.325	-1.622	1.3509e-10	8.56799e-09
EHI_134030	D-glycerate dehydrogenase putative	0.455	-1.135	0.00451646	0.023355
EHI_024420	D-hydantoinase putative	0.442	-1.179	0.000199985	0.00194457
EHI_116830	D-phosphoglycerate dehydrogenase	0.325	-1.624	7.51701e-10	4.06126e-08
EHI_078560	DEADFDEAH box helicase putative	0.417	-1.263	1.07309e-05	0.000180038
EHI_065830	Density-regulated protein putative	0.486	-1.041	0.000910192	0.00659751
EHI_140240	deoxycytidine triphosphate deaminase putative	0.484	-1.048	3.03221e-06	6.07313e-05
EHI_006030	deoxyhypusine synthase putative	0.486	-1.041	9.36958e-05	0.00106003
EHI_155780	dephospho-CoA kinase putative	0.48	-1.06	0.000201241	0.00195451
EHI_105970	diacylglycerol cholinephosphotransferase putative	0.466	-1.101	0.0058844	0.0284271
EHI_147530	DNA primase large subunit putative	0.441	-1.182	3.6576e-05	0.000486828
EHI_088230	DNA-directed RNA polymerases I II and III 23 kDa putative	0.468	-1.096	0.00679307	0.0317746
EHI_183280	DnaJ family protein	0.113	-3.147	2.38205e-17	5.53958e-15
EHI_187000	DnaJ family protein	0.322	-1.635	0.000190386	0.00186859
EHI_022950	DnaJ family protein	0.464	-1.108	0.0002158	0.00205772
EHI_079720	DnaJ family protein	0.4	-1.321	0.000354365	0.00307116
EHI_151260	DnaJ family protein	0.397	-1.335	0.000591783	0.00463896
EHI_099810	exocyst complex component sec10 putative	0.433	-1.208	0.00189356	0.0118571
EHI_046670	exodeoxyribonuclease III putative	0.449	-1.154	0.000169361	0.00170215
EHI_163510	exosome complex exonuclease RRP4 putative	0.441	-1.182	5.40071e-05	0.000672839
EHI_021400	exosome component 10 putative	0.496	-1.011	0.00159613	0.0103507
EHI_112870	fatty acid elongase putative	0.247	-2.02	4.10281e-09	1.81739e-07
EHI_005060	Fe-hydrogenase putative	0.401	-1.32	0.00021087	0.00202222
EHI_118840	fibrillarin putative	0.478	-1.066	0.00258365	0.0151579
EHI_090250	formin homology 2 family protein	0.461	-1.118	9.76483e-05	0.00109293
EHI_201720	fumarate hydratase class 1 putative	0.442	-1.177	1.83303e-05	0.000276009
EHI_027800	galactose binding lectin 35 kDa subunit putative	0.298	-1.745	1.58187e-06	3.49431e-05
EHI_183400	galactose-inhibitable lectin 35 kDa subunit precursor putative	0.301	-1.733	9.46625e-07	2.27734e-05
EHI_058330	galactose-inhibitable lectin putative	0.386	-1.375	1.43905e-06	3.25614e-05
EHI_174640	glucosamine-6-phosphate isomerase putative	0.47	-1.088	7.78799e-06	0.000138138
EHI_072240	glucose-6-phosphate isomerase putative	0.296	-1.757	1.27195e-08	5.11961e-07
EHI_047730	glucose-6-phosphate isomerase putative	0.363	-1.461	2.86294e-06	5.78191e-05
EHI_059880	glycerophosphoryl diester phosphodiesterase putative	0.289	-1.793	1.54999e-05	0.000240307
EHI_068320	glycerophosphoryl diester phosphodiesterase putative	0.491	-1.027	3.00635e-05	0.000412609
EHI_085980	glycogen synthase putative	0.437	-1.193	1.22312e-05	0.000200391
EHI_159730	glycylpeptide N-tetradecanoyltransferase putative	0.443	-1.175	0.000726577	0.00549991
EHI_120360	grainin putative	0.113	-3.152	5.94603e-39	1.2445e-35
EHI_036550	HAD hydrolase family IA variant 3	0.271	-1.884	0.000100939	0.00112675
EHI_193490	haloacid dehalogenase-like hydrolase domain-containing protein	0.471	-1.087	0.000322148	0.00284496
EHI_064450	HEAT repeat domain containing protein	0.426	-1.231	0.00015349	0.00157478
EHI_151640	HEAT repeat domain containing protein	0.412	-1.278	0.000218231	0.00207854
EHI_124870	HEAT repeat domain containing protein	0.498	-1.005	0.00279617	0.0160667
EHI_148990	heat shock protein 70 putative	0.273	-1.872	6.66302e-06	0.000120221
EHI_123490	heat shock protein 70 putative	0.449	-1.155	0.0051038	0.0255862
EHI_102270	heat shock protein 90 putative	0.252	-1.991	1.06154e-05	0.000178458
EHI_196940	heat shock protein 90 putative	0.264	-1.923	1.36681e-05	0.000219634
EHI_125830	heat shock protein Hsp20 family	0.424	-1.239	1.85653e-05	0.000278546
EHI_135750	heat shock protein putative	0.402	-1.314	0.00143367	0.00954865
EHI_053600	helicase putative	0.395	-1.339	0.00280905	0.0160878
EHI_059910	histidine acid phosphatase family protein	0.421	-1.246	1.79374e-08	6.92037e-07
EHI_039860	histidine acid phosphatase family protein	0.36	-1.472	9.74418e-05	0.00109208
EHI_158050	Hsc70-interacting protein putative	0.439	-1.186	0.00271487	0.0157151
EHI_025350	importin alpha putative	0.465	-1.106	0.001676	0.0107274
EHI_036520	importin beta putative	0.498	-1.005	0.000590489	0.00463315
EHI_001760	importin putative	0.49	-1.03	0.000463644	0.00378696
EHI_124880	inorganic pyrophosphatase putative	0.455	-1.137	1.4775e-06	3.32517e-05
EHI_051050	inositol hexaphosphate kinase putative	0.371	-1.432	5.42686e-06	9.99107e-05
EHI_159160	iron-containing superoxide dismutase	0.408	-1.293	1.07146e-07	3.31005e-06
EHI_157120	kinase PfkB family	0.489	-1.033	0.00497379	0.0250394
EHI_113570	kinesin putative	0.454	-1.138	0.00554922	0.0271503
EHI_152000	Legume-like lectin family protein membrane-bound	0.426	-1.231	1.3725e-05	0.000220125
EHI_035930	leucine rich repeat and phosphatase domain containing protein	0.476	-1.07	0.000135969	0.00142469
EHI_113990	leucine rich repeat protein BspA family	0.476	-1.072	7.85073e-05	0.00092442
EHI_191510	leucine rich repeat protein BspA family	0.311	-1.685	0.00121793	0.0083853
EHI_038810	leucine rich repeat protein BspA family	0.374	-1.419	0.00227693	0.0137041
EHI_102380	leucine rich repeat protein BspA family	0.305	-1.715	0.00433584	0.0226448
EHI_164460	leucine-rich repeat containing protein	0.237	-2.077	1.97676e-06	4.24344e-05
EHI_076850	leucine-rich repeat containing protein	0.327	-1.614	0.00257499	0.0151287
EHI_111790	LIM zinc finger domain containing protein	0.357	-1.488	7.24184e-09	3.12519e-07
EHI_021280	LIM zinc finger domain containing protein	0.481	-1.056	0.000334295	0.00293059
EHI_111780	LIM zinc finger domain containing protein	0.393	-1.348	0.000882767	0.00645461
EHI_124450	lipid phosphate phosphatase putative	0.421	-1.248	0.0054099	0.0266578
EHI_147010	long-chain-fatty-acid--CoA ligase putative	0.413	-1.276	2.9447e-09	1.36961e-07
EHI_127830	long-chain-fatty-acid--CoA ligase putative	0.464	-1.109	0.000399732	0.00335968
EHI_139080	longevity-assurance family protein	0.183	-2.451	0.000142196	0.00147701
EHI_098210	lysine and glutamic acid-rich protein 1 8KERP19	0.226	-2.147	2.91442e-09	1.3631e-07
EHI_092370	macrophage migration inhibitory factor-like protein	0.417	-1.261	0.000246016	0.0022885
EHI_138960	mago nashi protein putative	0.279	-1.844	0.00172272	0.0109678
EHI_094800	major facilitator superfamily protein	0.255	-1.973	2.47844e-10	1.47094e-08
EHI_187120	major facilitator superfamily protein	0.473	-1.081	0.000261006	0.0024039
EHI_198690	MAK16 protein putative	0.412	-1.281	5.51809e-08	1.86012e-06
EHI_165350	malate dehydrogenase putative	0.489	-1.031	4.90415e-05	0.000614634
EHI_100480	MIR domain protein	0.473	-1.08	1.63318e-05	0.000250881
EHI_194600	molybdenum cofactor sulfurase putative	0.398	-1.33	2.47702e-05	0.00035371
EHI_040480	mRNA cap guanine-N7 methyltransferase putative	0.452	-1.147	0.00166125	0.0106628
EHI_095040	mRNA capping methyltransferase putative	0.451	-1.148	0.00246477	0.0145934
EHI_182610	myb-like DNA-binding domain containing protein	0.345	-1.534	2.45035e-05	0.000351273
EHI_176820	N-acetylmuraminidase putative	0.493	-1.021	7.51787e-05	0.000890235
EHI_107010	N-system amino acid transporter 1 putative	0.253	-1.981	0.00214267	0.0131129
EHI_121510	NLI interacting factor-like phosphatase domain-containing protein	0.424	-1.239	0.00193564	0.0120591
EHI_169350	nonpathogenic pore-forming peptide precursor putative	0.325	-1.62	7.09147e-05	0.000846929
EHI_023890	nuclear movement protein putative	0.438	-1.19	0.000352112	0.00305797
EHI_105790	nucleolar complex protein 2 homolog putative	0.217	-2.205	1.43601e-12	1.30111e-10
EHI_068680	nucleolar phosphoprotein Nopp34 putative	0.389	-1.362	2.03618e-05	0.000300651
EHI_110730	nucleoside transporter putative	0.407	-1.297	1.93483e-06	4.18562e-05
EHI_084970	nucleosome assembly protein putative	0.492	-1.023	0.000135115	0.00142098
EHI_048280	nucleosome assembly protein putative	0.426	-1.231	0.00065073	0.00503039
EHI_130690	oligo-1C6-glucosidase putative	0.267	-1.904	1.36199e-08	5.40406e-07
EHI_125740	oxidoreductase putative	0.373	-1.424	3.34452e-09	1.52176e-07
EHI_074110	oxysterol-binding protein putative	0.29	-1.786	3.59133e-09	1.60784e-07
EHI_054760	peptidyl prolyl cis-trans isomerase putative	0.401	-1.32	0.00261122	0.0152645
EHI_178850	peptidyl-prolyl cis-trans isomerase FKBP-type putative	0.269	-1.893	9.04067e-05	0.00103008
EHI_124720	phenylalanyl-tRNA synthetase beta chain putative	0.45	-1.153	0.00580305	0.0281478
EHI_093870	phosphoglycerate mutase family protein putative	0.243	-2.043	3.89272e-13	4.02344e-11
EHI_186850	PIWI domain protein	0.317	-1.657	0.00142543	0.00950893
EHI_000620	PP-loop family protein	0.483	-1.051	0.00107978	0.00763599
EHI_187250	PQ loop repeat protein	0.321	-1.641	0.010162	0.0441038
EHI_147490	pre-mRNA splicing factor putative	0.468	-1.096	0.00214837	0.01313
EHI_155330	prefoldin alpha subunit	0.372	-1.427	0.000461646	0.00377431
EHI_071590	protein disulfide isomerase putative	0.458	-1.127	0.000140468	0.00146633
EHI_011180	protein kinase domain containing protein	0.354	-1.497	6.66356e-05	0.000806175
EHI_111230	protein kinase domain containing protein	0.408	-1.293	0.000129626	0.00137371
EHI_038670	protein kinase domain containing protein	0.486	-1.042	0.00167302	0.0107165
EHI_109700	protein kinase domain containing protein	0.444	-1.172	0.00713431	0.0330906
EHI_104670	protein kinase putative	0.306	-1.709	8.72484e-08	2.79863e-06
EHI_057680	protein kinase putative	0.494	-1.017	0.00364727	0.0197127
EHI_110260	pumilio family RNA-binding protein	0.223	-2.168	1.12348e-07	3.44494e-06
EHI_000450	pumilio family RNA-binding protein	0.46	-1.12	0.000360972	0.00311874
EHI_130960	purine nucleoside phosphorylase putative	0.409	-1.289	1.43222e-06	3.25502e-05
EHI_096440	Rab family GTPase	0.435	-1.2	4.072e-05	0.000531009
EHI_096220	Rab family GTPase	0.333	-1.589	0.000221823	0.00210317
EHI_025110	Rab geranylgeranyltransferase beta subunit putative	0.474	-1.076	8.23558e-07	2.02789e-05
EHI_010690	Rab GTPase activating protein putative	0.492	-1.023	0.00128057	0.00875176
EHI_108750	RapFRan GTPase activating protein putative	0.458	-1.127	0.000296601	0.00266718
EHI_138500	RapFRan GTPase-activating protein putative	0.239	-2.067	3.00988e-14	3.70569e-12
EHI_090440	RapFRan GTPase-activating protein putative	0.462	-1.115	0.0030284	0.0170962
EHI_068120	Ras family GTPase	0.418	-1.257	0.00134771	0.00914349
EHI_182780	Ras GTPase-activating protein putative	0.43	-1.216	0.00363143	0.0196524
EHI_139450	Ras guanine nucleotide exchange factor putative	0.474	-1.077	0.000102721	0.00113851
EHI_113430	Ras guanine nucleotide exchange factor putative	0.498	-1.007	0.00160242	0.0103779
EHI_038870	Rho guanine nucleotide exchange factor putative	0.478	-1.065	0.00121315	0.00836463
EHI_109960	Rho guanine nucleotide exchange factor putative	0.384	-1.382	0.00127552	0.00872439
EHI_099690	Rho guanine nucleotide exchange factor putative	0.495	-1.015	0.00213954	0.0131033
EHI_015110	Rho guanine nucleotide exchange factor putative	0.475	-1.074	0.00260902	0.0152645
EHI_006140	Rho guanine nucleotide exchange factor putative	0.426	-1.23	0.00307297	0.0172548
EHI_164310	RhoGAP domain containing protein	0.395	-1.34	0.000287213	0.00260671
EHI_098270	RhoGAP domain containing protein	0.475	-1.073	0.000519651	0.00416132
EHI_182500	RhoGAP domain containing protein	0.474	-1.079	0.00200919	0.0124049
EHI_110800	RhoGAP domain containing protein	0.356	-1.491	0.00389821	0.0208402
EHI_098030	RhoGAP domain containing protein	0.471	-1.086	0.00606234	0.0290853
EHI_042240	ribonuclease putative	0.358	-1.481	0.00012321	0.00131739
EHI_029200	ribosome biogenesis protein putative	0.5	-1.001	0.0004021	0.00336975
EHI_126010	ribosome biogenesis protein putative	0.489	-1.031	0.000476545	0.0038684
EHI_165780	RNA recognition motif domain containing protein	0.353	-1.503	0.0001891	0.00186326
EHI_092630	RNA recognition motif domain containing protein	0.435	-1.203	0.000270352	0.00248179
EHI_065870	RNA-binding protein putative	0.358	-1.483	5.47779e-07	1.41982e-05
EHI_158060	RNA-binding protein putative	0.434	-1.204	0.00042937	0.00355557
EHI_156200	RNAseL inhibitor-like protein putative	0.406	-1.301	0.000179395	0.00178161
EHI_049500	SAC3FGANP family protein	0.386	-1.372	1.32091e-06	3.04646e-05
EHI_010680	Sand family protein	0.353	-1.503	4.84277e-06	9.04993e-05
EHI_197260	Sand family protein	0.489	-1.032	0.00565437	0.0275679
EHI_135210	Sec1 family protein	0.312	-1.68	8.61453e-07	2.10265e-05
EHI_093130	Sec1 family protein	0.498	-1.006	0.0051496	0.0257388
EHI_064660	Sec24 protein putative	0.441	-1.18	0.000271084	0.00248578
EHI_103820	Sec7 domain containing protein	0.499	-1.002	0.0023739	0.0141757
EHI_038940	Sec7 domain protein	0.478	-1.064	0.0119678	0.0498472
EHI_081340	serFthr protein phosphatase family protein	0.488	-1.034	0.000751942	0.00564091
EHI_174210	serineFthreonine-protein kinase putative	0.272	-1.879	2.91131e-09	1.3631e-07
EHI_004890	serineFthreonine-protein kinase putative	0.381	-1.391	0.00258223	0.0151579
EHI_050290	SGS domain protein	0.238	-2.073	1.44533e-12	1.30111e-10
EHI_128700	SH2-protein kinase domain containing protein	0.398	-1.33	0.00185688	0.0116622
EHI_158560	Skb1 methyltransferase putative	0.388	-1.367	2.82681e-06	5.73028e-05
EHI_000750	TBP interacting protein putative	0.464	-1.107	0.00268489	0.0155664
EHI_148290	thiamine pyrophosphokinase putative	0.498	-1.006	0.000342927	0.00299998
EHI_021560	thioredoxin putative	0.34	-1.557	3.15737e-13	3.38891e-11
EHI_027550	thioredoxin putative	0.28	-1.836	2.12373e-11	1.54608e-09
EHI_062790	thioredoxin putative	0.298	-1.745	5.59912e-07	1.43791e-05
EHI_133970	thioredoxin putative	0.394	-1.343	2.49887e-05	0.000355792
EHI_131020	translation initiation factor eIF-2B epsilon subunit putative	0.407	-1.298	2.7931e-06	5.67569e-05
EHI_025820	transport protein particle Bet3 subunit putative	0.365	-1.454	7.00684e-08	2.29146e-06
EHI_005130	transporter major facilitator family	0.416	-1.266	3.16957e-05	0.000427994
EHI_039210	tRNA -methyltransferase catalytic subunit putative	0.329	-1.602	1.18634e-08	4.82137e-07
EHI_155640	tRNA isopentenyltransferase putative	0.397	-1.334	4.5749e-05	0.000579975
EHI_050780	U1snRNP-specific protein putative	0.466	-1.102	0.000363289	0.00313229
EHI_158580	ubiquitin carboxyl-terminal hydrolase domain containing protein	0.299	-1.74	2.21662e-05	0.000323303
EHI_012290	ubiquitin carboxyl-terminal hydrolase domain containing protein	0.414	-1.273	0.00152583	0.00999279
EHI_035540	ubiquitin-activating enzyme putative	0.443	-1.174	0.00015624	0.00159533
EHI_062840	UDP-N-acetylglucosamine--dolichyl-phosphate N-acetylglucosaminephosphotransferase putative	0.448	-1.158	0.000456539	0.00373987
EHI_097940	Ulp1 protease family C-terminal catalytic domain containing protein	0.36	-1.476	0.000370675	0.0031731
EHI_010610	Ulp1 protease family C-terminal catalytic domain containing protein	0.482	-1.054	0.00265202	0.01544
EHI_068750	vacuolar ATP synthase subunit H putative	0.43	-1.218	0.000513001	0.00412569
EHI_162540	vacuolar protein sorting 26	0.413	-1.275	3.15475e-05	0.000427219
EHI_086580	vacuolar protein sorting-associated protein 35 putative	0.377	-1.406	0.000111273	0.00121299
EHI_006060	WD domain containing protein	0.471	-1.087	6.16226e-07	1.5681e-05
EHI_178860	WD domain containing protein	0.478	-1.064	0.000237329	0.00221755
EHI_156410	WD domain containing protein	0.366	-1.451	0.000497154	0.0040098
EHI_073180	zinc finger domain containing protein	0.333	-1.588	2.54834e-05	0.000360384
EHI_155320	zinc finger domain containing protein	0.4	-1.321	9.73876e-05	0.00109208
EHI_166440	zinc finger domain containing protein	0.495	-1.014	0.000143093	0.00148356
EHI_141890	zinc finger protein containing CCH type domain	0.307	-1.705	4.67834e-05	0.000591648
EHI_176800	zinc finger protein putative	0.059	-4.078	3.97907e-15	6.4063e-13
EHI_126220	zinc finger protein putative	0.459	-1.122	8.3141e-05	0.000960078

## Sheet: NON-ANNOTATED
Table S7- NON-Annotated genes VirCOLON-DOWN
Id	description	FC	log2FoldChange	pvalue	padj
EHI_110830	hypothetical protein	0.177	-2.499	1.20729e-15	2.06275e-13
EHI_168250	hypothetical protein	0.14	-2.838	4.34729e-15	6.86708e-13
EHI_010570	hypothetical protein	0.221	-2.175	5.66816e-15	8.62797e-13
EHI_161020	hypothetical protein	0.306	-1.709	8.02676e-13	7.72414e-11
EHI_038820	hypothetical protein	0.216	-2.209	1.41881e-12	1.30111e-10
EHI_120950	hypothetical protein	0.16	-2.646	1.17114e-11	8.99521e-10
EHI_151420	hypothetical protein	0.117	-3.095	1.2152e-11	9.16543e-10
EHI_004820	hypothetical protein	0.11	-3.184	9.2408e-11	6.04406e-09
EHI_179100	hypothetical protein	0.312	-1.681	1.70371e-10	1.05655e-08
EHI_014280	hypothetical protein	0.255	-1.969	1.76949e-10	1.08133e-08
EHI_197090	hypothetical protein	0.194	-2.366	1.85279e-09	9.28838e-08
EHI_010520	hypothetical protein	0.244	-2.035	9.53586e-09	3.99171e-07
EHI_117600	hypothetical protein	0.411	-1.284	1.58649e-08	6.20658e-07
EHI_036510	hypothetical protein	0.227	-2.137	1.85264e-08	7.08232e-07
EHI_171290	hypothetical protein	0.317	-1.657	2.05537e-08	7.75115e-07
EHI_197320	hypothetical protein	0.223	-2.165	4.19982e-08	1.48358e-06
EHI_036570	hypothetical protein	0.312	-1.681	5.32837e-08	1.80604e-06
EHI_124420	hypothetical protein	0.346	-1.53	9.47877e-08	2.99458e-06
EHI_005880	hypothetical protein	0.178	-2.486	1.74132e-07	5.15137e-06
EHI_039600	hypothetical protein	0.396	-1.337	3.29653e-07	9.32384e-06
EHI_169080	hypothetical protein	0.355	-1.493	8.89428e-07	2.16462e-05
EHI_136460	hypothetical protein	0.356	-1.49	1.04238e-06	2.45776e-05
EHI_030450	hypothetical protein	0.363	-1.463	1.3512e-06	3.10776e-05
EHI_117630	hypothetical protein	0.385	-1.379	1.36602e-06	3.13323e-05
EHI_007910	hypothetical protein	0.337	-1.57	1.4887e-06	3.34139e-05
EHI_027670	hypothetical protein	0.404	-1.307	1.52263e-06	3.38326e-05
EHI_120940	hypothetical protein	0.245	-2.032	1.52352e-06	3.38326e-05
EHI_111200	hypothetical protein	0.328	-1.609	1.81509e-06	3.95727e-05
EHI_023250	hypothetical protein	0.297	-1.751	1.92888e-06	4.18357e-05
EHI_048140	hypothetical protein	0.347	-1.525	2.21017e-06	4.68445e-05
EHI_069730	hypothetical protein	0.414	-1.273	2.21969e-06	4.69275e-05
EHI_155630	hypothetical protein	0.317	-1.655	2.2995e-06	4.81285e-05
EHI_040630	hypothetical protein	0.308	-1.701	2.50058e-06	5.1819e-05
EHI_099260	hypothetical protein	0.402	-1.315	2.64351e-06	5.43869e-05
EHI_136220	hypothetical protein	0.441	-1.181	2.65601e-06	5.45003e-05
EHI_163860	hypothetical protein	0.221	-2.175	2.78098e-06	5.67007e-05
EHI_014230	hypothetical protein	0.376	-1.412	3.71408e-06	7.24808e-05
EHI_109980	hypothetical protein	0.339	-1.559	4.76832e-06	8.97086e-05
EHI_010100	hypothetical protein	0.296	-1.756	6.40458e-06	0.000116311
EHI_125340	hypothetical protein	0.275	-1.864	6.47009e-06	0.000117246
EHI_131200	hypothetical protein	0.424	-1.239	8.92193e-06	0.000154968
EHI_098620	hypothetical protein	0.379	-1.399	9.01439e-06	0.000155927
EHI_165210	hypothetical protein	0.409	-1.29	9.37882e-06	0.000160901
EHI_183570	hypothetical protein	0.453	-1.143	1.03677e-05	0.000174997
EHI_160950	hypothetical protein	0.485	-1.044	1.12554e-05	0.000186965
EHI_192840	hypothetical protein	0.288	-1.796	1.1526e-05	0.000190327
EHI_165050	hypothetical protein	0.284	-1.814	1.34914e-05	0.000218051
EHI_049560	hypothetical protein	0.405	-1.305	1.46964e-05	0.000230081
EHI_122750	hypothetical protein	0.425	-1.233	1.51153e-05	0.000235652
EHI_107340	hypothetical protein	0.313	-1.676	1.70661e-05	0.000260039
EHI_077490	hypothetical protein	0.371	-1.43	1.73927e-05	0.000263312
EHI_054670	hypothetical protein	0.369	-1.438	1.93755e-05	0.000288181
EHI_065860	hypothetical protein	0.438	-1.191	2.19967e-05	0.00032139
EHI_062690	hypothetical protein	0.492	-1.024	2.27189e-05	0.00032907
EHI_036630	hypothetical protein	0.338	-1.566	2.48002e-05	0.00035371
EHI_199830	hypothetical protein	0.398	-1.33	2.9564e-05	0.000408432
EHI_167020	hypothetical protein	0.482	-1.054	2.98558e-05	0.000411488
EHI_137950	hypothetical protein	0.42	-1.253	3.09156e-05	0.000421822
EHI_152120	hypothetical protein	0.39	-1.357	3.14595e-05	0.000426871
EHI_171320	hypothetical protein	0.428	-1.224	3.70751e-05	0.000491128
EHI_147480	hypothetical protein	0.388	-1.367	4.00159e-05	0.000525923
EHI_017020	hypothetical protein	0.452	-1.146	4.0151e-05	0.000526871
EHI_030440	hypothetical protein	0.466	-1.102	4.02342e-05	0.000527137
EHI_000250	hypothetical protein	0.401	-1.317	4.05132e-05	0.000529137
EHI_098080	hypothetical protein	0.27	-1.888	4.34235e-05	0.000558545
EHI_195010	hypothetical protein	0.402	-1.315	5.59428e-05	0.000693856
EHI_181570	hypothetical protein	0.398	-1.329	5.69153e-05	0.000704875
EHI_135700	hypothetical protein	0.316	-1.662	5.76518e-05	0.000712941
EHI_184520	hypothetical protein	0.371	-1.432	5.81687e-05	0.000717214
EHI_096800	hypothetical protein	0.435	-1.202	5.84673e-05	0.000719835
EHI_186900	hypothetical protein	0.434	-1.204	6.06516e-05	0.000744538
EHI_081290	hypothetical protein	0.433	-1.207	6.18476e-05	0.000755895
EHI_038970	hypothetical protein	0.397	-1.332	6.64859e-05	0.000805528
EHI_176840	hypothetical protein	0.253	-1.985	6.70041e-05	0.000809463
EHI_119510	hypothetical protein	0.267	-1.904	6.85196e-05	0.00082539
EHI_007930	hypothetical protein	0.448	-1.159	7.22406e-05	0.00086031
EHI_092660	hypothetical protein	0.317	-1.657	7.96776e-05	0.000931649
EHI_142220	hypothetical protein	0.434	-1.204	8.15568e-05	0.000948325
EHI_183530	hypothetical protein	0.432	-1.211	8.15034e-05	0.000948325
EHI_174200	hypothetical protein	0.382	-1.388	8.18658e-05	0.000950441
EHI_189930	hypothetical protein	0.468	-1.094	9.59943e-05	0.00108165
EHI_059680	hypothetical protein	0.45	-1.151	0.000103875	0.00114785
EHI_025860	hypothetical protein	0.474	-1.078	0.000109112	0.0011941
EHI_058530	hypothetical protein	0.371	-1.43	0.000109951	0.00120015
EHI_151280	hypothetical protein	0.411	-1.283	0.000118337	0.00127505
EHI_073450	hypothetical protein	0.239	-2.066	0.000121489	0.00130459
EHI_177590	hypothetical protein	0.474	-1.076	0.000123451	0.00131828
EHI_008720	hypothetical protein	0.398	-1.331	0.000126514	0.00134413
EHI_035370	hypothetical protein	0.394	-1.345	0.000127376	0.00135158
EHI_088010	hypothetical protein	0.319	-1.647	0.000134031	0.00141501
EHI_085370	hypothetical protein	0.376	-1.41	0.000136467	0.00142813
EHI_087870	hypothetical protein	0.487	-1.038	0.000143182	0.00148356
EHI_196380	hypothetical protein	0.395	-1.34	0.000149634	0.00154088
EHI_138990	hypothetical protein	0.447	-1.162	0.00015011	0.00154388
EHI_021320	hypothetical protein	0.394	-1.345	0.000157756	0.00160869
EHI_143080	hypothetical protein	0.43	-1.217	0.000166727	0.00168173
EHI_125750	hypothetical protein	0.416	-1.267	0.000185932	0.00183998
EHI_020480	hypothetical protein	0.309	-1.694	0.000193739	0.00189706
EHI_022260	hypothetical protein	0.368	-1.441	0.00019862	0.0019358
EHI_128170	hypothetical protein	0.47	-1.089	0.000203848	0.00197296
EHI_009600	hypothetical protein	0.384	-1.379	0.000204554	0.00197751
EHI_134990	hypothetical protein	0.375	-1.416	0.000207054	0.00199176
EHI_192140	hypothetical protein	0.435	-1.201	0.000206964	0.00199176
EHI_161900	hypothetical protein	0.388	-1.366	0.000215647	0.00205772
EHI_103740	hypothetical protein	0.485	-1.043	0.00021888	0.00208235
EHI_013240	hypothetical protein	0.474	-1.077	0.000221539	0.00210286
EHI_070010	hypothetical protein	0.279	-1.842	0.000226933	0.00214434
EHI_085960	hypothetical protein	0.299	-1.74	0.00022758	0.00214561
EHI_142180	hypothetical protein	0.284	-1.819	0.000228101	0.0021481
EHI_152630	hypothetical protein	0.49	-1.028	0.000233731	0.00219127
EHI_013860	hypothetical protein	0.477	-1.069	0.000286214	0.00260455
EHI_059890	hypothetical protein	0.465	-1.104	0.000297406	0.00267155
EHI_187050	hypothetical protein	0.357	-1.488	0.000303845	0.00271482
EHI_012070	hypothetical protein	0.442	-1.177	0.000320804	0.00284055
EHI_184550	hypothetical protein	0.478	-1.064	0.00032097	0.00284055
EHI_131920	hypothetical protein	0.408	-1.294	0.000332595	0.00292181
EHI_129800	hypothetical protein	0.494	-1.016	0.000345133	0.00301299
EHI_011060	hypothetical protein	0.412	-1.28	0.000355455	0.00307449
EHI_179500	hypothetical protein	0.473	-1.081	0.000362313	0.00312709
EHI_078180	hypothetical protein	0.379	-1.398	0.000369992	0.0031705
EHI_006020	hypothetical protein	0.405	-1.304	0.000382111	0.00325057
EHI_058920	hypothetical protein	0.447	-1.162	0.000396947	0.00335004
EHI_151510	hypothetical protein	0.363	-1.463	0.000400497	0.00335968
EHI_095440	hypothetical protein	0.332	-1.589	0.000423296	0.00350874
EHI_068510	hypothetical protein	0.358	-1.481	0.000474231	0.00385837
EHI_081350	hypothetical protein	0.439	-1.189	0.000516807	0.00415231
EHI_120650	hypothetical protein	0.398	-1.328	0.000538434	0.00428495
EHI_155770	hypothetical protein	0.335	-1.577	0.000550333	0.00436306
EHI_068690	hypothetical protein	0.247	-2.02	0.000554559	0.00438825
EHI_179020	hypothetical protein	0.38	-1.397	0.000578224	0.00454971
EHI_182150	hypothetical protein	0.333	-1.586	0.000623099	0.00483465
EHI_172380	hypothetical protein	0.307	-1.704	0.000634631	0.00491957
EHI_045510	hypothetical protein	0.439	-1.189	0.000665625	0.00511249
EHI_007960	hypothetical protein	0.475	-1.074	0.000682912	0.00521655
EHI_151720	hypothetical protein	0.42	-1.253	0.000729874	0.0055149
EHI_041910	hypothetical protein	0.439	-1.187	0.000777888	0.00581353
EHI_139020	hypothetical protein	0.397	-1.332	0.000826158	0.00612088
EHI_028960	hypothetical protein	0.488	-1.034	0.000843672	0.00622925
EHI_049420	hypothetical protein	0.443	-1.174	0.000870303	0.00638019
EHI_124410	hypothetical protein	0.383	-1.385	0.000955691	0.00687966
EHI_068410	hypothetical protein	0.472	-1.083	0.000999239	0.00711363
EHI_006090	hypothetical protein	0.413	-1.275	0.00111259	0.00781221
EHI_064100	hypothetical protein	0.293	-1.771	0.00118485	0.00821526
EHI_074050	hypothetical protein	0.345	-1.535	0.00118538	0.00821526
EHI_153560	hypothetical protein	0.486	-1.04	0.00135954	0.00917909
EHI_090270	hypothetical protein	0.296	-1.758	0.00136662	0.00921204
EHI_010110	hypothetical protein	0.398	-1.329	0.00139807	0.00936916
EHI_104760	hypothetical protein	0.405	-1.303	0.00143759	0.00955201
EHI_023480	hypothetical protein	0.478	-1.065	0.00147066	0.00974081
EHI_125940	hypothetical protein	0.471	-1.086	0.00160577	0.0103891
EHI_087580	hypothetical protein	0.398	-1.328	0.00173097	0.0110119
EHI_027810	hypothetical protein	0.374	-1.419	0.00187494	0.0117493
EHI_098820	hypothetical protein	0.482	-1.053	0.00193592	0.0120591
EHI_107920	hypothetical protein	0.462	-1.113	0.0019435	0.0120884
EHI_078220	hypothetical protein	0.488	-1.035	0.00236832	0.0141548
EHI_031280	hypothetical protein	0.402	-1.316	0.00241394	0.0143438
EHI_178760	hypothetical protein	0.332	-1.591	0.00243888	0.0144503
EHI_118090	hypothetical protein	0.388	-1.364	0.0025375	0.0149605
EHI_064440	hypothetical protein	0.39	-1.359	0.00259827	0.0152238
EHI_141050	hypothetical protein	0.367	-1.447	0.00262865	0.0153359
EHI_025240	hypothetical protein	0.463	-1.111	0.00263165	0.0153427
EHI_125390	hypothetical protein	0.481	-1.056	0.00280451	0.0160878
EHI_011190	hypothetical protein	0.436	-1.199	0.00296252	0.0168164
EHI_156400	hypothetical protein	0.488	-1.034	0.00296664	0.016827
EHI_160890	hypothetical protein	0.493	-1.021	0.00303522	0.0171029
EHI_070700	hypothetical protein	0.411	-1.282	0.00308453	0.0172849
EHI_106660	hypothetical protein	0.282	-1.825	0.00315447	0.0176179
EHI_164450	hypothetical protein	0.498	-1.005	0.00319942	0.0178095
EHI_146920	hypothetical protein	0.441	-1.182	0.00345832	0.0189608
EHI_055970	hypothetical protein	0.441	-1.18	0.00346342	0.0189763
EHI_151320	hypothetical protein	0.437	-1.194	0.00351287	0.0191719
EHI_025870	hypothetical protein	0.406	-1.3	0.00352653	0.019234
EHI_185440	hypothetical protein	0.45	-1.151	0.0036812	0.0198448
EHI_065880	hypothetical protein	0.46	-1.12	0.00394232	0.0210224
EHI_092270	hypothetical protein	0.485	-1.043	0.00403307	0.0213972
EHI_165180	hypothetical protein	0.488	-1.036	0.00404125	0.0214135
EHI_051800	hypothetical protein	0.46	-1.12	0.00419464	0.0220726
EHI_186740	hypothetical protein	0.5	-1	0.00431605	0.0225837
EHI_159850	hypothetical protein	0.382	-1.388	0.00447704	0.0231942
EHI_165140	hypothetical protein	0.448	-1.159	0.00461389	0.0237571
EHI_081260	hypothetical protein	0.405	-1.303	0.00469344	0.024018
EHI_012000	hypothetical protein	0.449	-1.156	0.00489587	0.0247215
EHI_148360	hypothetical protein	0.483	-1.051	0.00512223	0.0256479
EHI_036860	hypothetical protein	0.451	-1.149	0.00520805	0.0259407
EHI_000140	hypothetical protein	0.496	-1.012	0.00523669	0.0260496
EHI_026200	hypothetical protein	0.371	-1.432	0.00526407	0.0261393
EHI_010090	hypothetical protein	0.391	-1.355	0.00528597	0.0262325
EHI_138810	hypothetical protein	0.409	-1.291	0.00537782	0.026531
EHI_017780	hypothetical protein	0.412	-1.28	0.0055488	0.0271503
EHI_149020	hypothetical protein	0.442	-1.178	0.00584676	0.0282943
EHI_178830	hypothetical protein	0.487	-1.037	0.0059648	0.0286789
EHI_179370	hypothetical protein	0.432	-1.21	0.00620928	0.0296543
EHI_107160	hypothetical protein	0.341	-1.553	0.00625196	0.0297902
EHI_142260	hypothetical protein	0.498	-1.005	0.00631039	0.0300003
EHI_110440	hypothetical protein	0.466	-1.102	0.00661114	0.0311121
EHI_025210	hypothetical protein	0.344	-1.54	0.00663321	0.0311809
EHI_196510	hypothetical protein	0.395	-1.341	0.00698923	0.0325439
EHI_144710	hypothetical protein	0.491	-1.026	0.00703831	0.032736
EHI_168320	hypothetical protein	0.437	-1.193	0.00743407	0.0341967
EHI_028550	hypothetical protein	0.499	-1.003	0.00968821	0.0424436
EHI_099750	hypothetical protein	0.469	-1.093	0.0107223	0.0459167
EHI_035240	hypothetical protein	0.358	-1.483	0.0112498	0.0477603
EHI_147520	hypothetical protein	0.405	-1.305	0.0114527	0.0484498
EHI_072060	hypothetical protein	0.483	-1.05	0.0116705	0.0492667
EHI_093730	hypothetical protein	0.442	-1.179	0.01177	0.0494371
EHI_131130	hypothetical protein conserved	0.215	-2.22	1.30098e-16	2.65653e-14
EHI_107660	hypothetical protein conserved	0.319	-1.65	5.37432e-14	6.33716e-12
EHI_178560	hypothetical protein conserved	0.273	-1.871	1.33038e-13	1.50512e-11
EHI_039590	hypothetical protein conserved	0.249	-2.004	5.45805e-11	3.77643e-09
EHI_021360	hypothetical protein conserved	0.214	-2.226	9.45574e-09	3.97806e-07
EHI_175220	hypothetical protein conserved	0.319	-1.647	2.09419e-08	7.82702e-07
EHI_006010	hypothetical protein conserved	0.36	-1.474	4.35312e-08	1.53081e-06
EHI_065720	hypothetical protein conserved	0.346	-1.531	1.0909e-07	3.35774e-06
EHI_117820	hypothetical protein conserved	0.34	-1.556	3.70882e-07	1.03157e-05
EHI_140310	hypothetical protein conserved	0.289	-1.789	3.85776e-07	1.06591e-05
EHI_098230	hypothetical protein conserved	0.255	-1.97	1.43467e-06	3.25502e-05
EHI_110690	hypothetical protein conserved	0.447	-1.162	8.7624e-06	0.00015315
EHI_052070	hypothetical protein conserved	0.431	-1.215	9.19476e-06	0.000158392
EHI_014070	hypothetical protein conserved	0.262	-1.933	1.13799e-05	0.000188286
EHI_186970	hypothetical protein conserved	0.459	-1.125	2.26027e-05	0.000327955
EHI_012150	hypothetical protein conserved	0.361	-1.471	2.60088e-05	0.000365959
EHI_076890	hypothetical protein conserved	0.424	-1.239	2.91481e-05	0.000404019
EHI_100440	hypothetical protein conserved	0.478	-1.066	7.30428e-05	0.000868629
EHI_050540	hypothetical protein conserved	0.378	-1.404	7.50345e-05	0.000889786
EHI_153280	hypothetical protein conserved	0.466	-1.103	0.000120307	0.00129461
EHI_152870	hypothetical protein conserved	0.33	-1.601	0.000163987	0.0016621
EHI_177370	hypothetical protein conserved	0.495	-1.014	0.000198579	0.0019358
EHI_198890	hypothetical protein conserved	0.341	-1.551	0.000282798	0.00257626
EHI_007970	hypothetical protein conserved	0.443	-1.175	0.000291554	0.00263595
EHI_136740	hypothetical protein conserved	0.499	-1.002	0.000291974	0.0026369
EHI_049750	hypothetical protein conserved	0.471	-1.087	0.00039494	0.0033381
EHI_050950	hypothetical protein conserved	0.485	-1.044	0.000658151	0.00506903
EHI_005970	hypothetical protein conserved	0.38	-1.397	0.00162423	0.0104923
EHI_065760	hypothetical protein conserved	0.491	-1.028	0.00165042	0.0106205
EHI_054520	hypothetical protein conserved	0.414	-1.273	0.00195961	0.0121705
EHI_012960	hypothetical protein conserved	0.407	-1.295	0.00203583	0.0125416
EHI_176850	hypothetical protein conserved	0.418	-1.259	0.00272953	0.0157597
EHI_026320	hypothetical protein conserved	0.407	-1.297	0.00426183	0.0223681
EHI_088040	hypothetical protein conserved	0.409	-1.29	0.00436641	0.0227619
EHI_087750	hypothetical protein conserved	0.497	-1.009	0.00693276	0.0322989
EHI_198815	hypothetical protein conserved	0.399	-1.325	0.00700313	0.0325904
EHI_054250	hypothetical protein conserved	0.493	-1.021	0.0112352	0.0477226
EHI_169960	hypothetical protein conserved domain containing	0.451	-1.15	0.00113554	0.00793549
EHI_187140	hypothetical protein conserved domain containing	0.48	-1.06	0.00175076	0.0110957
EHI_014090	hypothetical protein conserved domain containing	0.407	-1.298	0.00309623	0.0173389
EHI_155740.2	NA	0.295	-1.762	7.56634e-09	3.23191e-07
EHI_C00018	NA	0.385	-1.376	2.46147e-06	5.1135e-05
EHI_109870.2	NA	0.408	-1.292	3.04319e-06	6.08056e-05
EHI_104510.2	NA	0.348	-1.522	9.88212e-06	0.000167816
EHI_C00013	NA	0.271	-1.884	1.08085e-05	0.000180977
EHI_C00173	NA	0.246	-2.025	4.18458e-05	0.000541319
EHI_C00042	NA	0.383	-1.385	0.000113826	0.0012344
EHI_C00175	NA	0.295	-1.762	0.000135275	0.00142098
EHI_C00122	NA	0.407	-1.296	0.000417087	0.00346775
EHI_147460.2	NA	0.296	-1.756	0.0030357	0.0171029
EHI_C00003	NA	0.345	-1.534	0.0099755	0.0434973
EHI_C00068	NA	0.478	-1.066	0.0113369	0.0480327
