# Supplementary material for: Extensive transcriptome analysis correlates the plasticity of Entamoeba histolytica pathogenesis to rapid phenotype changes depending on the environment
Source: Sci Rep. 2016 Oct 21;6:35852. doi: 10.1038/srep35852 (PMC5073345; doi:10.1038/srep35852)
Supplement: Supplementary Table S8 [file srep35852-s9.xlsx]

## Sheet: Table S8-ATT-UP-SLX030-v1.attCu
Table S8-Total genes ATTENUATED-UP
Id	description	FC	log2FoldChange	pvalue	padj
EHI_180410	hypothetical protein	176.063	7.46	4.39407e-53	1.15432e-49
EHI_107300	hypothetical protein	8.672	3.116	2.59008e-18	1.85567e-15
EHI_056490	20 kDa antigen putative	6.584	2.719	3.44696e-18	2.26379e-15
EHI_169800	surface antigen ariel1 putative	6.864	2.779	3.92836e-17	2.06396e-14
EHI_080200	surface antigen ariel1 putative	7.346	2.877	5.49727e-17	2.70775e-14
EHI_098180	surface antigen ariel1 putative	6.827	2.771	2.12971e-15	9.32458e-13
EHI_131360	surface antigen ariel1 putative	7.503	2.907	4.7049e-15	1.88055e-12
EHI_101730	surface antigen ariel1 putative	6.751	2.755	8.50284e-15	3.191e-12
EHI_031640	hypothetical protein	4.8	2.263	1.22733e-14	4.39663e-12
EHI_186470	surface antigen ariel1 putative	6.471	2.694	3.1076e-14	1.06483e-11
EHI_197340	sulfotransferase putative	5.276	2.399	3.81942e-14	1.2542e-11
EHI_038140	hypothetical protein	4.261	2.091	6.03894e-14	1.90372e-11
EHI_172850	surface antigen ariel1 putative	7.187	2.845	1.26797e-13	3.8434e-11
EHI_163490	hypothetical protein	3.877	1.955	1.05803e-12	2.87528e-10
EHI_C00126	NA	4.648	2.216	5.55271e-12	1.41164e-09
EHI_061760	hypothetical protein	6.362	2.67	6.61695e-12	1.62963e-09
EHI_028940	hypothetical protein	6.25	2.644	4.27128e-11	8.85842e-09
EHI_120360	grainin putative	2.782	1.476	4.40427e-11	8.9e-09
EHI_174660	hypothetical protein	2.493	1.318	1.68032e-10	3.31064e-08
EHI_195030.2	NA	2.8	1.485	1.96217e-10	3.77168e-08
EHI_142970	hypothetical protein	7.734	2.951	3.1712e-10	5.95052e-08
EHI_159550	hypothetical protein	4.568	2.192	2.2213e-09	3.50121e-07
EHI_C00033	NA	4.091	2.032	2.8832e-09	4.36971e-07
EHI_198340	hypothetical protein	4.768	2.254	3.00724e-09	4.47171e-07
EHI_129930	hypothetical protein	4.292	2.102	6.59124e-09	9.27599e-07
EHI_002140	hypothetical protein conserved	2.104	1.073	7.09698e-09	9.8125e-07
EHI_073060	hypothetical protein conserved	5.997	2.584	7.50372e-09	1.0196e-06
EHI_029560	glucosamine--fructose-6-phosphate aminotransferase putative	2.825	1.498	1.34812e-08	1.74172e-06
EHI_074750	Ras family GTPase	4.564	2.19	1.99604e-08	2.45793e-06
EHI_107660	hypothetical protein conserved	2.268	1.181	2.42556e-08	2.89634e-06
EHI_129350	hypothetical protein conserved	3.357	1.747	2.48159e-08	2.91902e-06
EHI_049040	hypothetical protein	2.699	1.432	4.00957e-08	4.5142e-06
EHI_048650	hypothetical protein	2.31	1.208	5.38389e-08	5.58295e-06
EHI_054720	CDP-alcohol phosphatidyltransferase family protein	6.128	2.615	8.42045e-08	8.18978e-06
EHI_131970	competence protein ComEC putative	2.483	1.312	9.71644e-08	9.136e-06
EHI_C00136	NA	3.609	1.852	1.29773e-07	1.17556e-05
EHI_195090	hypothetical protein	2.59	1.373	3.02642e-07	2.56464e-05
EHI_134740	NADPH-dependent FMN reductase domain containing protein	2.238	1.162	3.263e-07	2.70692e-05
EHI_C00082	NA	3.585	1.842	3.74772e-07	3.04492e-05
EHI_127160	ribonuclease putative	2.384	1.253	3.93064e-07	3.16095e-05
EHI_055680	heat shock protein Hsp20 family putative	5.285	2.402	4.17687e-07	3.32504e-05
EHI_033710	cysteine proteinase 2	2.424	1.278	4.31165e-07	3.39801e-05
EHI_125380	hypothetical protein	3.229	1.691	6.21492e-07	4.70959e-05
EHI_048700	ubiquitin-conjugating enzyme family protein	2.508	1.326	6.62046e-07	4.91296e-05
EHI_093330	Helix-turn-helix protein putative	2.53	1.339	6.6703e-07	4.91296e-05
EHI_140260	copine putative	2.425	1.278	9.18594e-07	6.70318e-05
EHI_153760	hypothetical protein	3.868	1.951	1.06834e-06	7.51747e-05
EHI_050570	cysteine proteinase putative	3.07	1.618	1.29285e-06	8.93771e-05
EHI_021570	serine acetyltransferase 1	4.894	2.291	1.37537e-06	9.36076e-05
EHI_118780	WD domain containing protein	2.666	1.415	1.8528e-06	0.000120677
EHI_C00067	NA	3.372	1.753	1.94455e-06	0.000125615
EHI_111720	grainin 2	2.661	1.412	2.11566e-06	0.00013501
EHI_023880	ubiquitin-conjugating enzyme family protein	2.234	1.159	2.25728e-06	0.000141187
EHI_118390	hypothetical protein	6.653	2.734	2.69575e-06	0.000162177
EHI_061870	hypothetical protein conserved	2.942	1.557	2.75406e-06	0.000164136
EHI_151440	cysteine proteinase putative	3.276	1.712	2.81262e-06	0.000164195
EHI_017660	hypothetical protein	2.965	1.568	2.93043e-06	0.000169067
EHI_143570	hypothetical protein conserved	2.74	1.454	2.96045e-06	0.000169067
EHI_064550	hypothetical protein	2.156	1.108	3.05526e-06	0.000171989
EHI_052990	hypothetical protein	2.206	1.141	3.16283e-06	0.000173099
EHI_135110	hypothetical protein	3.319	1.731	3.14345e-06	0.000173099
EHI_175070	metal dependent phosphohydrolase putative	2.272	1.184	3.15227e-06	0.000173099
EHI_103650	phosphoglycerate mutase family protein putative	2.803	1.487	3.19066e-06	0.000173418
EHI_064630	hypothetical protein	2.721	1.444	3.37261e-06	0.000182052
EHI_110150	zincFcadmium transporter putative	2.181	1.125	3.43004e-06	0.000183892
EHI_090840	chaperone clpB putative	5.404	2.434	3.84994e-06	0.000203633
EHI_035100	hypothetical protein	2.21	1.144	3.90257e-06	0.000205041
EHI_131880	acyl-coA synthetase putative	2.388	1.256	4.21858e-06	0.000218728
EHI_044750	hypothetical protein	2.917	1.544	4.39448e-06	0.000223346
EHI_103510	ubiquitin domain protein putative	2.472	1.306	4.36402e-06	0.000223346
EHI_000570	hypothetical protein	2.212	1.145	4.8532e-06	0.000239836
EHI_079270	hypothetical protein	2.579	1.367	4.82318e-06	0.000239836
EHI_123710	hypothetical protein	3.564	1.834	5.68828e-06	0.000270819
EHI_018640	hypothetical protein	2.465	1.302	6.08219e-06	0.000283632
EHI_049530	hypothetical protein	2.84	1.506	7.16028e-06	0.000326186
EHI_C00083	NA	3.493	1.804	7.35014e-06	0.000331008
EHI_184250.2	NA	4.643	2.215	8.65524e-06	0.000376862
EHI_087410	high mobility group 8HMG9 box domain containing protein	3.153	1.657	8.94642e-06	0.000385283
EHI_116480	hypothetical protein	3.454	1.788	9.31139e-06	0.000396665
EHI_024490	phosphatidate cytidylyltransferase putative	4.372	2.128	9.68458e-06	0.000410345
EHI_093800	high mobility group 8HMG9 box domain containing protein	2.275	1.186	9.95853e-06	0.000419696
EHI_056470	hypothetical protein	3.56	1.832	1.0492e-05	0.000428956
EHI_098610	hypothetical protein	2.849	1.511	1.04656e-05	0.000428956
EHI_114950	hypothetical protein conserved	6.878	2.782	1.05048e-05	0.000428956
EHI_046050	hypothetical protein	3.345	1.742	1.08685e-05	0.000439256
EHI_044560	protein tyrosine phosphatase putative	2.187	1.129	1.15311e-05	0.000461302
EHI_045480	high mobility group 8HMG9 box domain containing protein	2.314	1.21	1.22807e-05	0.000484971
EHI_118400	hypothetical protein	3.073	1.62	1.22682e-05	0.000484971
EHI_194280	Rab family GTPase	2.389	1.257	1.23073e-05	0.000484971
EHI_050290	SGS domain protein	2.292	1.196	1.23901e-05	0.000485801
EHI_013340	hypothetical protein	2.642	1.401	1.33633e-05	0.000516839
EHI_141810	hypothetical protein	2.501	1.323	1.34075e-05	0.000516839
EHI_117980	hypothetical protein	3.672	1.876	1.42095e-05	0.00054099
EHI_103900	nucleosome-binding protein 1 putative	5.332	2.415	1.48381e-05	0.000562205
EHI_070010	hypothetical protein	3.292	1.719	1.53736e-05	0.000574467
EHI_195060	metal-dependent phosphohydrolase putative	2.345	1.229	1.65565e-05	0.000614049
EHI_064460	ubiquitin carboxyl-terminal hydrolase domain containing protein	2.482	1.312	1.69895e-05	0.000625675
EHI_126060	hypothetical protein	3.356	1.747	1.75096e-05	0.000638857
EHI_155060	chaperone clpB putative	4.957	2.31	1.74709e-05	0.000638857
EHI_124610	Ras family GTPase	2.328	1.219	2.03448e-05	0.000732133
EHI_156220	hypothetical protein	2.083	1.059	2.06912e-05	0.000741216
EHI_094470	heat shock protein 101 putative	4.63	2.211	2.13432e-05	0.000757683
EHI_011880	hypothetical protein	2.03	1.021	2.20835e-05	0.000776966
EHI_051440	hypothetical protein	4.198	2.07	2.2291e-05	0.000780778
EHI_192080	zinc finger protein putative	2.22	1.15	2.24681e-05	0.000783501
EHI_114650	hypothetical protein	4.981	2.317	2.34301e-05	0.000809879
EHI_117470	calmodulin putative	2.379	1.251	2.48687e-05	0.000853222
EHI_181200	hypothetical protein conserved	2.046	1.033	2.51729e-05	0.000858822
EHI_014230	hypothetical protein	2.271	1.183	2.53819e-05	0.000860993
EHI_111840	hypothetical protein	2.512	1.329	2.58531e-05	0.00086731
EHI_156240	competence protein ComEC putative	2.512	1.329	2.72297e-05	0.000909311
EHI_C00065	NA	2.326	1.218	2.9307e-05	0.000962369
EHI_051780	hypothetical protein	2.48	1.31	3.0069e-05	0.000983293
EHI_111580	hypothetical protein	3.725	1.897	3.0997e-05	0.0010053
EHI_048250	Rab family GTPase	2.481	1.311	3.13975e-05	0.00101038
EHI_010020	calmodulin putative	2.426	1.279	3.37369e-05	0.00106352
EHI_110300	GTP-binding protein EhRabX36 putative	2.253	1.172	3.36331e-05	0.00106352
EHI_006850	hypothetical protein	5.394	2.431	3.4668e-05	0.00107566
EHI_075670	hypothetical protein	4.536	2.181	3.45631e-05	0.00107566
EHI_C00018	NA	2.309	1.207	3.44024e-05	0.00107566
EHI_166410	myb-like DNA-binding domain containing protein	3.274	1.711	3.48153e-05	0.001076
EHI_004070	hypothetical protein	3.2	1.678	3.70912e-05	0.00111998
EHI_175090	ribosome biogenesis protein putative	2.292	1.197	3.81796e-05	0.00113975
EHI_175490	dual specificity protein phosphatase putative	2.685	1.425	3.94625e-05	0.0011736
EHI_141840	calmodulin putative	2.494	1.319	4.07945e-05	0.00120865
EHI_134960	Skp1 family protein	2.172	1.119	4.48327e-05	0.001299
EHI_170060	ubiquitin like protein	2.528	1.338	4.73738e-05	0.0013626
EHI_087570	endoribonuclease L-PSP putative	2.268	1.181	5.09617e-05	0.00145518
EHI_095910	hypothetical protein	4.063	2.023	5.40459e-05	0.00152126
EHI_103280	hypothetical protein	2.21	1.144	5.39214e-05	0.00152126
EHI_195870	hypothetical protein	3.099	1.632	5.43028e-05	0.00152126
EHI_C00085	NA	2.009	1.006	5.431e-05	0.00152126
EHI_C00091	NA	2.233	1.159	5.4434e-05	0.00152126
EHI_050985	hypothetical protein conserved	2.562	1.357	5.64535e-05	0.00155021
EHI_178340	ubiquitin putative	2.39	1.257	5.96828e-05	0.00162193
EHI_C00142	NA	3.811	1.93	6.27924e-05	0.00168322
EHI_027780	signal peptide peptidase family protein	2.128	1.09	6.645e-05	0.00176923
EHI_099330	hypothetical protein	4.161	2.057	6.69963e-05	0.00177777
EHI_078700	cation transporter putative	2.615	1.387	7.18988e-05	0.00188878
EHI_028990	hypothetical protein	2.194	1.134	7.25279e-05	0.00189898
EHI_029550	hypothetical protein	2.314	1.21	7.34454e-05	0.00191065
EHI_044570	hypothetical protein conserved domain containing	2.276	1.186	7.36511e-05	0.00191065
EHI_012970	hypothetical protein	2.769	1.47	7.82512e-05	0.00199443
EHI_C00049	NA	2.704	1.435	7.97487e-05	0.00201442
EHI_022250	hypothetical protein	3.098	1.631	8.67524e-05	0.00216963
EHI_002460	hypothetical protein	5.687	2.508	8.87562e-05	0.00219965
EHI_023220	hypothetical protein	2.147	1.102	8.91868e-05	0.00220339
EHI_137060	hypothetical protein	3.419	1.774	9.12553e-05	0.00223349
EHI_078280	hypothetical protein	2.538	1.344	0.000102476	0.00242562
EHI_118440	beta-amylase putative	2.201	1.138	0.000107824	0.00251408
EHI_163620	hypothetical protein	2.544	1.347	0.000107679	0.00251408
EHI_138020	ribokinase putative	2.111	1.078	0.000108768	0.00252117
EHI_174900	hypothetical protein conserved	2.584	1.37	0.000108459	0.00252117
EHI_099340	hypothetical protein	2.981	1.576	0.000109528	0.00252396
EHI_062500	hypothetical protein	2.639	1.4	0.000110818	0.00254623
EHI_109120	AIG1 family protein putative	4.554	2.187	0.000112812	0.00256217
EHI_201420	predicted protein	3.252	1.702	0.000126419	0.0028224
EHI_058470	N-acetylmuraminidase pseudogene	2.115	1.08	0.000137898	0.00298564
EHI_042710	hypothetical protein	2.445	1.29	0.000139975	0.0030223
EHI_175060	hypothetical protein	2.025	1.018	0.000142696	0.00306427
EHI_065800	Aha1 domain protein putative	2.423	1.277	0.000146204	0.00311414
EHI_068280	hypothetical protein	2.502	1.323	0.000152922	0.00323973
EHI_200060	hypothetical protein	2.566	1.359	0.000171378	0.00358258
EHI_158200	zinc finger domain containing protein	2.206	1.141	0.000174821	0.00361617
EHI_185610	rodhanase-like domain containing protein	4.535	2.181	0.000174802	0.00361617
EHI_083410	ubiquitin putative	2.886	1.529	0.0001769	0.00363897
EHI_163710	LSM domain containing protein	2.202	1.139	0.000177466	0.00363897
EHI_C00179	NA	2.491	1.316	0.000178039	0.00363897
EHI_164830	hypothetical protein	2.625	1.392	0.000179215	0.00364558
EHI_100110	ubiquitin-conjugating enzyme family protein	2.027	1.019	0.000185638	0.00372268
EHI_110980	Rho guanine nucleotide exchange factor putative	4.621	2.208	0.000185208	0.00372268
EHI_139340	ankyrin repeat protein putative	2.937	1.554	0.000184883	0.00372268
EHI_141800	hypothetical protein	2.469	1.304	0.000190127	0.00380302
EHI_180430	Rho family GTPase	2.419	1.274	0.000191815	0.00382708
EHI_140520	hypothetical protein	2.237	1.162	0.000194433	0.00383636
EHI_087590	VHS domain containing protein	2.762	1.466	0.00019744	0.00387071
EHI_094680	chaperone clpB putative	4.016	2.006	0.000202852	0.00395712
EHI_095710	hypothetical protein	5.806	2.538	0.000207755	0.00402289
EHI_013990	hypothetical protein	2.566	1.359	0.000209317	0.00402349
EHI_142890	hypothetical protein	2.984	1.577	0.000208812	0.00402349
EHI_083270	ubiquitin putative	2.861	1.516	0.000212099	0.00406704
EHI_087630	heat shock transcription factor putative	2.607	1.382	0.000213836	0.0040904
EHI_045320	vacuolar protein sorting 36 putative	2.256	1.174	0.000216612	0.00409937
EHI_101630	hypothetical protein conserved	2.256	1.174	0.000215724	0.00409937
EHI_101430	hypothetical protein conserved	2.124	1.087	0.000222106	0.00413257
EHI_146940	hypothetical protein	2.325	1.217	0.000221613	0.00413257
EHI_158190	hypothetical protein	2.368	1.244	0.000221107	0.00413257
EHI_104600	13 kDa ribonucleoprotein-associated protein putative	2.407	1.267	0.000224418	0.00416149
EHI_197360	cysteine-rich surface protein putative	2.172	1.119	0.00022764	0.00421134
EHI_061240	hypothetical protein conserved	2.068	1.048	0.000237969	0.00438185
EHI_045240	hypothetical protein conserved	3.368	1.752	0.000241949	0.00442413
EHI_140700	hypothetical protein	3.207	1.681	0.000255471	0.00461216
EHI_152590	hypothetical protein	3.991	1.997	0.000256329	0.00461216
EHI_139360	acetyltransferase GNAT family	2.444	1.289	0.000292395	0.00515172
EHI_167310	grainin 2	2.099	1.07	0.000298069	0.00519708
EHI_174910	ARP2F3 complex 21 kDa subunit putative	2.066	1.047	0.00029644	0.00519708
EHI_006900	ribulose-phosphate 3-epimerase putative	2.095	1.067	0.000302601	0.00524131
EHI_009980	hypothetical protein	2.54	1.345	0.000304432	0.00526147
EHI_033240	Riboflavin kinase F FAD synthetase putative	2.433	1.282	0.000310239	0.0053501
EHI_178040	hypothetical protein	3.472	1.796	0.000321136	0.00547807
EHI_039000	CAF1 family ribonuclease putative	2.191	1.132	0.000323537	0.00549525
EHI_080590	hypothetical protein	2.043	1.03	0.000323442	0.00549525
EHI_064480	hypothetical protein	2.235	1.161	0.000329242	0.00556815
EHI_139990	protein kinase domain containing protein	2.744	1.456	0.000343979	0.00571919
EHI_148580	cholineFethanolamine kinase putative	2.425	1.278	0.000342498	0.00571919
EHI_065840	hypothetical protein	2.298	1.2	0.000347649	0.00576804
EHI_C00041	NA	3.536	1.822	0.000355863	0.00586727
EHI_045270	GTP-binding protein Ras family	2.346	1.23	0.000368349	0.00600554
EHI_C00044	NA	2.7	1.433	0.000368289	0.00600554
EHI_081300	hypothetical protein	2.087	1.061	0.000372204	0.00603685
EHI_104890	hypothetical protein conserved	2.107	1.075	0.000372276	0.00603685
EHI_164900	Rab family GTPase	2.243	1.165	0.000380304	0.00614175
EHI_029580	mannosyltransferase putative	2.046	1.033	0.000384185	0.00619173
EHI_098450.2	NA	2.228	1.156	0.000400477	0.00637608
EHI_121870	ADP-ribosylation factor 1 putative	2.079	1.056	0.000409101	0.00643538
EHI_013070	hypothetical protein	2.326	1.218	0.000410562	0.0064455
EHI_042970	hypothetical protein	2.373	1.247	0.000425797	0.00661875
EHI_C00043	NA	2.281	1.19	0.000426763	0.0066207
EHI_148610	hypothetical protein	2.381	1.252	0.000445435	0.00684302
EHI_023890	nuclear movement protein putative	2.238	1.162	0.000459645	0.00704759
EHI_008430	hypothetical protein conserved domain containing	2.956	1.564	0.000463883	0.007085
EHI_097960	hypothetical protein	2.907	1.54	0.000475488	0.00716506
EHI_085050	hypothetical protein conserved domain containing	2.034	1.024	0.000489775	0.00733824
EHI_167300	grainin 1	2.125	1.087	0.00049167	0.00735267
EHI_080280	glucosamine 6-phosphate N-acetyltransferase. putative	3.486	1.802	0.000495832	0.00738687
EHI_137030	zinc finger domain containing protein	2.21	1.144	0.000499052	0.00739291
EHI_129940	hypothetical protein	2.795	1.483	0.000504249	0.00744192
EHI_139980	leucine-rich repeat containing protein	3.101	1.633	0.000514049	0.00754417
EHI_126200	hypothetical protein	4.513	2.174	0.000522565	0.00761245
EHI_014270	hypothetical protein conserved domain containing	2.505	1.325	0.000529475	0.0076358
EHI_035790	hypothetical protein	2.383	1.253	0.00053095	0.0076358
EHI_154190	hypothetical protein	2.698	1.432	0.000546601	0.00774968
EHI_178500	ubiquitin-conjugating enzyme family protein	2.15	1.104	0.000548871	0.00776598
EHI_C00157	NA	2.105	1.074	0.000559732	0.00788886
EHI_138920	hypothetical protein	2.822	1.497	0.000566333	0.00795218
EHI_C00025	NA	2.917	1.545	0.000567076	0.00795218
EHI_101410	hypothetical protein	2.805	1.488	0.000570105	0.00798046
EHI_045180	hypothetical protein	2.036	1.026	0.000582841	0.00812985
EHI_042190	hypothetical protein	2.086	1.061	0.000586927	0.00817239
EHI_027540	hypothetical protein	2.067	1.048	0.000591192	0.00821726
EHI_C00051	NA	2.83	1.501	0.000611764	0.00845844
EHI_199080	2-phosphosulfolactate phosphatase putative	2.061	1.044	0.000622652	0.00856391
EHI_147710	Ribosomal protein S30 putative	2.704	1.435	0.000647773	0.00884765
EHI_188790	hypothetical protein conserved	2.119	1.083	0.000652984	0.0089034
EHI_129490	CXXC-rich protein	2.484	1.313	0.000656824	0.00892488
EHI_099200	START domain containing protein	2.419	1.275	0.000696708	0.00935392
EHI_086200	hypothetical protein	2.038	1.027	0.00074153	0.00983839
EHI_103330	mannosyltransferase putative	2.152	1.106	0.000755223	0.00994102
EHI_199650	hypothetical protein	2.606	1.382	0.000761054	0.00999645
EHI_C00140	NA	2.14	1.098	0.000778569	0.0101588
EHI_192430	hypothetical protein	2.888	1.53	0.000786275	0.0102424
EHI_049410	hypothetical protein	2.272	1.184	0.00079126	0.0102903
EHI_023840	60S ribosomal protein L38 putative	2.094	1.066	0.000795978	0.0103346
EHI_079250	hypothetical protein	2.106	1.075	0.000800277	0.0103733
EHI_023860	protein kinase domain containing protein	2.782	1.476	0.000840161	0.0108011
EHI_032780	hypothetical protein	2.13	1.091	0.000844304	0.0108194
EHI_098590	zinc finger domain containing protein	2.134	1.094	0.000848797	0.0108594
EHI_098480	hypothetical protein	2.294	1.198	0.000859514	0.0109787
EHI_116460	hypothetical protein	2.512	1.329	0.00087711	0.0111134
EHI_122860	DNA repair protein RAD51C putative	2.423	1.277	0.000875308	0.0111134
EHI_C00079	NA	2.859	1.515	0.000900494	0.0113367
EHI_171170	RhoGAP domain containing protein	2.259	1.176	0.000928986	0.0116129
EHI_076820	hypothetical protein	2.162	1.112	0.000936493	0.0116384
EHI_175100	hypothetical protein	2.81	1.49	0.00094385	0.0116774
EHI_165230	hypothetical protein	2.175	1.121	0.000965475	0.0118704
EHI_004400	hypothetical protein	2.364	1.241	0.000978678	0.0119766
EHI_180420	hypothetical protein conserved	3.13	1.646	0.000983079	0.0120008
EHI_064720	protein phosphatase domain-containing protein	2.435	1.284	0.00101925	0.012358
EHI_155680	hypothetical protein	2.366	1.242	0.00107332	0.0129143
EHI_133910	hypothetical protein	3.308	1.726	0.00107559	0.0129218
EHI_027340	hypothetical protein conserved	2.025	1.018	0.0010903	0.0130587
EHI_117650	cysteine protease putative	2.398	1.262	0.00110378	0.0131403
EHI_187000	DnaJ family protein	2.671	1.417	0.00111219	0.0132205
EHI_013310	hypothetical protein	2.37	1.245	0.00112422	0.0133434
EHI_174950	hypothetical protein	2.003	1.002	0.00114227	0.0134966
EHI_008700	hypothetical protein	2.583	1.369	0.00116813	0.0136791
EHI_103360	hypothetical protein	2.03	1.022	0.0011714	0.013697
EHI_150110	metallo-beta-lactamase family protein	2.219	1.15	0.00121919	0.0141508
EHI_199010	hypothetical protein	2.425	1.278	0.00123658	0.0143105
EHI_C00134	NA	3.096	1.63	0.00129593	0.0148664
EHI_130060	myb-like DNA-binding domain containing protein	2.736	1.452	0.00130477	0.0149244
EHI_080000	hypothetical protein	2	1	0.00132002	0.01499
EHI_002170	hypothetical protein	2.179	1.124	0.00136494	0.0154556
EHI_185570	hypothetical protein	2.23	1.157	0.0013985	0.0157451
EHI_078540	hypothetical protein	2.643	1.402	0.00142389	0.0159626
EHI_062790	thioredoxin putative	2.136	1.095	0.00153464	0.0169629
EHI_054690	metal dependent hydrolase putative	2.027	1.019	0.00157284	0.0172354
EHI_191790	hypothetical protein	2.361	1.239	0.00157461	0.0172354
EHI_134600	hypothetical protein	3.198	1.677	0.00157699	0.0172375
EHI_174670	proteasome subunit beta type 1 putative	2.123	1.086	0.00164455	0.0178768
EHI_005657	hypothetical protein	4.032	2.012	0.0016614	0.0180103
EHI_197660	hypothetical protein conserved	2.361	1.24	0.00173335	0.018662
EHI_028920	heat shock protein putative	4.034	2.012	0.00178535	0.0190914
EHI_023280	hypothetical protein	3.679	1.879	0.00183588	0.0195521
EHI_129500	hypothetical protein	2.152	1.106	0.00193198	0.0204375
EHI_045600	Ras family protein	2.767	1.468	0.00197701	0.0207191
EHI_127270	hypothetical protein	2.195	1.134	0.00199443	0.0208186
EHI_036500	hypothetical protein	2.455	1.296	0.00200563	0.0208802
EHI_099310	hypothetical protein	2.299	1.201	0.00202727	0.0210777
EHI_053590	protein kinase domain containing protein	3.373	1.754	0.00204156	0.021126
EHI_154220	hypothetical protein	2.024	1.017	0.00204672	0.021126
EHI_160970	hypothetical protein	2.43	1.281	0.00205394	0.0211596
EHI_123230	hypothetical protein conserved	2.256	1.174	0.00212095	0.0216799
EHI_111430	hypothetical protein	2.33	1.22	0.0021238	0.0216809
EHI_066190	hypothetical protein	2.157	1.109	0.00214739	0.0218934
EHI_034710	heat shock protein putative	3.759	1.91	0.00216743	0.0219839
EHI_072140	heat shock protein putative	3.761	1.911	0.00224378	0.0225264
EHI_170130	hypothetical protein	2.181	1.125	0.00229031	0.022877
EHI_144490	hypothetical protein conserved	4.293	2.102	0.00229827	0.0228984
EHI_184810	tyrosine kinase putative	3.476	1.797	0.00229678	0.0228984
EHI_095900	hypothetical protein	2.626	1.393	0.00233908	0.0232088
EHI_151550	hypothetical protein	2.097	1.068	0.00234868	0.0232375
EHI_167340	hypothetical protein	3.159	1.66	0.00234999	0.0232375
EHI_181510	RecFFRecNFSM domain containing protein	2.108	1.076	0.00257721	0.0247695
EHI_142060	zinc finger domain containing protein	2	1	0.00270632	0.0257661
EHI_187010	NLI interacting factor-like phosphatase domain-containing protein	2.514	1.33	0.00272122	0.0258644
EHI_C00002	NA	2.482	1.312	0.00273142	0.0259041
EHI_127080	hypothetical protein	3.337	1.738	0.00280507	0.0264861
EHI_068480	hypothetical protein	2.042	1.03	0.00286411	0.0269035
EHI_117810	hypothetical protein	2.252	1.171	0.00289439	0.0270906
EHI_053100	hypothetical protein	2.029	1.021	0.00294041	0.0274241
EHI_138980	hypothetical protein	2.232	1.158	0.00295666	0.0275223
EHI_017350	heat shock protein putative	3.731	1.899	0.00301254	0.027866
EHI_062470	hypothetical protein	2.382	1.252	0.00304792	0.0280943
EHI_156560	heat shock protein putative	3.658	1.871	0.00304209	0.0280943
EHI_192070	hypothetical protein	2.478	1.309	0.00307356	0.0282976
EHI_030090	eukaryotic initiation factor 4E putative	2.014	1.01	0.00315606	0.0288348
EHI_182020	short chain dehydrogenase family protein	3.065	1.616	0.00315752	0.0288348
EHI_194440	RNA recognition motif domain containing protein	2.045	1.032	0.00322818	0.0292765
EHI_069140	DNA 8cytosine-59-methyltransferase putative	2.417	1.273	0.00331978	0.0298394
EHI_044930	eukaryotic translation initiation factor 4 gamma putative	2.53	1.339	0.00354424	0.0314197
EHI_C00100	NA	2.157	1.109	0.00355959	0.0315049
EHI_138650	hypothetical protein	3.896	1.962	0.00359185	0.0316637
EHI_053140	hypothetical protein	2.379	1.251	0.00366687	0.0321636
EHI_045190	clathrin adaptor complex small chain putative	2.279	1.188	0.00370877	0.0323938
EHI_086560	hypothetical protein	2.493	1.318	0.00375445	0.0326228
EHI_132390	hypothetical protein	2.144	1.101	0.003763	0.032661
EHI_052410	hypothetical protein	3.166	1.663	0.00380915	0.0329889
EHI_141440	hypothetical protein	3.5	1.807	0.00381754	0.033007
EHI_042860	heat shock protein putative	3.524	1.817	0.0038975	0.0335329
EHI_118410	tyrosine kinase putative	2.477	1.309	0.00394365	0.0338561
EHI_177980	hypothetical protein	2.248	1.169	0.00397918	0.0340868
EHI_050790	structural maintenance of chromosomes protein	2.036	1.026	0.00400451	0.0342473
EHI_200830	hypothetical protein	3.404	1.767	0.00405598	0.0344824
EHI_062300	hypothetical protein	3.279	1.713	0.00414342	0.0349617
EHI_050460	hypothetical protein	2.247	1.168	0.00418407	0.0351003
EHI_139350	serFthr protein phosphatase family protein	3.345	1.742	0.00425137	0.0355302
EHI_019130	hypothetical protein	2.603	1.38	0.00436771	0.0363358
EHI_159470	hypothetical protein	3.119	1.641	0.00437542	0.0363358
EHI_184220	hypothetical protein	2.724	1.446	0.00453245	0.0372086
EHI_190000	dolychil-diphosphooligosaccharide-- protein glycosyltransferase subunit putative	2.675	1.419	0.00464553	0.0380666
EHI_161880	hypothetical protein	2.243	1.165	0.00482638	0.0391727
EHI_003260	hypothetical protein	2.24	1.163	0.00488293	0.0395096
EHI_111830	hypothetical protein conserved domain containing	2.135	1.094	0.0049737	0.0400795
EHI_146200	septum formation protein maf putative	2.032	1.023	0.00507477	0.0406859
EHI_053210	small GTPase RhoA putative	2.985	1.578	0.0052413	0.0417661
EHI_033690	hypothetical protein conserved	2.349	1.232	0.00528959	0.0419172
EHI_040390	hypothetical protein	2.202	1.139	0.00528961	0.0419172
EHI_158170	GTP-binding protein EhRabX27 putative	2.013	1.009	0.00543422	0.0424081
EHI_009230	hypothetical protein pseudogene	2.357	1.237	0.00545353	0.0424697
EHI_066750	hypothetical protein	2.188	1.13	0.00546161	0.0424905
EHI_012980	dihydropyrimidine dehydrogenase putative	2.355	1.236	0.00548364	0.0425635
EHI_174980	RNA recognition motif domain containing protein	2.115	1.081	0.005511	0.0426642
EHI_027740	hypothetical protein	2.511	1.328	0.00577654	0.0443281
EHI_127050	hypothetical protein	2.633	1.397	0.00582712	0.0445427
EHI_017730	hypothetical protein	2.097	1.068	0.00608724	0.0459516
EHI_079230	Rab family GTPase	2.157	1.109	0.00609134	0.0459516
EHI_191740	hypothetical protein	2.896	1.534	0.00633022	0.0472116
EHI_001920	hypothetical protein	2.136	1.095	0.00640417	0.0476593
EHI_030850	hypothetical protein	2.695	1.43	0.00644757	0.0478468
EHI_088600	Ribosomal protein S30 putative	2.143	1.1	0.00657702	0.0486638
EHI_151780	hypothetical protein	2.328	1.219	0.00661987	0.0488037
EHI_011380	transporter auxin efflux carrier 8AEC9 family	2.223	1.153	0.00663005	0.04881
EHI_110700	sucrose transporter putative	2.341	1.227	0.00668029	0.0489743
EHI_039710	hypothetical protein	3.652	1.869	0.00675246	0.0493199
EHI_029730	hypothetical protein	2.514	1.33	0.00679682	0.0495062
EHI_021680	cell division protein kinase putative	2.025	1.018	0.00683401	0.0496357
EHI_187300	hypothetical protein	2.593	1.374	0.00684609	0.0496357
EHI_000630	hypothetical protein	2.331	1.221	0.00692078	0.0499932

## Sheet: ANNOTATED
Table S8-Annotated genes ATTENUATED-UP
Id	description	FC	log2FoldChange	pvalue	padj
EHI_104600	13 kDa ribonucleoprotein-associated protein putative	2.407	1.267	0.000224418	0.00416149
EHI_199080	2-phosphosulfolactate phosphatase putative	2.061	1.044	0.000622652	0.00856391
EHI_056490	20 kDa antigen putative	6.584	2.719	3.44696e-18	2.26379e-15
EHI_023840	60S ribosomal protein L38 putative	2.094	1.066	0.000795978	0.0103346
EHI_139360	acetyltransferase GNAT family	2.444	1.289	0.000292395	0.00515172
EHI_131880	acyl-coA synthetase putative	2.388	1.256	4.21858e-06	0.000218728
EHI_121870	ADP-ribosylation factor 1 putative	2.079	1.056	0.000409101	0.00643538
EHI_065800	Aha1 domain protein putative	2.423	1.277	0.000146204	0.00311414
EHI_109120	AIG1 family protein putative	4.554	2.187	0.000112812	0.00256217
EHI_139340	ankyrin repeat protein putative	2.937	1.554	0.000184883	0.00372268
EHI_174910	ARP2F3 complex 21 kDa subunit putative	2.066	1.047	0.00029644	0.00519708
EHI_118440	beta-amylase putative	2.201	1.138	0.000107824	0.00251408
EHI_039000	CAF1 family ribonuclease putative	2.191	1.132	0.000323537	0.00549525
EHI_117470	calmodulin putative	2.379	1.251	2.48687e-05	0.000853222
EHI_010020	calmodulin putative	2.426	1.279	3.37369e-05	0.00106352
EHI_141840	calmodulin putative	2.494	1.319	4.07945e-05	0.00120865
EHI_078700	cation transporter putative	2.615	1.387	7.18988e-05	0.00188878
EHI_054720	CDP-alcohol phosphatidyltransferase family protein	6.128	2.615	8.42045e-08	8.18978e-06
EHI_021680	cell division protein kinase putative	2.025	1.018	0.00683401	0.0496357
EHI_090840	chaperone clpB putative	5.404	2.434	3.84994e-06	0.000203633
EHI_155060	chaperone clpB putative	4.957	2.31	1.74709e-05	0.000638857
EHI_094680	chaperone clpB putative	4.016	2.006	0.000202852	0.00395712
EHI_148580	cholineFethanolamine kinase putative	2.425	1.278	0.000342498	0.00571919
EHI_045190	clathrin adaptor complex small chain putative	2.279	1.188	0.00370877	0.0323938
EHI_131970	competence protein ComEC putative	2.483	1.312	9.71644e-08	9.136e-06
EHI_156240	competence protein ComEC putative	2.512	1.329	2.72297e-05	0.000909311
EHI_140260	copine putative	2.425	1.278	9.18594e-07	6.70318e-05
EHI_129490	CXXC-rich protein	2.484	1.313	0.000656824	0.00892488
EHI_117650	cysteine protease putative	2.398	1.262	0.00110378	0.0131403
EHI_033710	cysteine proteinase 2	2.424	1.278	4.31165e-07	3.39801e-05
EHI_050570	cysteine proteinase putative	3.07	1.618	1.29285e-06	8.93771e-05
EHI_151440	cysteine proteinase putative	3.276	1.712	2.81262e-06	0.000164195
EHI_197360	cysteine-rich surface protein putative	2.172	1.119	0.00022764	0.00421134
EHI_012980	dihydropyrimidine dehydrogenase putative	2.355	1.236	0.00548364	0.0425635
EHI_069140	DNA 8cytosine-59-methyltransferase putative	2.417	1.273	0.00331978	0.0298394
EHI_122860	DNA repair protein RAD51C putative	2.423	1.277	0.000875308	0.0111134
EHI_187000	DnaJ family protein	2.671	1.417	0.00111219	0.0132205
EHI_190000	dolychil-diphosphooligosaccharide-- protein glycosyltransferase subunit putative	2.675	1.419	0.00464553	0.0380666
EHI_175490	dual specificity protein phosphatase putative	2.685	1.425	3.94625e-05	0.0011736
EHI_087570	endoribonuclease L-PSP putative	2.268	1.181	5.09617e-05	0.00145518
EHI_030090	eukaryotic initiation factor 4E putative	2.014	1.01	0.00315606	0.0288348
EHI_044930	eukaryotic translation initiation factor 4 gamma putative	2.53	1.339	0.00354424	0.0314197
EHI_080280	glucosamine 6-phosphate N-acetyltransferase. putative	3.486	1.802	0.000495832	0.00738687
EHI_029560	glucosamine--fructose-6-phosphate aminotransferase putative	2.825	1.498	1.34812e-08	1.74172e-06
EHI_167300	grainin 1	2.125	1.087	0.00049167	0.00735267
EHI_111720	grainin 2	2.661	1.412	2.11566e-06	0.00013501
EHI_167310	grainin 2	2.099	1.07	0.000298069	0.00519708
EHI_120360	grainin putative	2.782	1.476	4.40427e-11	8.9e-09
EHI_158170	GTP-binding protein EhRabX27 putative	2.013	1.009	0.00543422	0.0424081
EHI_110300	GTP-binding protein EhRabX36 putative	2.253	1.172	3.36331e-05	0.00106352
EHI_045270	GTP-binding protein Ras family	2.346	1.23	0.000368349	0.00600554
EHI_094470	heat shock protein 101 putative	4.63	2.211	2.13432e-05	0.000757683
EHI_055680	heat shock protein Hsp20 family putative	5.285	2.402	4.17687e-07	3.32504e-05
EHI_028920	heat shock protein putative	4.034	2.012	0.00178535	0.0190914
EHI_034710	heat shock protein putative	3.759	1.91	0.00216743	0.0219839
EHI_072140	heat shock protein putative	3.761	1.911	0.00224378	0.0225264
EHI_017350	heat shock protein putative	3.731	1.899	0.00301254	0.027866
EHI_156560	heat shock protein putative	3.658	1.871	0.00304209	0.0280943
EHI_042860	heat shock protein putative	3.524	1.817	0.0038975	0.0335329
EHI_087630	heat shock transcription factor putative	2.607	1.382	0.000213836	0.0040904
EHI_093330	Helix-turn-helix protein putative	2.53	1.339	6.6703e-07	4.91296e-05
EHI_087410	high mobility group 8HMG9 box domain containing protein	3.153	1.657	8.94642e-06	0.000385283
EHI_093800	high mobility group 8HMG9 box domain containing protein	2.275	1.186	9.95853e-06	0.000419696
EHI_045480	high mobility group 8HMG9 box domain containing protein	2.314	1.21	1.22807e-05	0.000484971
EHI_139980	leucine-rich repeat containing protein	3.101	1.633	0.000514049	0.00754417
EHI_163710	LSM domain containing protein	2.202	1.139	0.000177466	0.00363897
EHI_029580	mannosyltransferase putative	2.046	1.033	0.000384185	0.00619173
EHI_103330	mannosyltransferase putative	2.152	1.106	0.000755223	0.00994102
EHI_054690	metal dependent hydrolase putative	2.027	1.019	0.00157284	0.0172354
EHI_175070	metal dependent phosphohydrolase putative	2.272	1.184	3.15227e-06	0.000173099
EHI_195060	metal-dependent phosphohydrolase putative	2.345	1.229	1.65565e-05	0.000614049
EHI_150110	metallo-beta-lactamase family protein	2.219	1.15	0.00121919	0.0141508
EHI_166410	myb-like DNA-binding domain containing protein	3.274	1.711	3.48153e-05	0.001076
EHI_130060	myb-like DNA-binding domain containing protein	2.736	1.452	0.00130477	0.0149244
EHI_058470	N-acetylmuraminidase pseudogene	2.115	1.08	0.000137898	0.00298564
EHI_134740	NADPH-dependent FMN reductase domain containing protein	2.238	1.162	3.263e-07	2.70692e-05
EHI_187010	NLI interacting factor-like phosphatase domain-containing protein	2.514	1.33	0.00272122	0.0258644
EHI_023890	nuclear movement protein putative	2.238	1.162	0.000459645	0.00704759
EHI_103900	nucleosome-binding protein 1 putative	5.332	2.415	1.48381e-05	0.000562205
EHI_024490	phosphatidate cytidylyltransferase putative	4.372	2.128	9.68458e-06	0.000410345
EHI_103650	phosphoglycerate mutase family protein putative	2.803	1.487	3.19066e-06	0.000173418
EHI_201420	predicted protein	3.252	1.702	0.000126419	0.0028224
EHI_174670	proteasome subunit beta type 1 putative	2.123	1.086	0.00164455	0.0178768
EHI_139990	protein kinase domain containing protein	2.744	1.456	0.000343979	0.00571919
EHI_023860	protein kinase domain containing protein	2.782	1.476	0.000840161	0.0108011
EHI_053590	protein kinase domain containing protein	3.373	1.754	0.00204156	0.021126
EHI_064720	protein phosphatase domain-containing protein	2.435	1.284	0.00101925	0.012358
EHI_044560	protein tyrosine phosphatase putative	2.187	1.129	1.15311e-05	0.000461302
EHI_194280	Rab family GTPase	2.389	1.257	1.23073e-05	0.000484971
EHI_048250	Rab family GTPase	2.481	1.311	3.13975e-05	0.00101038
EHI_164900	Rab family GTPase	2.243	1.165	0.000380304	0.00614175
EHI_079230	Rab family GTPase	2.157	1.109	0.00609134	0.0459516
EHI_074750	Ras family GTPase	4.564	2.19	1.99604e-08	2.45793e-06
EHI_124610	Ras family GTPase	2.328	1.219	2.03448e-05	0.000732133
EHI_045600	Ras family protein	2.767	1.468	0.00197701	0.0207191
EHI_181510	RecFFRecNFSM domain containing protein	2.108	1.076	0.00257721	0.0247695
EHI_180430	Rho family GTPase	2.419	1.274	0.000191815	0.00382708
EHI_110980	Rho guanine nucleotide exchange factor putative	4.621	2.208	0.000185208	0.00372268
EHI_171170	RhoGAP domain containing protein	2.259	1.176	0.000928986	0.0116129
EHI_033240	Riboflavin kinase F FAD synthetase putative	2.433	1.282	0.000310239	0.0053501
EHI_138020	ribokinase putative	2.111	1.078	0.000108768	0.00252117
EHI_127160	ribonuclease putative	2.384	1.253	3.93064e-07	3.16095e-05
EHI_147710	Ribosomal protein S30 putative	2.704	1.435	0.000647773	0.00884765
EHI_088600	Ribosomal protein S30 putative	2.143	1.1	0.00657702	0.0486638
EHI_175090	ribosome biogenesis protein putative	2.292	1.197	3.81796e-05	0.00113975
EHI_006900	ribulose-phosphate 3-epimerase putative	2.095	1.067	0.000302601	0.00524131
EHI_194440	RNA recognition motif domain containing protein	2.045	1.032	0.00322818	0.0292765
EHI_174980	RNA recognition motif domain containing protein	2.115	1.081	0.005511	0.0426642
EHI_185610	rodhanase-like domain containing protein	4.535	2.181	0.000174802	0.00361617
EHI_146200	septum formation protein maf putative	2.032	1.023	0.00507477	0.0406859
EHI_139350	serFthr protein phosphatase family protein	3.345	1.742	0.00425137	0.0355302
EHI_021570	serine acetyltransferase 1	4.894	2.291	1.37537e-06	9.36076e-05
EHI_050290	SGS domain protein	2.292	1.196	1.23901e-05	0.000485801
EHI_182020	short chain dehydrogenase family protein	3.065	1.616	0.00315752	0.0288348
EHI_027780	signal peptide peptidase family protein	2.128	1.09	6.645e-05	0.00176923
EHI_134960	Skp1 family protein	2.172	1.119	4.48327e-05	0.001299
EHI_053210	small GTPase RhoA putative	2.985	1.578	0.0052413	0.0417661
EHI_099200	START domain containing protein	2.419	1.275	0.000696708	0.00935392
EHI_050790	structural maintenance of chromosomes protein	2.036	1.026	0.00400451	0.0342473
EHI_110700	sucrose transporter putative	2.341	1.227	0.00668029	0.0489743
EHI_197340	sulfotransferase putative	5.276	2.399	3.81942e-14	1.2542e-11
EHI_169800	surface antigen ariel1 putative	6.864	2.779	3.92836e-17	2.06396e-14
EHI_080200	surface antigen ariel1 putative	7.346	2.877	5.49727e-17	2.70775e-14
EHI_098180	surface antigen ariel1 putative	6.827	2.771	2.12971e-15	9.32458e-13
EHI_131360	surface antigen ariel1 putative	7.503	2.907	4.7049e-15	1.88055e-12
EHI_101730	surface antigen ariel1 putative	6.751	2.755	8.50284e-15	3.191e-12
EHI_186470	surface antigen ariel1 putative	6.471	2.694	3.1076e-14	1.06483e-11
EHI_172850	surface antigen ariel1 putative	7.187	2.845	1.26797e-13	3.8434e-11
EHI_062790	thioredoxin putative	2.136	1.095	0.00153464	0.0169629
EHI_011380	transporter auxin efflux carrier 8AEC9 family	2.223	1.153	0.00663005	0.04881
EHI_184810	tyrosine kinase putative	3.476	1.797	0.00229678	0.0228984
EHI_118410	tyrosine kinase putative	2.477	1.309	0.00394365	0.0338561
EHI_064460	ubiquitin carboxyl-terminal hydrolase domain containing protein	2.482	1.312	1.69895e-05	0.000625675
EHI_103510	ubiquitin domain protein putative	2.472	1.306	4.36402e-06	0.000223346
EHI_170060	ubiquitin like protein	2.528	1.338	4.73738e-05	0.0013626
EHI_048700	ubiquitin-conjugating enzyme family protein	2.508	1.326	6.62046e-07	4.91296e-05
EHI_023880	ubiquitin-conjugating enzyme family protein	2.234	1.159	2.25728e-06	0.000141187
EHI_100110	ubiquitin-conjugating enzyme family protein	2.027	1.019	0.000185638	0.00372268
EHI_178500	ubiquitin-conjugating enzyme family protein	2.15	1.104	0.000548871	0.00776598
EHI_178340	ubiquitin putative	2.39	1.257	5.96828e-05	0.00162193
EHI_083410	ubiquitin putative	2.886	1.529	0.0001769	0.00363897
EHI_083270	ubiquitin putative	2.861	1.516	0.000212099	0.00406704
EHI_045320	vacuolar protein sorting 36 putative	2.256	1.174	0.000216612	0.00409937
EHI_087590	VHS domain containing protein	2.762	1.466	0.00019744	0.00387071
EHI_118780	WD domain containing protein	2.666	1.415	1.8528e-06	0.000120677
EHI_158200	zinc finger domain containing protein	2.206	1.141	0.000174821	0.00361617
EHI_137030	zinc finger domain containing protein	2.21	1.144	0.000499052	0.00739291
EHI_098590	zinc finger domain containing protein	2.134	1.094	0.000848797	0.0108594
EHI_142060	zinc finger domain containing protein	2	1	0.00270632	0.0257661
EHI_192080	zinc finger protein putative	2.22	1.15	2.24681e-05	0.000783501
EHI_110150	zincFcadmium transporter putative	2.181	1.125	3.43004e-06	0.000183892

## Sheet: NON-ANNOTATED
EHI_180410	hypothetical protein	176.063	7.46	4.39407e-53	1.15432e-49
Table S8-NON-Annotated genes ATTENUATED-UP
Id	description	FC	log2FoldChange	pvalue	padj
EHI_107300	hypothetical protein	8.672	3.116	2.59008e-18	1.85567e-15
EHI_031640	hypothetical protein	4.8	2.263	1.22733e-14	4.39663e-12
EHI_038140	hypothetical protein	4.261	2.091	6.03894e-14	1.90372e-11
EHI_163490	hypothetical protein	3.877	1.955	1.05803e-12	2.87528e-10
EHI_061760	hypothetical protein	6.362	2.67	6.61695e-12	1.62963e-09
EHI_028940	hypothetical protein	6.25	2.644	4.27128e-11	8.85842e-09
EHI_174660	hypothetical protein	2.493	1.318	1.68032e-10	3.31064e-08
EHI_142970	hypothetical protein	7.734	2.951	3.1712e-10	5.95052e-08
EHI_159550	hypothetical protein	4.568	2.192	2.2213e-09	3.50121e-07
EHI_198340	hypothetical protein	4.768	2.254	3.00724e-09	4.47171e-07
EHI_129930	hypothetical protein	4.292	2.102	6.59124e-09	9.27599e-07
EHI_049040	hypothetical protein	2.699	1.432	4.00957e-08	4.5142e-06
EHI_048650	hypothetical protein	2.31	1.208	5.38389e-08	5.58295e-06
EHI_195090	hypothetical protein	2.59	1.373	3.02642e-07	2.56464e-05
EHI_125380	hypothetical protein	3.229	1.691	6.21492e-07	4.70959e-05
EHI_153760	hypothetical protein	3.868	1.951	1.06834e-06	7.51747e-05
EHI_118390	hypothetical protein	6.653	2.734	2.69575e-06	0.000162177
EHI_017660	hypothetical protein	2.965	1.568	2.93043e-06	0.000169067
EHI_064550	hypothetical protein	2.156	1.108	3.05526e-06	0.000171989
EHI_052990	hypothetical protein	2.206	1.141	3.16283e-06	0.000173099
EHI_135110	hypothetical protein	3.319	1.731	3.14345e-06	0.000173099
EHI_064630	hypothetical protein	2.721	1.444	3.37261e-06	0.000182052
EHI_035100	hypothetical protein	2.21	1.144	3.90257e-06	0.000205041
EHI_044750	hypothetical protein	2.917	1.544	4.39448e-06	0.000223346
EHI_000570	hypothetical protein	2.212	1.145	4.8532e-06	0.000239836
EHI_079270	hypothetical protein	2.579	1.367	4.82318e-06	0.000239836
EHI_123710	hypothetical protein	3.564	1.834	5.68828e-06	0.000270819
EHI_018640	hypothetical protein	2.465	1.302	6.08219e-06	0.000283632
EHI_049530	hypothetical protein	2.84	1.506	7.16028e-06	0.000326186
EHI_116480	hypothetical protein	3.454	1.788	9.31139e-06	0.000396665
EHI_056470	hypothetical protein	3.56	1.832	1.0492e-05	0.000428956
EHI_098610	hypothetical protein	2.849	1.511	1.04656e-05	0.000428956
EHI_046050	hypothetical protein	3.345	1.742	1.08685e-05	0.000439256
EHI_118400	hypothetical protein	3.073	1.62	1.22682e-05	0.000484971
EHI_013340	hypothetical protein	2.642	1.401	1.33633e-05	0.000516839
EHI_141810	hypothetical protein	2.501	1.323	1.34075e-05	0.000516839
EHI_117980	hypothetical protein	3.672	1.876	1.42095e-05	0.00054099
EHI_070010	hypothetical protein	3.292	1.719	1.53736e-05	0.000574467
EHI_126060	hypothetical protein	3.356	1.747	1.75096e-05	0.000638857
EHI_156220	hypothetical protein	2.083	1.059	2.06912e-05	0.000741216
EHI_011880	hypothetical protein	2.03	1.021	2.20835e-05	0.000776966
EHI_051440	hypothetical protein	4.198	2.07	2.2291e-05	0.000780778
EHI_114650	hypothetical protein	4.981	2.317	2.34301e-05	0.000809879
EHI_014230	hypothetical protein	2.271	1.183	2.53819e-05	0.000860993
EHI_111840	hypothetical protein	2.512	1.329	2.58531e-05	0.00086731
EHI_051780	hypothetical protein	2.48	1.31	3.0069e-05	0.000983293
EHI_111580	hypothetical protein	3.725	1.897	3.0997e-05	0.0010053
EHI_006850	hypothetical protein	5.394	2.431	3.4668e-05	0.00107566
EHI_075670	hypothetical protein	4.536	2.181	3.45631e-05	0.00107566
EHI_004070	hypothetical protein	3.2	1.678	3.70912e-05	0.00111998
EHI_095910	hypothetical protein	4.063	2.023	5.40459e-05	0.00152126
EHI_103280	hypothetical protein	2.21	1.144	5.39214e-05	0.00152126
EHI_195870	hypothetical protein	3.099	1.632	5.43028e-05	0.00152126
EHI_099330	hypothetical protein	4.161	2.057	6.69963e-05	0.00177777
EHI_028990	hypothetical protein	2.194	1.134	7.25279e-05	0.00189898
EHI_029550	hypothetical protein	2.314	1.21	7.34454e-05	0.00191065
EHI_012970	hypothetical protein	2.769	1.47	7.82512e-05	0.00199443
EHI_022250	hypothetical protein	3.098	1.631	8.67524e-05	0.00216963
EHI_002460	hypothetical protein	5.687	2.508	8.87562e-05	0.00219965
EHI_023220	hypothetical protein	2.147	1.102	8.91868e-05	0.00220339
EHI_137060	hypothetical protein	3.419	1.774	9.12553e-05	0.00223349
EHI_078280	hypothetical protein	2.538	1.344	0.000102476	0.00242562
EHI_163620	hypothetical protein	2.544	1.347	0.000107679	0.00251408
EHI_099340	hypothetical protein	2.981	1.576	0.000109528	0.00252396
EHI_062500	hypothetical protein	2.639	1.4	0.000110818	0.00254623
EHI_042710	hypothetical protein	2.445	1.29	0.000139975	0.0030223
EHI_175060	hypothetical protein	2.025	1.018	0.000142696	0.00306427
EHI_068280	hypothetical protein	2.502	1.323	0.000152922	0.00323973
EHI_200060	hypothetical protein	2.566	1.359	0.000171378	0.00358258
EHI_164830	hypothetical protein	2.625	1.392	0.000179215	0.00364558
EHI_141800	hypothetical protein	2.469	1.304	0.000190127	0.00380302
EHI_140520	hypothetical protein	2.237	1.162	0.000194433	0.00383636
EHI_095710	hypothetical protein	5.806	2.538	0.000207755	0.00402289
EHI_013990	hypothetical protein	2.566	1.359	0.000209317	0.00402349
EHI_142890	hypothetical protein	2.984	1.577	0.000208812	0.00402349
EHI_146940	hypothetical protein	2.325	1.217	0.000221613	0.00413257
EHI_158190	hypothetical protein	2.368	1.244	0.000221107	0.00413257
EHI_140700	hypothetical protein	3.207	1.681	0.000255471	0.00461216
EHI_152590	hypothetical protein	3.991	1.997	0.000256329	0.00461216
EHI_009980	hypothetical protein	2.54	1.345	0.000304432	0.00526147
EHI_178040	hypothetical protein	3.472	1.796	0.000321136	0.00547807
EHI_080590	hypothetical protein	2.043	1.03	0.000323442	0.00549525
EHI_064480	hypothetical protein	2.235	1.161	0.000329242	0.00556815
EHI_065840	hypothetical protein	2.298	1.2	0.000347649	0.00576804
EHI_081300	hypothetical protein	2.087	1.061	0.000372204	0.00603685
EHI_013070	hypothetical protein	2.326	1.218	0.000410562	0.0064455
EHI_042970	hypothetical protein	2.373	1.247	0.000425797	0.00661875
EHI_148610	hypothetical protein	2.381	1.252	0.000445435	0.00684302
EHI_097960	hypothetical protein	2.907	1.54	0.000475488	0.00716506
EHI_129940	hypothetical protein	2.795	1.483	0.000504249	0.00744192
EHI_126200	hypothetical protein	4.513	2.174	0.000522565	0.00761245
EHI_035790	hypothetical protein	2.383	1.253	0.00053095	0.0076358
EHI_154190	hypothetical protein	2.698	1.432	0.000546601	0.00774968
EHI_138920	hypothetical protein	2.822	1.497	0.000566333	0.00795218
EHI_101410	hypothetical protein	2.805	1.488	0.000570105	0.00798046
EHI_045180	hypothetical protein	2.036	1.026	0.000582841	0.00812985
EHI_042190	hypothetical protein	2.086	1.061	0.000586927	0.00817239
EHI_027540	hypothetical protein	2.067	1.048	0.000591192	0.00821726
EHI_086200	hypothetical protein	2.038	1.027	0.00074153	0.00983839
EHI_199650	hypothetical protein	2.606	1.382	0.000761054	0.00999645
EHI_192430	hypothetical protein	2.888	1.53	0.000786275	0.0102424
EHI_049410	hypothetical protein	2.272	1.184	0.00079126	0.0102903
EHI_079250	hypothetical protein	2.106	1.075	0.000800277	0.0103733
EHI_032780	hypothetical protein	2.13	1.091	0.000844304	0.0108194
EHI_098480	hypothetical protein	2.294	1.198	0.000859514	0.0109787
EHI_116460	hypothetical protein	2.512	1.329	0.00087711	0.0111134
EHI_076820	hypothetical protein	2.162	1.112	0.000936493	0.0116384
EHI_175100	hypothetical protein	2.81	1.49	0.00094385	0.0116774
EHI_165230	hypothetical protein	2.175	1.121	0.000965475	0.0118704
EHI_004400	hypothetical protein	2.364	1.241	0.000978678	0.0119766
EHI_155680	hypothetical protein	2.366	1.242	0.00107332	0.0129143
EHI_133910	hypothetical protein	3.308	1.726	0.00107559	0.0129218
EHI_013310	hypothetical protein	2.37	1.245	0.00112422	0.0133434
EHI_174950	hypothetical protein	2.003	1.002	0.00114227	0.0134966
EHI_008700	hypothetical protein	2.583	1.369	0.00116813	0.0136791
EHI_103360	hypothetical protein	2.03	1.022	0.0011714	0.013697
EHI_199010	hypothetical protein	2.425	1.278	0.00123658	0.0143105
EHI_080000	hypothetical protein	2	1	0.00132002	0.01499
EHI_002170	hypothetical protein	2.179	1.124	0.00136494	0.0154556
EHI_185570	hypothetical protein	2.23	1.157	0.0013985	0.0157451
EHI_078540	hypothetical protein	2.643	1.402	0.00142389	0.0159626
EHI_191790	hypothetical protein	2.361	1.239	0.00157461	0.0172354
EHI_134600	hypothetical protein	3.198	1.677	0.00157699	0.0172375
EHI_005657	hypothetical protein	4.032	2.012	0.0016614	0.0180103
EHI_023280	hypothetical protein	3.679	1.879	0.00183588	0.0195521
EHI_129500	hypothetical protein	2.152	1.106	0.00193198	0.0204375
EHI_127270	hypothetical protein	2.195	1.134	0.00199443	0.0208186
EHI_036500	hypothetical protein	2.455	1.296	0.00200563	0.0208802
EHI_099310	hypothetical protein	2.299	1.201	0.00202727	0.0210777
EHI_154220	hypothetical protein	2.024	1.017	0.00204672	0.021126
EHI_160970	hypothetical protein	2.43	1.281	0.00205394	0.0211596
EHI_111430	hypothetical protein	2.33	1.22	0.0021238	0.0216809
EHI_066190	hypothetical protein	2.157	1.109	0.00214739	0.0218934
EHI_170130	hypothetical protein	2.181	1.125	0.00229031	0.022877
EHI_095900	hypothetical protein	2.626	1.393	0.00233908	0.0232088
EHI_151550	hypothetical protein	2.097	1.068	0.00234868	0.0232375
EHI_167340	hypothetical protein	3.159	1.66	0.00234999	0.0232375
EHI_127080	hypothetical protein	3.337	1.738	0.00280507	0.0264861
EHI_068480	hypothetical protein	2.042	1.03	0.00286411	0.0269035
EHI_117810	hypothetical protein	2.252	1.171	0.00289439	0.0270906
EHI_053100	hypothetical protein	2.029	1.021	0.00294041	0.0274241
EHI_138980	hypothetical protein	2.232	1.158	0.00295666	0.0275223
EHI_062470	hypothetical protein	2.382	1.252	0.00304792	0.0280943
EHI_192070	hypothetical protein	2.478	1.309	0.00307356	0.0282976
EHI_138650	hypothetical protein	3.896	1.962	0.00359185	0.0316637
EHI_053140	hypothetical protein	2.379	1.251	0.00366687	0.0321636
EHI_086560	hypothetical protein	2.493	1.318	0.00375445	0.0326228
EHI_132390	hypothetical protein	2.144	1.101	0.003763	0.032661
EHI_052410	hypothetical protein	3.166	1.663	0.00380915	0.0329889
EHI_141440	hypothetical protein	3.5	1.807	0.00381754	0.033007
EHI_177980	hypothetical protein	2.248	1.169	0.00397918	0.0340868
EHI_200830	hypothetical protein	3.404	1.767	0.00405598	0.0344824
EHI_062300	hypothetical protein	3.279	1.713	0.00414342	0.0349617
EHI_050460	hypothetical protein	2.247	1.168	0.00418407	0.0351003
EHI_019130	hypothetical protein	2.603	1.38	0.00436771	0.0363358
EHI_159470	hypothetical protein	3.119	1.641	0.00437542	0.0363358
EHI_184220	hypothetical protein	2.724	1.446	0.00453245	0.0372086
EHI_161880	hypothetical protein	2.243	1.165	0.00482638	0.0391727
EHI_003260	hypothetical protein	2.24	1.163	0.00488293	0.0395096
EHI_040390	hypothetical protein	2.202	1.139	0.00528961	0.0419172
EHI_066750	hypothetical protein	2.188	1.13	0.00546161	0.0424905
EHI_027740	hypothetical protein	2.511	1.328	0.00577654	0.0443281
EHI_127050	hypothetical protein	2.633	1.397	0.00582712	0.0445427
EHI_017730	hypothetical protein	2.097	1.068	0.00608724	0.0459516
EHI_191740	hypothetical protein	2.896	1.534	0.00633022	0.0472116
EHI_001920	hypothetical protein	2.136	1.095	0.00640417	0.0476593
EHI_030850	hypothetical protein	2.695	1.43	0.00644757	0.0478468
EHI_151780	hypothetical protein	2.328	1.219	0.00661987	0.0488037
EHI_039710	hypothetical protein	3.652	1.869	0.00675246	0.0493199
EHI_029730	hypothetical protein	2.514	1.33	0.00679682	0.0495062
EHI_187300	hypothetical protein	2.593	1.374	0.00684609	0.0496357
EHI_000630	hypothetical protein	2.331	1.221	0.00692078	0.0499932
EHI_002140	hypothetical protein conserved	2.104	1.073	7.09698e-09	9.8125e-07
EHI_073060	hypothetical protein conserved	5.997	2.584	7.50372e-09	1.0196e-06
EHI_107660	hypothetical protein conserved	2.268	1.181	2.42556e-08	2.89634e-06
EHI_129350	hypothetical protein conserved	3.357	1.747	2.48159e-08	2.91902e-06
EHI_061870	hypothetical protein conserved	2.942	1.557	2.75406e-06	0.000164136
EHI_143570	hypothetical protein conserved	2.74	1.454	2.96045e-06	0.000169067
EHI_114950	hypothetical protein conserved	6.878	2.782	1.05048e-05	0.000428956
EHI_181200	hypothetical protein conserved	2.046	1.033	2.51729e-05	0.000858822
EHI_050985	hypothetical protein conserved	2.562	1.357	5.64535e-05	0.00155021
EHI_174900	hypothetical protein conserved	2.584	1.37	0.000108459	0.00252117
EHI_101630	hypothetical protein conserved	2.256	1.174	0.000215724	0.00409937
EHI_101430	hypothetical protein conserved	2.124	1.087	0.000222106	0.00413257
EHI_061240	hypothetical protein conserved	2.068	1.048	0.000237969	0.00438185
EHI_045240	hypothetical protein conserved	3.368	1.752	0.000241949	0.00442413
EHI_104890	hypothetical protein conserved	2.107	1.075	0.000372276	0.00603685
EHI_188790	hypothetical protein conserved	2.119	1.083	0.000652984	0.0089034
EHI_180420	hypothetical protein conserved	3.13	1.646	0.000983079	0.0120008
EHI_027340	hypothetical protein conserved	2.025	1.018	0.0010903	0.0130587
EHI_197660	hypothetical protein conserved	2.361	1.24	0.00173335	0.018662
EHI_123230	hypothetical protein conserved	2.256	1.174	0.00212095	0.0216799
EHI_144490	hypothetical protein conserved	4.293	2.102	0.00229827	0.0228984
EHI_033690	hypothetical protein conserved	2.349	1.232	0.00528959	0.0419172
EHI_044570	hypothetical protein conserved domain containing	2.276	1.186	7.36511e-05	0.00191065
EHI_008430	hypothetical protein conserved domain containing	2.956	1.564	0.000463883	0.007085
EHI_085050	hypothetical protein conserved domain containing	2.034	1.024	0.000489775	0.00733824
EHI_014270	hypothetical protein conserved domain containing	2.505	1.325	0.000529475	0.0076358
EHI_111830	hypothetical protein conserved domain containing	2.135	1.094	0.0049737	0.0400795
EHI_009230	hypothetical protein pseudogene	2.357	1.237	0.00545353	0.0424697
EHI_C00126	NA	4.648	2.216	5.55271e-12	1.41164e-09
EHI_195030.2	NA	2.8	1.485	1.96217e-10	3.77168e-08
EHI_C00033	NA	4.091	2.032	2.8832e-09	4.36971e-07
EHI_C00136	NA	3.609	1.852	1.29773e-07	1.17556e-05
EHI_C00082	NA	3.585	1.842	3.74772e-07	3.04492e-05
EHI_C00067	NA	3.372	1.753	1.94455e-06	0.000125615
EHI_C00083	NA	3.493	1.804	7.35014e-06	0.000331008
EHI_184250.2	NA	4.643	2.215	8.65524e-06	0.000376862
EHI_C00065	NA	2.326	1.218	2.9307e-05	0.000962369
EHI_C00018	NA	2.309	1.207	3.44024e-05	0.00107566
EHI_C00085	NA	2.009	1.006	5.431e-05	0.00152126
EHI_C00091	NA	2.233	1.159	5.4434e-05	0.00152126
EHI_C00142	NA	3.811	1.93	6.27924e-05	0.00168322
EHI_C00049	NA	2.704	1.435	7.97487e-05	0.00201442
EHI_C00179	NA	2.491	1.316	0.000178039	0.00363897
EHI_C00041	NA	3.536	1.822	0.000355863	0.00586727
EHI_C00044	NA	2.7	1.433	0.000368289	0.00600554
EHI_098450.2	NA	2.228	1.156	0.000400477	0.00637608
EHI_C00043	NA	2.281	1.19	0.000426763	0.0066207
EHI_C00157	NA	2.105	1.074	0.000559732	0.00788886
EHI_C00025	NA	2.917	1.545	0.000567076	0.00795218
EHI_C00051	NA	2.83	1.501	0.000611764	0.00845844
EHI_C00140	NA	2.14	1.098	0.000778569	0.0101588
EHI_C00079	NA	2.859	1.515	0.000900494	0.0113367
EHI_C00134	NA	3.096	1.63	0.00129593	0.0148664
EHI_C00002	NA	2.482	1.312	0.00273142	0.0259041
EHI_C00100	NA	2.157	1.109	0.00355959	0.0315049
