# Supplementary material for: Extensive transcriptome analysis correlates the plasticity of Entamoeba histolytica pathogenesis to rapid phenotype changes depending on the environment
Source: Sci Rep. 2016 Oct 21;6:35852. doi: 10.1038/srep35852 (PMC5073345; doi:10.1038/srep35852)
Supplement: Supplementary Table S9 [file srep35852-s10.xlsx]

## Sheet: Table S9-ATT-DOWN-SLX030-v1.att
Table S9-TOTAL genes ATTENUATED-DOWN
Id	description	FC	log2FoldChange	pvalue	padj
EHI_050900	N-system amino acid transporter 1 putative	0.005	-7.604	4.35081e-104	3.42887e-100
EHI_095820	ATP-binding cassette protein putative	0.004	-7.919	3.73892e-96	1.47332e-92
EHI_178050	ATP-binding cassette protein putative	0.011	-6.563	1.30373e-48	2.56867e-45
EHI_012330	serine-threonine-isoleucine rich protein putative	0.024	-5.362	6.2772e-36	9.89412e-33
EHI_C00163	NA	0.013	-6.25	1.63477e-35	2.14727e-32
EHI_025700	serine-threonine-isoleucine rich protein putative	0.023	-5.459	8.23598e-31	9.27253e-28
EHI_013240	hypothetical protein	0.074	-3.758	1.95632e-30	1.92722e-27
EHI_072850	AIG1 family protein putative	0.028	-5.157	1.99786e-27	1.74946e-24
EHI_130920	hypothetical protein conserved	0.089	-3.494	3.84095e-20	3.02705e-17
EHI_026370	ENTH domain protein putative	0.283	-1.82	1.14857e-17	6.963e-15
EHI_072740	hypothetical protein	0.047	-4.398	2.16172e-17	1.21689e-14
EHI_049650	hypothetical protein	0.196	-2.351	7.48911e-17	3.47187e-14
EHI_131560	hypothetical protein	0.052	-4.252	4.77236e-15	1.88055e-12
EHI_074010	hypothetical protein	0.252	-1.991	2.33424e-13	6.81338e-11
EHI_192510.2	NA	0.104	-3.271	4.01506e-13	1.13009e-10
EHI_188580	hypothetical protein conserved	0.156	-2.679	3.70711e-12	9.73858e-10
EHI_092620	hypothetical protein conserved	0.285	-1.809	8.93499e-12	2.13384e-09
EHI_059880	glycerophosphoryl diester phosphodiesterase putative	0.119	-3.067	9.22999e-12	2.13946e-09
EHI_013050	RhoGAP domain containing protein	0.318	-1.651	1.58827e-11	3.57634e-09
EHI_134470.2	NA	0.108	-3.207	1.90565e-11	4.1718e-09
EHI_041465	AIG family protein	0.108	-3.207	3.31534e-11	7.06168e-09
EHI_187070	RapFRan GTPase-activating protein putative	0.378	-1.404	5.3223e-10	9.75467e-08
EHI_014200	hypothetical protein	0.253	-1.982	7.49428e-10	1.34233e-07
EHI_134850	hypothetical protein	0.192	-2.381	8.00208e-10	1.40143e-07
EHI_060870	hypothetical protein	0.125	-3.003	8.60245e-10	1.47382e-07
EHI_097640	tyrosin kinase putative	0.292	-1.777	1.4799e-09	2.4815e-07
EHI_155630	hypothetical protein	0.222	-2.172	1.65049e-09	2.67865e-07
EHI_172620	hypothetical protein	0.197	-2.341	1.66545e-09	2.67865e-07
EHI_084730	multidrug resistance-associated protein putative	0.142	-2.814	2.2837e-09	3.529e-07
EHI_009640	WD repeat protein	0.348	-1.524	6.18453e-09	9.02598e-07
EHI_007330	beta-N-acetylhexosaminidase beta subunit	0.371	-1.431	6.39214e-09	9.15936e-07
EHI_134470	ATP-binding cassette protein putative	0.153	-2.706	1.12531e-08	1.50315e-06
EHI_015110	Rho guanine nucleotide exchange factor putative	0.238	-2.073	1.26833e-08	1.66596e-06
EHI_096250	hypothetical protein	0.416	-1.264	1.49577e-08	1.90131e-06
EHI_097630	phospholipase B putative	0.323	-1.63	1.79683e-08	2.24774e-06
EHI_139450	Ras guanine nucleotide exchange factor putative	0.331	-1.596	2.20365e-08	2.67184e-06
EHI_181600	hypothetical protein	0.346	-1.53	3.0154e-08	3.49476e-06
EHI_167460	hypothetical protein conserved	0.365	-1.452	3.97318e-08	4.5142e-06
EHI_015370	hypothetical protein	0.32	-1.643	4.28964e-08	4.76151e-06
EHI_072110	RasGEF domain containing protein	0.25	-2	4.453e-08	4.81088e-06
EHI_124860	protein kinase putative	0.352	-1.507	4.45621e-08	4.81088e-06
EHI_167510	calcineurin catalytic subunit A putative	0.326	-1.616	4.65972e-08	4.9626e-06
EHI_039480	Rho guanine nucleotide exchange factor putative	0.435	-1.201	4.9777e-08	5.23056e-06
EHI_000710	hypothetical protein	0.337	-1.57	5.5376e-08	5.66777e-06
EHI_120590	hypothetical protein	0.3	-1.738	6.55188e-08	6.61992e-06
EHI_167640	protein kinase domain containing protein	0.368	-1.443	7.04419e-08	7.02725e-06
EHI_196890	gamma-adaptin putative	0.242	-2.049	7.4816e-08	7.37031e-06
EHI_181710	NADPH-dependent FMN reductase domain containing protein	0.247	-2.015	8.52128e-08	8.18978e-06
EHI_005060	Fe-hydrogenase putative	0.268	-1.9	9.73765e-08	9.136e-06
EHI_033250	polyadenylate-binding protein putative	0.317	-1.656	1.05905e-07	9.81927e-06
EHI_054170	hypothetical protein	0.242	-2.048	1.25366e-07	1.14885e-05
EHI_030430	RNA recognition motif domain containing protein	0.408	-1.292	1.45221e-07	1.30055e-05
EHI_135740	acyl-CoA synthetase putative	0.31	-1.691	1.88532e-07	1.66946e-05
EHI_153490	inositol polyphosphate 5-phosphatase putative	0.328	-1.609	2.31576e-07	2.02783e-05
EHI_072240	glucose-6-phosphate isomerase putative	0.332	-1.593	2.74188e-07	2.37459e-05
EHI_148900	protein kinase putative	0.454	-1.139	2.98692e-07	2.55868e-05
EHI_151180	calcineurin catalytic subunit A putative	0.419	-1.255	3.12042e-07	2.61617e-05
EHI_035180	ubiquitin carboxyl-terminal hydrolase domain containing protein	0.415	-1.268	3.31981e-07	2.72536e-05
EHI_195270	AIG1 family protein putative	0.128	-2.969	4.62139e-07	3.60606e-05
EHI_059910	histidine acid phosphatase family protein	0.464	-1.108	5.68115e-07	4.38952e-05
EHI_015280	UDP-glucose 3Aglycoprotein glucosyltransferase putative	0.386	-1.372	6.1916e-07	4.70959e-05
EHI_148630	SEC-24 protein putative	0.45	-1.151	6.52809e-07	4.8998e-05
EHI_167660	hypothetical protein	0.394	-1.343	9.53611e-07	6.89487e-05
EHI_195260	AIG1 family protein putative	0.191	-2.388	9.90442e-07	7.09607e-05
EHI_195250	AIG1 family protein	0.171	-2.551	1.06013e-06	7.51747e-05
EHI_047730	glucose-6-phosphate isomerase putative	0.348	-1.524	1.09408e-06	7.6305e-05
EHI_181590	hypothetical protein	0.302	-1.729	1.37781e-06	9.36076e-05
EHI_082540	hypothetical protein	0.319	-1.648	1.45155e-06	9.69465e-05
EHI_159710	alanine aminotransferase putative	0.211	-2.245	1.45005e-06	9.69465e-05
EHI_062780	protein kinase domain containing protein	0.292	-1.778	1.60765e-06	0.00010647
EHI_132400	57-37 exonuclease domain containing protein	0.385	-1.376	1.75813e-06	0.000115465
EHI_075190	serineFthreonine-protein kinase putative	0.358	-1.483	2.12425e-06	0.00013501
EHI_074110	oxysterol-binding protein putative	0.37	-1.433	2.18518e-06	0.000137771
EHI_154450	hypothetical protein	0.396	-1.337	2.37356e-06	0.000147291
EHI_143070	hypothetical protein	0.328	-1.609	2.47374e-06	0.000152309
EHI_070120	myotubularin putative	0.352	-1.506	2.53124e-06	0.000154641
EHI_198760	alcohol dehydrogenase 3 putative	0.418	-1.26	2.56688e-06	0.000155612
EHI_110420	tryptophanyl-tRNA synthetase putative	0.45	-1.153	2.79079e-06	0.000164136
EHI_121890	hypothetical protein	0.312	-1.678	2.78951e-06	0.000164136
EHI_169070	hypothetical protein	0.38	-1.396	2.95432e-06	0.000169067
EHI_079880	RNA recognition motif domain containing protein	0.484	-1.048	3.02817e-06	0.000171691
EHI_151640	HEAT repeat domain containing protein	0.326	-1.616	3.08885e-06	0.000172647
EHI_C00154	NA	0.268	-1.9	4.10607e-06	0.000214304
EHI_050150	HEAT repeat domain containing protein	0.478	-1.065	4.42101e-06	0.000223346
EHI_173500	hypothetical protein	0.314	-1.673	4.37297e-06	0.000223346
EHI_177440	hypothetical protein	0.427	-1.228	4.46205e-06	0.000223984
EHI_045710	AP-2 complex protein putative	0.379	-1.399	4.89958e-06	0.000239836
EHI_080220	Niemann-Pick C1 protein putative	0.373	-1.422	4.89711e-06	0.000239836
EHI_040440	hypothetical protein	0.424	-1.239	5.20047e-06	0.000251441
EHI_136940	AIG1 family protein	0.179	-2.478	5.18304e-06	0.000251441
EHI_073460	glycyl-tRNA synthetase putative	0.493	-1.02	5.4206e-06	0.000260486
EHI_006030	deoxyhypusine synthase putative	0.432	-1.211	5.7112e-06	0.000270819
EHI_168260	phospholipid-transporting P-type ATPase putative	0.334	-1.584	5.7387e-06	0.000270819
EHI_143780	hypothetical protein conserved	0.375	-1.413	5.80202e-06	0.000272177
EHI_096600	WD domain containing protein	0.446	-1.166	6.15858e-06	0.000285504
EHI_146950	histidine acid phosphatase family protein	0.488	-1.035	6.50104e-06	0.000299618
EHI_015380	immuno-dominant variable surface antigen	0.389	-1.36	6.8881e-06	0.000315611
EHI_182860	hypothetical protein	0.328	-1.61	7.33456e-06	0.000331008
EHI_176850	hypothetical protein conserved	0.269	-1.892	7.72217e-06	0.000345786
EHI_004780	protein kinase putative	0.495	-1.015	8.41698e-06	0.000372664
EHI_169670	hypothetical protein	0.15	-2.741	8.49231e-06	0.000373899
EHI_165190	hypothetical protein	0.209	-2.26	8.56283e-06	0.000374909
EHI_152000	Legume-like lectin family protein membrane-bound	0.416	-1.264	8.88762e-06	0.000384853
EHI_183150	hypothetical protein	0.437	-1.195	9.02092e-06	0.00038638
EHI_009510	TB domain containing protein	0.475	-1.074	1.00783e-05	0.000422484
EHI_059650	hypothetical protein	0.38	-1.398	1.04283e-05	0.000428956
EHI_150500	hypothetical protein	0.372	-1.426	1.08514e-05	0.000439256
EHI_177010	serineFthreonine- protein kinase 6 putative	0.464	-1.109	1.14543e-05	0.00046057
EHI_031360	lecithin 3Acholesterol acyltransferase domain-containing protein	0.441	-1.181	1.3239e-05	0.000516519
EHI_201820	NF-X1-type Zn finger domain containing protein	0.25	-2	1.3444e-05	0.000516839
EHI_178870	hypothetical protein	0.375	-1.416	1.40352e-05	0.00053695
EHI_096530	hypothetical protein	0.427	-1.229	1.50971e-05	0.000569285
EHI_165220	hypothetical protein	0.317	-1.657	1.65959e-05	0.000614049
EHI_146930	Ras GTPase-activating protein putative	0.277	-1.851	1.83289e-05	0.000665668
EHI_142250	methionine gamma-lyase	0.411	-1.284	1.8614e-05	0.000672922
EHI_009890	phosphatidylinositol-4C5-bisphosphate 3-kinase putative	0.388	-1.367	2.10983e-05	0.000752379
EHI_012340	hypothetical protein	0.453	-1.142	2.17977e-05	0.000770349
EHI_152110	ubiquitin carboxyl-terminal hydrolase domain containing protein	0.416	-1.265	2.26265e-05	0.000785547
EHI_048410	serineFthreonine protein kinase putative	0.435	-1.199	2.49005e-05	0.000853222
EHI_154440	hypothetical protein	0.37	-1.433	2.54551e-05	0.000860993
EHI_044520	hypothetical protein	0.415	-1.268	2.58619e-05	0.00086731
EHI_137040	protein kinase domain containing protein	0.361	-1.472	2.80881e-05	0.000934017
EHI_007490	hypothetical protein	0.4	-1.322	2.89047e-05	0.000957134
EHI_088450	inositol polyphosphate 5-phosphatase putative	0.416	-1.266	2.93057e-05	0.000962369
EHI_084670	aminotransferase putative	0.428	-1.226	3.05847e-05	0.000996024
EHI_004990	ankyrin putative	0.453	-1.142	3.14103e-05	0.00101038
EHI_152440	hypothetical protein	0.255	-1.972	3.17715e-05	0.00101785
EHI_044380	tryptophanyl-tRNA synthetase putative	0.446	-1.165	3.36847e-05	0.00106352
EHI_096580	hypothetical protein	0.423	-1.242	3.35168e-05	0.00106352
EHI_139430	leucine rich repeat protein BspA family	0.38	-1.395	3.40139e-05	0.00106798
EHI_068720	protein kinase domain containing protein	0.369	-1.438	3.57865e-05	0.00109741
EHI_177990	leucine-rich repeat containing protein	0.432	-1.212	3.56817e-05	0.00109741
EHI_166940	hypothetical protein	0.353	-1.502	3.61086e-05	0.00110183
EHI_174210	serineFthreonine-protein kinase putative	0.408	-1.293	3.63759e-05	0.00110261
EHI_039850	Rho guanine nucleotide exchange factor putative	0.391	-1.356	4.19436e-05	0.00123372
EHI_158080	protein kinase putative	0.415	-1.268	4.19537e-05	0.00123372
EHI_C00021	NA	0.414	-1.273	4.27936e-05	0.00125374
EHI_160220	hypothetical protein conserved	0.344	-1.541	4.31479e-05	0.00125944
EHI_087210	hypothetical protein	0.287	-1.8	4.62457e-05	0.00133503
EHI_069380	phospholipase B putative	0.488	-1.034	4.89039e-05	0.0014015
EHI_146780	hypothetical protein	0.398	-1.329	5.42472e-05	0.00152126
EHI_035710	RhoGAP domain containing protein	0.335	-1.579	5.47932e-05	0.00152589
EHI_104620	protein kinase domain containing protein	0.344	-1.541	5.51076e-05	0.00152924
EHI_004640	vesicle-fusing ATPase putative	0.425	-1.235	5.6392e-05	0.00155021
EHI_091530	BARFSH3 domain containing protein	0.475	-1.075	5.72936e-05	0.00156782
EHI_183250	hypothetical protein	0.439	-1.187	5.81144e-05	0.00158477
EHI_004610	phosphoribulokinase Furidine kinase family protein	0.376	-1.411	6.1565e-05	0.00166162
EHI_165140	hypothetical protein	0.317	-1.656	6.13583e-05	0.00166162
EHI_120600	hypothetical protein	0.383	-1.386	6.26924e-05	0.00168322
EHI_070110	tyrosine kinase putative	0.293	-1.77	7.07278e-05	0.00186423
EHI_148680	hypothetical protein conserved	0.412	-1.278	7.04948e-05	0.00186423
EHI_074020	vacuolar proton ATPase subunit putative	0.406	-1.299	7.37008e-05	0.00191065
EHI_178580	ATP-binding cassette protein putative	0.33	-1.598	7.50284e-05	0.00193868
EHI_057680	protein kinase putative	0.379	-1.399	7.54345e-05	0.00194281
EHI_036900	DEADFDEAH box helicase putative	0.431	-1.214	7.65007e-05	0.00196385
EHI_188950	PH domain containing protein	0.383	-1.384	7.87236e-05	0.00199492
EHI_104680	hypothetical protein	0.337	-1.569	8.48252e-05	0.00213581
EHI_096830	glycogen phosphorylase putative	0.437	-1.196	8.6714e-05	0.00216963
EHI_155710	RapFRan GTPase-activating protein putative	0.423	-1.241	8.69945e-05	0.00216963
EHI_097470	HEAT repeat domain containing protein	0.383	-1.383	8.77375e-05	0.00218126
EHI_194550	hypothetical protein	0.445	-1.169	8.94905e-05	0.00220398
EHI_141060	histidine acid phosphatase family protein	0.482	-1.052	9.0193e-05	0.00221436
EHI_141010	hypothetical protein	0.479	-1.063	9.46236e-05	0.00230163
EHI_180020	histidyl-tRNA synthetase putative	0.453	-1.142	9.62026e-05	0.00232568
EHI_012170	hypothetical protein	0.491	-1.027	9.70358e-05	0.00233865
EHI_071590	protein disulfide isomerase putative	0.45	-1.153	9.83318e-05	0.00236266
EHI_098840	ribosomal protein S4 putative	0.367	-1.448	0.000102491	0.00242562
EHI_030180	alcohol dehydrogenase 3 putative	0.358	-1.483	0.000103512	0.00244244
EHI_020240	tryptophanyl-tRNA synthetase putative	0.459	-1.123	0.000111976	0.00256063
EHI_166900	nuclear transport receptor putative	0.382	-1.389	0.000112095	0.00256063
EHI_056680	hypothetical protein	0.385	-1.378	0.000112479	0.00256198
EHI_186760	hypothetical protein	0.406	-1.3	0.000115153	0.00260035
EHI_111000	fatty acid elongase putative	0.423	-1.241	0.000116815	0.00263035
EHI_095170	hypothetical protein	0.314	-1.67	0.000118974	0.00267132
EHI_064100	hypothetical protein	0.228	-2.132	0.000125792	0.00281639
EHI_055630	ATP-binding cassette sub-family C putative	0.193	-2.374	0.000128358	0.002849
EHI_120890	AMP deaminase putative	0.427	-1.228	0.000128596	0.002849
EHI_148550	protein tyrosine kinase domain-containing protein	0.331	-1.595	0.000128695	0.002849
EHI_180780	hypothetical protein	0.46	-1.12	0.000131091	0.00289392
EHI_096560	phosphatidylinositol 3-kinase putative	0.357	-1.484	0.000132232	0.00289477
EHI_124320	hypothetical protein	0.424	-1.237	0.000132181	0.00289477
EHI_177590	hypothetical protein	0.475	-1.075	0.000131982	0.00289477
EHI_015420	hypothetical protein	0.476	-1.071	0.000134183	0.00292935
EHI_094800	major facilitator superfamily protein	0.442	-1.179	0.000137211	0.00297896
EHI_096340	hypothetical protein	0.388	-1.365	0.000137059	0.00297896
EHI_153720	long-chain-fatty-acid--CoA ligase putative	0.455	-1.135	0.000145768	0.00311413
EHI_199470	AIG1 family protein	0.256	-1.967	0.000145808	0.00311413
EHI_168200	hypothetical protein	0.437	-1.194	0.000151129	0.00321038
EHI_C00063	NA	0.247	-2.018	0.000157376	0.0033223
EHI_057850	40S ribosomal protein S4 putative	0.336	-1.574	0.000158917	0.00333228
EHI_066520	hypothetical protein	0.413	-1.277	0.00017268	0.00359127
EHI_059830	hypothetical protein	0.403	-1.31	0.000176856	0.00363897
EHI_150160	ATP-dependent RNA helicase DDX39 putative	0.421	-1.249	0.000178231	0.00363897
EHI_069730	hypothetical protein	0.497	-1.009	0.00017948	0.00364558
EHI_095850	hypothetical protein conserved	0.491	-1.028	0.000192981	0.00383094
EHI_138750	tyrosine kinase putative	0.486	-1.042	0.000192905	0.00383094
EHI_096750	alanine aminotransferase putative	0.498	-1.005	0.000194009	0.00383636
EHI_048270	Sec7 domain protein	0.347	-1.528	0.000195839	0.00384889
EHI_170940	hypothetical protein	0.231	-2.116	0.000198869	0.00388906
EHI_008210	ribosomal protein S4 putative	0.42	-1.253	0.000207365	0.00402289
EHI_118170	ribosomal protein S4 putative	0.412	-1.278	0.000216894	0.00409937
EHI_185450	hypothetical protein	0.209	-2.259	0.000216906	0.00409937
EHI_014030	NAD8P9 transhydrogenase subunit alpha putative	0.403	-1.312	0.000219337	0.00413257
EHI_017600	SerFThr protein phosphatase putative	0.434	-1.204	0.000222333	0.00413257
EHI_159300	RhoGAP domain containing protein	0.441	-1.181	0.000221692	0.00413257
EHI_129800	hypothetical protein	0.482	-1.054	0.000230171	0.00424819
EHI_010750	hypothetical protein	0.486	-1.041	0.000241569	0.00442413
EHI_172160	hypothetical protein	0.343	-1.546	0.000249065	0.00454371
EHI_140560	Ras GTPase-activating protein putative	0.408	-1.293	0.00025278	0.00460084
EHI_004920	S-adenosylmethionine synthetase putative	0.44	-1.184	0.000255963	0.00461216
EHI_152730	RNA polymerase III subunit putative	0.419	-1.255	0.000255646	0.00461216
EHI_009830	hypothetical protein	0.479	-1.061	0.00025994	0.00465589
EHI_148990	heat shock protein 70 putative	0.35	-1.514	0.000269968	0.00481362
EHI_047810	hypothetical protein	0.369	-1.438	0.000278951	0.00495148
EHI_141020	hypothetical protein	0.432	-1.212	0.000291207	0.00514798
EHI_199950	hypothetical protein	0.424	-1.238	0.000292853	0.00515172
EHI_060020	NAD8P9 transhydrogenase beta subunit putative	0.332	-1.592	0.000298061	0.00519708
EHI_194210	hypothetical protein	0.38	-1.395	0.000299033	0.00520238
EHI_125660	acid sphingomyelinase-like phosphodiesterase putative	0.47	-1.09	0.000301187	0.00522831
EHI_001140	hypothetical protein	0.344	-1.539	0.000311619	0.00536216
EHI_136610	plasma membrane calcium ion-transporting ATPase putative	0.319	-1.65	0.000314972	0.0053963
EHI_093740	hypothetical protein	0.387	-1.369	0.000320436	0.005478
EHI_195110	S-adenosylmethionine synthetase putative	0.461	-1.116	0.000327202	0.00554555
EHI_087790	hypothetical protein	0.4	-1.323	0.00033242	0.00558593
EHI_026310	hypothetical protein	0.411	-1.283	0.00034349	0.00571919
EHI_159580	protein kinase putative	0.428	-1.225	0.00034263	0.00571919
EHI_077770	UDP-glucose 3Aglyco protein glucosyltransferase 1 precursor putative	0.477	-1.067	0.000350493	0.00580301
EHI_192540	serineFthreonine protein kinase STE20 putative	0.486	-1.041	0.000358371	0.00589628
EHI_068130	hypothetical protein	0.332	-1.59	0.000375062	0.00606954
EHI_081280	Rho guanine nucleotide exchange factor putative	0.371	-1.431	0.000393211	0.0063114
EHI_151390	hypothetical protein	0.496	-1.012	0.000397653	0.00636972
EHI_114220	hypothetical protein conserved	0.368	-1.443	0.000398538	0.00637095
EHI_067890	Ras guanine nucleotide exchange factor putative	0.326	-1.615	0.000399581	0.0063747
EHI_135800	hypothetical protein	0.397	-1.334	0.000404253	0.00641375
EHI_174250	S-adenosylmethionine synthetase putative	0.469	-1.093	0.00040447	0.00641375
EHI_049900	cell division control protein 45 CDC45 putative	0.435	-1.2	0.000405969	0.00642458
EHI_114150	P-glycoprotein-1	0.415	-1.27	0.000408357	0.00643538
EHI_188170	hypothetical protein	0.471	-1.085	0.000413517	0.00647899
EHI_023050	protein kinase domain containing protein	0.342	-1.547	0.000415446	0.00649628
EHI_059660	hypothetical protein	0.387	-1.369	0.000419105	0.0065276
EHI_148590	hypothetical protein	0.454	-1.139	0.00041836	0.0065276
EHI_177660	isoleucyl-tRNA synthetase putative	0.395	-1.342	0.00043365	0.00671433
EHI_024350	hypothetical protein	0.402	-1.315	0.000440205	0.00678915
EHI_031210	hypothetical protein	0.418	-1.259	0.000461142	0.00705681
EHI_013910	hypothetical protein	0.481	-1.055	0.000468138	0.00709499
EHI_152430	cell division protein kinase 2 putative	0.475	-1.073	0.000467956	0.00709499
EHI_040600	Acid sphingomyelinase-like phosphodiesterase putative	0.471	-1.087	0.000482284	0.00725359
EHI_200970	hypothetical protein	0.321	-1.641	0.000484355	0.00727086
EHI_152090	ARF GTPase activating protein putative	0.36	-1.476	0.000494569	0.00738201
EHI_110130	hypothetical protein	0.481	-1.056	0.000511848	0.00753995
EHI_183530	hypothetical protein	0.475	-1.074	0.000513569	0.00754417
EHI_069170	RhoGAP domain containing protein	0.449	-1.156	0.00052102	0.00760425
EHI_069620	hypothetical protein	0.475	-1.073	0.000524015	0.00761948
EHI_109980	hypothetical protein	0.441	-1.18	0.00052803	0.0076358
EHI_178720.2	NA	0.341	-1.551	0.000530337	0.0076358
EHI_192510	hypothetical protein	0.467	-1.099	0.000529257	0.0076358
EHI_110010	serineFthreonine protein kinase putative	0.369	-1.44	0.000532751	0.00764191
EHI_181610	hypothetical protein	0.369	-1.437	0.000533314	0.00764191
EHI_000700	hypothetical protein conserved	0.414	-1.272	0.000539632	0.00769048
EHI_088030	hypothetical protein conserved	0.463	-1.111	0.000560559	0.00788886
EHI_181530	hypothetical protein	0.377	-1.407	0.0006163	0.00849136
EHI_030870	MmpL efflux pump putative	0.438	-1.191	0.000624043	0.00856809
EHI_118810	protein kinase domain containing protein	0.412	-1.278	0.000654363	0.0089068
EHI_052850	hypothetical protein	0.388	-1.366	0.000677788	0.00914665
EHI_184690	hypothetical protein	0.333	-1.588	0.000677221	0.00914665
EHI_055400	NAD8P98 9 transhydrogenase 8AB-specific9 alpha subunit putative	0.446	-1.166	0.000689162	0.00928425
EHI_129760	zinc knuckle-domain containing protein	0.428	-1.224	0.000712038	0.00951113
EHI_096360	hypothetical protein	0.326	-1.616	0.000728876	0.00971373
EHI_140970	tRNA 8cytosine-5-9-methyltransferase putative	0.246	-2.025	0.00072967	0.00971373
EHI_114160	protein tyrosine kinase domain-containing protein	0.395	-1.339	0.000740996	0.00983839
EHI_151800	ganglioside gm2 activator protein putative	0.459	-1.123	0.00074657	0.00988861
EHI_197350	protein tyrosine kinase domain-containing protein	0.489	-1.032	0.000753272	0.00994102
EHI_079860	methionyl-tRNA synthetase putative	0.45	-1.153	0.000772536	0.0101304
EHI_189870	hypothetical protein	0.467	-1.097	0.000778114	0.0101588
EHI_095830	hypothetical protein	0.407	-1.296	0.000809051	0.0104698
EHI_201410	hypothetical protein	0.228	-2.13	0.00082154	0.010614
EHI_183580	Rho guanine nucleotide exchange factor putative	0.481	-1.056	0.000841498	0.0108011
EHI_136950	AIG1 family protein putative	0.285	-1.813	0.000876904	0.0111134
EHI_069470	SP-RING zinc finger domain containing protein	0.452	-1.146	0.000903115	0.0113516
EHI_124430	Zn-dependent peptidase putative	0.452	-1.147	0.000928241	0.0116129
EHI_199120	SerFThr protein phosphatase putative	0.457	-1.13	0.000931273	0.0116129
EHI_003940	ribosomal protein S4 putative	0.397	-1.334	0.000937746	0.0116384
EHI_140990	leucine rich repeat F protein phosphatase 2 domain containing protein	0.465	-1.104	0.000951467	0.0117348
EHI_167450	hypothetical protein	0.221	-2.175	0.000967524	0.0118718
EHI_020600	hypothetical protein	0.392	-1.35	0.000983698	0.0120008
EHI_002990	vacuolar protein sorting-associated protein 35 putative	0.446	-1.163	0.00101734	0.012358
EHI_172500	hypothetical protein	0.38	-1.398	0.00106488	0.0128519
EHI_159510	hypothetical protein	0.472	-1.082	0.00107931	0.0129468
EHI_040850	protein kinase domain containing protein	0.441	-1.181	0.00109225	0.0130622
EHI_156670	serineFthreonine-protein kinase 3 putative	0.428	-1.223	0.00109817	0.0131132
EHI_166950	hypothetical protein	0.461	-1.117	0.00110212	0.0131403
EHI_068540	hypothetical protein	0.467	-1.099	0.00112747	0.0133618
EHI_059900	hypothetical protein	0.466	-1.102	0.0011986	0.0139644
EHI_111020	WD domain containing protein	0.437	-1.194	0.00126752	0.0146257
EHI_124570	RapFRan GTPase-activating protein putative	0.442	-1.178	0.00127779	0.0147226
EHI_125760	hypothetical protein	0.362	-1.467	0.00128594	0.0147949
EHI_141000	transporter major facilitator family	0.47	-1.088	0.00131438	0.0149743
EHI_164740	hypothetical protein	0.497	-1.01	0.00131754	0.0149834
EHI_068410	hypothetical protein	0.48	-1.058	0.00136323	0.0154556
EHI_130690	oligo-1C6-glucosidase putative	0.477	-1.068	0.0013843	0.0156296
EHI_178830	hypothetical protein	0.431	-1.213	0.00138626	0.0156296
EHI_155520	glutamine synthetase putative	0.49	-1.03	0.00140582	0.015805
EHI_016430	myotubularin putative	0.45	-1.153	0.00141465	0.0158815
EHI_005040	adenosine deaminase putative	0.438	-1.19	0.00143214	0.0160095
EHI_137800	hypothetical protein	0.403	-1.311	0.00143166	0.0160095
EHI_178440	hypothetical protein	0.486	-1.04	0.0015445	0.0170292
EHI_179880	hypothetical protein	0.39	-1.359	0.00154497	0.0170292
EHI_043130	hypothetical protein	0.293	-1.773	0.001563	0.0171713
EHI_054790	tRNA nucleotidyltransferase putative	0.413	-1.276	0.0015644	0.0171713
EHI_181560	60S ribosomal protein L13 putative	0.408	-1.294	0.00163975	0.0178739
EHI_160980	hypothetical protein	0.389	-1.36	0.0016736	0.0181177
EHI_109570	serineFthreonine- protein phosphatase 2B catalytic subunit putative	0.495	-1.015	0.00167692	0.0181287
EHI_164470	hypothetical protein	0.292	-1.774	0.00168726	0.0182155
EHI_107130	hypothetical protein	0.408	-1.293	0.00175809	0.0188767
EHI_151650	pseudouridine synthase putative	0.465	-1.104	0.00176723	0.018949
EHI_107540	hypothetical protein conserved	0.38	-1.394	0.00179954	0.0192171
EHI_069180	Rho GTPase activating protein putative	0.416	-1.264	0.00194308	0.0205052
EHI_194230	hypothetical protein	0.451	-1.15	0.00199398	0.0208186
EHI_074800	ribosomal protein S25 putative	0.488	-1.034	0.00204684	0.021126
EHI_052730	hypothetical protein	0.445	-1.167	0.00208973	0.0214851
EHI_125900	hypothetical protein	0.427	-1.229	0.00215454	0.0219085
EHI_104750	hypothetical protein	0.431	-1.214	0.00223035	0.0224775
EHI_176830	lipid phosphate phosphatase putative	0.489	-1.031	0.00224067	0.0225264
EHI_198900	CXXC-rich protein	0.318	-1.654	0.00226845	0.0227451
EHI_125360	protein kinase domain containing protein	0.416	-1.266	0.00227286	0.0227603
EHI_080100	cylicin-2 putative	0.24	-2.059	0.00228825	0.022877
EHI_105250	Ras GTPase-activating protein putative	0.47	-1.088	0.00230397	0.0229262
EHI_192740	UBAFTS-N domain-containing protein	0.476	-1.07	0.00231372	0.0229942
EHI_131530	hypothetical protein	0.49	-1.029	0.0023412	0.0232088
EHI_C00013	NA	0.415	-1.268	0.00235303	0.0232384
EHI_181210	hypothetical protein	0.476	-1.07	0.00240327	0.0236457
EHI_176480	leucine rich repeat protein BspA family	0.244	-2.036	0.00246602	0.0241425
EHI_140140	gtpase activating protein putative	0.49	-1.028	0.00252022	0.0244303
EHI_051850	hypothetical protein	0.422	-1.243	0.00256593	0.0247244
EHI_153240	adaptor protein 8AP9 family protein	0.491	-1.025	0.00256591	0.0247244
EHI_197300	phospholipid-transporting ATPase Neo1 putative	0.46	-1.119	0.00257562	0.0247695
EHI_040350	hypothetical protein	0.46	-1.121	0.00263874	0.0252072
EHI_056360	hypothetical protein conserved domain containing	0.407	-1.296	0.00277408	0.0262455
EHI_085990	hypothetical protein	0.462	-1.115	0.00286766	0.0269048
EHI_049610	guanine nucleotide exchange factor	0.497	-1.008	0.00288248	0.0270117
EHI_150540	ATP-binding cassette sub-family E member 1 putative	0.481	-1.055	0.00289777	0.0270906
EHI_065670	cation-transporting P-typeATPase putative	0.433	-1.207	0.00300525	0.027866
EHI_056670	hypothetical protein	0.391	-1.355	0.00310522	0.0284892
EHI_126050	hypothetical protein	0.418	-1.26	0.00314846	0.0288348
EHI_117610	RhoGAP domain containing protein	0.373	-1.422	0.00320834	0.0291637
EHI_059810	ubiquitin carboxyl-terminal hydrolase domain containing protein	0.366	-1.45	0.00332054	0.0298394
EHI_046680	hypothetical protein	0.47	-1.089	0.00346501	0.0309261
EHI_023430	glycosyl hydrolase family 31 protein	0.496	-1.013	0.00356184	0.0315049
EHI_040690	phosphatidylinositol 3-kinase putative	0.417	-1.261	0.00363565	0.032014
EHI_056090	hypothetical protein	0.435	-1.201	0.0036444	0.0320553
EHI_098340	importin beta-3 family protein	0.472	-1.084	0.0036746	0.0321636
EHI_026380	Sec7 domain containing protein	0.5	-0.999	0.00383025	0.0330626
EHI_111060	DNA ligase putative	0.494	-1.017	0.00401875	0.0342768
EHI_165050	hypothetical protein	0.436	-1.196	0.00403059	0.0343036
EHI_073560	phosphatidylinositol 3-kinase 1 putative	0.448	-1.158	0.00411129	0.0348025
EHI_096270	hypothetical protein	0.441	-1.181	0.00418656	0.0351003
EHI_008470	vacuolar sorting protein 26 putative	0.497	-1.01	0.00424719	0.0355302
EHI_128900	hypothetical protein	0.301	-1.733	0.00428906	0.0357694
EHI_170950	hypothetical protein	0.286	-1.805	0.00447475	0.0368886
EHI_063580	hypothetical protein	0.464	-1.106	0.004532	0.0372086
EHI_024120	phospholipid-transporting P-type ATPase putative	0.49	-1.03	0.00465146	0.0380666
EHI_111560	hypothetical protein	0.424	-1.237	0.00470981	0.0384245
EHI_004230	guanine nucleotide regulatory protein putative	0.457	-1.13	0.00480552	0.0390839
EHI_148390	tyrosyl-DNA phosphodiesterase putative	0.451	-1.15	0.00504698	0.0405456
EHI_135600	hypothetical protein	0.389	-1.361	0.00531167	0.0419807
EHI_182520	DNAJ homolog subfamily A member 1 putative	0.498	-1.007	0.00531617	0.0419807
EHI_141090	HEAT repeat domain containing protein	0.484	-1.046	0.00535214	0.0421149
EHI_029070	hypothetical protein	0.43	-1.216	0.00574744	0.0441908
EHI_014010	myosin-2 heavy chain putative	0.444	-1.171	0.00587929	0.0448545
EHI_177470	ribosomal protein S25 putative	0.463	-1.111	0.00599648	0.0455721
EHI_074740	tyrosine kinase putative	0.362	-1.467	0.0060091	0.045624
EHI_013880	hypothetical protein	0.419	-1.253	0.00604729	0.0458257
EHI_182770	hypothetical protein	0.429	-1.219	0.00610472	0.0459516
EHI_170600	Ras guanine nucleotide exchange factor putative	0.48	-1.06	0.00620039	0.0465383
EHI_070800	hypothetical protein	0.476	-1.07	0.00630234	0.0470794
EHI_155700	hypothetical protein conserved	0.5	-1.001	0.00629864	0.0470794
EHI_059640	hypothetical protein conserved	0.375	-1.414	0.00633202	0.0472116
EHI_193060	hypothetical protein	0.465	-1.106	0.00643847	0.0478243
EHI_068510	hypothetical protein	0.45	-1.152	0.00658969	0.0486723
EHI_075170	hypothetical protein	0.472	-1.082	0.00660349	0.0487286
EHI_100390	hypothetical protein	0.445	-1.169	0.00670469	0.0491075
EHI_197000	phosphatidylinositol-3C4C5-trisphosphate3-phosphatase putative	0.386	-1.374	0.0068093	0.0495514
EHI_125910	double-strand break repair protein MRE11 putative	0.489	-1.031	0.0068554	0.0496575

## Sheet: ANNOTATED
Table S9-Annotated genes ATTENUATED-DOWN
Id	description	FC	log2FoldChange	pvalue	padj
EHI_057850	40S ribosomal protein S4 putative	0.336	-1.574	0.000158917	0.00333228
EHI_132400	57-37 exonuclease domain containing protein	0.385	-1.376	1.75813e-06	0.000115465
EHI_181560	60S ribosomal protein L13 putative	0.408	-1.294	0.00163975	0.0178739
EHI_125660	acid sphingomyelinase-like phosphodiesterase putative	0.47	-1.09	0.000301187	0.00522831
EHI_040600	Acid sphingomyelinase-like phosphodiesterase putative	0.471	-1.087	0.000482284	0.00725359
EHI_135740	acyl-CoA synthetase putative	0.31	-1.691	1.88532e-07	1.66946e-05
EHI_153240	adaptor protein 8AP9 family protein	0.491	-1.025	0.00256591	0.0247244
EHI_005040	adenosine deaminase putative	0.438	-1.19	0.00143214	0.0160095
EHI_041465	AIG family protein	0.108	-3.207	3.31534e-11	7.06168e-09
EHI_195250	AIG1 family protein	0.171	-2.551	1.06013e-06	7.51747e-05
EHI_136940	AIG1 family protein	0.179	-2.478	5.18304e-06	0.000251441
EHI_199470	AIG1 family protein	0.256	-1.967	0.000145808	0.00311413
EHI_072850	AIG1 family protein putative	0.028	-5.157	1.99786e-27	1.74946e-24
EHI_195270	AIG1 family protein putative	0.128	-2.969	4.62139e-07	3.60606e-05
EHI_195260	AIG1 family protein putative	0.191	-2.388	9.90442e-07	7.09607e-05
EHI_136950	AIG1 family protein putative	0.285	-1.813	0.000876904	0.0111134
EHI_159710	alanine aminotransferase putative	0.211	-2.245	1.45005e-06	9.69465e-05
EHI_096750	alanine aminotransferase putative	0.498	-1.005	0.000194009	0.00383636
EHI_198760	alcohol dehydrogenase 3 putative	0.418	-1.26	2.56688e-06	0.000155612
EHI_030180	alcohol dehydrogenase 3 putative	0.358	-1.483	0.000103512	0.00244244
EHI_084670	aminotransferase putative	0.428	-1.226	3.05847e-05	0.000996024
EHI_120890	AMP deaminase putative	0.427	-1.228	0.000128596	0.002849
EHI_004990	ankyrin putative	0.453	-1.142	3.14103e-05	0.00101038
EHI_045710	AP-2 complex protein putative	0.379	-1.399	4.89958e-06	0.000239836
EHI_152090	ARF GTPase activating protein putative	0.36	-1.476	0.000494569	0.00738201
EHI_095820	ATP-binding cassette protein putative	0.004	-7.919	3.73892e-96	1.47332e-92
EHI_178050	ATP-binding cassette protein putative	0.011	-6.563	1.30373e-48	2.56867e-45
EHI_134470	ATP-binding cassette protein putative	0.153	-2.706	1.12531e-08	1.50315e-06
EHI_178580	ATP-binding cassette protein putative	0.33	-1.598	7.50284e-05	0.00193868
EHI_150540	ATP-binding cassette sub-family E member 1 putative	0.481	-1.055	0.00289777	0.0270906
EHI_055630	ATP-binding cassette sub-family C putative	0.193	-2.374	0.000128358	0.002849
EHI_150160	ATP-dependent RNA helicase DDX39 putative	0.421	-1.249	0.000178231	0.00363897
EHI_091530	BARFSH3 domain containing protein	0.475	-1.075	5.72936e-05	0.00156782
EHI_007330	beta-N-acetylhexosaminidase beta subunit	0.371	-1.431	6.39214e-09	9.15936e-07
EHI_167510	calcineurin catalytic subunit A putative	0.326	-1.616	4.65972e-08	4.9626e-06
EHI_151180	calcineurin catalytic subunit A putative	0.419	-1.255	3.12042e-07	2.61617e-05
EHI_065670	cation-transporting P-typeATPase putative	0.433	-1.207	0.00300525	0.027866
EHI_049900	cell division control protein 45 CDC45 putative	0.435	-1.2	0.000405969	0.00642458
EHI_152430	cell division protein kinase 2 putative	0.475	-1.073	0.000467956	0.00709499
EHI_198900	CXXC-rich protein	0.318	-1.654	0.00226845	0.0227451
EHI_080100	cylicin-2 putative	0.24	-2.059	0.00228825	0.022877
EHI_036900	DEADFDEAH box helicase putative	0.431	-1.214	7.65007e-05	0.00196385
EHI_006030	deoxyhypusine synthase putative	0.432	-1.211	5.7112e-06	0.000270819
EHI_111060	DNA ligase putative	0.494	-1.017	0.00401875	0.0342768
EHI_182520	DNAJ homolog subfamily A member 1 putative	0.498	-1.007	0.00531617	0.0419807
EHI_125910	double-strand break repair protein MRE11 putative	0.489	-1.031	0.0068554	0.0496575
EHI_026370	ENTH domain protein putative	0.283	-1.82	1.14857e-17	6.963e-15
EHI_111000	fatty acid elongase putative	0.423	-1.241	0.000116815	0.00263035
EHI_005060	Fe-hydrogenase putative	0.268	-1.9	9.73765e-08	9.136e-06
EHI_196890	gamma-adaptin putative	0.242	-2.049	7.4816e-08	7.37031e-06
EHI_151800	ganglioside gm2 activator protein putative	0.459	-1.123	0.00074657	0.00988861
EHI_072240	glucose-6-phosphate isomerase putative	0.332	-1.593	2.74188e-07	2.37459e-05
EHI_047730	glucose-6-phosphate isomerase putative	0.348	-1.524	1.09408e-06	7.6305e-05
EHI_155520	glutamine synthetase putative	0.49	-1.03	0.00140582	0.015805
EHI_059880	glycerophosphoryl diester phosphodiesterase putative	0.119	-3.067	9.22999e-12	2.13946e-09
EHI_096830	glycogen phosphorylase putative	0.437	-1.196	8.6714e-05	0.00216963
EHI_023430	glycosyl hydrolase family 31 protein	0.496	-1.013	0.00356184	0.0315049
EHI_073460	glycyl-tRNA synthetase putative	0.493	-1.02	5.4206e-06	0.000260486
EHI_140140	gtpase activating protein putative	0.49	-1.028	0.00252022	0.0244303
EHI_049610	guanine nucleotide exchange factor	0.497	-1.008	0.00288248	0.0270117
EHI_004230	guanine nucleotide regulatory protein putative	0.457	-1.13	0.00480552	0.0390839
EHI_151640	HEAT repeat domain containing protein	0.326	-1.616	3.08885e-06	0.000172647
EHI_050150	HEAT repeat domain containing protein	0.478	-1.065	4.42101e-06	0.000223346
EHI_097470	HEAT repeat domain containing protein	0.383	-1.383	8.77375e-05	0.00218126
EHI_141090	HEAT repeat domain containing protein	0.484	-1.046	0.00535214	0.0421149
EHI_148990	heat shock protein 70 putative	0.35	-1.514	0.000269968	0.00481362
EHI_059910	histidine acid phosphatase family protein	0.464	-1.108	5.68115e-07	4.38952e-05
EHI_146950	histidine acid phosphatase family protein	0.488	-1.035	6.50104e-06	0.000299618
EHI_141060	histidine acid phosphatase family protein	0.482	-1.052	9.0193e-05	0.00221436
EHI_180020	histidyl-tRNA synthetase putative	0.453	-1.142	9.62026e-05	0.00232568
EHI_015380	immuno-dominant variable surface antigen	0.389	-1.36	6.8881e-06	0.000315611
EHI_098340	importin beta-3 family protein	0.472	-1.084	0.0036746	0.0321636
EHI_153490	inositol polyphosphate 5-phosphatase putative	0.328	-1.609	2.31576e-07	2.02783e-05
EHI_088450	inositol polyphosphate 5-phosphatase putative	0.416	-1.266	2.93057e-05	0.000962369
EHI_177660	isoleucyl-tRNA synthetase putative	0.395	-1.342	0.00043365	0.00671433
EHI_031360	lecithin 3Acholesterol acyltransferase domain-containing protein	0.441	-1.181	1.3239e-05	0.000516519
EHI_152000	Legume-like lectin family protein membrane-bound	0.416	-1.264	8.88762e-06	0.000384853
EHI_140990	leucine rich repeat F protein phosphatase 2 domain containing protein	0.465	-1.104	0.000951467	0.0117348
EHI_139430	leucine rich repeat protein BspA family	0.38	-1.395	3.40139e-05	0.00106798
EHI_176480	leucine rich repeat protein BspA family	0.244	-2.036	0.00246602	0.0241425
EHI_177990	leucine-rich repeat containing protein	0.432	-1.212	3.56817e-05	0.00109741
EHI_176830	lipid phosphate phosphatase putative	0.489	-1.031	0.00224067	0.0225264
EHI_153720	long-chain-fatty-acid--CoA ligase putative	0.455	-1.135	0.000145768	0.00311413
EHI_094800	major facilitator superfamily protein	0.442	-1.179	0.000137211	0.00297896
EHI_142250	methionine gamma-lyase	0.411	-1.284	1.8614e-05	0.000672922
EHI_079860	methionyl-tRNA synthetase putative	0.45	-1.153	0.000772536	0.0101304
EHI_030870	MmpL efflux pump putative	0.438	-1.191	0.000624043	0.00856809
EHI_084730	multidrug resistance-associated protein putative	0.142	-2.814	2.2837e-09	3.529e-07
EHI_014010	myosin-2 heavy chain putative	0.444	-1.171	0.00587929	0.0448545
EHI_070120	myotubularin putative	0.352	-1.506	2.53124e-06	0.000154641
EHI_016430	myotubularin putative	0.45	-1.153	0.00141465	0.0158815
EHI_050900	N-system amino acid transporter 1 putative	0.005	-7.604	4.35081e-104	3.42887e-100
EHI_060020	NAD8P9 transhydrogenase beta subunit putative	0.332	-1.592	0.000298061	0.00519708
EHI_014030	NAD8P9 transhydrogenase subunit alpha putative	0.403	-1.312	0.000219337	0.00413257
EHI_055400	NAD8P98 9 transhydrogenase 8AB-specific9 alpha subunit putative	0.446	-1.166	0.000689162	0.00928425
EHI_181710	NADPH-dependent FMN reductase domain containing protein	0.247	-2.015	8.52128e-08	8.18978e-06
EHI_201820	NF-X1-type Zn finger domain containing protein	0.25	-2	1.3444e-05	0.000516839
EHI_080220	Niemann-Pick C1 protein putative	0.373	-1.422	4.89711e-06	0.000239836
EHI_166900	nuclear transport receptor putative	0.382	-1.389	0.000112095	0.00256063
EHI_130690	oligo-1C6-glucosidase putative	0.477	-1.068	0.0013843	0.0156296
EHI_074110	oxysterol-binding protein putative	0.37	-1.433	2.18518e-06	0.000137771
EHI_114150	P-glycoprotein-1	0.415	-1.27	0.000408357	0.00643538
EHI_188950	PH domain containing protein	0.383	-1.384	7.87236e-05	0.00199492
EHI_073560	phosphatidylinositol 3-kinase 1 putative	0.448	-1.158	0.00411129	0.0348025
EHI_096560	phosphatidylinositol 3-kinase putative	0.357	-1.484	0.000132232	0.00289477
EHI_040690	phosphatidylinositol 3-kinase putative	0.417	-1.261	0.00363565	0.032014
EHI_197000	phosphatidylinositol-3C4C5-trisphosphate3-phosphatase putative	0.386	-1.374	0.0068093	0.0495514
EHI_009890	phosphatidylinositol-4C5-bisphosphate 3-kinase putative	0.388	-1.367	2.10983e-05	0.000752379
EHI_097630	phospholipase B putative	0.323	-1.63	1.79683e-08	2.24774e-06
EHI_069380	phospholipase B putative	0.488	-1.034	4.89039e-05	0.0014015
EHI_197300	phospholipid-transporting ATPase Neo1 putative	0.46	-1.119	0.00257562	0.0247695
EHI_168260	phospholipid-transporting P-type ATPase putative	0.334	-1.584	5.7387e-06	0.000270819
EHI_024120	phospholipid-transporting P-type ATPase putative	0.49	-1.03	0.00465146	0.0380666
EHI_004610	phosphoribulokinase Furidine kinase family protein	0.376	-1.411	6.1565e-05	0.00166162
EHI_136610	plasma membrane calcium ion-transporting ATPase putative	0.319	-1.65	0.000314972	0.0053963
EHI_033250	polyadenylate-binding protein putative	0.317	-1.656	1.05905e-07	9.81927e-06
EHI_071590	protein disulfide isomerase putative	0.45	-1.153	9.83318e-05	0.00236266
EHI_167640	protein kinase domain containing protein	0.368	-1.443	7.04419e-08	7.02725e-06
EHI_062780	protein kinase domain containing protein	0.292	-1.778	1.60765e-06	0.00010647
EHI_137040	protein kinase domain containing protein	0.361	-1.472	2.80881e-05	0.000934017
EHI_068720	protein kinase domain containing protein	0.369	-1.438	3.57865e-05	0.00109741
EHI_104620	protein kinase domain containing protein	0.344	-1.541	5.51076e-05	0.00152924
EHI_023050	protein kinase domain containing protein	0.342	-1.547	0.000415446	0.00649628
EHI_118810	protein kinase domain containing protein	0.412	-1.278	0.000654363	0.0089068
EHI_040850	protein kinase domain containing protein	0.441	-1.181	0.00109225	0.0130622
EHI_125360	protein kinase domain containing protein	0.416	-1.266	0.00227286	0.0227603
EHI_124860	protein kinase putative	0.352	-1.507	4.45621e-08	4.81088e-06
EHI_148900	protein kinase putative	0.454	-1.139	2.98692e-07	2.55868e-05
EHI_004780	protein kinase putative	0.495	-1.015	8.41698e-06	0.000372664
EHI_158080	protein kinase putative	0.415	-1.268	4.19537e-05	0.00123372
EHI_057680	protein kinase putative	0.379	-1.399	7.54345e-05	0.00194281
EHI_159580	protein kinase putative	0.428	-1.225	0.00034263	0.00571919
EHI_148550	protein tyrosine kinase domain-containing protein	0.331	-1.595	0.000128695	0.002849
EHI_114160	protein tyrosine kinase domain-containing protein	0.395	-1.339	0.000740996	0.00983839
EHI_197350	protein tyrosine kinase domain-containing protein	0.489	-1.032	0.000753272	0.00994102
EHI_151650	pseudouridine synthase putative	0.465	-1.104	0.00176723	0.018949
EHI_187070	RapFRan GTPase-activating protein putative	0.378	-1.404	5.3223e-10	9.75467e-08
EHI_155710	RapFRan GTPase-activating protein putative	0.423	-1.241	8.69945e-05	0.00216963
EHI_124570	RapFRan GTPase-activating protein putative	0.442	-1.178	0.00127779	0.0147226
EHI_146930	Ras GTPase-activating protein putative	0.277	-1.851	1.83289e-05	0.000665668
EHI_140560	Ras GTPase-activating protein putative	0.408	-1.293	0.00025278	0.00460084
EHI_105250	Ras GTPase-activating protein putative	0.47	-1.088	0.00230397	0.0229262
EHI_139450	Ras guanine nucleotide exchange factor putative	0.331	-1.596	2.20365e-08	2.67184e-06
EHI_067890	Ras guanine nucleotide exchange factor putative	0.326	-1.615	0.000399581	0.0063747
EHI_170600	Ras guanine nucleotide exchange factor putative	0.48	-1.06	0.00620039	0.0465383
EHI_072110	RasGEF domain containing protein	0.25	-2	4.453e-08	4.81088e-06
EHI_069180	Rho GTPase activating protein putative	0.416	-1.264	0.00194308	0.0205052
EHI_015110	Rho guanine nucleotide exchange factor putative	0.238	-2.073	1.26833e-08	1.66596e-06
EHI_039480	Rho guanine nucleotide exchange factor putative	0.435	-1.201	4.9777e-08	5.23056e-06
EHI_039850	Rho guanine nucleotide exchange factor putative	0.391	-1.356	4.19436e-05	0.00123372
EHI_081280	Rho guanine nucleotide exchange factor putative	0.371	-1.431	0.000393211	0.0063114
EHI_183580	Rho guanine nucleotide exchange factor putative	0.481	-1.056	0.000841498	0.0108011
EHI_013050	RhoGAP domain containing protein	0.318	-1.651	1.58827e-11	3.57634e-09
EHI_035710	RhoGAP domain containing protein	0.335	-1.579	5.47932e-05	0.00152589
EHI_159300	RhoGAP domain containing protein	0.441	-1.181	0.000221692	0.00413257
EHI_069170	RhoGAP domain containing protein	0.449	-1.156	0.00052102	0.00760425
EHI_117610	RhoGAP domain containing protein	0.373	-1.422	0.00320834	0.0291637
EHI_074800	ribosomal protein S25 putative	0.488	-1.034	0.00204684	0.021126
EHI_177470	ribosomal protein S25 putative	0.463	-1.111	0.00599648	0.0455721
EHI_098840	ribosomal protein S4 putative	0.367	-1.448	0.000102491	0.00242562
EHI_008210	ribosomal protein S4 putative	0.42	-1.253	0.000207365	0.00402289
EHI_118170	ribosomal protein S4 putative	0.412	-1.278	0.000216894	0.00409937
EHI_003940	ribosomal protein S4 putative	0.397	-1.334	0.000937746	0.0116384
EHI_152730	RNA polymerase III subunit putative	0.419	-1.255	0.000255646	0.00461216
EHI_030430	RNA recognition motif domain containing protein	0.408	-1.292	1.45221e-07	1.30055e-05
EHI_079880	RNA recognition motif domain containing protein	0.484	-1.048	3.02817e-06	0.000171691
EHI_004920	S-adenosylmethionine synthetase putative	0.44	-1.184	0.000255963	0.00461216
EHI_195110	S-adenosylmethionine synthetase putative	0.461	-1.116	0.000327202	0.00554555
EHI_174250	S-adenosylmethionine synthetase putative	0.469	-1.093	0.00040447	0.00641375
EHI_148630	SEC-24 protein putative	0.45	-1.151	6.52809e-07	4.8998e-05
EHI_026380	Sec7 domain containing protein	0.5	-0.999	0.00383025	0.0330626
EHI_048270	Sec7 domain protein	0.347	-1.528	0.000195839	0.00384889
EHI_017600	SerFThr protein phosphatase putative	0.434	-1.204	0.000222333	0.00413257
EHI_199120	SerFThr protein phosphatase putative	0.457	-1.13	0.000931273	0.0116129
EHI_012330	serine-threonine-isoleucine rich protein putative	0.024	-5.362	6.2772e-36	9.89412e-33
EHI_025700	serine-threonine-isoleucine rich protein putative	0.023	-5.459	8.23598e-31	9.27253e-28
EHI_192540	serineFthreonine protein kinase STE20 putative	0.486	-1.041	0.000358371	0.00589628
EHI_048410	serineFthreonine protein kinase putative	0.435	-1.199	2.49005e-05	0.000853222
EHI_110010	serineFthreonine protein kinase putative	0.369	-1.44	0.000532751	0.00764191
EHI_177010	serineFthreonine- protein kinase 6 putative	0.464	-1.109	1.14543e-05	0.00046057
EHI_109570	serineFthreonine- protein phosphatase 2B catalytic subunit putative	0.495	-1.015	0.00167692	0.0181287
EHI_156670	serineFthreonine-protein kinase 3 putative	0.428	-1.223	0.00109817	0.0131132
EHI_075190	serineFthreonine-protein kinase putative	0.358	-1.483	2.12425e-06	0.00013501
EHI_174210	serineFthreonine-protein kinase putative	0.408	-1.293	3.63759e-05	0.00110261
EHI_069470	SP-RING zinc finger domain containing protein	0.452	-1.146	0.000903115	0.0113516
EHI_009510	TB domain containing protein	0.475	-1.074	1.00783e-05	0.000422484
EHI_141000	transporter major facilitator family	0.47	-1.088	0.00131438	0.0149743
EHI_140970	tRNA 8cytosine-5-9-methyltransferase putative	0.246	-2.025	0.00072967	0.00971373
EHI_054790	tRNA nucleotidyltransferase putative	0.413	-1.276	0.0015644	0.0171713
EHI_110420	tryptophanyl-tRNA synthetase putative	0.45	-1.153	2.79079e-06	0.000164136
EHI_044380	tryptophanyl-tRNA synthetase putative	0.446	-1.165	3.36847e-05	0.00106352
EHI_020240	tryptophanyl-tRNA synthetase putative	0.459	-1.123	0.000111976	0.00256063
EHI_097640	tyrosin kinase putative	0.292	-1.777	1.4799e-09	2.4815e-07
EHI_070110	tyrosine kinase putative	0.293	-1.77	7.07278e-05	0.00186423
EHI_138750	tyrosine kinase putative	0.486	-1.042	0.000192905	0.00383094
EHI_074740	tyrosine kinase putative	0.362	-1.467	0.0060091	0.045624
EHI_148390	tyrosyl-DNA phosphodiesterase putative	0.451	-1.15	0.00504698	0.0405456
EHI_192740	UBAFTS-N domain-containing protein	0.476	-1.07	0.00231372	0.0229942
EHI_035180	ubiquitin carboxyl-terminal hydrolase domain containing protein	0.415	-1.268	3.31981e-07	2.72536e-05
EHI_152110	ubiquitin carboxyl-terminal hydrolase domain containing protein	0.416	-1.265	2.26265e-05	0.000785547
EHI_059810	ubiquitin carboxyl-terminal hydrolase domain containing protein	0.366	-1.45	0.00332054	0.0298394
EHI_077770	UDP-glucose 3Aglyco protein glucosyltransferase 1 precursor putative	0.477	-1.067	0.000350493	0.00580301
EHI_015280	UDP-glucose 3Aglycoprotein glucosyltransferase putative	0.386	-1.372	6.1916e-07	4.70959e-05
EHI_002990	vacuolar protein sorting-associated protein 35 putative	0.446	-1.163	0.00101734	0.012358
EHI_074020	vacuolar proton ATPase subunit putative	0.406	-1.299	7.37008e-05	0.00191065
EHI_008470	vacuolar sorting protein 26 putative	0.497	-1.01	0.00424719	0.0355302
EHI_004640	vesicle-fusing ATPase putative	0.425	-1.235	5.6392e-05	0.00155021
EHI_096600	WD domain containing protein	0.446	-1.166	6.15858e-06	0.000285504
EHI_111020	WD domain containing protein	0.437	-1.194	0.00126752	0.0146257
EHI_009640	WD repeat protein	0.348	-1.524	6.18453e-09	9.02598e-07
EHI_129760	zinc knuckle-domain containing protein	0.428	-1.224	0.000712038	0.00951113
EHI_124430	Zn-dependent peptidase putative	0.452	-1.147	0.000928241	0.0116129

## Sheet: NON-ANNOTATED
Table S9-NON-Annotated genes ATTENUATED-DOWN
Id	description	FC	log2FoldChange	pvalue	padj
EHI_013240	hypothetical protein	0.074	-3.758	1.95632e-30	1.92722e-27
EHI_072740	hypothetical protein	0.047	-4.398	2.16172e-17	1.21689e-14
EHI_049650	hypothetical protein	0.196	-2.351	7.48911e-17	3.47187e-14
EHI_131560	hypothetical protein	0.052	-4.252	4.77236e-15	1.88055e-12
EHI_074010	hypothetical protein	0.252	-1.991	2.33424e-13	6.81338e-11
EHI_014200	hypothetical protein	0.253	-1.982	7.49428e-10	1.34233e-07
EHI_134850	hypothetical protein	0.192	-2.381	8.00208e-10	1.40143e-07
EHI_060870	hypothetical protein	0.125	-3.003	8.60245e-10	1.47382e-07
EHI_155630	hypothetical protein	0.222	-2.172	1.65049e-09	2.67865e-07
EHI_172620	hypothetical protein	0.197	-2.341	1.66545e-09	2.67865e-07
EHI_096250	hypothetical protein	0.416	-1.264	1.49577e-08	1.90131e-06
EHI_181600	hypothetical protein	0.346	-1.53	3.0154e-08	3.49476e-06
EHI_015370	hypothetical protein	0.32	-1.643	4.28964e-08	4.76151e-06
EHI_000710	hypothetical protein	0.337	-1.57	5.5376e-08	5.66777e-06
EHI_120590	hypothetical protein	0.3	-1.738	6.55188e-08	6.61992e-06
EHI_054170	hypothetical protein	0.242	-2.048	1.25366e-07	1.14885e-05
EHI_167660	hypothetical protein	0.394	-1.343	9.53611e-07	6.89487e-05
EHI_181590	hypothetical protein	0.302	-1.729	1.37781e-06	9.36076e-05
EHI_082540	hypothetical protein	0.319	-1.648	1.45155e-06	9.69465e-05
EHI_154450	hypothetical protein	0.396	-1.337	2.37356e-06	0.000147291
EHI_143070	hypothetical protein	0.328	-1.609	2.47374e-06	0.000152309
EHI_121890	hypothetical protein	0.312	-1.678	2.78951e-06	0.000164136
EHI_169070	hypothetical protein	0.38	-1.396	2.95432e-06	0.000169067
EHI_173500	hypothetical protein	0.314	-1.673	4.37297e-06	0.000223346
EHI_177440	hypothetical protein	0.427	-1.228	4.46205e-06	0.000223984
EHI_040440	hypothetical protein	0.424	-1.239	5.20047e-06	0.000251441
EHI_182860	hypothetical protein	0.328	-1.61	7.33456e-06	0.000331008
EHI_169670	hypothetical protein	0.15	-2.741	8.49231e-06	0.000373899
EHI_165190	hypothetical protein	0.209	-2.26	8.56283e-06	0.000374909
EHI_183150	hypothetical protein	0.437	-1.195	9.02092e-06	0.00038638
EHI_059650	hypothetical protein	0.38	-1.398	1.04283e-05	0.000428956
EHI_150500	hypothetical protein	0.372	-1.426	1.08514e-05	0.000439256
EHI_178870	hypothetical protein	0.375	-1.416	1.40352e-05	0.00053695
EHI_096530	hypothetical protein	0.427	-1.229	1.50971e-05	0.000569285
EHI_165220	hypothetical protein	0.317	-1.657	1.65959e-05	0.000614049
EHI_012340	hypothetical protein	0.453	-1.142	2.17977e-05	0.000770349
EHI_154440	hypothetical protein	0.37	-1.433	2.54551e-05	0.000860993
EHI_044520	hypothetical protein	0.415	-1.268	2.58619e-05	0.00086731
EHI_007490	hypothetical protein	0.4	-1.322	2.89047e-05	0.000957134
EHI_152440	hypothetical protein	0.255	-1.972	3.17715e-05	0.00101785
EHI_096580	hypothetical protein	0.423	-1.242	3.35168e-05	0.00106352
EHI_166940	hypothetical protein	0.353	-1.502	3.61086e-05	0.00110183
EHI_087210	hypothetical protein	0.287	-1.8	4.62457e-05	0.00133503
EHI_146780	hypothetical protein	0.398	-1.329	5.42472e-05	0.00152126
EHI_183250	hypothetical protein	0.439	-1.187	5.81144e-05	0.00158477
EHI_165140	hypothetical protein	0.317	-1.656	6.13583e-05	0.00166162
EHI_120600	hypothetical protein	0.383	-1.386	6.26924e-05	0.00168322
EHI_104680	hypothetical protein	0.337	-1.569	8.48252e-05	0.00213581
EHI_194550	hypothetical protein	0.445	-1.169	8.94905e-05	0.00220398
EHI_141010	hypothetical protein	0.479	-1.063	9.46236e-05	0.00230163
EHI_012170	hypothetical protein	0.491	-1.027	9.70358e-05	0.00233865
EHI_056680	hypothetical protein	0.385	-1.378	0.000112479	0.00256198
EHI_186760	hypothetical protein	0.406	-1.3	0.000115153	0.00260035
EHI_095170	hypothetical protein	0.314	-1.67	0.000118974	0.00267132
EHI_064100	hypothetical protein	0.228	-2.132	0.000125792	0.00281639
EHI_180780	hypothetical protein	0.46	-1.12	0.000131091	0.00289392
EHI_124320	hypothetical protein	0.424	-1.237	0.000132181	0.00289477
EHI_177590	hypothetical protein	0.475	-1.075	0.000131982	0.00289477
EHI_015420	hypothetical protein	0.476	-1.071	0.000134183	0.00292935
EHI_096340	hypothetical protein	0.388	-1.365	0.000137059	0.00297896
EHI_168200	hypothetical protein	0.437	-1.194	0.000151129	0.00321038
EHI_066520	hypothetical protein	0.413	-1.277	0.00017268	0.00359127
EHI_059830	hypothetical protein	0.403	-1.31	0.000176856	0.00363897
EHI_069730	hypothetical protein	0.497	-1.009	0.00017948	0.00364558
EHI_170940	hypothetical protein	0.231	-2.116	0.000198869	0.00388906
EHI_185450	hypothetical protein	0.209	-2.259	0.000216906	0.00409937
EHI_129800	hypothetical protein	0.482	-1.054	0.000230171	0.00424819
EHI_010750	hypothetical protein	0.486	-1.041	0.000241569	0.00442413
EHI_172160	hypothetical protein	0.343	-1.546	0.000249065	0.00454371
EHI_009830	hypothetical protein	0.479	-1.061	0.00025994	0.00465589
EHI_047810	hypothetical protein	0.369	-1.438	0.000278951	0.00495148
EHI_141020	hypothetical protein	0.432	-1.212	0.000291207	0.00514798
EHI_199950	hypothetical protein	0.424	-1.238	0.000292853	0.00515172
EHI_194210	hypothetical protein	0.38	-1.395	0.000299033	0.00520238
EHI_001140	hypothetical protein	0.344	-1.539	0.000311619	0.00536216
EHI_093740	hypothetical protein	0.387	-1.369	0.000320436	0.005478
EHI_087790	hypothetical protein	0.4	-1.323	0.00033242	0.00558593
EHI_026310	hypothetical protein	0.411	-1.283	0.00034349	0.00571919
EHI_068130	hypothetical protein	0.332	-1.59	0.000375062	0.00606954
EHI_151390	hypothetical protein	0.496	-1.012	0.000397653	0.00636972
EHI_135800	hypothetical protein	0.397	-1.334	0.000404253	0.00641375
EHI_188170	hypothetical protein	0.471	-1.085	0.000413517	0.00647899
EHI_059660	hypothetical protein	0.387	-1.369	0.000419105	0.0065276
EHI_148590	hypothetical protein	0.454	-1.139	0.00041836	0.0065276
EHI_024350	hypothetical protein	0.402	-1.315	0.000440205	0.00678915
EHI_031210	hypothetical protein	0.418	-1.259	0.000461142	0.00705681
EHI_013910	hypothetical protein	0.481	-1.055	0.000468138	0.00709499
EHI_200970	hypothetical protein	0.321	-1.641	0.000484355	0.00727086
EHI_110130	hypothetical protein	0.481	-1.056	0.000511848	0.00753995
EHI_183530	hypothetical protein	0.475	-1.074	0.000513569	0.00754417
EHI_069620	hypothetical protein	0.475	-1.073	0.000524015	0.00761948
EHI_109980	hypothetical protein	0.441	-1.18	0.00052803	0.0076358
EHI_192510	hypothetical protein	0.467	-1.099	0.000529257	0.0076358
EHI_181610	hypothetical protein	0.369	-1.437	0.000533314	0.00764191
EHI_181530	hypothetical protein	0.377	-1.407	0.0006163	0.00849136
EHI_052850	hypothetical protein	0.388	-1.366	0.000677788	0.00914665
EHI_184690	hypothetical protein	0.333	-1.588	0.000677221	0.00914665
EHI_096360	hypothetical protein	0.326	-1.616	0.000728876	0.00971373
EHI_189870	hypothetical protein	0.467	-1.097	0.000778114	0.0101588
EHI_095830	hypothetical protein	0.407	-1.296	0.000809051	0.0104698
EHI_201410	hypothetical protein	0.228	-2.13	0.00082154	0.010614
EHI_167450	hypothetical protein	0.221	-2.175	0.000967524	0.0118718
EHI_020600	hypothetical protein	0.392	-1.35	0.000983698	0.0120008
EHI_172500	hypothetical protein	0.38	-1.398	0.00106488	0.0128519
EHI_159510	hypothetical protein	0.472	-1.082	0.00107931	0.0129468
EHI_166950	hypothetical protein	0.461	-1.117	0.00110212	0.0131403
EHI_068540	hypothetical protein	0.467	-1.099	0.00112747	0.0133618
EHI_059900	hypothetical protein	0.466	-1.102	0.0011986	0.0139644
EHI_125760	hypothetical protein	0.362	-1.467	0.00128594	0.0147949
EHI_164740	hypothetical protein	0.497	-1.01	0.00131754	0.0149834
EHI_068410	hypothetical protein	0.48	-1.058	0.00136323	0.0154556
EHI_178830	hypothetical protein	0.431	-1.213	0.00138626	0.0156296
EHI_137800	hypothetical protein	0.403	-1.311	0.00143166	0.0160095
EHI_178440	hypothetical protein	0.486	-1.04	0.0015445	0.0170292
EHI_179880	hypothetical protein	0.39	-1.359	0.00154497	0.0170292
EHI_043130	hypothetical protein	0.293	-1.773	0.001563	0.0171713
EHI_160980	hypothetical protein	0.389	-1.36	0.0016736	0.0181177
EHI_164470	hypothetical protein	0.292	-1.774	0.00168726	0.0182155
EHI_107130	hypothetical protein	0.408	-1.293	0.00175809	0.0188767
EHI_194230	hypothetical protein	0.451	-1.15	0.00199398	0.0208186
EHI_052730	hypothetical protein	0.445	-1.167	0.00208973	0.0214851
EHI_125900	hypothetical protein	0.427	-1.229	0.00215454	0.0219085
EHI_104750	hypothetical protein	0.431	-1.214	0.00223035	0.0224775
EHI_131530	hypothetical protein	0.49	-1.029	0.0023412	0.0232088
EHI_181210	hypothetical protein	0.476	-1.07	0.00240327	0.0236457
EHI_051850	hypothetical protein	0.422	-1.243	0.00256593	0.0247244
EHI_040350	hypothetical protein	0.46	-1.121	0.00263874	0.0252072
EHI_085990	hypothetical protein	0.462	-1.115	0.00286766	0.0269048
EHI_056670	hypothetical protein	0.391	-1.355	0.00310522	0.0284892
EHI_126050	hypothetical protein	0.418	-1.26	0.00314846	0.0288348
EHI_046680	hypothetical protein	0.47	-1.089	0.00346501	0.0309261
EHI_056090	hypothetical protein	0.435	-1.201	0.0036444	0.0320553
EHI_165050	hypothetical protein	0.436	-1.196	0.00403059	0.0343036
EHI_096270	hypothetical protein	0.441	-1.181	0.00418656	0.0351003
EHI_128900	hypothetical protein	0.301	-1.733	0.00428906	0.0357694
EHI_170950	hypothetical protein	0.286	-1.805	0.00447475	0.0368886
EHI_063580	hypothetical protein	0.464	-1.106	0.004532	0.0372086
EHI_111560	hypothetical protein	0.424	-1.237	0.00470981	0.0384245
EHI_135600	hypothetical protein	0.389	-1.361	0.00531167	0.0419807
EHI_029070	hypothetical protein	0.43	-1.216	0.00574744	0.0441908
EHI_013880	hypothetical protein	0.419	-1.253	0.00604729	0.0458257
EHI_182770	hypothetical protein	0.429	-1.219	0.00610472	0.0459516
EHI_070800	hypothetical protein	0.476	-1.07	0.00630234	0.0470794
EHI_193060	hypothetical protein	0.465	-1.106	0.00643847	0.0478243
EHI_068510	hypothetical protein	0.45	-1.152	0.00658969	0.0486723
EHI_075170	hypothetical protein	0.472	-1.082	0.00660349	0.0487286
EHI_100390	hypothetical protein	0.445	-1.169	0.00670469	0.0491075
EHI_130920	hypothetical protein conserved	0.089	-3.494	3.84095e-20	3.02705e-17
EHI_188580	hypothetical protein conserved	0.156	-2.679	3.70711e-12	9.73858e-10
EHI_092620	hypothetical protein conserved	0.285	-1.809	8.93499e-12	2.13384e-09
EHI_167460	hypothetical protein conserved	0.365	-1.452	3.97318e-08	4.5142e-06
EHI_143780	hypothetical protein conserved	0.375	-1.413	5.80202e-06	0.000272177
EHI_176850	hypothetical protein conserved	0.269	-1.892	7.72217e-06	0.000345786
EHI_160220	hypothetical protein conserved	0.344	-1.541	4.31479e-05	0.00125944
EHI_148680	hypothetical protein conserved	0.412	-1.278	7.04948e-05	0.00186423
EHI_095850	hypothetical protein conserved	0.491	-1.028	0.000192981	0.00383094
EHI_114220	hypothetical protein conserved	0.368	-1.443	0.000398538	0.00637095
EHI_000700	hypothetical protein conserved	0.414	-1.272	0.000539632	0.00769048
EHI_088030	hypothetical protein conserved	0.463	-1.111	0.000560559	0.00788886
EHI_107540	hypothetical protein conserved	0.38	-1.394	0.00179954	0.0192171
EHI_155700	hypothetical protein conserved	0.5	-1.001	0.00629864	0.0470794
EHI_059640	hypothetical protein conserved	0.375	-1.414	0.00633202	0.0472116
EHI_056360	hypothetical protein conserved domain containing	0.407	-1.296	0.00277408	0.0262455
EHI_C00163	NA	0.013	-6.25	1.63477e-35	2.14727e-32
EHI_192510.2	NA	0.104	-3.271	4.01506e-13	1.13009e-10
EHI_134470.2	NA	0.108	-3.207	1.90565e-11	4.1718e-09
EHI_C00154	NA	0.268	-1.9	4.10607e-06	0.000214304
EHI_C00021	NA	0.414	-1.273	4.27936e-05	0.00125374
EHI_C00063	NA	0.247	-2.018	0.000157376	0.0033223
EHI_178720.2	NA	0.341	-1.551	0.000530337	0.0076358
EHI_C00013	NA	0.415	-1.268	0.00235303	0.0232384
