# Supplementary material for: Extensive transcriptome analysis correlates the plasticity of Entamoeba histolytica pathogenesis to rapid phenotype changes depending on the environment
Source: Sci Rep. 2016 Oct 21;6:35852. doi: 10.1038/srep35852 (PMC5073345; doi:10.1038/srep35852)
Supplement: Supplementary Table S10 [file srep35852-s11.xls]

## Sheet: Feuil1
Table S10. A-Genes in common UP regulated in HM1:IMSS strain on the colon vs cultured HM1. RNASeq and Microarrays
UniProt	Gene ID	Description	PANTHER Family/Subfamily	PANTHER protein class
C4M6Y3	EHI_056490	20 kDa antigen
C4LZ15	EHI_009370	3-ketoacyl-CoA synthase	3-KETOACYL-COA SYNTHASE (PTHR31561:SF23)
C4M8C2	EHI_039190	Aldose reductase	1,5-ANHYDRO-D-FRUCTOSE REDUCTASE (PTHR11732:SF34)	reductase(PC00176)
C4LS82	EHI_152880	Alpha-amylase family protein	SUBFAMILY NOT NAMED (PTHR10357:SF26)	amylase(PC00121)
C4LTN6	EHI_012490	ARF GTPase activating protein	ARF-GAP DOMAIN AND FG REPEAT-CONTAINING PROTEIN 1 (PTHR23180:SF200)	nucleic acid binding(PC00171);G-protein modulator(PC00095)
B1N2L4	EHI_035700	Beta-amylase	SUBFAMILY NOT NAMED (PTHR31352:SF1)
C4LTY7	EHI_067910	Competence protein ComEC	SUBFAMILY NOT NAMED (PTHR30619:SF1)
C4M0H9	EHI_024230	Cysteine synthase A	CYSTEINE SYNTHASE (PTHR10314:SF110)	dehydratase(PC00144);epimerase/racemase(PC00091);deaminase(PC00135)
C4LXH6	EHI_131080	DEAD/DEAH box helicase
C4LXK6	EHI_073420	Dopey domain protein	PROTEIN DOPEY-1 HOMOLOG (PTHR14042:SF24)
Q1EPZ7	EHI_068480	EhSyntaxin G (Fragment)	VESICLE TRANSPORT THROUGH INTERACTION WITH T-SNARES HOMOLOG 1A (PTHR21230:SF26)	SNARE protein(PC00150)
C4M2Q1	EHI_006170	Eukaryotic translation initiation factor 6	EUKARYOTIC TRANSLATION INITIATION FACTOR 6 (PTHR10784:SF0)	translation initiation factor(PC00171)
C4LV76	EHI_183000	Gal/GalNAc lectin Igl2, putative	SUBFAMILY NOT NAMED (PTHR10942:SF16)
C4LWN6	EHI_069480	HEAT repeat domain containing protein	N-TERMINAL KINASE-LIKE PROTEIN (PTHR12984:SF3)
C4MB90	EHI_093330	Helix-turn-helix protein	ENDOTHELIAL DIFFERENTIATION-RELATED FACTOR 1 (PTHR10245:SF15)	transcription cofactor(PC00218);nucleic acid binding(PC00217)
C4M3J0	EHI_138480	Iron-sulfur flavoprotein	SUBFAMILY NOT NAMED (PTHR10204:SF5)
C4MBD7	EHI_053830	Ribonucleoprotein	LA-RELATED PROTEIN 1 (PTHR22792:SF2)	ribonucleoprotein(PC00171)
C4M985	EHI_119910	Lipid phosphate phosphatase	DIACYLGLYCEROL PYROPHOSPHATE PHOSPHATASE 1-RELATED (PTHR10165:SF35)	phosphatase(PC00181);phosphatase(PC00121);pyrophosphatase(PC00181)
C4M7S1	EHI_079300	Long-chain-fatty-acid--CoA ligase	PROTEIN ACS-9 (PTHR24096:SF236)	ligase(PC00142)
C4LTL5	EHI_012220	Protein kinase domain containing protein	PROTO-ONCOGENE SERINE/THREONINE-PROTEIN KINASE MOS (PTHR23257:SF297)	non-receptor serine/threonine protein kinase(PC00220);non-receptor tyrosine protein kinase(PC00137);non-receptor serine/threonine protein kinase(PC00193);non-receptor tyrosine protein kinase(PC00167)
C4M6Z2	EHI_056420	Protein phosphatase	AT28366P (PTHR13832:SF102)	protein phosphatase(PC00181);protein phosphatase(PC00195)
C4M5S7	EHI_070810	Regulator of nonsense transcripts	HELICASE SEN1 (PTHR10887:SF359)	DNA helicase(PC00171);RNA helicase(PC00009);endoribonuclease(PC00011);helicase(PC00031);nuclease(PC00032);hydrolase(PC00094)
C4LUD0	EHI_110840	Regulator of nonsense transcripts	HELICASE SEN1 (PTHR10887:SF359)	DNA helicase(PC00171);RNA helicase(PC00009);endoribonuclease(PC00011);helicase(PC00031);nuclease(PC00032);hydrolase(PC00094)
C4LUR8	EHI_178520	Regulator of nonsense transcripts	HELICASE SEN1 (PTHR10887:SF359)	DNA helicase(PC00171);RNA helicase(PC00009);endoribonuclease(PC00011);helicase(PC00031);nuclease(PC00032);hydrolase(PC00094)
C4M4V4	EHI_193520	Regulator of nonsense transcripts	HELICASE SEN1 (PTHR10887:SF359)	DNA helicase(PC00171);RNA helicase(PC00009);endoribonuclease(PC00011);helicase(PC00031);nuclease(PC00032);hydrolase(PC00094)
C4MA89	EHI_039850	Rho guanine nucleotide exchange factor	SUBFAMILY NOT NAMED (PTHR12673:SF88)	guanyl-nucleotide exchange factor(PC00095)
C4LW30	EHI_141830	RNA modification enzymes, MiaB-family	THREONYLCARBAMOYLADENOSINE TRNA METHYLTHIOTRANSFERASE (PTHR11918:SF45)
C4M3D4	EHI_053170	RNA-binding protein, putative
C4M0Y3	EHI_134960	S-phase kinase-associated protein 1A	S-PHASE KINASE-ASSOCIATED PROTEIN 1 (PTHR11165:SF24)
C4M1Y4	EHI_164910	Serine/threonine-protein kinase
C4LVF0	EHI_197340	Sulfotransferase, putative	SUBFAMILY NOT NAMED (PTHR36451:SF1)
C4M6T2	EHI_184560	tRNA-splicing ligase RtcB homolog 2	TRNA-SPLICING LIGASE RTCB HOMOLOG (PTHR11118:SF1)
C4M760	EHI_083410	Ubiquitin	MCG1031578 (PTHR10666:SF57)	ribosomal protein(PC00171)
C4M746	EHI_192050	UDP-glucose 4-epimerase	UDP-GLUCOSE 4-EPIMERASE (PTHR10366:SF39)	oxidoreductase(PC00176);dehydratase(PC00144);epimerase/racemase(PC00091)
B- Colon conditions. Genes in common UP regulated in HM1:IMSS strain vs Rhaman. RNASeq and Microarrays
C4M6Y3	EHI_056490	20 kDa antigen
B1N4T4	EHI_160670	Alcohol dehydrogenase 3	HYDROXYACID-OXOACID TRANSHYDROGENASE, MITOCHONDRIAL (PTHR11496:SF62)	dehydrogenase(PC00176)
B1N5J0	EHI_157010	Alcohol dehydrogenase	1,5-ANHYDRO-D-FRUCTOSE REDUCTASE (PTHR11732:SF34)	reductase(PC00176)
C4M8C2	EHI_039190	Aldose reductase	1,5-ANHYDRO-D-FRUCTOSE REDUCTASE (PTHR11732:SF34)	reductase(PC00176)
C4LTN6	EHI_012490	ARF GTPase activating protein	ARF-GAP DOMAIN AND FG REPEAT-CONTAINING PROTEIN 1 (PTHR23180:SF200)	nucleic acid binding(PC00171);G-protein modulator(PC00095)
B1N2L4	EHI_035700	Beta-amylase	No Panther Hit
C4MBJ7	EHI_163260	Copine	SUBFAMILY NOT NAMED (PTHR10857:SF11)	membrane traffic protein(PC00150)
C4M0H9	EHI_024230	Cysteine synthase A	CYSTEINE SYNTHASE (PTHR10314:SF110)	dehydratase(PC00144);epimerase/racemase(PC00091);deaminase(PC00135)
C4LXH6	EHI_131080	DEAD/DEAH box helicase
C4M8C1	EHI_188600	Dentin sialophospho protein
C4LXK6	EHI_073420	Dopey domain protein	PROTEIN DOPEY-1 HOMOLOG (PTHR14042:SF24)
C4M2Q1	EHI_006170	Eukaryotic translation initiation factor 6	EUKARYOTIC TRANSLATION INITIATION FACTOR 6 (PTHR10784:SF0)	translation initiation factor(PC00171)
C4LWN6	EHI_069480	HEAT repeat domain containing protein	N-TERMINAL KINASE-LIKE PROTEIN (PTHR12984:SF3)
C4MB90	EHI_093330	Helix-turn-helix protein	ENDOTHELIAL DIFFERENTIATION-RELATED FACTOR 1 (PTHR10245:SF15)	transcription cofactor(PC00218);nucleic acid binding(PC00217)
C4M3J0	EHI_138480	Iron-sulfur flavoprotein	SUBFAMILY NOT NAMED (PTHR10204:SF5)
C4MBD7	EHI_053830	La ribonucleoprotein	LA-RELATED PROTEIN 1 (PTHR22792:SF2)	ribonucleoprotein(PC00171)
C4M985	EHI_119910	Lipid phosphate phosphatase	DIACYLGLYCEROL PYROPHOSPHATE PHOSPHATASE 1-RELATED (PTHR10165:SF35)	phosphatase(PC00181);phosphatase(PC00121);pyrophosphatase(PC00181)
C4LTL5	EHI_012220	Protein kinase domain containing protein	PROTO-ONCOGENE SERINE/THREONINE-PROTEIN KINASE MOS (PTHR23257:SF297)	non-receptor serine/threonine protein kinase(PC00220);non-receptor tyrosine protein kinase(PC00137);non-receptor serine/threonine protein kinase(PC00193);non-receptor tyrosine protein kinase(PC00167)
C4M5F8	EHI_058520	Ras family GTPase	RE63021P (PTHR24070:SF0)	small GTPase(PC00095)
B1N2R7	EHI_141430	Ras family GTPase	RE63021P (PTHR24070:SF0)	small GTPase(PC00095)
C4M5S7	EHI_070810	Regulator of nonsense transcripts	HELICASE SEN1 (PTHR10887:SF359)	DNA helicase(PC00171);RNA helicase(PC00009);endoribonuclease(PC00011);helicase(PC00031);nuclease(PC00032);hydrolase(PC00094)
C4LUD0	EHI_110840	Regulator of nonsense transcripts	HELICASE SEN1 (PTHR10887:SF359)	DNA helicase(PC00171);RNA helicase(PC00009);endoribonuclease(PC00011);helicase(PC00031);nuclease(PC00032);hydrolase(PC00094)
C4LT63	EHI_148970	Regulator of nonsense transcripts	HELICASE SEN1 (PTHR10887:SF359)	DNA helicase(PC00171);RNA helicase(PC00009);endoribonuclease(PC00011);helicase(PC00031);nuclease(PC00032);hydrolase(PC00094)
C4LUR8	EHI_178520	Regulator of nonsense transcripts	HELICASE SEN1 (PTHR10887:SF359)	DNA helicase(PC00171);RNA helicase(PC00009);endoribonuclease(PC00011);helicase(PC00031);nuclease(PC00032);hydrolase(PC00094)
C4M0Y3	EHI_134960	S-phase kinase-associated protein 1A	S-PHASE KINASE-ASSOCIATED PROTEIN 1 (PTHR11165:SF24)
C4M760	EHI_083410	Ubiquitin	MCG1031578 (PTHR10666:SF57)	ribosomal protein(PC00171)
