# Supplementary material for: Extensive transcriptome analysis correlates the plasticity of Entamoeba histolytica pathogenesis to rapid phenotype changes depending on the environment
Source: Sci Rep. 2016 Oct 21;6:35852. doi: 10.1038/srep35852 (PMC5073345; doi:10.1038/srep35852)
Supplement: Supplementary Table S11 [file srep35852-s12.xls]

## Sheet: RNAbinding protclass-VIR-UP.txt
Table S11. RNA metabolism protein class encoded by genes UP regulated in Virulent trophozoites
UniProt	GENE ID	Gene name	PANTHER FAMILY	Protein class
C4M435	EHI_033720	DEAD/DEAH box helicase, putative;EHI_033720;ortholog	ATP-DEPENDENT RNA HELICASE DHX30-RELATED (PTHR18934:SF100)	RNA helicase(PC00171);helicase(PC00031)
C4M5M4	EHI_122780	DNA-directed RNA polymerase subunit N, putative;EHI_122780;ortholog	DNA-DIRECTED RNA POLYMERASES I, II, AND III SUBUNIT RPABC5 (PTHR23431:SF3)	nucleotidyltransferase(PC00220);DNA-directed RNA polymerase(PC00174)
C4M626	EHI_125350	DNA-directed RNA polymerase;EHI_125350;ortholog	DNA-DIRECTED RNA POLYMERASE III SUBUNIT RPC1 (PTHR19376:SF32)	nucleotidyltransferase(PC00220);DNA-directed RNA polymerase(PC00174)
C4MAJ9	EHI_160720	Exosome complex exonuclease, putative;EHI_160720;ortholog	EXOSOME COMPLEX EXONUCLEASE RRP44 (PTHR23355:SF35)	endoribonuclease(PC00171);exoribonuclease(PC00031);nuclease(PC00094);hydrolase(PC00099)
C4LUD9	EHI_049370	LSM domain containing protein;EHI_049370;ortholog	U6 SNRNA-ASSOCIATED SM-LIKE PROTEIN LSM4 (PTHR23338:SF16)	mRNA splicing factor(PC00171);ribonucleoprotein(PC00031)
B1N370	EHI_134360	Ribonuclease;EHI_134360;ortholog	RIBONUCLEASE H2 SUBUNIT A (PTHR10954:SF7)	endoribonuclease(PC00171);nuclease(PC00031);hydrolase(PC00094)
C4MAW3	EHI_183900	SnoRNA binding protein, putative;EHI_183900;ortholog	PROTEIN NOL-5 (PTHR10894:SF1)	ribonucleoprotein(PC00171)
C4M6K0	EHI_060350	Splicing factor Prp8, putative;EHI_060350;ortholog	PRE-MRNA-PROCESSING-SPLICING FACTOR 8 (PTHR11140:SF0)	mRNA splicing factor(PC00171)
C4LXB3	EHI_098300	U2 snRNP auxiliary factor large subunit, putative;EHI_098300;ortholog	SPLICING FACTOR U2AF 65 KDA SUBUNIT (PTHR23139:SF9)	mRNA splicing factor(PC00171)
C4LSH4	EHI_151310	U6 snRNA-associated Sm-like protein LSm3, putative;EHI_151310;ortholog	U6 SNRNA-ASSOCIATED SM-LIKE PROTEIN LSM3 (PTHR13110:SF0)	mRNA splicing factor(PC00171)
C4M9G4	EHI_067580	Zinc finger protein, putative;EHI_067580;ortholog	CLEAVAGE AND POLYADENYLATION SPECIFICITY FACTOR SUBUNIT 4 (PTHR23102:SF14)	endoribonuclease(PC00171);nuclease(PC00031)
C4M8P0	EHI_053440	13 kDa ribonucleoprotein-associated protein, putative;EHI_053440;ortholog	NHP2-LIKE PROTEIN 1 (PTHR23105:SF38)	ribosomal protein(PC00171)
C4M7N8	EHI_037130	40S ribosomal protein S17, putative;EHI_037130;ortholog	40S RIBOSOMAL PROTEIN S17 (PTHR10732:SF0)	ribosomal protein(PC00171)
C4M6F9	EHI_099790	60S ribosomal protein L38, putative;EHI_099790;ortholog	RIBOSOMAL PROTEIN L38 (PTHR10965:SF0)	ribosomal protein(PC00171)
B1N459	EHI_047760	ATP-binding cassette protein, putative;EHI_047760;ortholog	ATP-BINDING CASSETTE SUB-FAMILY F MEMBER 3 (PTHR19211:SF45)	ATP-binding cassette (ABC) transporter(PC00227);translation elongation factor(PC00003);hydrolase(PC00171)
B1N4F4	EHI_183460	Elongation factor 1 beta, putative;EHI_146390;ortholog	No Panther Hit
B1N4F4	EHI_183460	Elongation factor 1 beta, putative;EHI_146390;ortholog	ELONGATION FACTOR 1-BETA-RELATED (PTHR11595:SF21)	translation elongation factor(PC00171)
C4M666	EHI_042980	Initiation factor eIF-2B delta subunit, putative;EHI_042980;ortholog	TRANSLATION INITIATION FACTOR EIF-2B SUBUNIT DELTA (PTHR10233:SF14)	translation initiation factor(PC00171);isomerase(PC00031)
B1N4W4	EHI_094780	Pescadillo homolog, putative (Fragment);EHI_094780;ortholog	PESCADILLO HOMOLOG (PTHR12221:SF6)	ribosomal protein(PC00171)
C4LT83	EHI_044610	Ribosome biogenesis protein NEP1, putative;EHI_044610;ortholog	RIBOSOMAL RNA SMALL SUBUNIT METHYLTRANSFERASE NEP1 (PTHR12636:SF5)	ribosomal protein(PC00171)
C4M9Y2	EHI_131470	Ribosome biogenesis protein Nop10, putative;EHI_131470;ortholog	H/ACA RIBONUCLEOPROTEIN COMPLEX SUBUNIT 3 (PTHR13305:SF0)	ribosomal protein(PC00171)
C4LXS9	EHI_087360	RNA polymerases II subunit, putative;EHI_087360;ortholog	DNA-DIRECTED RNA POLYMERASE II SUBUNIT RPB11-A-RELATED (PTHR13946:SF16)	nucleotidyltransferase(PC00220);DNA-directed RNA polymerase(PC00174)
C4LVN8	EHI_186480	Translation initiation factor eIF-5A, putative;EHI_186480;ortholog	EUKARYOTIC TRANSLATION INITIATION FACTOR 5A-1-LIKE (PTHR11673:SF6)	translation initiation factor(PC00171)
C4M5H1	EHI_111220	tRNA splicing endonuclease, putative;EHI_111220;ortholog	HELICASE SEN1 (PTHR10887:SF359)	DNA helicase(PC00171);RNA helicase(PC00009);endoribonuclease(PC00011);helicase(PC00031);nuclease(PC00032);hydrolase(PC00094)
C4LU49	EHI_068580	U6 snRNA-associated Sm-like protein LSm2, putative;EHI_068580;ortholog	U6 SNRNA-ASSOCIATED SM-LIKE PROTEIN LSM2 (PTHR13829:SF2)	ribonucleoprotein(PC00171)
