# Supplementary material for: Extensive transcriptome analysis correlates the plasticity of Entamoeba histolytica pathogenesis to rapid phenotype changes depending on the environment
Source: Sci Rep. 2016 Oct 21;6:35852. doi: 10.1038/srep35852 (PMC5073345; doi:10.1038/srep35852)
Supplement: Supplementary Table S12 [file srep35852-s13.xls]

## Sheet: PROTCLASS-UP-REGULATED-VIRULENT
Table S12. Cytoskeleton Protein class encoded by genes UP regulated in Virulent trophozoites in culture and on the colon
UniProt	GENE ID	Gene name	PANTHER FAMILY	Protein class
VIRULENT
C4LYC0	EHI_007480	Villin	VILLIN-LIKE PROTEIN QUAIL (PTHR11977:SF16)	non-motor actin binding
C4LZ32	EHI_009570	Gelsolin repeat	VILLIN-LIKE PROTEIN QUAIL (PTHR11977:SF16)	non-motor actin binding
C4LWJ6	EHI_069060	LIM zinc finger domain	PAXILLIN-B (PTHR24216:SF25)	actin family cytoskeletal
C4M9P2	EHI_080740	Filopodin	RHEA, ISOFORM B (PTHR19981:SF1)	actin family ;cell adhesion
C4LVI7	EHI_103430	Cortexillin II	SUBFAMILY NOT NAMED (PTHR11915:SF326)	non-motor actin binding
C4LZ72	EHI_104630	Filamin 2	SPECTRIN BETA CHAIN (PTHR11915:SF273)	non-motor actin binding
C4LU72	EHI_110180	Myosin heavy chain	PARAMYOSIN (PTHR13140:SF449)	G-protein modulator;actin binding motor
C4M5M6	EHI_122800	Coronin	CORONIN (PTHR10856:SF0)	non-motor actin binding
C4LXE4	EHI_130660	Autophagy-related	GAMMA-AMINOBUTYRIC ACID RECEPTOR-ASSOCIATED (PTHR10969:SF4)	non-motor microtubule binding
B1N2S4	EHI_142190	WD repeat	WD REPEAT-CONTAINING PROTEIN 1 (PTHR19856:SF0)	non-motor actin binding
C4M7H1	EHI_158570	Actobindin	RE12101P (PTHR23202:SF34)	actin family cytoskeletal
C4LVQ1	EHI_186840	Cofilin/tropomyosin	COACTOSIN-LIKE PROTEIN (PTHR10829:SF2)	non-motor actin binding protein(PC00085)
VIRULENT ON THE COLON
C4LX84	EHI_013180	Dynamin-1-like	DYNAMIN (PTHR11566:SF21)	hydrolase(PC00121);small GTPase(PC00095);microtubule family cytoskeletal protein(PC00020)
C4LUK9	EHI_022960	LIM zinc finger domain	PAXILLIN-B (PTHR24216:SF25)	actin family cytoskeletal protein(PC00085)
B1N621	EHI_043640	Actin related ArpV2	ACTIN, CYTOPLASMIC 2 (PTHR11937:SF155)	actin and actin related protein(PC00085)
C4M3R5	EHI_052740	Dynamin-like	DYNAMIN (PTHR11566:SF21)	hydrolase(PC00121);small GTPase(PC00095);microtubule family cytoskeletal protein(PC00020)
C4M943	EHI_083590	Coronin	CORONIN (PTHR10856:SF0)	non-motor actin binding protein(PC00085)
C4LV15	EHI_092530	Protein kinase	NITROGEN NETWORK KINASE 1 (PTHR24349:SF79)	non-receptor serine/threonine protein kinase(PC00220);non-receptor serine/threonine protein kinase(PC00137);non-motor microtubule binding protein(PC00193)
C4LU80	EHI_110280	LIM zinc finger domain	PAXILLIN-B (PTHR24216:SF25)	actin family cytoskeletal protein(PC00085)
C4LZ08	EHI_118260	Diaphanous	DISHEVELLED ASSOCIATED ACTIVATOR OF MORPHOGENESIS, ISOFORM D (PTHR23213:SF30)	non-motor actin binding protein(PC00085)
C4LYN8	EHI_118900	Vacuolar sorting protein VPS4	BCDNA.GH02678 (PTHR23074:SF83)	non-motor microtubule binding protein(PC00085)
B1N5L6	EHI_131670	Dynamin-1-like	DYNAMIN (PTHR11566:SF21)	hydrolase(PC00121);small GTPase(PC00095);microtubule family cytoskeletal protein(PC00020)
B1N2P0	EHI_159150,EHI_163750,EHI_107290,EHI_140120,EHI_126190,EHI_142730,EHI_182900	Actin	No Panther Hit
B1N2P0	EHI_159150,EHI_163750,EHI_107290,EHI_140120,EHI_126190,EHI_142730,EHI_182900	Actin	No Panther Hit
B1N2P0	EHI_159150,EHI_163750,EHI_107290,EHI_140120,EHI_126190,EHI_142730,EHI_182900	Actin	No Panther Hit
B1N2P0	EHI_163750,EHI_159150,EHI_107290,EHI_140120,EHI_126190,EHI_142730,EHI_182900	Actin	No Panther Hit
B1N2P0	EHI_163750,EHI_159150,EHI_107290,EHI_140120,EHI_126190,EHI_142730,EHI_182900	Actin	ACTIN, CYTOPLASMIC 2 (PTHR11937:SF155)	actin and actin related protein(PC00085)
B1N2P0	EHI_163750,EHI_159150,EHI_107290,EHI_140120,EHI_126190,EHI_142730,EHI_182900	Actin	No Panther Hit
B1N2P0	EHI_163750,EHI_159150,EHI_107290,EHI_140120,EHI_126190,EHI_142730,EHI_182900	Actin	No Panther Hit
C4LYB3	EHI_167130	Filopodin	RHEA, ISOFORM B (PTHR19981:SF1)	actin family cytoskeletal protein(PC00085);cell adhesion molecule(PC00041)
B1N5W5	EHI_190990	Diaphanous	DISHEVELLED ASSOCIATED ACTIVATOR OF MORPHOGENESIS, ISOFORM D (PTHR23213:SF30)	non-motor actin binding protein(PC00085)
C4M1G6	EHI_192460	Diaphanous	FORMIN-BINDING PROTEIN 4 (PTHR23213:SF175)	non-motor actin binding protein(PC00085)
