# Supplementary material for: Extensive transcriptome analysis correlates the plasticity of Entamoeba histolytica pathogenesis to rapid phenotype changes depending on the environment
Source: Sci Rep. 2016 Oct 21;6:35852. doi: 10.1038/srep35852 (PMC5073345; doi:10.1038/srep35852)
Supplement: Supplementary Table S13 [file srep35852-s14.xls]

## Sheet: pantherGeneList(26).txt
Table S13. Helicases and amylases class-UP regulated in COLON
UniProt	Gene ID	Gene name	PANTHER FAMILY	Protein class
HELICASES
C4LUR8	EHI_178520	Regulator of nonsense transcripts, putative;EHI_178520;ortholog	HELICASE SEN1 (PTHR10887:SF359)	DNA helicase(PC00171);RNA helicase(PC00009);endoribonuclease(PC00011);helicase(PC00031);nuclease(PC00032);hydrolase(PC00094)
C4LXY5	EHI_035550	Regulator of nonsense transcripts, putative;EHI_035550;ortholog	PROTEIN ERI-7 (PTHR10887:SF140)	DNA helicase(PC00171);RNA helicase(PC00009);endoribonuclease(PC00011);helicase(PC00031);nuclease(PC00032);hydrolase(PC00094)
C4LVU1	EHI_187240	AAA family ATPase, putative;EHI_187240;ortholog	ATPASE WRNIP1 (PTHR13779:SF7)	DNA helicase(PC00171);helicase(PC00009)
C4M2D0	EHI_158110	DNA replication licensing factor, putative;EHI_158110;ortholog	DNA REPLICATION LICENSING FACTOR MCM7 (PTHR11630:SF26)	DNA helicase(PC00171);helicase(PC00009);hydrolase(PC00011)
C4LYY1	EHI_117970	DNA replication licensing factor;EHI_117970;ortholog	DNA REPLICATION LICENSING FACTOR MCM2 (PTHR11630:SF44)	DNA helicase(PC00171);helicase(PC00009);hydrolase(PC00011)
C4MA19	EHI_088430	DNA repair helicase, putative;EHI_088430;ortholog	TFIIH BASAL TRANSCRIPTION FACTOR COMPLEX HELICASE XPB SUBUNIT (PTHR11274:SF0)	DNA helicase(PC00171);helicase(PC00009);hydrolase(PC00011)
C4M6T8	EHI_054240	DNA repair helicase, putative;EHI_054240;ortholog	REGULATOR OF TELOMERE ELONGATION HELICASE 1 (PTHR11472:SF34)	DNA helicase(PC00171);helicase(PC00009)
AMYLASES
C4LS82	EHI_152880	Alpha-amylase family protein;EHI_152880;ortholog	SUBFAMILY NOT NAMED (PTHR10357:SF26)	amylase(PC00121)
C4LUP7	EHI_023360	Alpha-amylase family protein;EHI_023360;ortholog	SUBFAMILY NOT NAMED (PTHR10357:SF155)	amylase(PC00121)
C4LSA2	EHI_153100	Alpha-amylase, putative;EHI_153100;ortholog	ALPHA-AMYLASE (PTHR10357:SF11)	amylase(PC00121)
C4M7Y8	EHI_119580	Alpha-amylase, putative;EHI_119580;ortholog	ALPHA-AMYLASE (PTHR10357:SF11)	amylase(PC00121)
B1N2E0	EHI_153590	Beta/alpha-amylase, putative;EHI_153590;ortholog	ALPHA-AMYLASE (PTHR10357:SF11)	amylase(PC00121)
C4M5P8	EHI_129810	Alpha-amylase family protein;EHI_129810;ortholog	SUBFAMILY NOT NAMED (PTHR10357:SF26)	amylase(PC00121)
B1N2L4	EHI_009020	Beta-amylase, putative;EHI_009020;ortholog	BETA-AMYLASE 3, CHLOROPLASTIC (PTHR31352:SF27)
B1N2L4	EHI_049700	Beta-amylase, putative;EHI_009020;ortholog	BETA-AMYLASE 3, CHLOROPLASTIC (PTHR31352:SF27)
B1N3U6	EHI_058340	Beta-amylase, putative;EHI_058340;ortholog	BETA-AMYLASE 3, CHLOROPLASTIC (PTHR31352:SF27)
B1N2L4	EHI_148800	Beta-amylase, putative;EHI_009020;ortholog	BETA-AMYLASE 3, CHLOROPLASTIC (PTHR31352:SF27)
B1N2L4	EHI_035700	Beta-amylase, putative;EHI_009020;ortholog	BETA-AMYLASE 3, CHLOROPLASTIC (PTHR31352:SF27)
