# Supplementary material for: Extensive transcriptome analysis correlates the plasticity of Entamoeba histolytica pathogenesis to rapid phenotype changes depending on the environment
Source: Sci Rep. 2016 Oct 21;6:35852. doi: 10.1038/srep35852 (PMC5073345; doi:10.1038/srep35852)
Supplement: Supplementary Table S14 [file srep35852-s15.xls]

## Sheet: pantherGeneList(41).txt
Table S14. Protein Degradation UP regulated in ATT conditions
UniProt	Gene ID	Gene name	PANTHER FAMILY	Protein class
C4M680	EHI_117650	Cysteine protease, putative;EHI_117650;ortholog	PROTEIN TAG-329 (PTHR12411:SF372)	cysteine protease(PC00190);cysteine protease(PC00081)
C4LTT0	EHI_050570	Cysteine proteinase, putative;EHI_050570;ortholog	PROTEIN TAG-329 (PTHR12411:SF372)	cysteine protease(PC00190);cysteine protease(PC00081)
C4LSI6	EHI_151440	Cysteine proteinase, putative;EHI_151440;ortholog	PROTEIN TAG-329 (PTHR12411:SF372)	cysteine protease(PC00190);cysteine protease(PC00081)
Q01958	EHI_033710	Histolysain;CPP2;ortholog	PROTEIN TAG-329 (PTHR12411:SF372)	cysteine protease(PC00190);cysteine protease(PC00081)
C4LZL2	EHI_174670	Proteasome beta subunit, putative;EHI_174670;ortholog	PROTEASOME SUBUNIT BETA TYPE-1 (PTHR11599:SF59)
C4M0Y3	EHI_134960	S-phase kinase-associated protein 1A, putative;EHI_134960;ortholog	S-PHASE KINASE-ASSOCIATED PROTEIN 1 (PTHR11165:SF24)
C4M0B5	EHI_064460	Ubiquitin carboxyl-terminal hydrolase, putative;EHI_064460;ortholog
C4M0U2	EHI_100110	Ubiquitin-conjugating enzyme family protein;EHI_100110;ortholog	UBIQUITIN-CONJUGATING ENZYME E2 7-RELATED (PTHR24067:SF3)
C4LTE5	EHI_045320	Vacuolar protein sorting 36, putative;EHI_045320;ortholog	VACUOLAR PROTEIN-SORTING-ASSOCIATED PROTEIN 36 (PTHR13128:SF12)
C4LXD9	EHI_098590	Zinc finger domain containing protein;EHI_098590;ortholog	ELFLESS, ISOFORM B (PTHR23041:SF55)	ubiquitin-protein ligase(PC00142)
C4LW51	EHI_142060	Zinc finger domain containing protein;EHI_142060;ortholog	ELFLESS, ISOFORM B (PTHR23041:SF55)	ubiquitin-protein ligase(PC00142)
C4M2D9	EHI_158200	Zinc finger domain containing protein;EHI_158200;ortholog	ELFLESS, ISOFORM B (PTHR23041:SF55)	ubiquitin-protein ligase(PC00142)
